# Supplementary material for: Characterizing mood disorders in the AFFECT study: a large, longitudinal, and phenotypically rich genetic cohort in the US
Source: Transl Psychiatry. 2022 Mar 25;12:121. doi: 10.1038/s41398-022-01877-2 (PMC8956583; doi:10.1038/s41398-022-01877-2)
Supplement: Supplementary file 2 — Supplementary Tables 1-9 [file 41398_2022_1877_MOESM2_ESM.xlsx]

## Sheet: S1_gt_platform
Supplementary Table 1*
Genotype array (European ancestry, split by enrolment channel)**
	MDD (existing) (N <=2,885)	MDD (social media) (N = 8,593)	BD (existing) (N <=1,415)	BD (social media) (N = 6,294)
Platform, n (%) v2	<=100 (3.5%)	0 (0)	<=100 (7.1%)	0 (0)
v3	342 (11.9%)	0 (0)	136 (9.6%)	0 (0)
v4	2,286 (79.2%)	0 (0)	1,079 (76%)	0 (0)
v5	157 (5.5%)	8,593 (100%)	<=100 (7.1%)	6,294 (100%)
Genotype array (all ancestires, split by enrolment channel)**
	MDD (existing) (N <=3,812)	MDD (social media) (N = 10,964)	BD (existing) (N <=1,833)	BD (social media) (N = 8,104)
Platform, n (%) v2	<=100 (2.6%)	0	<=100 (5.5%)	0
v3	637 (16.7%)	0	240(13.1%)	0
v4	2912 (76.4%)	0	1393(75.9%)	0
v5	172 (4.5%)	10,964 (100%)	<=100 (5.5%)	8,104 (100%)
*Total number of cases are smaller than numbers reported in the GWAS as we retrospectively retrieved enrollment channel information from the database where some individuals dropped consent
**Numbers smaller than 100 are masked for privacy protectoin purposes

## Sheet: S2_study_completion
Supplementary Table 2
Survey completion rates
Session	Assesment	Total (N = 48,470)	Control (N = 23,838)	MD (N = 14,768)	BD (N = 9,864)
Session 1	Background survey	100.0	100.0	100.0	100.0
	Mood &Medication Longitudinal instance 1	93.5	93.7	94.4	91.6
Session 2	Mood & Medication Longitudinal instance 2	61.0	49.2	74.4	69.3
Session 3	Mood & Medication Longitudinal instance 3	50.6	43.6	59.4	54.3
Session 4	Mood & Medication Longitudinal instance 4	44.3	40.5	50.1	44.8
Session 5	Mood & Medication Longitudinal instance 5	41.8	37.3	49.2	41.8
Session 6	RISQ survey	37.3	31.9	44.8	38.8
	Life Events Checklist survey	35.3	29.4	43.6	37.5
Session 7	Mood & Medication Longitudinal instance 6	35.4	29.8	43.4	37.0
Session 8	Perceived Social Support survey (PSS)	32.5	26.0	41.5	34.6
	Psychopathy Scale survey (SRP-SF)	27.9	21.0	37.0	30.7
Session 9	Mood & Medication Longitudinal instance 7	39.2	34.5	46.9	39.0
	Cognitive Tests and Assesment(s)
Session 1	Digit-Symbol Substitution Test (DSST)	66.4	62.2	70.1	66.0
Session 2	THINC-it Tool	50.3	40.3	62.5	56.2
Session 3	Gradual Onset Continuous Performance Task (GRAD-CPT)	32.2	26.2	39.9	35.1
Session 4	Balloon Analog Risk Task (BART)	29.3	25.8	34.3	30.5
Session 5	Reading the Mind of the Eyes (RMET)	38.7	33.7	46.4	39.3
Session 7	(THINC-it) Tool	20.9	16.5	26.8	22.7
Session 9	Gradual Onset Continuous Performance Task (GRAD-CPT)	23.6	19.2	29.8	24.9
	Balloon Analog Risk Task (BART)	21.2	16.9	27.2	22.4
	Probability/Delay Discounting task (PD-DD)	27.5	22.6	34.6	28.9

## Sheet: S3_SES
Supplementary Table 3
Socioeconomic Status & Medical Conditions
	Total (N = 48,467)	Control (N = 23,835)	MD (N = 14,768)	BD (N = 9,864)
Currently married			1,427 (40.0)	782 (40.5)
True, n (%)	10,833 (43.9)	8,624 (45.0)
Univariable OR (SE, P)			0.82 (±0.06, p<0.001)	0.86 (±0.07, p<0.001)
Multivariable OR (SE, P)			0.83 (±0.07, p<0.001)	0.89 (±0.09, p=0.021)
Missing, n	23808	4672	11202	7934
College degree or higher
True, n (%)	18022 (72.9)	14448 (75.3)	2442 (68.2)	1132 (58.4)
Univariable OR (SE, P)			0.71 (±0.06, p<0.001)	0.86 (±0.07, p<0.001)
Multivariable OR (SE, P)			0.87 (±0.08, p=0.001)	0.60 (±0.06, p<0.001)
Missing, n	23755	4639	11189	7927
Full time work/school
True, n (%)	33137 (68.4)	19,174 (80.6)	8,997 (61.0)	4,966 (50.4)
Univariable OR (SE, P)			0.38 (±0.02, p<0.001)	0.24 (±0.01, p<0.001)
Multivariable OR (SE, P)			0.52 (±0.04, p<0.001)	0.34 (±0.02, p<0.001)
Missing, n	50	38	9	3
Currenty unemployed (incl. non-working spouse or retired)
True, n (%)	7277 (15.3)	1749 (7.3)	2871 (19.5)	2657 (26.9)
Univariable OR (SE, P)			3.04 (±0.19, p<0.001	4.65 (±0.31, p<0.001)
Multivariable OR (SE, P)			2.39 (±0.22, p<0.001)	3.58 (±0.34, p<0.001)
Missing, n	50	38	9	3
Annual personal income above $49,999
True, n (%)	13352 (40.4)	10495 (50.3)	1961 (26.8)	896 (18.4)
Univariable OR (SE, P)			0.36 (±0.02, p<0.001)	0.22 (±0.02, p<0.001)
Multivariable OR (SE, P)			0.69 (±0.05, p<0.001)	0.48 (±0.05, p<0.001)
Missing, n	15399	2952	7453	4994
Annual household income above $87,500
True, n (%)	11732 (36.7)	8906 (44.7)	1886 (26.1)	940 (19.6)
Univariable OR (SE, P)			0.44 (±0.03, p<0.001)	0.30 (±0.03, p<0.001)
Multivariable OR (SE, P)			0.76 (±0.06, p<0.001)	0.58 (±0.06, p<0.001)
Missing, n	16533	3910	7548	5075
Other conditions = Diabetes type I
True, n (%)	288 (0.6)	117 (0.5)	90 (0.6)	81 (0.8)
Univariable OR (SE, P)			1.25 (0.34, p=0.116)	1.69 (0.49, p<0.001)
Multivariable OR (SE, P)			1.04 (0.46, p=0.866)	1.38 (0.64, p=0.163)
Missing, n	128	16	62	50
Other conditions = Diabetes type II
True, n (%)	1,375 (2.8)	389 (1.6)	551 (3.7)	435 (4.4)
Univariable OR (SE, P)			2.34 (0.31, p<0.001)	2.79 (0.39, p<0.001)
Multivariable OR (SE, P)			2.27 (0.42, p<0.001)	2.70 (0.52, p<0.001)
Missing, n	128	16	62	50
Other conditions = Cardiovascular disease
True, n (%)	513 (1.1)	161 (0.7)	221 (1.5)	131 (1.3)
Univariable OR (SE, P)			2.24 (0.46, p<0.001)	1.99 (0.47, p<0.001)
Multivariable OR (SE, P)			2.52 (0.7, p<0.001)	2.26 (0.71, p<0.001)
Missing, n	128	16	62	50
Other conditions = Cancer
True, n (%)	885 (1.8)	400 (1.7)	284 (1.9)	201 (2.0)
Univariable OR (SE, P)			1.15 (0.18, p=0.069)	1.22 (0.21, p=0.020)
Multivariable OR (SE, P)			1.48 (0.32, p<0.001)	1.61 (0.38, p<0.001)
Missing, n	128	16	62	50
Other conditions = Inflammatory disorder
True, n (%)	3,632 (7.5)	926 (3.9)	1,634 (11.1)	1,072 (10.9)
Univariable OR (SE, P)			3.09 (0.26, p<0.001)	3.03 (0.27, p<0.001)
Multivariable OR (SE, P)			4.18 (0.44, p<0.001)	4.22 (0.5, p<0.001)
Missing, n	128	16	62	50
Other conditions = Neurological disorder
True, n (%)	2,256 (4.7)	392 (1.6)	1,096 (7.5)	768 (7.8)
Univariable OR (SE, P)			4.81 (0.57, p<0.001)	5.07 (0.63, p<0.001)
Multivariable OR (SE, P)			5.03 (0.74, p<0.001)	5.33 (0.85, p<0.001)
Missing, n	128	16	62	50
Other conditions = None of the above
True, n (%)	40,700 (84.2)	21,628 (90.8)	11,482 (78.1)	7,590 (77.3)
Univariable OR (SE, P)			0.36 (0.02, p<0.001)	0.35 (0.02, p<0.001)
Multivariable OR (SE, P)			0.30 (0.02, p<0.001)	0.28 (0.02, p<0.001)
Missing, n	128	16	62	50

## Sheet: S4_disease_history
Supplementary Table 4
Disease History				Disease History (split by enrolment channel*)
	Total (N = 48,470)	MD (N = 14,768)	BD (N = 9,864)	MD (existing) (N = 3,406)	MDD (social media) (N = 11,362)	BD (existing) (N = 1,591)	BD (social media) (N = 8,273)
Age at first diagnosis (years) Mean (SD)	20.96 (7.2)	19.5 (6.6)	23.2 (7.6)	20.38 (6.9)	19.2 (6.4)	24.3 (7.8)	22.9 (7.5)
Min, Max	1, 50	2, 50	1, 50	4, 47	2, 50	1, 48	2, 50
Median	20	18	22	19	18	23	22
Q1, Q3	16, 25	15, 23	18, 28	15, 25	15.23	19, 30	18, 27
Missing (n)	46	20	26	0	20	1	25
Age at symptom onset (years) Mean (SD)	13.7 (5.2)	13.2 (5.1)	14.3 (5.2)	13.8 (5.7)	13.1 (4.9)	15.0 (5.7)	14.2 (5.1)
Min, Max	1, 47	1, 47	1, 47	2, 44	1, 47	1, 45	1, 47
Median	13	13	14	13	13	15	14
Q1, Q3	10, 16	10, 15	12, 17	10, 16	10, 15	12, 18	12, 16
Missing (n)	87	34	53	7	28	12	41
Most recent type of bipolar disorder / manic depression, n (%) Bipolar I	3,070 (31.2)		3,070 (31.2)			415 (26.2)	2,655 (32.2)
Bipolar II	5,053 (51.3)		5,053 (51.3)			894 (56.4)	4,159 (50.4)
Not sure	1,718 (17.5)		1,718 (17.5)			277 (17.5)	1,441 (17.5)
Missing (n)	23		23			5	18
Hospitalisation, n (%) Yes	9,365 (38.1)	4,275 (29.0)	5,090 (51.7)	936 (27.5)	3,339 (29.4)	706 (44.4)	4,384 (53.1)
No	15,230 (61.9)	10,474 (71.0)	4,756 (48.3)	2,467 (72.5)	8,007 (70.6)	883 (55.6)	3,873 (46.9)
Missing (n)	37	19	18	3	16	2	16
Currently experiencing an episode, n (%) Yes	9,700 (39.6)	6,971 (47.5)	2,729 (27.8)	1,366 (40.4)	5,605 (49.6)	326 (20.6)	2,403 (29.2)
No	14,792 (60.4)	7,719 (52.5)	7,073 (72.2)	2,019 (59.6)	5,700 (50.4)	1,260 (79.4)	5,813 (70.8)
Missing (n)	140	78	62	21	57	5	57
Current episode: Type of bipolar episode, n (%) If bipolar I, Depressive	496 (56.8)		496 (56.8)			42 (51.2)	454 (57.4)
Hypomanic	140 (16.0)		140 (16.0)			14 (17.1)	126 (15.9)
Manic	219 (25.1)		219 (25.1)			24 (29.3)	195 (24.7)
Not sure	18 (2.1)		18 (2.1)			2 (2.4)	16 (2.0)
Missing (n)	3		3			0	3
If bipolar II, Depressive	922 (66.5)		922 (66.5)			134 (71.3)	788 (65.8)
Hypomanic	407 (29.4)		407 (29.4)			48 (25.5)	359 (30.0)
Not sure	57 (4.1)		57 (4.1)			6 (3.2)	51 (4.3)
Missing (n)	3		3			1	2
If not sure, Depressive	276 (59.7)		276 (59.7)			36 (66.7)	240 (58.8)
Hypomanic	55 (11.9)		55 (11.9)			4 (7.4)	51 (12.5)
Manic	106 (22.9)		106 (22.9)			12 (22.2)	94 (23.0)
Not sure	25 (5.4)		25 (5.4)			2 (3.7)	23 (5.6)
Missing (n)	0		0			0	0
Current episode: Duration, n (%) Less than 2 weeks	2,282 (23.6)	1,206 (17.3)	1,076 (39.5)	189 (13.8)	1,017 (18.2)	116 (35.6)	960 (40.0)
2 weeks to 3 months	3,556 (36.7)	2,381 (34.2)	1,175 (43.1)	428 (31.3)	1,953 (34.9)	141 (43.3)	1,034 (43.1)
3 months to 6 months	1,161 (12.0)	929 (13.3)	232 (8.5)	185 (13.5)	744 (13.3)	31 (9.5)	201 (8.4)
6 months to 12 months	876 (9.0)	766 (11.0)	110 (4.0)	162 (11.9)	604 (10.8)	17 (5.2)	93 (3.9)
More than 1 year	1,811 (18.7)	1,680 (24.1)	131 (4.8)	402 (29.4)	1,278 (22.8)	21 (6.4)	110 (4.6)
Missing (n)	14	9	5	0	9	0	5
Current episode: First episode, n (%) Yes	36 (0.4)	29 (0.4)	7 (0.3)	9 (0.7)	20 (0.4)	1 (0.3)	6 (0.2)
No	9,527 (98.2)	6,826 (97.9)	2,701 (99.0)	1,338 (98.0)	5,488 (97.9)	323 (99.1)	2,378 (99.0)
Not sure	134 (1.4)	114 (1.6)	20 (0.7)	19 (1.4)	95 (1.7)	2 (0.6)	18 (0.7)
Missing (n)	3	2	1	0	2	0	1
Recent episode: Duration, n (%) Less than 2 weeks	4,500 (30.6)	1,800 (23.4)	2,700 (38.5)	467 (23.3)	1,333 (23.5)	490 (39.5)	2,210 (38.3)
2 weeks to 3 months	5,949 (40.5)	3,000 (39.1)	2,949 (42.0)	694 (34.6)	2,306 (40.6)	483 (39.0)	2,466 (42.7)
3 months to 6 months	1,988 (13.5)	1,249 (16.3)	739 (10.5)	331 (16.5)	918 (16.2)	134 (10.8)	605 (10.5)
6 months to 12 months	1,098 (7.5)	756 (9.8)	342 (4.9)	216 (10.8)	540 (9.5)	68 (5.5)	274 (4.7)
More than 1 year	1,157 (7.9)	872 (11.4)	285 (4.1)	295 (14.7)	577 (10.2)	64 (5.2)	221 (3.8)
Missing (n)	100	42	58	16	26	21	37
Recent episode: First episode, n (%) Yes	227 (1.5)	88 (1.1)	139 (2.0)	33 (1.6)	55 (1.0)	39 (3.1)	100 (1.7)
No	14,112 (95.7)	7,403 (96.2)	6,709 (95.2)	1,926 (95.7)	5,477 (96.3)	1,165 (93.1)	5,544 (95.7)
Not sure	407 (2.8)	208 (2.7)	199 (2.8)	54 (2.7)	154 (2.7)	48 (3.8)	151 (2.6)
Missing (n)	46	20	26	6	14	8	18
Previous episode: Number of previous episode(s) Mean (SD)	26.8 (48.0)	22.9 (42.4)	32.9 (55.2)	22.0 (42.7)	23.2 (42.3)	35.5 (61.5)	32.4 (54.0)
Min, Max	0, 300	0, 300	0, 300	0, 300	0, 300	0, 300	0, 300
Median	10	10	12	10	10	12	13
Q1, Q3	5, 20	5, 20	6, 30	5, 20	5, 20	6, 30	6, 30
Missing (n)	5150	2884	2266	645	2239	401	1865
Previous episode: Duration, n (%) Less than 2 weeks	3,357 (18.2)	1,304 (11.5)	2,053 (28.8)	289 (11.1)	1,015 (11.7)	339 (31.4)	1,714 (28.4)
2 weeks to 3 months	8,262 (44.8)	4,608 (40.7)	3,654 (51.3)	931 (35.6)	3,677 (42.2)	517 (47.9)	3,137 (51.9)
3 months to 6 months	3,644 (19.8)	2,656 (23.5)	988 (13.9)	645 (24.7)	2,011 (23.1)	156 (14.4)	832 (13.8)
6 months to 12 months	1,917 (10.4)	1,622 (14.3)	295 (4.1)	419 (16.0)	1,203 (13.8)	41 (3.8)	254 (4.2)
More than 1 year	1,269 (6.9)	1,136 (10.0)	133 (1.9)	331 (12.7)	805 (9.2)	27 (2.5)	106 (1.8)
Missing (n)	5190	2903	2287	649	2254	408	1879
				*enrollment method; participants drawn from the 23andMe database (existing) and enrolled through social media (social media)

## Sheet: S5_DSM5cross
Supplementary Table 5
DSM-5 cross-cutting symptom scale
	Total (N = 48,470)	Control (N = 23,838)	MD (N = 14,768)	BD (N = 9,864)
DSM-5: I - Number of domains above threshold Mean (SD)	5.4	2.7	7.7	8.2
Min, Max	0, 13	0, 13	0, 13	0, 13
Median	5	2	8	9
Q1, Q3	2, 9	1, 4	6, 10	6, 10
Missing (n)	116	40	40	36
DSM-5: I - Depression Mean (SD)	1.8 (1.3)	1.0 (1.0)	2.5 (1.2)	2.5 (1.2)
Min, Max	0, 4	0, 4	0, 4	0, 4
Median	2	1	3	3
Q1, Q3	1, 3	0, 1	2, 3	2, 3
Missing (n)	9	2	3	4
DSM-5: II - Anger Mean (SD)	1.6 (1.3)	0.9 (0.9)	2.3 (1.2)	2.3 (1.3)
Min, Max	0, 4	0, 4	0, 4	0, 4
Median	1	1	2	3
Q1, Q3	0, 3	0, 1	1, 3	1, 3
Missing (n)	14	5	5	4
DSM-5: III - Mania Mean (SD)	1.8 (1.4)	0.9 (1.0)	2.6 (1.2)	2.6 (1.2)
Min, Max	0, 4	0, 4	0, 4	0, 4
Median	2	1	3	3
Q1, Q3	1, 3	0, 1	2, 3	2, 4
Missing (n)	8	3	3	2
DSM-5: IV - Anxiety Mean (SD)	1.7 (1.4)	0.9 (1.1)	2.5 (1.3)	2.5 (1.3)
Min, Max	0, 4	0, 4	0, 4	0, 4
Median	1	1	3	3
Q1, Q3	0, 3	0, 1	1, 4	1.5, 4
Missing (n)	6	3	2	1
DSM-5: V - Somatic Symptoms Mean (SD)	1.8 (1.4)	1.0 (1.0)	2.7 (1.2)	2.7 (1.2)
Min, Max	0, 4	0, 4	0, 4	0, 4
Median	2	1	3	3
Q1, Q3	1, 3	0, 1	2, 4	2, 4
Missing (n)	8	4	3	1
DSM-5: VI - Suicidal Ideation Mean (SD)	1.3 (1.4)	0.6 (0.9)	2.0 (1.4)	2.0 (1.4)
Min, Max	0, 4	0, 4	0, 4	0, 4
Median	1	0	2	2
Q1, Q3	0, 2	0, 1	1, 3	1, 3
Missing (n)	46	13	15	18
DSM-5: VII - Psychosis Mean (SD)	0.9 (1.3)	0.2 (0.6)	1.5 (1.4)	1.7 (1.4)
Min, Max	0, 4	0, 4	0, 4	0, 4
Median	0	0	1	2
Q1, Q3	0, 2	0, 0	0, 3	0, 3
Missing (n)	11	8	1	2
DSM-5: VIII - Sleep Problems Mean (SD)	0.8 (1.0)	0.6 (0.9)	0.7 (1.1)	1.1 (1.2)
Min, Max	0, 4	0, 4	0, 4	0, 4
Median	0	0	0	1
Q1, Q3	0, 1	0, 1	0, 1	0, 2
Missing (n)	41	20	17	4
DSM-5: IX - Memory Mean (SD)	0.6 (0.9)	0.4 (0.7)	0.6 (0.9)	1.0 (1.1)
Min, Max	0, 4	0, 4	0, 4	0, 4
Median	0	0	0	1
Q1, Q3	0, 1	0, 1	0, 1	0, 2
Missing (n)	32	13	12	7
DSM-5: X - Repetitive Thoughts and Behaviors Mean (SD)	0.2 (0.6)	0.1 (0.3)	0.2 (0.6)	0.4 (0.9)
Min, Max	0, 4	0, 4	0, 4	0, 4
Median	0	0	0	0
Q1, Q3	0, 0	0, 0	0, 0	0, 1
Missing (n)	22	10	6	6
DSM-5: XI - Dissociation Mean (SD)	1.6 (1.4)	0.9 (1.0)	2.3 (1.3)	2.4 (1.3)
Min, Max	0, 4	0, 4	0, 4	0, 4
Median	1	1	2	2
Q1, Q3	0, 3	0, 1	1, 4	1, 4
Missing (n)	21	9	6	6
DSM-5: XII - Personality Functioning Mean (SD)	1.3 (1.3)	0.5 (0.8)	1.9 (1.3)	2.2 (1.3)
Min, Max	0, 4	0, 4	0, 4	0, 4
Median	1	0	2	2
Q1, Q3	0, 2	0, 1	1, 3	1, 3
Missing (n)	12	7	4	1
DSM-5: XIII - Substance Use Mean (SD)	1.4 (1.6)	0.9 (1.2)	1.7 (1.6)	2.1 (1.7)
Min, Max	0, 4	0, 4	0, 4	0, 4
Median	1	0	1	2
Q1, Q3	0, 2	0, 1	0, 4	0, 4
Missing (n)	8	6	1	1

## Sheet: S6_family_history
Supplementary Table 6
Disease history of first-degree relatives
	Total (N = 48,470)	Control (N = 23,838)	MD (N = 14,768)	BD (N = 9,864)	.
First-degree relative diagnosed with mental illness, n (%) Yes	26880 (56.1)	7758 (33.0)	11543 (79.1)	7579 (77.6)
Not sure	7388 (15.4)	4399 (18.7)	1853 (12.7)	1136 (11.6)
No	13621 (28.4)	11365 (48.3)	1205 (8.3)	1051 (10.7)
Missing (n)	578	313	167	98
Mother diagnosed with mental illness, n (%) Yes	17,129 (35.4)	3,893 (16.3)	8,114 (55.0)	5,122 (51.9)
No	24,325 (50.2)	16,948 (71.1)	4,108 (27.8)	3,269 (33.2)
Not sure	6,999 (14.4)	2,992 (12.6)	2,537 (17.2)	1,470 (14.9)
Missing (n)	17	5	9	3
If yes, type of mental illness, n (%) Anxiety	9,310 (54.4)	1,764 (45.4)	4,705 (58.1)	2,841 (55.5)
Major depressive disorder	11,551 (67.5)	2,125 (54.7)	6,091 (75.2)	3,335 (65.2)
Bipolar disorder I	2,030 (11.9)	467 (12.0)	760 (9.4)	803 (15.7)
Bipolar disorder II	1,246 (7.3)	183 (4.7)	411 (5.1)	652 (12.7)
Post-traumatic stress disorder	2,385 (13.9)	305 (7.9)	1,140 (14.1)	940 (18.4)
Other	1,331 (7.8)	205 (5.3)	615 (7.6)	511 (10.0)
Not sure	860 (5.0)	273 (7.0)	385 (4.8)	202 (3.9)
Missing (n)	25	8	z	6
If yes, medication prescribed, n (%) Yes	13,417 (78.4)	3,111 (80.0)	6,314 (77.9)	3,992 (78.0)
No	1,666 (9.7)	317 (8.1)	802 (9.9)	547 (10.7)
Not sure	2,032 (11.9)	462 (11.9)	989 (12.2)	581 (11.3)
Missing (n)	14	3	9	2
Father diagnosed with mental illness, n (%) Yes	9,393 (19.4)	1,887 (7.9)	4,477 (30.3)	3,029 (30.7)
No	27,180 (56.1)	17,565 (73.7)	5,594 (37.9)	4,021 (40.8)
Not sure	11,866 (24.5)	4,370 (18.3)	4,688 (31.8)	2,808 (28.5)
Missing (n)	31	16	9	6
If yes, type of mental illness, n (%) Anxiety	3,531 (37.6)	580 (30.8)	1,835 (41.1)	1,116 (36.9)
Major depressive disorder	5,423 (57.8)	868 (46.0)	2,993 (67.0)	1,562 (51.6)
Bipolar disorder I	1,468 (15.6)	276 (14.6)	507 (11.3)	685 (22.6)
Bipolar disorder II	767 (8.2)	97 (5.1)	250 (5.6)	420 (13.9)
Post-traumatic stress disorder	1,711 (18.2)	359 (19.0)	752 (16.8)	600 (19.8)
Other	737 (7.9)	80 (4.2)	343 (7.7)	314 (10.4)
Not sure	679 (7.2)	140 (7.4)	317 (7.1)	222 (7.3)
Missing (n)	12	2	7	3
If yes, medication prescribed, n (%) Yes	6,047 (64.4)	1,342 (71.2)	2,788 (62.3)	1,917 (63.4)
No	1,409 (15.0)	222 (11.8)	684 (15.3)	503 (16.6)
Not sure	1,933 (20.6)	322 (17.1)	1,005 (22.4)	606 (20.0)
Missing (n)	4	1	0	3
Sibling(s) diagnosed with mental illness, n (%) Yes	15,014 (31.5)	3,979 (16.8)	6,770 (47.2)	4,265 (44.2)
No	24,364 (51.0)	16,385 (69.0)	4,414 (30.8)	3,565 (37.0)
Not sure	8,351 (17.5)	3,369 (14.2)	3,167 (22.1)	1,815 (18.8)
Missing (n)	741	105	417	219
If yes, number of sibling(s) diagnosed Mean (SD)	1.4 (0.8)	1.2 (0.6)	1.5 (0.8)	1.5 (0.9)
Min, Max	1, 16	1, 16	1, 9	1, 12
Median	1	1	1	1
Q1, Q3	1, 2	1, 1	1, 2	1, 2
Missing (n)	3474	257	1943	1274
If yes, type of mental illness, n (%) Anxiety	7,487 (64.5)	2,114 (56.7)	3,335 (68.5)	2,038 (67.6)
Major depressive disorder	7,093 (61.1)	1,677 (45.0)	3,589 (73.7)	1,827 (60.6)
Bipolar disorder I	1,985 (17.1)	641 (17.2)	720 (14.8)	624 (20.7)
Bipolar disorder II	1,057 (9.1)	224 (6.0)	330 (6.8)	503 (16.7)
Post-traumatic stress disorder	1,819 (15.7)	424 (11.4)	785 (16.1)	610 (20.2)
Other	1,029 (8.9)	235 (6.3)	440 (9.0)	354 (11.7)
Not sure	591 (5.1)	204 (5.5)	244 (5.0)	143 (4.7)
Missing (n)	3402	251	1901	1250
If yes, medication prescribed, n (%) Yes	9,088 (78.2)	2,991 (80.2)	3,755 (77.0)	2,342 (77.7)
No	896 (7.7)	290 (7.8)	367 (7.5)	239 (7.9)
Not sure	1,636 (14.1)	450 (12.1)	753 (15.4)	433 (14.4)
Missing (n)	3394	248	1895	1251
Child(ren) diagnosed with mental illness, n (%) Yes	3,339 (7.8)	677 (3.0)	1,404 (12.0)	1,258 (15.0)
No	37,433 (87.1)	21,639 (94.4)	9,379 (80.2)	6,415 (76.5)
Not sure	2,221 (5.2)	600 (2.6)	909 (7.8)	712 (8.5)
Missing (n)	5477	922	3076	1479
If yes, number of child(ren) diagnosed Mean (SD)	1.4 (0.6)	1.2 (0.5)	1.4 (0.6)	1.5 (0.7)
Min, Max	1, 6	1, 4	1, 5	1, 6
Median	1	1	1	1
Q1, Q3	1, 2	1, 1	1, 2	1, 2
Missing (n)	918	53	434	431
If yes, type of mental illness, n (%) Anxiety	1,996 (82.2)	498 (79.8)	821 (84.2)	677 (81.7)
Major depressive disorder	1,117 (46.0)	187 (30.0)	561 (57.5)	369 (44.5)
Bipolar disorder I	325 (13.4)	59 (9.5)	113 (11.6)	153 (18.5)
Bipolar disorder II	190 (7.8)	30 (4.8)	32 (3.3)	128 (15.4)
Post-traumatic stress disorder	346 (14.3)	54 (8.7)	138 (14.2)	154 (18.6)
Other	374 (15.4)	53 (8.5)	143 (14.7)	178 (21.5)
Not sure	25 (1.0)	7 (1.1)	11 (1.1)	7 (0.8)
Missing (n)	911	53	429	429
If yes, medication prescribed, n (%) Yes	1,830 (75.3)	466 (74.6)	715 (73.3)	649 (78.2)
No	570 (23.4)	153 (24.5)	242 (24.8)	175 (21.1)
Not sure	31 (1.3)	6 (1.0)	19 (1.9)	6 (0.7)
Missing (n)	908	52	428	428

## Sheet: S7_ACE
Supplementary Table 7
Adverse Childhood Events
	Total (N = 48,470)	Control (N = 23,838)	MD (N = 14,768)	BD (N = 9,864)
ACE score	3.0 (2.5)	2.0 (2.1)	3.8 (2.5)	4.3 (2.5)
Mean (SD)
Median	3	1	4	4
Q1, Q3	1, 5	0, 3	2, 6	2, 6
Univariable Coefficient (SE, P)			1.75 (0.05, p<0.001)	2.26 (0.06, p<0.001)
Multivariable Coefficient (SE, P)			1.48 (0.08, p<0.001)	1.96 (0.08, p<0.001)
Missing (n)	1236	373	497	366
Abuse (psychological, physical, and sexual)
True, n (%)	26548 (55.1)	9697 (40.9)	9714 (66.2)	7149 (72.9)
Univariable OR (SE, P)			2.84 (0.12, p<0.001)	3.89 (0.19, p<0.001)
Multivariable OR (SE, P)			2.45 (0.16, p<0.001)	3.31 (0.24, p<0.001)
Missing, n	277	111	104	62
Neglect (physical, emotional)
True, n (%)	24589 (52.1)	7433 (31.7)	10012 (70.2)	7144 (75.2)
Univariable OR (SE, P)			5.07 (0.22, p<0.001)	6.54 (0.34, p<0.001)
Multivariable OR (SE, P)			3.95 (0.26, p<0.001)	4.98 (0.37, p<0.001)
Missing, n	1236	373	497	366
Household dysfunction (violence against mother, household member who were mentally ill, substance abusers, suicidal, or ever imprisoned)
True, n (%)	32518 (67.3)	12557 (53.5)	11165 (78.2)	7830 (82.4)
Univariable OR (SE, P)			3.14 (0.15, p<0.001)	4.13 (0.24, p<0.001)
Multivariable OR (SE, P)			2.62 (0.19, p<0.001)	3.38 (0.28, p<0.001)
Missing, n	142	63	47	32

## Sheet: S8_sample_size
Supplementary Table 8
GWAS Sample Size
	MD	Control
European	11567	15472
African American	478	1029
Latino	1676	3982
East Asian	214	1426
	BD	Control
European	7652	15461
African American	375	1028
Latino	1193	3984
East Asian	76	1426
	MD	BD
European	11435	7652
	MD + BD	Control
European	19047	15452

## Sheet: S9_rg
Supplementary Table 9
LDSC Genetic Correlations
p1	p2	rg	se	z	p	h2 liab	h2 liab se	h2 int	h2 int se	gcov int	gcov int se
MD AFFECT	BD AFFECT	1.0389	0.055921	18.5785	4.8002e-77	0.1679	0.0183	0.9956	0.0088	0.3907	0.006
MD AFFECT	BD1 AFFECT	1.0742	0.11295	9.5098	1.9104e-21	0.1948	0.0377	1.0011	0.0075	0.2555	0.0056
MD AFFECT	BD2 AFFECT	0.9936	0.066426	14.9583	1.3752e-50	0.207	0.0264	0.9901	0.0081	0.3174	0.0061
MD AFFECT	BD21 PGC	0.3912	0.051648	7.5733	3.6377e-14	0.2029	0.0083	1.0257	0.0124	-0.0025	0.0072
MD AFFECT	BD21 I PGC	0.2987	0.050336	5.9333	2.9699e-09	0.2851	0.0132	1.0224	0.0124	0.002	0.0067
MD AFFECT	BD21 II PGC	0.5276	0.085638	6.1608	7.2367e-10	0.3245	0.0439	1.0279	0.009	-0.0061	0.0062
MD AFFECT	BD18 PGC	0.3458	0.062249	5.5553	2.7717e-08	0.1959	0.0105	1.0277	0.0115	0.0037	0.0071
MD AFFECT	BD12 PGC	0.2976	0.075841	3.9239	8.7144e-05	0.2502	0.0258	1.0149	0.0114	3e-04	0.0077
MD AFFECT	MDD13 PGC	0.7061	0.12123	5.8243	5.7364e-09	0.2047	0.0374	1.0083	0.0094	0.0053	0.0078
MD AFFECT	MDD19 PGC	0.8055	0.055293	14.5687	4.4435e-48	0.0454	0.002	0.994	0.0127	0.0036	0.0079
MD AFFECT	MDD18 PGC	0.8539	0.064165	13.3082	2.0755e-40	0.0416	0.0028	0.9892	0.0107	0.0093	0.0069
MD AFFECT	SCZ14 PGC	0.2397	0.050519	4.7451	2.0837e-06	0.2895	0.0124	1.0485	0.0141	0.007	0.0083
MD AFFECT	SCZ20 PGC	0.2584	0.064081	4.0322	5.5268e-05	0.0598	0.0031	1.0131	0.0109	0.0077	0.0074
MDD Hyde.et.al	MD AFFECT	0.8530	0.0591	14.4261	3.5444e-47	0.2215	0.0283	1.02	0.0086	0.0228	0.0067
BD AFFECT	BD1 AFFECT	1.0029	0.053409	18.7773	1.1575e-78	0.1948	0.0377	1.0011	0.0075	0.6384	0.0069
BD AFFECT	BD2 AFFECT	1.0089	0.019777	51.0124	0	0.2069	0.0264	0.9901	0.008	0.7836	0.0077
BD AFFECT	MD AFFECT	1.0389	0.055921	18.5785	4.8002e-77	0.2118	0.0265	1.0222	0.0083	0.3907	0.006
BD AFFECT	BD21 PGC	0.4324	0.044845	9.6424	5.2936e-22	0.2029	0.0083	1.0256	0.0124	-0.0046	0.0078
BD AFFECT	BD21 I PGC	0.323	0.044451	7.2668	3.6816e-13	0.2851	0.0132	1.0225	0.0124	-0.0064	0.0076
BD AFFECT	BD21 II PGC	0.5692	0.088434	6.4368	1.2206e-10	0.3245	0.0439	1.0279	0.009	-0.0098	0.0067
BD AFFECT	BD18 PGC	0.3783	0.053201	7.1101	1.1594e-12	0.1958	0.0105	1.0278	0.0115	-0.0036	0.0073
BD AFFECT	BD12 PGC	0.4113	0.064135	6.4137	1.4203e-10	0.2502	0.0258	1.0149	0.0114	0.0092	0.0078
BD AFFECT	MDD13 PGC	0.6085	0.1079	5.6396	1.7045e-08	0.2047	0.0374	1.0084	0.0095	0.0014	0.0071
BD AFFECT	MDD19 PGC	0.7336	0.040901	17.9359	6.1875e-72	0.0454	0.002	0.9941	0.0127	0.0108	0.0073
BD AFFECT	MDD18 PGC	0.7829	0.051696	15.1445	8.2331e-52	0.0416	0.0028	0.9891	0.0107	0.0106	0.0069
BD AFFECT	SCZ14 PGC	0.307	0.041325	7.4286	1.0974e-13	0.2895	0.0124	1.0485	0.0141	0.0048	0.0074
BD AFFECT	SCZ20 PGC	0.2901	0.054167	5.3553	8.5436e-08	0.0598	0.0031	1.0131	0.0109	0.0091	0.0074
MDD Hyde.et.al	BD AFFECT	0.7273	0.0497	14.6351	1.6766e-48	0.1745	0.0188	0.9967	0.0082	0.0119	0.0068
BD1 AFFECT	BD AFFECT	1.0029	0.053409	18.7773	1.1575e-78	0.1679	0.0183	0.9956	0.0088	0.6384	0.0069
BD1 AFFECT	BD2 AFFECT	1.0149	0.12278	8.2654	1.3924e-16	0.2069	0.0264	0.9901	0.008	0.1918	0.006
BD1 AFFECT	MD AFFECT	1.0742	0.11295	9.5098	1.9104e-21	0.2118	0.0265	1.0222	0.0083	0.2555	0.0056
BD1 AFFECT	BD21 PGC	0.4951	0.073039	6.779	1.2098e-11	0.2029	0.0083	1.0256	0.0124	-0.0069	0.0071
BD1 AFFECT	BD21 I PGC	0.3778	0.07033	5.3724	7.7684e-08	0.2851	0.0132	1.0225	0.0124	-0.0102	0.007
BD1 AFFECT	BD21 II PGC	0.5975	0.1176	5.0809	3.7564e-07	0.3245	0.0439	1.0279	0.009	-0.0077	0.006
BD1 AFFECT	BD18 PGC	0.4235	0.077124	5.4915	3.9843e-08	0.1959	0.0105	1.0277	0.0115	-0.0081	0.0072
BD1 AFFECT	BD12 PGC	0.4364	0.10207	4.2755	1.9072e-05	0.2502	0.0258	1.0149	0.0114	0.0065	0.008
BD1 AFFECT	MDD13 PGC	0.8081	0.15629	5.1707	2.3323e-07	0.2047	0.0374	1.0084	0.0095	0.0057	0.0065
BD1 AFFECT	MDD19 PGC	0.6909	0.079321	8.7101	3.0353e-18	0.0454	0.002	0.9941	0.0127	0.0092	0.0071
BD1 AFFECT	MDD18 PGC	0.8087	0.09885	8.1809	2.8183e-16	0.0416	0.0028	0.9891	0.0108	0.0094	0.0062
BD1 AFFECT	SCZ14 PGC	0.3309	0.061868	5.3488	8.8544e-08	0.2895	0.0124	1.0485	0.0141	-6e-04	0.0071
BD1 AFFECT	SCZ20 PGC	0.3015	0.071918	4.1926	2.7582e-05	0.0598	0.0031	1.0132	0.0109	0.0022	0.0067
MDD Hyde.et.al	BD AFFECT1	0.7426	0.0855	8.6862	3.7478e-18	0.2051	0.0355	1.001	0.0075	0.0015	0.0059
BD2 AFFECT	BD AFFECT	1.0089	0.019777	51.0124	0	0.1679	0.0183	0.9956	0.0088	0.7836	0.0077
BD2 AFFECT	BD1 AFFECT	1.0149	0.12278	8.2654	1.3924e-16	0.1948	0.0377	1.0011	0.0075	0.1918	0.006
BD2 AFFECT	MD AFFECT	0.9936	0.066426	14.9583	1.3752e-50	0.2118	0.0265	1.0222	0.0083	0.3174	0.0061
BD2 AFFECT	BD21 PGC	0.368	0.046757	7.8707	3.5263e-15	0.2029	0.0083	1.0256	0.0124	-0.0045	0.0075
BD2 AFFECT	BD21 I PGC	0.2561	0.046037	5.5634	2.6464e-08	0.2851	0.0132	1.0225	0.0124	-0.0055	0.0072
BD2 AFFECT	BD21 II PGC	0.581	0.10152	5.7231	1.0462e-08	0.3245	0.0439	1.0279	0.009	-0.0064	0.0068
BD2 AFFECT	BD18 PGC	0.3091	0.05752	5.3737	7.7158e-08	0.1959	0.0105	1.0277	0.0115	-0.0043	0.0073
BD2 AFFECT	BD12 PGC	0.3375	0.073399	4.598	4.2649e-06	0.2502	0.0258	1.0149	0.0114	0.0029	0.0078
BD2 AFFECT	MDD13 PGC	0.4664	0.12183	3.8284	0.00012898	0.2047	0.0374	1.0083	0.0095	9e-04	0.0074
BD2 AFFECT	MDD19 PGC	0.6975	0.052546	13.274	3.2783e-40	0.0454	0.002	0.9941	0.0127	0.0054	0.0068
BD2 AFFECT	MDD18 PGC	0.7075	0.062651	11.2927	1.426e-29	0.0416	0.0028	0.9891	0.0108	0.0058	0.0065
BD2 AFFECT	SCZ14 PGC	0.2881	0.043551	6.6151	3.7132e-11	0.2895	0.0124	1.0485	0.0141	0.0068	0.0072
BD2 AFFECT	SCZ20 PGC	0.2681	0.056671	4.7307	2.2379e-06	0.0598	0.0031	1.0131	0.0109	0.0102	0.0069
MDD Hyde.et.al	BD AFFECT2	0.7031	0.0559	12.5698	3.0956e-36	0.2056	0.0272	0.9938	0.0078	0.0139	0.0059
