# Supplementary material for: Characterizing mood disorders in the AFFECT study: a large, longitudinal, and phenotypically rich genetic cohort in the US
Source: Transl Psychiatry. 2022 Mar 25;12:121. doi: 10.1038/s41398-022-01877-2 (PMC8956583; doi:10.1038/s41398-022-01877-2)
Supplement: Supplementary file 3 — Supplementary Table 10 [file 41398_2022_1877_MOESM3_ESM.txt]

scaffold	ID	position	A1	A2	effect	stderr	pvalue	dose.b.0	gene.context	avg.rsqr
chr1	rs12134600	72635996	A	C	-1.91023e-01	2.94095e-02	8.64144e-11	8.71462e-01	[NEGR1]	0.85076
chr1	rs4348675	72515717	C	T	-1.73697e-01	2.85969e-02	1.29028e-09	8.68014e-01	[NEGR1]	0.86654
chr1	rs6699175	72514896	C	T	1.86208e-01	3.15649e-02	3.79506e-09	1.07494e-01	[NEGR1]	0.84755
chr1	rs12124523	72621463	C	T	1.90208e-01	3.25719e-02	5.46106e-09	1.03374e-01	[NEGR1]	0.84135
chr1	rs34305371	72733610	A	G	-1.96592e-01	3.39175e-02	7.09533e-09	9.01105e-01	[NEGR1]	0.80648
chr6	rs4946833	107821262	A	T	-1.07182e-01	1.85358e-02	7.16504e-09	4.78626e-01	[SOBP]	0.96001
chr1	rs12127789	72740073	G	T	1.74955e-01	3.06849e-02	1.23031e-08	1.20465e-01	[NEGR1]	0.83364
chr1	rs35526787	72738649	D	I	-1.74759e-01	3.06822e-02	1.27366e-08	8.79556e-01	[NEGR1]	0.83403
chr6	rs319045	107803708	A	G	-1.04616e-01	1.84103e-02	1.29498e-08	4.83807e-01	PDSS2--[]-SOBP	0.97720
chr6	rs12203851	107807880	A	G	1.04706e-01	1.84331e-02	1.31170e-08	5.16144e-01	PDSS2--[]-SOBP	0.97339
chr1	rs2821260	72554093	C	T	-1.04269e-01	1.83812e-02	1.38384e-08	5.63674e-01	[NEGR1]	0.98427
chr6	rs319048	107798540	A	G	-1.04399e-01	1.84168e-02	1.40365e-08	4.83176e-01	PDSS2--[]--SOBP	0.97614
chr6	rs319047	107806281	A	T	-1.04379e-01	1.84330e-02	1.45460e-08	4.83440e-01	PDSS2--[]-SOBP	0.97373
chr6	rs319044	107803650	A	G	1.04240e-01	1.84102e-02	1.45917e-08	5.15838e-01	PDSS2--[]-SOBP	0.97763
chr1	rs2821266	72535285	C	T	1.02813e-01	1.83004e-02	1.90137e-08	4.36506e-01	[NEGR1]	0.99197
chr1	rs2630381	72533775	C	T	-1.02789e-01	1.83001e-02	1.91507e-08	5.63341e-01	[NEGR1]	0.99148
chr1	rs12049085	72542738	C	T	1.02871e-01	1.83520e-02	2.04597e-08	4.35864e-01	[NEGR1]	0.98817
chr1	rs11209906	72545694	C	T	1.02810e-01	1.83538e-02	2.09229e-08	4.36048e-01	[NEGR1]	0.98865
chr1	rs11209905	72540875	C	T	-1.02825e-01	1.83626e-02	2.11553e-08	5.64666e-01	[NEGR1]	0.98749
chr1	rs2821272	72525098	C	T	-1.02086e-01	1.82532e-02	2.20121e-08	5.63528e-01	[NEGR1]	0.99480
chr1	rs2422135	72540398	C	T	-1.02382e-01	1.83340e-02	2.31172e-08	5.63882e-01	[NEGR1]	0.99005
chr1	rs12409966	72539545	C	T	1.02273e-01	1.83326e-02	2.38686e-08	4.36137e-01	[NEGR1]	0.98995
chr1	rs2220252	72534543	A	G	-1.01893e-01	1.83092e-02	2.58128e-08	5.63985e-01	[NEGR1]	0.99138
chr1	rs12132044	72533676	A	G	-1.01683e-01	1.83088e-02	2.75505e-08	5.64059e-01	[NEGR1]	0.99122
chr1	rs975480	72517928	A	G	-1.01185e-01	1.82296e-02	2.80588e-08	5.63464e-01	[NEGR1]	0.99627
chr1	rs36047136	72529562	D	I	1.01477e-01	1.82850e-02	2.81911e-08	4.36085e-01	[NEGR1]	0.99293
chr1	rs2200484	72536341	A	T	-1.01651e-01	1.83239e-02	2.85714e-08	5.63591e-01	[NEGR1]	0.99037
chr1	rs12408173	72531083	A	G	1.01389e-01	1.82958e-02	2.95354e-08	4.36167e-01	[NEGR1]	0.99197
chr1	rs12131816	72529866	C	T	-1.01327e-01	1.82875e-02	2.96794e-08	5.63980e-01	[NEGR1]	0.99280
chr1	rs11209900	72529337	C	T	1.01337e-01	1.82899e-02	2.97096e-08	4.35861e-01	[NEGR1]	0.99235
chr1	rs12036443	72524862	G	T	-1.01194e-01	1.82747e-02	3.02627e-08	5.63790e-01	[NEGR1]	0.99334
chr1	rs11209916	72586209	A	G	1.01382e-01	1.83181e-02	3.06301e-08	4.69233e-01	[NEGR1]	0.97652
chr1	rs11209915	72586208	C	T	1.01333e-01	1.83182e-02	3.11143e-08	4.69223e-01	[NEGR1]	0.97648
chr1	rs67474621	72577950	A	T	1.01426e-01	1.83933e-02	3.43718e-08	4.78176e-01	[NEGR1]	0.96568
chr1	rs12141628	72593767	C	T	1.00098e-01	1.81634e-02	3.50295e-08	4.74499e-01	[NEGR1]	0.99374
chr1	rs12402629	72578709	C	T	-9.98438e-02	1.81573e-02	3.75371e-08	5.25858e-01	[NEGR1]	0.99328
chr1	rs57316908	72609955	C	G	-1.00052e-01	1.82107e-02	3.85635e-08	5.26179e-01	[NEGR1]	0.98974
chr1	rs12132602	72597051	A	G	9.97749e-02	1.81645e-02	3.88340e-08	4.74604e-01	[NEGR1]	0.99363
chr1	rs12750634	72597654	A	T	-9.96623e-02	1.81748e-02	4.09343e-08	5.25604e-01	[NEGR1]	0.99275
chr1	rs1385914	72591774	A	G	9.95090e-02	1.81629e-02	4.20769e-08	4.74985e-01	[NEGR1]	0.99373
chr1	rs1486096	72584184	A	G	-9.94465e-02	1.81577e-02	4.25256e-08	5.25129e-01	[NEGR1]	0.99442
chr1	rs7556006	72587186	C	G	-9.93827e-02	1.81694e-02	4.42503e-08	5.24862e-01	[NEGR1]	0.99253
chr1	rs71074821	72602280	D	I	9.93928e-02	1.81969e-02	4.62281e-08	4.74180e-01	[NEGR1]	0.99059
chr1	rs72096511	72591773	D	I	-9.90473e-02	1.82097e-02	5.25642e-08	5.26577e-01	[NEGR1]	0.98877
chr1	rs1486093	72573363	C	T	-9.87734e-02	1.81600e-02	5.26239e-08	5.25781e-01	[NEGR1]	0.99110
chr1	rs12133604	72610879	G	T	9.90526e-02	1.82130e-02	5.27765e-08	4.74315e-01	[NEGR1]	0.98938
chr1	rs11209920	72610802	A	T	9.89315e-02	1.82133e-02	5.48142e-08	4.74212e-01	[NEGR1]	0.98937
chr6	rs319068	107788546	C	T	-9.99620e-02	1.84350e-02	5.74585e-08	4.65714e-01	PDSS2-[]--SOBP	0.97806
chr1	rs11209921	72612371	C	T	9.87015e-02	1.82027e-02	5.78057e-08	4.74832e-01	[NEGR1]	0.99078
chr9	rs74306420	97481928	C	T	-2.50048e-01	4.64418e-02	5.92893e-08	4.99658e-02	FBP1--[]--C9orf3	0.88593
chr1	rs7515320	72613608	G	T	9.86194e-02	1.82087e-02	5.98821e-08	4.74853e-01	[NEGR1]	0.99044
chr6	rs62416014	67322398	A	G	-2.31007e-01	4.26341e-02	6.15316e-08	9.56222e-01	EYS---[]	0.95544
chr6	rs7762852	107866515	C	G	-1.00892e-01	1.86931e-02	6.57449e-08	4.15905e-01	[SOBP]	0.98268
chr1	rs1564970	72573798	C	T	-9.80139e-02	1.81531e-02	6.57727e-08	5.26001e-01	[NEGR1]	0.99182
chr1	rs1352082	72571656	A	C	-9.78681e-02	1.81483e-02	6.82411e-08	5.26037e-01	[NEGR1]	0.99208
chr6	rs7762721	107866498	A	G	-1.00729e-01	1.86876e-02	6.84194e-08	4.16056e-01	[SOBP]	0.98319
chr6	rs62428404	107821936	A	G	1.04103e-01	1.93695e-02	7.48624e-08	5.57982e-01	[SOBP]	0.88825
chr6	rs622128	107778801	A	C	9.85034e-02	1.83431e-02	7.71421e-08	5.18364e-01	[PDSS2]	0.98009
chr1	rs7541218	72613917	C	T	9.77731e-02	1.82154e-02	7.84735e-08	4.74609e-01	[NEGR1]	0.98951
chr6	rs660951	107777623	C	T	-9.82853e-02	1.83342e-02	8.12345e-08	4.81744e-01	[PDSS2]	0.98058
chr6	rs319105	107753772	A	T	9.80207e-02	1.82935e-02	8.23856e-08	5.17957e-01	[PDSS2]	0.98236
chr6	rs319109	107754993	A	C	9.79260e-02	1.82912e-02	8.44662e-08	5.18307e-01	[PDSS2]	0.98289
chr1	rs11209943	72750500	A	G	1.19555e-01	2.23737e-02	8.80561e-08	6.35422e-01	NEGR1-[]	0.99617
chr6	rs319080	107765414	A	T	-9.75237e-02	1.83007e-02	9.68704e-08	4.82041e-01	[PDSS2]	0.98197
chr6	rs319106	107753841	A	G	-9.73387e-02	1.82938e-02	1.01296e-07	4.82030e-01	[PDSS2]	0.98266
chr6	rs319077	107762720	A	G	9.73200e-02	1.82959e-02	1.02209e-07	5.17884e-01	[PDSS2]	0.98277
chr6	rs139431355	107746525	D	I	-9.71400e-02	1.82928e-02	1.07362e-07	4.82369e-01	[PDSS2]	0.98199
chr6	rs319107	107754363	A	G	-9.69464e-02	1.82929e-02	1.13820e-07	4.82276e-01	[PDSS2]	0.98282
chr6	rs319108	107754433	A	G	9.69419e-02	1.82928e-02	1.13941e-07	5.17735e-01	[PDSS2]	0.98283
chr6	rs319097	107745859	A	C	-9.68751e-02	1.82892e-02	1.15593e-07	4.82438e-01	[PDSS2]	0.98243
chr6	rs319104	107747686	A	G	9.67977e-02	1.82894e-02	1.18337e-07	5.17628e-01	[PDSS2]	0.98241
chr6	rs223099	107741539	C	T	9.67851e-02	1.82914e-02	1.19174e-07	5.17757e-01	[PDSS2]	0.98159
chr6	rs319093	107744760	C	T	-9.67464e-02	1.82861e-02	1.19561e-07	4.82362e-01	[PDSS2]	0.98261
chr6	rs319088	107740040	A	G	-9.64513e-02	1.82834e-02	1.30038e-07	4.82486e-01	[PDSS2]	0.98252
chr1	rs4649954	72593174	G	T	9.67737e-02	1.83609e-02	1.33930e-07	4.65189e-01	[NEGR1]	0.97262
chr1	rs2630406	72590865	A	G	9.54902e-02	1.81466e-02	1.39841e-07	4.97426e-01	[NEGR1]	0.99425
chr1	rs2630390	72603400	C	G	-9.57168e-02	1.82016e-02	1.42489e-07	5.01407e-01	[NEGR1]	0.98864
chr6	rs319124	107721094	C	T	-9.60284e-02	1.82718e-02	1.44888e-07	4.82846e-01	[PDSS2]	0.98101
chr6	rs319056	107726817	C	T	9.60119e-02	1.82762e-02	1.46611e-07	5.17073e-01	[PDSS2]	0.98173
chr6	rs66633887	107866011	D	I	9.80963e-02	1.86879e-02	1.48806e-07	5.88119e-01	[SOBP]	0.98382
chr6	rs319062	107732798	A	T	9.59733e-02	1.82799e-02	1.49161e-07	5.17253e-01	[PDSS2]	0.98203
chr1	rs2821239	72590193	A	G	9.53065e-02	1.81623e-02	1.51456e-07	4.97164e-01	[NEGR1]	0.99222
chr6	rs319057	107727080	C	T	-9.58824e-02	1.82729e-02	1.51579e-07	4.82761e-01	[PDSS2]	0.98212
chr6	rs34050847	107712694	D	I	9.58385e-02	1.82694e-02	1.52750e-07	5.16797e-01	[PDSS2]	0.97951
chr6	rs319054	107725830	C	T	9.57852e-02	1.82723e-02	1.55876e-07	5.17186e-01	[PDSS2]	0.98186
chr6	rs62416012	67315312	A	T	-2.19205e-01	4.17689e-02	1.57523e-07	9.51514e-01	EYS---[]	0.91007
chr1	rs34137694	72577895	D	I	-9.83314e-02	1.88172e-02	1.69502e-07	4.40853e-01	[NEGR1]	0.93929
chr6	rs191177	107713007	A	G	-9.55315e-02	1.82782e-02	1.69637e-07	4.83455e-01	[PDSS2]	0.97842
chr6	rs319064	107733239	A	G	9.55008e-02	1.82794e-02	1.71495e-07	5.17609e-01	[PDSS2]	0.98213
chr1	rs35420279	72578373	D	I	9.68771e-02	1.85484e-02	1.73694e-07	4.57917e-01	[NEGR1]	0.95488
chr1	rs7517923	72614077	G	T	9.53177e-02	1.82951e-02	1.86114e-07	4.71439e-01	[NEGR1]	0.98083
chr1	rs2630400	72583763	A	G	9.44005e-02	1.81322e-02	1.89413e-07	4.97460e-01	[NEGR1]	0.99498
chr6	rs596211	107733546	A	G	-9.51712e-02	1.83064e-02	1.97032e-07	4.81714e-01	[PDSS2]	0.97985
chr1	rs1385912:A	72583375	A	T	9.41813e-02	1.81356e-02	2.03240e-07	4.97171e-01	[NEGR1]	0.99445
chr9	rs10512236	97630451	G	T	-2.06595e-01	3.99928e-02	2.04639e-07	6.08598e-02	[C9orf3]	0.98495
chr6	rs3923954	107861550	C	T	-9.68670e-02	1.86794e-02	2.09815e-07	4.12268e-01	[SOBP]	0.98247
chr1	rs1486094	72573432	A	T	9.40691e-02	1.81388e-02	2.11161e-07	4.97494e-01	[NEGR1]	0.99202
chr6	rs319123	107720995	C	T	9.49551e-02	1.83329e-02	2.18197e-07	5.33766e-01	[PDSS2]	0.98037
chr8	rs1431652	73377453	C	T	-9.53874e-02	1.84722e-02	2.36703e-07	4.33752e-01	TRPA1---[]--KCNB2	0.93523
chr1	rs11209909	72553122	A	T	9.66744e-02	1.87456e-02	2.47140e-07	4.70877e-01	[NEGR1]	0.93267
chr6	rs4945779	107863078	A	G	9.62532e-02	1.86763e-02	2.49130e-07	5.88101e-01	[SOBP]	0.98272
chr6	rs2927915	107700192	A	G	-9.37662e-02	1.82290e-02	2.64679e-07	4.82118e-01	[PDSS2]	0.98110
chr9	rs188856714	97582244	G	T	2.07417e-01	4.05620e-02	2.71962e-07	9.40922e-01	[C9orf3]	0.97185
chr6	rs35833788	107713058	D	I	9.40807e-02	1.83088e-02	2.72260e-07	5.15084e-01	[PDSS2]	0.97493
chr6	rs575173270	67315807	A	G	2.10355e-01	4.08813e-02	2.73232e-07	4.93952e-02	EYS---[]	0.92965
chr9	rs9987803	97485004	C	T	-1.99929e-01	3.91045e-02	2.75122e-07	6.29372e-02	FBP1--[]--C9orf3	0.98665
chr11	rs77319221	56911264	C	T	1.49010e-01	2.89831e-02	2.79984e-07	1.03798e-01	OR5AK2---[]--LRRC55	0.97840
chr1	rs1486091	72571364	C	T	-9.29622e-02	1.81104e-02	2.80427e-07	5.04120e-01	[NEGR1]	0.99280
chr6	rs1535286	107833160	C	G	9.59741e-02	1.87362e-02	2.94541e-07	5.90764e-01	[SOBP]	0.97513
chr9	rs12352600	97582608	A	G	1.98477e-01	3.89200e-02	2.94797e-07	9.36951e-01	[C9orf3]	0.99608
chr6	rs4945778	107826465	A	C	9.59469e-02	1.87457e-02	3.00935e-07	5.90472e-01	[SOBP]	0.97276
chr9	rs10993337	97521307	C	T	1.97691e-01	3.89152e-02	3.27482e-07	9.37005e-01	FBP1---[]C9orf3	0.99799
chr9	rs10993360	97587519	C	T	-2.00428e-01	3.94878e-02	3.34379e-07	6.17570e-02	[C9orf3]	0.98976
chr9	rs10993362	97590535	G	T	-1.98089e-01	3.90480e-02	3.39768e-07	6.25567e-02	[C9orf3]	0.99733
chr5	rs325479	104002392	C	T	-9.44901e-02	1.85375e-02	3.42520e-07	5.92996e-01	[]	0.97099
chr11	rs11228927	56930363	C	T	1.54456e-01	3.02913e-02	3.50407e-07	9.40363e-02	OR5AK2---[]--LRRC55	0.97849
chr9	rs12337992	97520168	A	G	1.97863e-01	3.90675e-02	3.55364e-07	9.37560e-01	FBP1---[]-C9orf3	0.99733
chr6	rs2127139	107683555	C	T	-9.26041e-02	1.82022e-02	3.56892e-07	4.82696e-01	[PDSS2]	0.98164
chr9	rs12347744	97575273	C	T	-1.97502e-01	3.90086e-02	3.58299e-07	6.25650e-02	[C9orf3]	0.99861
chr9	rs12345098	97607800	C	T	-1.97008e-01	3.89115e-02	3.58773e-07	6.33479e-02	[C9orf3]	0.99432
chr9	rs12351111	97581075	G	T	-1.96514e-01	3.88186e-02	3.60067e-07	6.32073e-02	[C9orf3]	0.99847
chr9	rs12348060	97581464	G	T	1.97441e-01	3.90067e-02	3.60812e-07	9.37428e-01	[C9orf3]	0.99856
chr9	rs150891531	97585477	C	T	-1.97404e-01	3.90059e-02	3.62457e-07	6.25749e-02	[C9orf3]	0.99855
chr9	rs139965936	97582012	C	T	-1.97398e-01	3.90065e-02	3.62877e-07	6.25789e-02	[C9orf3]	0.99853
chr9	rs113633127	97579483	C	T	-1.96407e-01	3.88177e-02	3.65189e-07	6.31937e-02	[C9orf3]	0.99865
chr9	rs12345783	97569395	C	T	1.96357e-01	3.88183e-02	3.67826e-07	9.36815e-01	[C9orf3]	0.99876
chr9	rs79634589	97594686	A	G	1.96480e-01	3.88452e-02	3.68468e-07	9.36768e-01	[C9orf3]	0.99744
chr6	rs2061835	107682532	C	T	-9.24824e-02	1.82000e-02	3.68545e-07	4.82469e-01	[PDSS2]	0.98192
chr9	rs76491653	97532666	C	T	-1.96337e-01	3.88173e-02	3.68593e-07	6.32228e-02	[C9orf3]	0.99784
chr9	rs61446634	97593983	C	T	-1.96450e-01	3.88424e-02	3.69286e-07	6.32264e-02	[C9orf3]	0.99758
chr11	rs2846396	57149641	C	T	-1.48629e-01	2.92083e-02	3.70055e-07	8.99419e-01	PRG3-[]-PRG2	0.99174
chr9	rs34335636	97517216	C	T	1.98764e-01	3.93159e-02	3.72670e-07	9.38015e-01	FBP1---[]-C9orf3	0.99323
chr6	rs2500566	107682044	A	C	9.24343e-02	1.81989e-02	3.73075e-07	5.17533e-01	[PDSS2]	0.98202
chr1	rs2630395	72577177	A	G	9.31712e-02	1.83507e-02	3.76979e-07	4.97652e-01	[NEGR1]	0.96959
chr6	rs1535287	107832866	A	G	9.50640e-02	1.87365e-02	3.81144e-07	5.90619e-01	[SOBP]	0.97496
chr6	rs2448086	107694997	A	C	-9.33339e-02	1.83914e-02	3.81668e-07	4.90501e-01	[PDSS2]	0.96123
chr9	rs74587545	97501201	C	T	1.97390e-01	3.90796e-02	3.82176e-07	9.37518e-01	FBP1--[]--C9orf3	0.99717
chr5	rs62362057	104002370	C	T	-9.59165e-02	1.88962e-02	3.83639e-07	6.07817e-01	[]	0.94221
chr9	rs76814585	97495527	C	T	1.97416e-01	3.90912e-02	3.83909e-07	9.37499e-01	FBP1--[]--C9orf3	0.99670
chr9	rs9987493	97486935	C	T	1.96583e-01	3.89319e-02	3.86113e-07	9.36795e-01	FBP1--[]--C9orf3	0.99266
chr5	rs325482:G	104040665	G	T	9.24923e-02	1.82387e-02	3.87480e-07	5.60340e-01	[]	0.99036
chr5	rs325501	104007433	C	G	9.34254e-02	1.84136e-02	3.87667e-07	4.10180e-01	[]	0.98577
chr9	rs60514919	97553468	A	G	1.96927e-01	3.90115e-02	3.88348e-07	9.37452e-01	[C9orf3]	0.99848
chr9	rs10993349	97559336	A	T	1.95919e-01	3.88152e-02	3.89821e-07	9.36769e-01	[C9orf3]	0.99819
chr9	rs12346548	97544303	C	T	-1.95876e-01	3.88195e-02	3.93273e-07	6.31448e-02	[C9orf3]	0.99892
chr9	rs79654060	97509663	A	G	1.97022e-01	3.90533e-02	3.94644e-07	9.37539e-01	FBP1---[]--C9orf3	0.99796
chr9	rs12336437	97531079	C	T	-1.96726e-01	3.90102e-02	3.98800e-07	6.24759e-02	[C9orf3]	0.99915
chr9	rs12337706	97523154	A	G	-1.96733e-01	3.90139e-02	3.99479e-07	6.24795e-02	[C9orf3]	0.99889
chr9	rs10993329	97489444	A	G	-1.96118e-01	3.88948e-02	4.00915e-07	6.31413e-02	FBP1--[]--C9orf3	0.99717
chr9	rs12344157	97607673	C	T	-1.96272e-01	3.89315e-02	4.02318e-07	6.33020e-02	[C9orf3]	0.99347
chr9	rs7866487	97505318	A	G	1.95977e-01	3.88852e-02	4.05939e-07	9.36912e-01	FBP1---[]--C9orf3	0.99737
chr9	rs141795736	97534027	D	I	-1.95603e-01	3.88147e-02	4.06916e-07	6.31270e-02	[C9orf3]	0.99926
chr9	rs41281168	97480140	A	T	-1.96700e-01	3.90328e-02	4.07831e-07	6.31329e-02	FBP1--[]--C9orf3	0.97983
chr9	rs12343530	97532193	C	T	1.96616e-01	3.90325e-02	4.11079e-07	9.37565e-01	[C9orf3]	0.99861
chr9	rs9987549	97486369	A	G	1.97765e-01	3.92604e-02	4.11250e-07	9.37798e-01	FBP1--[]--C9orf3	0.98957
chr9	rs112794481	97488227	A	C	1.96019e-01	3.89157e-02	4.12319e-07	9.36916e-01	FBP1--[]--C9orf3	0.99579
chr9	rs10993341	97529606	C	T	1.95519e-01	3.88177e-02	4.12530e-07	9.36886e-01	[C9orf3]	0.99912
chr9	rs16911670	97505810	A	G	-1.95720e-01	3.88671e-02	4.15304e-07	6.31014e-02	FBP1---[]--C9orf3	0.99796
chr9	rs79069677	97530059	C	T	-1.95405e-01	3.88176e-02	4.18966e-07	6.31034e-02	[C9orf3]	0.99917
chr9	rs10993340	97529408	A	C	1.95400e-01	3.88174e-02	4.19199e-07	9.36896e-01	[C9orf3]	0.99917
chr9	rs12336061	97513774	A	G	1.95487e-01	3.88406e-02	4.20901e-07	9.36895e-01	FBP1---[]-C9orf3	0.99860
chr9	rs60048957	97514674	A	G	-1.95466e-01	3.88379e-02	4.21367e-07	6.31042e-02	FBP1---[]-C9orf3	0.99869
chr9	rs75698471	97527605	A	G	1.95358e-01	3.88170e-02	4.21470e-07	9.36898e-01	[C9orf3]	0.99919
chr9	rs12341764	97526526	A	G	-1.95339e-01	3.88166e-02	4.22446e-07	6.31023e-02	[C9orf3]	0.99920
chr6	rs2500562	107694996	A	G	-9.29561e-02	1.83899e-02	4.24326e-07	4.90652e-01	[PDSS2]	0.96099
chr9	rs77820587	97518762	C	T	-1.95342e-01	3.88247e-02	4.24669e-07	6.31078e-02	FBP1---[]-C9orf3	0.99904
chr9	rs12338982	97517835	G	T	1.95359e-01	3.88289e-02	4.24889e-07	9.36894e-01	FBP1---[]-C9orf3	0.99894
chr1	rs2821246	72577179	A	T	9.27713e-02	1.83555e-02	4.25759e-07	4.97717e-01	[NEGR1]	0.96909
chr9	rs12341814	97522915	A	G	1.95262e-01	3.88159e-02	4.26745e-07	9.36899e-01	[C9orf3]	0.99924
chr9	rs3808890	97521810	A	G	-1.95244e-01	3.88139e-02	4.27184e-07	6.31094e-02	FBP1---[]C9orf3	0.99936
chr9	rs12345321	97513318	C	T	-1.95357e-01	3.88394e-02	4.28172e-07	6.32173e-02	FBP1---[]-C9orf3	0.99733
chr9	rs148425645	97482717	A	G	1.96195e-01	3.90116e-02	4.30266e-07	9.36889e-01	FBP1--[]--C9orf3	0.98264
chr13	rs4441145	54908252	A	C	-9.69209e-02	1.91790e-02	4.33280e-07	6.46804e-01	[]	0.97412
chr11	rs12272063	57149388	C	T	1.48336e-01	2.93358e-02	4.38286e-07	9.95743e-02	PRG3[]-PRG2	0.99253
chr1	rs2220253	72565460	C	T	-9.18184e-02	1.81894e-02	4.39921e-07	5.03598e-01	[NEGR1]	0.98522
chr9	rs12336308	97538595	G	T	-2.00478e-01	3.99140e-02	4.43363e-07	6.09073e-02	[C9orf3]	0.97825
chr5	rs141915687	103934132	D	I	-9.15859e-02	1.81470e-02	4.44831e-07	5.51350e-01	[]	0.99177
chr9	rs1028843	97476466	C	G	-1.95621e-01	3.89819e-02	4.56118e-07	6.31999e-02	FBP1--[]--C9orf3	0.97899
chr5	rs21126	104013782	A	G	9.24081e-02	1.83264e-02	4.56571e-07	4.23785e-01	[]	0.98358
chr9	rs16911713	97571249	C	T	1.94727e-01	3.88129e-02	4.58126e-07	9.36742e-01	[C9orf3]	0.99720
chr9	rs12344256	97498046	A	T	-1.95419e-01	3.89533e-02	4.58941e-07	6.29881e-02	FBP1--[]--C9orf3	0.99560
chr11	rs11228925	56923361	A	G	-1.47046e-01	2.91378e-02	4.61368e-07	8.97558e-01	OR5AK2---[]--LRRC55	0.98485
chr9	rs12352856	97512298	A	G	1.95078e-01	3.89100e-02	4.66670e-07	9.37029e-01	FBP1---[]-C9orf3	0.99668
chr11	rs116954382	57171721	C	T	1.46989e-01	2.91519e-02	4.70944e-07	1.02283e-01	[RP11-872D17.8]	0.98089
chr9	rs925813	97525627	C	T	1.94424e-01	3.87957e-02	4.72042e-07	9.36323e-01	[C9orf3]	0.99166
chr9	rs10993325	97479167	C	T	-1.95621e-01	3.90615e-02	4.81216e-07	6.30256e-02	FBP1--[]--C9orf3	0.97959
chr9	rs112045297	97526853	A	C	1.94299e-01	3.88052e-02	4.83163e-07	9.36840e-01	[C9orf3]	0.99821
chr11	rs10792093	57153948	G	T	1.48134e-01	2.94242e-02	4.91726e-07	9.96947e-02	PRG3-[]PRG2	0.98510
chr13	rs4359326	54907559	C	T	-9.64113e-02	1.91717e-02	4.92930e-07	6.46681e-01	[]	0.97485
chr13	rs7328868	54910174	C	G	9.66027e-02	1.92108e-02	4.93501e-07	3.55529e-01	[]	0.96759
chr6	rs2430460	107673266	A	G	9.15399e-02	1.82481e-02	5.17460e-07	5.34340e-01	[PDSS2]	0.98182
chr9	rs12348206	97475320	C	G	-1.94719e-01	3.90006e-02	5.21873e-07	6.32069e-02	FBP1--[]--C9orf3	0.97717
chr9	rs2025793	97516688	A	G	-1.94257e-01	3.89246e-02	5.26776e-07	6.28882e-02	FBP1---[]-C9orf3	0.99643
chr11	rs11229017	57145498	C	T	1.47743e-01	2.94426e-02	5.35640e-07	9.96452e-02	[PRG3]	0.98615
chr11	rs7121288	57159019	C	T	-1.43393e-01	2.85821e-02	5.37208e-07	8.95070e-01	[RP11-872D17.8]	0.99516
chr11	rs200522895	57147839	D	I	-1.47618e-01	2.94255e-02	5.39336e-07	9.00371e-01	[PRG3]	0.98722
chr9	rs569535770	97485242	D	I	-1.92283e-01	3.85613e-02	5.40736e-07	6.69132e-02	FBP1--[]--C9orf3	0.95222
chr9	rs10512234	97509909	G	T	1.95867e-01	3.92924e-02	5.42107e-07	9.38005e-01	FBP1---[]--C9orf3	0.99242
chr11	rs11606592	57160186	C	T	-1.43138e-01	2.85469e-02	5.44808e-07	8.95115e-01	[RP11-872D17.8]	0.99781
chr11	rs7107352	57145633	C	T	-1.46981e-01	2.94079e-02	5.94101e-07	9.00045e-01	[PRG3]	0.98604
chr5	rs1363100	103946206	A	T	9.04734e-02	1.81356e-02	6.03206e-07	4.34453e-01	[]	0.99599
chr5	rs254013	103926044	C	T	9.05318e-02	1.81628e-02	6.15797e-07	4.49321e-01	[]	0.99111
chr11	rs11438833	57158461	D	I	1.42921e-01	2.86490e-02	6.21816e-07	1.04437e-01	[RP11-872D17.8]	0.99358
chr5	rs141202823	103946549	D	I	9.04591e-02	1.81604e-02	6.27412e-07	4.34769e-01	[]	0.99276
chr6	rs11758333	107845478	A	C	9.31105e-02	1.87034e-02	6.27714e-07	5.91746e-01	[SOBP]	0.98349
chr11	rs7106575	57158427	A	G	1.42864e-01	2.86548e-02	6.31507e-07	1.04393e-01	[RP11-872D17.8]	0.99377
chr11	rs10792094	57162364	G	T	1.42460e-01	2.85798e-02	6.34851e-07	1.04658e-01	[RP11-872D17.8]	0.99912
chr13	rs7319102	58252801	A	G	1.08962e-01	2.18822e-02	6.45249e-07	2.04898e-01	[PCDH17]	0.98665
chr11	rs10896614	57164154	C	T	-1.42269e-01	2.85604e-02	6.45714e-07	8.95117e-01	[RP11-872D17.8]	0.99862
chr11	rs10896613	57144500	C	G	-1.46660e-01	2.94424e-02	6.47954e-07	8.99998e-01	[PRG3]	0.98338
chr9	rs143845824	97474225	D	I	-1.93302e-01	3.90461e-02	6.51121e-07	6.36609e-02	FBP1--[]--C9orf3	0.96546
chr5	rs143138178	103917215	D	I	-9.04710e-02	1.81996e-02	6.60012e-07	5.50397e-01	[]	0.98900
chr5	rs254024	103944020	G	T	9.01057e-02	1.81527e-02	6.86250e-07	4.33827e-01	[]	0.99556
chr9	rs12345763	97538619	C	G	-1.89723e-01	3.83995e-02	6.87174e-07	6.65955e-02	[C9orf3]	0.96600
chr5	rs254025	103943938	C	G	9.01307e-02	1.81622e-02	6.90611e-07	4.33644e-01	[]	0.99441
chr5	rs552825058	103989468	D	I	9.27931e-02	1.86983e-02	6.92285e-07	3.84419e-01	[]	0.96483
chr5	rs325502	104008133	A	G	9.07025e-02	1.83082e-02	7.21524e-07	4.23749e-01	[]	0.98507
chr5	rs67667580	103978833	A	G	9.04519e-02	1.82583e-02	7.21687e-07	4.33719e-01	[]	0.98163
chr2	rs6720422	25371558	A	G	9.23489e-02	1.86557e-02	7.23079e-07	6.24399e-01	[EFR3B]	0.99888
chr5	rs254011	103920770	A	C	-9.00490e-02	1.81800e-02	7.23753e-07	5.50664e-01	[]	0.99042
chr13	rs71100822	54898340	D	I	9.59969e-02	1.93803e-02	7.29036e-07	3.48433e-01	[]	0.96310
chr6	rs6907540	107862815	A	G	-9.21432e-02	1.86181e-02	7.30417e-07	4.21266e-01	[SOBP]	0.98211
chr5	rs325500	104006667	A	G	-9.11833e-02	1.84140e-02	7.31122e-07	5.92588e-01	[]	0.98736
chr5	rs254020	103950251	C	T	8.97408e-02	1.81270e-02	7.34239e-07	4.34235e-01	[]	0.99688
chr5	rs254023	103955361	C	T	-8.96734e-02	1.81240e-02	7.45272e-07	5.65383e-01	[]	0.99647
chr9	rs10993364	97597062	A	G	1.94710e-01	3.95613e-02	7.52738e-07	9.38438e-01	[C9orf3]	0.98682
chr11	rs1867128	57141310	A	T	-1.45647e-01	2.94130e-02	7.53527e-07	8.98495e-01	P2RX3-[]-PRG3	0.97303
chr1	rs12139692	72461382	C	T	1.51841e-01	3.07146e-02	7.90053e-07	1.10996e-01	[NEGR1]	0.90140
chr5	rs2161097	103945178	C	T	8.95531e-02	1.81485e-02	7.97926e-07	4.33916e-01	[]	0.99599
chr6	rs2253491	31249217	A	G	1.10494e-01	2.24570e-02	8.22064e-07	7.84709e-01	HLA-C-[]--HLA-B	0.99828
chr5	rs185260	103965223	A	C	8.93149e-02	1.81222e-02	8.22927e-07	4.33340e-01	[]	0.99661
chr9	rs10993363	97597055	A	G	-1.92729e-01	3.93102e-02	8.31858e-07	6.22865e-02	[C9orf3]	0.98814
chr13	rs4142428	58264679	C	T	1.08451e-01	2.20278e-02	8.61500e-07	2.02739e-01	[PCDH17]	0.98795
chr5	rs325521	104043156	C	T	-8.99116e-02	1.82819e-02	8.68642e-07	5.78737e-01	[]	0.99020
chr5	rs325523	104045386	A	C	8.98465e-02	1.82721e-02	8.72764e-07	4.22038e-01	[]	0.99087
chr5	rs416223	103991476	A	C	8.99265e-02	1.82964e-02	8.83236e-07	4.08065e-01	[]	0.99397
chr2	rs13401333	25373031	C	T	9.15297e-02	1.86400e-02	8.87048e-07	6.23622e-01	[EFR3B]	0.99974
chr2	rs13428823	25373298	A	G	-9.14244e-02	1.86372e-02	9.09729e-07	3.76431e-01	[EFR3B]	0.99993
chr5	rs34572866	103942061	D	I	-8.90566e-02	1.81499e-02	9.19629e-07	5.65897e-01	[]	0.99586
chr5	rs563661599	103934155	C	T	-9.03730e-02	1.84211e-02	9.23234e-07	5.68537e-01	[]	0.96753
chr5	rs2112163	103946482	C	T	8.88517e-02	1.81271e-02	9.43855e-07	4.35991e-01	[]	0.99601
chr5	rs2447828	103947205	C	T	8.88811e-02	1.81428e-02	9.56718e-07	4.34633e-01	[]	0.99517
chr11	rs10896617	57208915	C	T	1.41491e-01	2.88528e-02	9.61300e-07	1.04847e-01	SLC43A3--[]--RTN4RL2	0.97079
chr5	rs254045	103959345	A	G	8.87595e-02	1.81401e-02	9.86367e-07	4.33401e-01	[]	0.99566
chr11	rs1049272	57174630	A	C	1.40427e-01	2.86721e-02	9.91001e-07	1.05405e-01	[RP11-872D17.8]	0.98831
chr5	rs2447827	103948045	C	T	8.86486e-02	1.81304e-02	1.00403e-06	4.33829e-01	[]	0.99650
chr5	rs2431109	103945126	A	G	8.86406e-02	1.81364e-02	1.01448e-06	4.35428e-01	[]	0.99573
chr2	rs140988689	25365643	D	I	-9.11416e-02	1.86773e-02	1.03718e-06	3.79001e-01	[EFR3B]	0.99307
chr1	rs12568918	72622654	C	T	-9.11760e-02	1.86821e-02	1.04341e-06	4.87172e-01	[NEGR1]	0.94026
chr11	rs10896615	57164280	C	T	-1.39943e-01	2.86590e-02	1.06774e-06	8.95631e-01	[RP11-872D17.8]	0.99645
chr13	rs9537777	58261917	A	G	-1.07065e-01	2.19530e-02	1.09021e-06	7.96194e-01	[PCDH17]	0.99074
chr5	rs68155288	103949431	D	I	-8.84655e-02	1.81566e-02	1.09534e-06	5.66230e-01	[]	0.99394
chr11	rs10792095	57171123	A	G	1.40433e-01	2.87944e-02	1.10000e-06	1.05466e-01	[RP11-872D17.8]	0.98640
chr5	rs325481	104000752	A	G	8.91981e-02	1.83288e-02	1.12997e-06	4.08943e-01	[]	0.99010
chr13	rs9597588	58265596	A	G	1.06647e-01	2.19003e-02	1.13180e-06	2.05004e-01	[PCDH17]	0.99313
chr11	rs1049273	57174584	C	T	-1.39492e-01	2.86517e-02	1.14880e-06	8.94422e-01	[RP11-872D17.8]	0.98927
chr13	rs113739071	58269556	D	I	1.06780e-01	2.19490e-02	1.15899e-06	2.05077e-01	[PCDH17]	0.98857
chr5	rs396755	104022239	C	G	-8.92130e-02	1.83761e-02	1.19769e-06	5.76257e-01	[]	0.97945
chr5	rs325546	104055261	A	C	-8.91168e-02	1.83726e-02	1.22543e-06	5.89086e-01	[]	0.98808
chr5	rs559756855	103998895	D	I	-8.98267e-02	1.85374e-02	1.23692e-06	4.05667e-01	[]	0.97463
chr2	rs7563834	25366080	A	G	-9.03086e-02	1.86449e-02	1.24611e-06	3.78953e-01	[EFR3B]	0.99633
chr5	rs140496309:TTA	103918952	D	I	-9.11816e-02	1.88501e-02	1.28851e-06	3.82673e-01	[]	0.97425
chr13	rs9537780	58271352	A	T	-1.06083e-01	2.19284e-02	1.32963e-06	7.95087e-01	[PCDH17]	0.99082
chr1	rs7541651	72554833	A	T	8.82405e-02	1.82636e-02	1.33586e-06	5.16363e-01	[NEGR1]	0.98276
chr6	rs1321552	107831699	A	G	9.03489e-02	1.87060e-02	1.34000e-06	5.84571e-01	[SOBP]	0.97216
chr13	rs7331635	54906710	A	C	-9.30225e-02	1.92799e-02	1.40089e-06	6.53521e-01	[]	0.97561
chr1	rs12091740	72553991	C	T	8.80015e-02	1.82563e-02	1.41286e-06	5.16383e-01	[NEGR1]	0.98398
chr5	rs410915	104034140	C	T	-8.81846e-02	1.82884e-02	1.41404e-06	5.78098e-01	[]	0.98869
chr13	rs9742145	85386851	C	T	-1.13609e-01	2.36495e-02	1.47695e-06	1.87324e-01	SLITRK1---[]---SLITRK6	0.98812
chr11	rs3741085	57166969	C	T	1.38173e-01	2.86770e-02	1.47905e-06	1.04226e-01	[RP11-872D17.8]	0.99778
chr1	rs12085418	72553891	G	T	-8.76699e-02	1.82507e-02	1.53628e-06	4.83986e-01	[NEGR1]	0.98459
chr5	rs72815870	144694152	A	T	-3.25874e-01	6.85536e-02	1.56952e-06	2.32837e-02	KCTD16---[]---PRELID2	0.84576
chr11	rs2439886	57151504	C	T	-1.39128e-01	2.89593e-02	1.58961e-06	8.96638e-01	PRG3-[]-PRG2	0.98818
chr9	rs12344052	97655049	A	G	1.88033e-01	3.94265e-02	1.64465e-06	9.37707e-01	[C9orf3]	0.98048
chr5	rs254027	103940415	A	T	-8.74140e-02	1.82766e-02	1.71798e-06	5.70159e-01	[]	0.98454
chr5	rs72815840	144626471	C	T	-3.06011e-01	6.46663e-02	1.75699e-06	2.37669e-02	KCTD16---[]---PRELID2	0.93927
chr6	rs112876663:AAC	51501373	D	I	2.57345e-01	5.38318e-02	1.78738e-06	2.58907e-02	[PKHD1]	0.97566
chr5	rs72815835	144618679	C	T	3.05730e-01	6.46795e-02	1.80259e-06	9.76224e-01	KCTD16---[]---PRELID2	0.94413
chr5	rs2431112	103931707	A	G	-8.66608e-02	1.82055e-02	1.92257e-06	5.64860e-01	[]	0.99060
chr5	rs2447832	103933473	C	T	8.65254e-02	1.81882e-02	1.95082e-06	4.34374e-01	[]	0.99242
chr1	rs11209908	72550500	A	T	-8.66542e-02	1.82282e-02	1.96906e-06	4.83763e-01	[NEGR1]	0.98819
chr2	rs112454139	25310034	A	T	-1.48084e-01	3.12472e-02	1.98061e-06	1.08451e-01	[EFR3B]	0.93366
chr5	rs145421903	165042631	D	I	-1.15844e-01	2.43446e-02	1.98506e-06	8.36945e-01	[]	0.96396
chr5	rs72815846	144633518	C	T	-3.04028e-01	6.46104e-02	2.01408e-06	2.38137e-02	KCTD16---[]---PRELID2	0.93064
chr5	rs33817	103978326	A	G	-8.62366e-02	1.81611e-02	2.03842e-06	5.68710e-01	[]	0.99290
chr13	rs9569016	54901829	A	G	-9.14974e-02	1.92686e-02	2.04919e-06	6.52524e-01	[]	0.97497
chr5	rs254035	103936343	A	T	-8.62944e-02	1.81812e-02	2.05878e-06	5.65990e-01	[]	0.99260
chr5	rs35062142	103924431	D	I	-8.66268e-02	1.82528e-02	2.06256e-06	5.63689e-01	[]	0.98558
chr1	rs60934446	72538426	D	I	8.62931e-02	1.81892e-02	2.06552e-06	5.16001e-01	[NEGR1]	0.99060
chr9	rs10993350	97559511	C	T	-1.90592e-01	4.03565e-02	2.06744e-06	5.88096e-02	[C9orf3]	0.98319
chr1	rs988421	72549836	C	T	-8.64983e-02	1.82336e-02	2.06845e-06	4.83769e-01	[NEGR1]	0.98856
chr6	rs202033558	51555070	D	I	2.75203e-01	5.79738e-02	2.11277e-06	2.51095e-02	[PKHD1]	0.87622
chr9	rs1389127	72464119	C	G	-1.08678e-01	2.29043e-02	2.11369e-06	8.14923e-01	[C9orf135]	0.98398
chr14	rs2318309	66392398	G	T	-1.22918e-01	2.59021e-02	2.12720e-06	8.62508e-01	FUT8---[]---LINC00238	0.98558
chr1	rs35645202	72548617	C	T	-8.61928e-02	1.82232e-02	2.21746e-06	4.83867e-01	[NEGR1]	0.98900
chr5	rs542662000	103934169	A	T	-9.03561e-02	1.90976e-02	2.22017e-06	5.93378e-01	[]	0.91371
chr5	rs573691892	103934166	A	T	9.03447e-02	1.90976e-02	2.22687e-06	4.06626e-01	[]	0.91370
chr1	rs1822979	72951344	C	T	8.76246e-02	1.85354e-02	2.23088e-06	5.96522e-01	NEGR1---[]	0.99466
chr5	rs2447838	103927579	C	T	8.61924e-02	1.82309e-02	2.25622e-06	4.33850e-01	[]	0.98863
chr1	rs7542278	72543910	A	G	8.59875e-02	1.82027e-02	2.28345e-06	5.16333e-01	[NEGR1]	0.99018
chr5	rs445578	103926442	A	T	-8.59589e-02	1.82083e-02	2.33477e-06	5.66138e-01	[]	0.99136
chr13	rs9536678	54891910	C	T	9.16540e-02	1.94097e-02	2.33528e-06	3.41680e-01	[]	0.96625
chr1	rs564560223	72519563	D	I	-8.57880e-02	1.81867e-02	2.36108e-06	4.80624e-01	[NEGR1]	0.98563
chr13	rs9741950	85398777	C	T	-1.11796e-01	2.37411e-02	2.37091e-06	1.85710e-01	SLITRK1---[]---SLITRK6	0.98755
chr6	rs11153066	107846644	C	T	8.79650e-02	1.86613e-02	2.38968e-06	5.85081e-01	[SOBP]	0.98150
chr2	rs546217	25311537	A	C	-8.52121e-02	1.80753e-02	2.39256e-06	4.64148e-01	[EFR3B]	0.99794
chrX	rs2178608	24577591	A	T	9.16857e-02	1.94052e-02	2.40788e-06	2.44050e-01	PDK3--[]-PCYT1B	0.90763
chr2	rs563590	25331172	A	G	-8.59154e-02	1.82412e-02	2.44385e-06	4.62135e-01	[EFR3B]	0.98364
chr6	rs12201355	107847433	A	G	-8.78735e-02	1.86646e-02	2.45821e-06	4.15281e-01	[SOBP]	0.98092
chr13	rs59790540	85392394	D	I	1.11581e-01	2.37390e-02	2.47451e-06	8.14282e-01	SLITRK1---[]---SLITRK6	0.98744
chr13	rs55709742	85394958	A	C	-1.11504e-01	2.37249e-02	2.47985e-06	1.85925e-01	SLITRK1---[]---SLITRK6	0.98825
chrX	rs10156959	24578803	C	T	-7.96918e-02	1.69107e-02	2.49140e-06	6.43627e-01	PDK3--[]-PCYT1B	0.95784
chr2	rs7583467	34691083	A	G	8.64747e-02	1.83811e-02	2.50056e-06	5.76623e-01	FAM98A---[]	0.98727
chr1	rs1486078	72534359	C	T	8.54781e-02	1.81694e-02	2.51210e-06	5.16696e-01	[NEGR1]	0.99142
chr11	rs12575356	57143463	G	T	1.36857e-01	2.90498e-02	2.51940e-06	1.03967e-01	P2RX3-[]PRG3	0.97957
chr5	rs72815855	144649255	C	T	-3.04130e-01	6.52837e-02	2.55485e-06	2.38663e-02	KCTD16---[]---PRELID2	0.90668
chr11	rs118188894	57142624	C	T	-1.47230e-01	3.12829e-02	2.57722e-06	9.11455e-01	P2RX3-[]-PRG3	0.96917
chr1	rs11209972	72944714	A	G	8.70400e-02	1.85354e-02	2.60552e-06	5.96714e-01	NEGR1---[]	0.99499
chr1	rs1841493	72849086	A	G	-8.77474e-02	1.87009e-02	2.65262e-06	4.00612e-01	NEGR1---[]	0.97908
chr2	rs2203915	34685365	C	G	8.58896e-02	1.83081e-02	2.66828e-06	5.75413e-01	FAM98A---[]	0.99081
chr2	rs475868	25318059	A	G	-8.51114e-02	1.81413e-02	2.67484e-06	4.63178e-01	[EFR3B]	0.99393
chr3	rs1048243	157815461	A	G	8.89546e-02	1.89579e-02	2.69895e-06	3.67564e-01	[SHOX2]	0.96840
chr3	rs1608113	157815217	A	T	8.89496e-02	1.89580e-02	2.70294e-06	3.67564e-01	[SHOX2]	0.96844
chr13	rs11330390	85387103	D	I	1.10475e-01	2.36026e-02	2.72656e-06	8.11538e-01	SLITRK1---[]---SLITRK6	0.98767
chr5	rs35981582	103914565	D	I	8.76528e-02	1.87124e-02	2.75720e-06	6.13512e-01	[]	0.98596
chr1	rs4649957	72949748	A	T	8.68454e-02	1.85440e-02	2.77212e-06	5.97392e-01	NEGR1---[]	0.99409
chr2	rs2917916	25316336	A	C	-8.48985e-02	1.81309e-02	2.79592e-06	4.63248e-01	[EFR3B]	0.99486
chr6	rs2281592	107831064	G	T	8.72015e-02	1.86404e-02	2.84779e-06	5.80487e-01	[SOBP]	0.97452
chr3	rs6798355	157809387	A	G	-8.87123e-02	1.89658e-02	2.90013e-06	6.29938e-01	PQLC2L---[]-SHOX2	0.96771
chr5	rs325485	103995368	A	G	-8.62433e-02	1.84422e-02	2.91079e-06	6.07477e-01	[]	0.98628
chr9	rs75660441	97662448	A	G	-1.78860e-01	3.84333e-02	2.93760e-06	6.58808e-02	[C9orf3]	0.97232
chr5	rs325528	104048590	C	G	-8.55961e-02	1.83143e-02	2.94499e-06	5.85918e-01	[]	0.99111
chr1	rs4650139	72924848	C	T	8.64905e-02	1.85225e-02	2.96475e-06	5.96660e-01	NEGR1---[]	0.99541
chr3	rs6441170	157806960	C	T	-8.85325e-02	1.89463e-02	2.96695e-06	6.30910e-01	PQLC2L---[]-SHOX2	0.97009
chr1	rs71586971	72519041	D	I	8.49288e-02	1.81888e-02	2.98525e-06	5.11174e-01	[NEGR1]	0.98356
chr3	rs6441172	157810269	C	G	8.85440e-02	1.89548e-02	2.98859e-06	3.68994e-01	PQLC2L---[]-SHOX2	0.96895
chr5	rs13164188	103914523	C	T	8.71516e-02	1.86786e-02	3.01585e-06	6.12646e-01	[]	0.98872
chr1	rs1540616	72530692	C	T	8.46292e-02	1.81331e-02	3.01642e-06	5.16393e-01	[NEGR1]	0.99405
chr1	rs2046504	72527374	A	G	-8.46120e-02	1.81305e-02	3.02044e-06	4.82984e-01	[NEGR1]	0.99353
chr1	rs1564968	72527909	A	G	-8.44849e-02	1.81148e-02	3.06446e-06	4.83496e-01	[NEGR1]	0.99514
chr1	rs7530496	72937842	A	G	8.63811e-02	1.85278e-02	3.07129e-06	5.96538e-01	NEGR1---[]	0.99536
chr1	rs1486108	72543338	A	T	-8.50910e-02	1.82485e-02	3.07898e-06	4.85587e-01	[NEGR1]	0.98550
chr13	rs6561937	58257667	A	T	9.91774e-02	2.12488e-02	3.08093e-06	2.26186e-01	[PCDH17]	0.98640
chr6	rs561847071	107694188	D	I	8.64009e-02	1.85412e-02	3.13605e-06	4.72294e-01	[PDSS2]	0.94073
chr2	rs6713561	34686136	C	G	8.52015e-02	1.82914e-02	3.14045e-06	5.73940e-01	FAM98A---[]	0.99121
chr1	rs12759396	72921381	A	G	-8.62719e-02	1.85290e-02	3.16581e-06	4.05461e-01	NEGR1---[]	0.99286
chr3	rs6796942	157805023	G	T	-8.82166e-02	1.89432e-02	3.20599e-06	6.30829e-01	PQLC2L---[]-SHOX2	0.97045
chr3	rs4619748	157800689	A	G	-8.82498e-02	1.89515e-02	3.21071e-06	6.31067e-01	PQLC2L---[]--SHOX2	0.97014
chr2	rs1589265	34684681	A	G	8.51921e-02	1.83213e-02	3.26674e-06	5.74203e-01	FAM98A---[]	0.98804
chr2	rs564667	25310860	A	T	-8.40756e-02	1.80820e-02	3.28146e-06	4.63335e-01	[EFR3B]	0.99768
chr3	rs4680409	157804697	C	G	8.81089e-02	1.89438e-02	3.29796e-06	3.69063e-01	PQLC2L---[]--SHOX2	0.97069
chr8	rs139234830	77814608	A	T	4.12412e-01	9.00213e-02	3.31332e-06	9.85122e-01	ZFHX4--[]--PEX2	0.83330
chr1	rs2046503	72531473	A	G	-8.43132e-02	1.81459e-02	3.33626e-06	4.83436e-01	[NEGR1]	0.99282
chr2	rs2918630	25314186	C	T	8.38258e-02	1.80506e-02	3.37456e-06	5.36587e-01	[EFR3B]	0.99964
chr11	rs7102952	57150708	A	G	1.34727e-01	2.89774e-02	3.40337e-06	1.03471e-01	PRG3-[]-PRG2	0.98836
chr1	rs1159129	72531407	A	G	-8.42858e-02	1.81607e-02	3.42300e-06	4.83005e-01	[NEGR1]	0.99139
chr2	rs3795955	25375105	C	T	-8.82221e-02	1.90196e-02	3.43072e-06	3.47284e-01	[EFR3B]	0.99542
chr9	rs12339541	97638926	A	C	1.78987e-01	3.87329e-02	3.44225e-06	9.36057e-01	[C9orf3]	0.98790
chr1	rs1486080	72528734	G	T	-8.41542e-02	1.81378e-02	3.44622e-06	4.82695e-01	[NEGR1]	0.99283
chr12	rs11044404	19216043	A	G	-3.58796e-01	7.83419e-02	3.44913e-06	1.74432e-02	CAPZA3---[]--PLEKHA5	0.97382
chr5	rs10477835	103917539	A	T	8.64020e-02	1.86282e-02	3.45004e-06	6.10294e-01	[]	0.98972
chr1	rs10889955	72910182	G	T	-8.58974e-02	1.85303e-02	3.49731e-06	4.03101e-01	NEGR1---[]	0.99421
chr3	rs4679819	157804409	G	T	-8.78070e-02	1.89435e-02	3.56158e-06	6.30583e-01	PQLC2L---[]--SHOX2	0.97006
chr5	rs35832962	103919143	D	I	-8.44298e-02	1.82212e-02	3.57411e-06	5.64776e-01	[]	0.99080
chr13	rs17074133	50902394	G	T	-2.74002e-01	5.96865e-02	3.58957e-06	2.73837e-02	DLEU1---[]---DLEU7	0.99175
chr3	rs3924686	157800762	A	G	8.86957e-02	1.91452e-02	3.60483e-06	3.64547e-01	PQLC2L---[]--SHOX2	0.95508
chr13	rs41284822	50903749	A	C	2.74063e-01	5.97133e-02	3.60788e-06	9.72624e-01	DLEU1---[]---DLEU7	0.99069
chr12	rs10841143	19218576	C	G	-3.56286e-01	7.79562e-02	3.62338e-06	1.75003e-02	CAPZA3---[]--PLEKHA5	0.97491
chr1	rs12035763	72930635	C	T	-8.57280e-02	1.85236e-02	3.62662e-06	4.04088e-01	NEGR1---[]	0.99513
chrX	rs35284868	24635569	D	I	-7.74980e-02	1.67331e-02	3.64069e-06	5.62186e-01	[PCYT1B]	0.93849
chr3	rs13084451	157801668	A	G	-8.77046e-02	1.89515e-02	3.69080e-06	6.31265e-01	PQLC2L---[]--SHOX2	0.96995
chr12	rs7138975	19212287	A	G	-3.58377e-01	7.85267e-02	3.73333e-06	1.74214e-02	CAPZA3---[]--PLEKHA5	0.97251
chr3	rs13100952	157800753	C	T	-8.85080e-02	1.91365e-02	3.74163e-06	6.35337e-01	PQLC2L---[]--SHOX2	0.95574
chr1	rs2422134	72514701	C	G	8.35879e-02	1.80898e-02	3.77812e-06	5.16864e-01	[NEGR1]	0.99387
chr13	rs117010378	50906639	A	C	2.75582e-01	6.01720e-02	3.78346e-06	9.72868e-01	DLEU1---[]---DLEU7	0.98349
chr5	5:103914139:T_TCAAACATGACAAACATG	103914139	D	I	8.42208e-02	1.82254e-02	3.79733e-06	4.34638e-01	[]	0.99096
chr3	rs13072123	157799839	A	C	8.74395e-02	1.89356e-02	3.87505e-06	3.69217e-01	PQLC2L---[]--SHOX2	0.97141
chr1	rs12074700	72518170	A	G	-8.33034e-02	1.80539e-02	3.89992e-06	4.83682e-01	[NEGR1]	0.99836
chr1	rs6657634	72517082	C	T	-8.32551e-02	1.80445e-02	3.90510e-06	4.83530e-01	[NEGR1]	0.99908
chr5	5:103914139	103914139	D	I	8.41871e-02	1.82426e-02	3.91246e-06	4.34476e-01	[]	0.98965
chr1	rs1072882	72852995	A	G	-8.60758e-02	1.86638e-02	3.91975e-06	4.02702e-01	NEGR1---[]	0.98142
chr1	rs1026997	72516287	C	T	8.32107e-02	1.80382e-02	3.92095e-06	5.16459e-01	[NEGR1]	0.99967
chr3	rs7613525	157800130	C	T	-8.74072e-02	1.89415e-02	3.93456e-06	6.30887e-01	PQLC2L---[]--SHOX2	0.97089
chr1	rs4650138	72924689	A	C	-8.53298e-02	1.85055e-02	3.93681e-06	4.03492e-01	NEGR1---[]	0.99692
chr3	rs7646113	157800356	C	T	8.73954e-02	1.89437e-02	3.95631e-06	3.69150e-01	PQLC2L---[]--SHOX2	0.97054
chr13	rs78630945	50910542	C	T	2.73393e-01	5.98161e-02	3.96397e-06	9.72670e-01	DLEU1---[]---DLEU7	0.98773
chr13	rs9536681	54892678	C	T	8.90166e-02	1.92979e-02	3.97494e-06	3.45675e-01	[]	0.97311
chr1	rs2121055	72920283	A	G	8.52308e-02	1.85011e-02	4.01836e-06	5.95994e-01	NEGR1---[]	0.99683
chr13	rs139439721	50888121	D	I	-2.72285e-01	5.96229e-02	4.03467e-06	2.73744e-02	DLEU1---[]---DLEU7	0.99599
chr9	rs10993381	97639463	C	T	-1.77909e-01	3.87878e-02	4.06964e-06	6.38517e-02	[C9orf3]	0.98552
chr1	rs12354124	72518420	A	T	-8.31238e-02	1.80519e-02	4.08113e-06	4.83586e-01	[NEGR1]	0.99881
chr13	rs17074106	50892520	C	T	-2.71964e-01	5.95839e-02	4.08345e-06	2.73770e-02	DLEU1---[]---DLEU7	0.99687
chr5	rs147324766	104039563	D	I	-9.01778e-02	1.95845e-02	4.09041e-06	4.78725e-01	[]	0.84890
chr13	rs17074122	50895492	C	T	2.71949e-01	5.95880e-02	4.09574e-06	9.72630e-01	DLEU1---[]---DLEU7	0.99643
chr13	rs144066758	50898953	A	G	2.72225e-01	5.96665e-02	4.12362e-06	9.72659e-01	DLEU1---[]---DLEU7	0.99419
chr9	rs138168412	97665540	C	T	-1.71026e-01	3.72987e-02	4.12602e-06	6.92981e-02	[C9orf3]	0.98018
chr13	rs78327189	50900262	C	G	2.72311e-01	5.96978e-02	4.14304e-06	9.72669e-01	DLEU1---[]---DLEU7	0.99323
chr1	rs17580974	72517987	C	G	8.31823e-02	1.80771e-02	4.14401e-06	5.17668e-01	[NEGR1]	0.99619
chr13	rs9563210	54890724	C	T	8.94615e-02	1.94322e-02	4.15184e-06	3.40731e-01	[]	0.96533
chr9	rs117758620	97681711	G	T	-1.70513e-01	3.72060e-02	4.17604e-06	6.93477e-02	[C9orf3]	0.98172
chr13	rs9536682	54892844	A	G	-8.88069e-02	1.93027e-02	4.21153e-06	6.54436e-01	[]	0.97285
chr3	rs62286626	157757485	G	T	8.70291e-02	1.89240e-02	4.24279e-06	3.69053e-01	PQLC2L---[]--SHOX2	0.97133
chr1	rs1905977	72513118	A	T	-8.37395e-02	1.82206e-02	4.25825e-06	4.79230e-01	[NEGR1]	0.98060
chr2	rs1866146	25380573	A	G	-8.71537e-02	1.89735e-02	4.26602e-06	3.50729e-01	[EFR3B]	0.99730
chr2	rs2164694	142486401	A	G	-8.73808e-02	1.90084e-02	4.26651e-06	5.77886e-01	[LRP1B]	0.95115
chr18	rs9953723	66025619	C	T	-1.20991e-01	2.62982e-02	4.28948e-06	8.71297e-01	DSEL---[]---TMX3	0.99381
chr1	rs11209969	72916124	A	G	-8.49156e-02	1.84873e-02	4.29030e-06	4.03633e-01	NEGR1---[]	0.99817
chr3	rs4679818	157801969	C	T	8.71100e-02	1.89512e-02	4.29125e-06	3.68906e-01	PQLC2L---[]--SHOX2	0.96964
chr1	rs1961767	72852773	A	G	-8.56355e-02	1.86551e-02	4.34638e-06	4.03018e-01	NEGR1---[]	0.98154
chr2	rs2438679	25317653	C	T	-8.36380e-02	1.82224e-02	4.38017e-06	4.58841e-01	[EFR3B]	0.98548
chr9	rs10993391	97675840	A	G	1.70872e-01	3.73664e-02	4.38308e-06	9.30871e-01	[C9orf3]	0.97756
chr11	rs116987758	1502695	A	G	-2.93695e-01	6.39236e-02	4.38769e-06	9.80287e-01	[MOB2]	0.86895
chr5	rs6596618	104841064	A	T	1.03489e-01	2.25788e-02	4.39359e-06	7.90857e-01	[]	0.99700
chr1	rs7535539	72913499	A	C	-8.47036e-02	1.84783e-02	4.48508e-06	4.03782e-01	NEGR1---[]	0.99885
chr1	rs2422222	72912745	A	G	-8.46770e-02	1.84814e-02	4.53277e-06	4.03740e-01	NEGR1---[]	0.99875
chr1	rs2121056	72906786	A	G	8.47144e-02	1.84965e-02	4.56996e-06	5.96428e-01	NEGR1---[]	0.99788
chr1	rs7534013	72909011	A	G	8.47130e-02	1.85010e-02	4.59640e-06	5.96561e-01	NEGR1---[]	0.99760
chr13	rs9536679	54892100	C	G	-8.83796e-02	1.92864e-02	4.59679e-06	6.53639e-01	[]	0.97263
chr1	rs11209968	72911317	A	T	-8.46313e-02	1.84863e-02	4.61337e-06	4.03743e-01	NEGR1---[]	0.99849
chr15	rs57299047	77873629	D	I	2.00623e-01	4.40216e-02	4.63006e-06	9.46659e-01	HMG20A--[]--LINGO1	0.90071
chr1	rs1822977	72906443	A	G	8.46688e-02	1.84984e-02	4.63455e-06	5.96424e-01	NEGR1---[]	0.99776
chr2	rs78356792	40521138	C	T	-2.56387e-01	5.64762e-02	4.73550e-06	3.28098e-02	[SLC8A1]	0.93321
chr5	rs17348303	165047906	C	G	-1.10661e-01	2.41667e-02	4.74769e-06	8.37472e-01	[]	0.98280
chr6	rs2771020	51493520	C	T	2.50639e-01	5.47322e-02	4.76571e-06	2.47300e-02	[PKHD1]	0.99102
chr2	rs10865099	34695670	C	T	-8.37043e-02	1.83097e-02	4.76588e-06	4.25768e-01	FAM98A---[]	0.98863
chr6	rs2661492	51493525	C	T	2.50630e-01	5.47323e-02	4.76959e-06	2.47302e-02	[PKHD1]	0.99101
chr13	rs9563212	54891759	C	G	8.83045e-02	1.93060e-02	4.78842e-06	3.45388e-01	[]	0.97185
chr1	rs12035943	72904244	C	G	8.45945e-02	1.85107e-02	4.79435e-06	5.96066e-01	NEGR1---[]	0.99615
chr7	rs58989520	155146961	A	G	-2.00174e-01	4.37256e-02	4.79938e-06	9.56967e-01	INSIG1--[]-BLACE	0.90759
chr13	rs12583110	54887112	C	G	8.88493e-02	1.94286e-02	4.80846e-06	3.40555e-01	[]	0.96573
chr1	rs1599335	72847620	A	C	8.54073e-02	1.86926e-02	4.81677e-06	5.96280e-01	NEGR1--[]	0.97781
chr6	rs6942222	107873783	A	T	-8.49219e-02	1.85888e-02	4.83192e-06	3.99909e-01	[SOBP]	0.98999
chr1	rs7531797	72903118	A	G	8.45526e-02	1.85119e-02	4.85303e-06	5.96588e-01	NEGR1---[]	0.99677
chr1	rs1596762	72902974	C	T	-8.45181e-02	1.85076e-02	4.87202e-06	4.03478e-01	NEGR1---[]	0.99706
chr1	rs7523080	72927346	A	G	-8.45435e-02	1.85161e-02	4.88887e-06	4.03580e-01	NEGR1---[]	0.99546
chr1	rs4649956	72909435	C	T	8.44582e-02	1.84983e-02	4.89355e-06	5.96755e-01	NEGR1---[]	0.99789
chr6	rs375001225:ATTTTGTTTTGTTTTG	51509483	D	I	2.48247e-01	5.42997e-02	4.94787e-06	2.49903e-02	[PKHD1]	0.99406
chr1	rs34122915	72509742	C	G	-9.22249e-02	2.02078e-02	4.97252e-06	4.94275e-01	[NEGR1]	0.80189
chr1	rs150612655	72857098	C	G	8.49614e-02	1.86289e-02	5.01178e-06	5.96569e-01	NEGR1---[]	0.98425
chr6	rs17740307	51508864	A	G	-2.48123e-01	5.43063e-02	5.01499e-06	9.75017e-01	[PKHD1]	0.99439
chr6	rs201100242	51508638	D	I	2.48106e-01	5.43082e-02	5.02608e-06	2.49803e-02	[PKHD1]	0.99453
chr10	rs76673065	5557435	G	T	3.53019e-01	7.74416e-02	5.06876e-06	1.26030e-02	CALML5--[]-CALML3	0.90920
chr5	rs1363103	103917837	C	T	8.70297e-02	1.90969e-02	5.08973e-06	6.24191e-01	[]	0.95610
chr1	rs12026130	72910098	C	T	-8.43209e-02	1.85070e-02	5.12272e-06	4.04169e-01	NEGR1---[]	0.99613
chr1	rs6424471	72901752	G	T	-8.43444e-02	1.85129e-02	5.12731e-06	4.03615e-01	NEGR1---[]	0.99662
chr6	rs151132910	51505150	C	T	-2.47844e-01	5.43140e-02	5.15387e-06	9.74967e-01	[PKHD1]	0.99335
chr6	rs77444784	51489143	C	G	-2.47711e-01	5.42854e-02	5.15507e-06	9.75057e-01	[PKHD1]	0.99770
chr6	rs114958213	51502255	C	T	-2.48015e-01	5.43553e-02	5.16189e-06	9.75081e-01	[PKHD1]	0.99561
chr6	rs56319745	51492849	A	G	-2.48051e-01	5.43723e-02	5.18139e-06	9.75111e-01	[PKHD1]	0.99616
chr3	rs7614120	157796788	A	G	8.62846e-02	1.89428e-02	5.23326e-06	3.69214e-01	PQLC2L---[]--SHOX2	0.97091
chr6	rs41273712	51480835	A	T	-2.47505e-01	5.42791e-02	5.23511e-06	9.75037e-01	[PKHD1]	0.99741
chr6	rs139776667	51502518	A	G	2.47676e-01	5.43287e-02	5.26105e-06	2.49347e-02	[PKHD1]	0.99623
chr6	rs150652910	51502451	C	T	2.47677e-01	5.43291e-02	5.26138e-06	2.49346e-02	[PKHD1]	0.99623
chr6	rs114269725	51485089	A	G	2.47288e-01	5.42570e-02	5.28834e-06	2.49642e-02	[PKHD1]	0.99784
chr1	rs10889958	72956535	A	T	8.58756e-02	1.88779e-02	5.29143e-06	6.17243e-01	NEGR1---[]	0.97651
chr6	rs6941633	51482354	C	T	2.47278e-01	5.42606e-02	5.30081e-06	2.49675e-02	[PKHD1]	0.99788
chr6	rs116369443	51497612	C	T	-2.47553e-01	5.43346e-02	5.33120e-06	9.75069e-01	[PKHD1]	0.99636
chr1	rs4650133	72863906	A	G	-8.45561e-02	1.85981e-02	5.36349e-06	4.02685e-01	NEGR1---[]	0.98837
chr18	rs1943023	66024059	A	G	1.19298e-01	2.62043e-02	5.39564e-06	1.29220e-01	DSEL---[]---TMX3	0.99787
chr1	rs1373913	72901573	C	T	-8.41288e-02	1.85153e-02	5.43495e-06	4.03369e-01	NEGR1---[]	0.99656
chr8	rs145331107	77853862	C	T	4.02361e-01	8.98125e-02	5.54118e-06	9.84934e-01	ZFHX4--[]--PEX2	0.82465
chr2	rs10196507	25348584	A	G	8.76026e-02	1.92837e-02	5.55735e-06	3.46855e-01	[EFR3B]	0.94460
chr11	rs547302467	1483080	A	G	3.09086e-01	6.80554e-02	5.62279e-06	1.83743e-02	BRSK2[]-MOB2	0.81508
chr9	rs10993390	97671896	A	G	1.66118e-01	3.67531e-02	5.67568e-06	9.27802e-01	[C9orf3]	0.96715
chr6	rs77893019	51430189	A	G	2.51952e-01	5.55254e-02	5.82925e-06	2.44159e-02	TFAP2B---[]--PKHD1	0.97811
chrX	rs5943980	24616601	C	T	7.49432e-02	1.65470e-02	5.95251e-06	4.20325e-01	[PCYT1B]	0.97286
chr5	rs4441858	104845178	A	G	-1.01614e-01	2.24977e-02	6.04878e-06	2.10364e-01	[]	0.99946
chr5	rs11955377	103861597	A	C	8.19089e-02	1.81135e-02	6.07211e-06	4.97242e-01	NUDT12---[]	0.98240
chr12	rs138153943	99227777	A	G	-2.89867e-01	6.40276e-02	6.10152e-06	9.77650e-01	[ANKS1B]	0.81044
chr6	rs67184827	51502404	D	I	2.46014e-01	5.43759e-02	6.19843e-06	2.49305e-02	[PKHD1]	0.99573
chr5	rs4340892	104845257	C	T	-1.01405e-01	2.24953e-02	6.30722e-06	2.10354e-01	[]	0.99973
chr6	rs35740865	51492554	A	T	-2.46698e-01	5.45832e-02	6.33398e-06	9.75143e-01	[PKHD1]	0.99096
chr13	rs148826577	54887819	D	I	8.74447e-02	1.93698e-02	6.35127e-06	3.42863e-01	[]	0.96829
chr5	rs1363097	103875902	C	T	8.12673e-02	1.80105e-02	6.36335e-06	4.84484e-01	NUDT12---[]	0.99206
chr13	rs9569014	54890387	C	G	8.82884e-02	1.95596e-02	6.37228e-06	3.40269e-01	[]	0.95420
chr1	rs10889951	72887886	A	G	-8.35942e-02	1.85371e-02	6.39137e-06	4.03902e-01	NEGR1---[]	0.99433
chr2	rs80086565	25375112	C	T	-1.38901e-01	3.08831e-02	6.43796e-06	1.11988e-01	[EFR3B]	0.92395
chr1	rs6673910	72886559	C	G	8.35614e-02	1.85407e-02	6.47130e-06	5.96185e-01	NEGR1---[]	0.99405
chr13	rs7993684	54889268	A	G	8.70183e-02	1.92957e-02	6.49430e-06	3.45563e-01	[]	0.97205
chr1	rs1445581	72899359	A	G	8.33569e-02	1.85076e-02	6.56348e-06	5.96226e-01	NEGR1---[]	0.99660
chr1	rs1824530	72863102	C	T	8.36391e-02	1.85895e-02	6.70943e-06	5.96982e-01	NEGR1---[]	0.98866
chr6	rs2580012	51509215	A	G	-2.43789e-01	5.40919e-02	6.73017e-06	9.74627e-01	[PKHD1]	0.98970
chr13	rs36101238	54887489	A	T	-8.68246e-02	1.92880e-02	6.75193e-06	6.54178e-01	[]	0.97233
chr5	rs17341948	165047881	A	G	1.09166e-01	2.42380e-02	6.77845e-06	1.61681e-01	[]	0.98258
chr5	rs10040923	103822036	A	G	-8.16864e-02	1.81577e-02	6.78197e-06	5.15709e-01	NUDT12---[]	0.98012
chr13	rs9527191	54887873	C	T	8.67865e-02	1.92841e-02	6.78562e-06	3.45725e-01	[]	0.97258
chr1	rs11209960	72871160	C	T	8.34905e-02	1.85673e-02	6.79298e-06	5.96465e-01	NEGR1---[]	0.99143
chr1	rs1599334	72866574	G	T	-8.35336e-02	1.85770e-02	6.79326e-06	4.03297e-01	NEGR1---[]	0.98997
chr13	rs71100821	54890376	D	I	8.80384e-02	1.95758e-02	6.88773e-06	3.39860e-01	[]	0.95305
chr5	rs325506	104012303	C	G	-8.18276e-02	1.82011e-02	6.89664e-06	5.60194e-01	[]	0.98561
chr1	rs10889950	72887750	C	T	8.33114e-02	1.85444e-02	6.92517e-06	5.96374e-01	NEGR1---[]	0.99352
chrX	rs1207609	24558261	C	G	7.44420e-02	1.65641e-02	6.98036e-06	4.46337e-01	PDK3[]--PCYT1B	0.95429
chr13	rs12584722	54887214	A	G	8.66670e-02	1.92866e-02	7.00503e-06	3.45807e-01	[]	0.97235
chr1	rs7549534	72885969	C	G	-8.32537e-02	1.85438e-02	7.02268e-06	4.04021e-01	NEGR1---[]	0.99393
chr8	rs150978019	77832485	C	T	3.91624e-01	8.83870e-02	7.06785e-06	9.84444e-01	ZFHX4--[]--PEX2	0.81769
chr1	rs10789339	72884712	A	G	-8.32633e-02	1.85531e-02	7.08085e-06	4.03869e-01	NEGR1---[]	0.99273
chr10	rs138537090	112395618	D	I	1.16516e-01	2.60018e-02	7.08530e-06	8.41008e-01	SMC3--[]-RBM20	0.96017
chr2	rs13408123	210032413	G	T	9.67122e-02	2.15716e-02	7.12712e-06	7.55707e-01	PTH2R---[]---MAP2	0.96655
chr6	rs17667127	51430941	C	T	-2.45599e-01	5.46464e-02	7.14197e-06	9.75115e-01	TFAP2B---[]--PKHD1	0.98947
chr2	rs11334258	210033773	D	I	9.67236e-02	2.15802e-02	7.16970e-06	7.55822e-01	PTH2R---[]---MAP2	0.96659
chr1	rs980243	72897106	A	G	8.30748e-02	1.85265e-02	7.20564e-06	5.96549e-01	NEGR1---[]	0.99522
chr10	rs10885002	112395078	A	G	-1.16587e-01	2.60384e-02	7.20571e-06	1.58270e-01	SMC3--[]-RBM20	0.96107
chr6	rs2661505	51509041	A	C	2.43139e-01	5.41482e-02	7.27789e-06	2.52816e-02	[PKHD1]	0.99080
chr1	rs11209967	72891703	C	G	8.30368e-02	1.85293e-02	7.29919e-06	5.96372e-01	NEGR1---[]	0.99493
chr5	rs1582419	103870101	C	T	-8.10625e-02	1.80855e-02	7.32435e-06	5.01867e-01	NUDT12---[]	0.98447
chr1	rs11209964	72885087	C	T	8.31189e-02	1.85512e-02	7.32889e-06	5.95778e-01	NEGR1---[]	0.99311
chr7	rs73732573	155148567	C	T	1.96331e-01	4.37490e-02	7.35691e-06	4.28434e-02	INSIG1--[]-BLACE	0.91095
chr13	rs9563211	54890958	A	G	-8.65379e-02	1.93035e-02	7.36462e-06	6.54596e-01	[]	0.97215
chr1	rs12239956	73944904	A	T	8.10553e-02	1.80900e-02	7.37341e-06	5.07634e-01	[]---LRRIQ3	0.99624
chr7	rs146898961	155148507	D	I	-1.96305e-01	4.37500e-02	7.38175e-06	9.57155e-01	INSIG1--[]-BLACE	0.91091
chr5	rs35319957	103864338	C	G	-8.10694e-02	1.80963e-02	7.40380e-06	5.02179e-01	NUDT12---[]	0.98400
chr5	rs13187104	103841272	G	T	-8.09810e-02	1.80768e-02	7.41179e-06	5.15536e-01	NUDT12---[]	0.98654
chr5	rs4515268	103874262	G	T	-8.06800e-02	1.80108e-02	7.42177e-06	5.15589e-01	NUDT12---[]	0.99174
chr6	rs34693525	51492508	C	T	2.42726e-01	5.41120e-02	7.43763e-06	2.52805e-02	[PKHD1]	0.99410
chr7	rs375924431	155147418	C	T	1.96296e-01	4.37696e-02	7.45870e-06	4.28643e-02	INSIG1--[]-BLACE	0.91007
chr1	rs1838662	72874257	C	T	8.30840e-02	1.85600e-02	7.46758e-06	5.96271e-01	NEGR1---[]	0.99270
chr1	rs2166314	72895551	C	T	8.28981e-02	1.85189e-02	7.47143e-06	5.96236e-01	NEGR1---[]	0.99596
chr1	rs11210258	73934725	A	T	8.08752e-02	1.80618e-02	7.47678e-06	5.07460e-01	[]---LRRIQ3	0.99947
chr1	rs2422221	72896654	C	T	8.28718e-02	1.85140e-02	7.47979e-06	5.96137e-01	NEGR1---[]	0.99645
chr1	rs10789338	72875201	A	T	8.30618e-02	1.85582e-02	7.49434e-06	5.96296e-01	NEGR1---[]	0.99288
chr13	rs112229363:A	54900931	A	C	-1.04909e-01	2.34152e-02	7.54395e-06	8.07282e-01	[]	0.94835
chr2	rs4670365	34669455	A	G	8.15093e-02	1.82176e-02	7.56698e-06	5.62584e-01	FAM98A---[]	0.99202
chr6	6:51418841:CGAAAA_CGAAAAGAAAAGAAAAGAAAAGAAAAGAAAAGAAAA	51418841	D	I	2.44013e-01	5.44526e-02	7.59785e-06	2.50954e-02	TFAP2B---[]--PKHD1	0.98798
chr1	rs11210257	73934633	A	C	-8.08386e-02	1.80692e-02	7.61297e-06	4.92271e-01	[]---LRRIQ3	0.99870
chr7	rs141204355	155146879	D	I	-1.96121e-01	4.37866e-02	7.66245e-06	9.57110e-01	INSIG1--[]-BLACE	0.90928
chr1	rs534462578	73974514	D	I	8.30309e-02	1.85661e-02	7.66552e-06	5.30055e-01	[]---LRRIQ3	0.95301
chr6	rs140333662	51509088	D	I	-2.42280e-01	5.40902e-02	7.66641e-06	9.74657e-01	[PKHD1]	0.99070
chr6	rs2661504	51509431	A	C	-2.43324e-01	5.43268e-02	7.68232e-06	9.74836e-01	[PKHD1]	0.99082
chr1	rs7532281	72882343	C	G	8.29255e-02	1.85522e-02	7.70463e-06	5.96103e-01	NEGR1---[]	0.99324
chr1	rs6424469	72893648	A	C	-8.29071e-02	1.85536e-02	7.75296e-06	4.05077e-01	NEGR1---[]	0.99100
chr1	rs10889952	72890548	A	T	-8.28027e-02	1.85303e-02	7.75328e-06	4.03761e-01	NEGR1---[]	0.99503
chr1	rs1445582	72897985	A	C	-8.27053e-02	1.85151e-02	7.81166e-06	4.03716e-01	NEGR1---[]	0.99603
chr6	rs17667190	51431987	C	G	2.44516e-01	5.46433e-02	7.82767e-06	2.49601e-02	TFAP2B---[]--PKHD1	0.98620
chr7	rs71082796	77564447	D	I	-1.04201e-01	2.33566e-02	7.85840e-06	2.19117e-01	[PHTF2]	0.88024
chr9	rs77074676:A	97720818	A	G	1.63128e-01	3.66518e-02	7.87074e-06	9.29631e-01	[C9orf3]	0.99041
chr7	rs73732571	155145431	C	T	1.95964e-01	4.38174e-02	7.90720e-06	4.29064e-02	INSIG1--[]-BLACE	0.90787
chr17	rs11653272	78639760	G	T	-8.80948e-02	1.97207e-02	7.96334e-06	7.05230e-01	[RPTOR]	0.98311
chr1	rs4361942	73935978	C	G	-8.06662e-02	1.80710e-02	7.97719e-06	4.92192e-01	[]---LRRIQ3	0.99832
chr6	rs2784207	51493388	A	C	-2.45075e-01	5.48230e-02	7.99001e-06	9.75226e-01	[PKHD1]	0.98748
chr5	rs4703307	103848762	A	C	-8.05446e-02	1.80507e-02	8.05241e-06	5.16368e-01	NUDT12---[]	0.98841
chr6	rs376696487	107723753	D	I	-9.13340e-02	2.04791e-02	8.05843e-06	3.68521e-01	[PDSS2]	0.84400
chr1	rs11210259	73935251	A	G	8.05977e-02	1.80649e-02	8.06331e-06	5.07703e-01	[]---LRRIQ3	0.99843
chr1	rs35447128	72860708	D	I	8.31189e-02	1.86362e-02	8.06495e-06	5.95307e-01	NEGR1---[]	0.98128
chr2	rs6750576	210027764	A	G	9.61660e-02	2.15812e-02	8.10298e-06	7.55995e-01	PTH2R---[]---MAP2	0.96584
chr13	rs12585618	50872763	A	G	-2.61892e-01	5.92199e-02	8.13379e-06	2.78346e-02	DLEU1---[]---DLEU7	0.98923
chr6	rs35375565	51507136	A	T	2.42177e-01	5.42274e-02	8.15419e-06	2.51867e-02	[PKHD1]	0.99296
chr6	rs1335907	51498698	G	T	-2.43992e-01	5.46410e-02	8.17371e-06	9.75055e-01	[PKHD1]	0.98784
chr13	rs79879597	50879764	C	G	2.61420e-01	5.91292e-02	8.18604e-06	9.72149e-01	DLEU1---[]---DLEU7	0.99120
chr6	rs2244619	51501728	A	T	2.41343e-01	5.40731e-02	8.25790e-06	2.53083e-02	[PKHD1]	0.99516
chr6	rs2661511	51503825	C	T	2.41470e-01	5.41084e-02	8.27858e-06	2.52451e-02	[PKHD1]	0.99512
chr1	rs5775188	73948998	D	I	8.06310e-02	1.80955e-02	8.28253e-06	5.05700e-01	[]---LRRIQ3	0.99514
chr6	rs606875	51508309	C	G	2.41622e-01	5.41494e-02	8.30060e-06	2.52367e-02	[PKHD1]	0.99267
chr5	rs1363098	103867339	A	G	-8.03119e-02	1.80297e-02	8.34764e-06	5.16645e-01	NUDT12---[]	0.98960
chr1	rs1905976	72513186	G	T	8.07469e-02	1.81399e-02	8.44353e-06	5.19157e-01	[NEGR1]	0.98983
chr18	rs10551614	31039446	D	I	8.09039e-02	1.81795e-02	8.48744e-06	5.26051e-01	CCDC178--[]---ASXL3	0.98176
chr18	rs7238039	66025086	C	T	1.16094e-01	2.60537e-02	8.49602e-06	1.33702e-01	DSEL---[]---TMX3	0.98290
chrX	rs5944665	24671333	A	G	7.40333e-02	1.66214e-02	8.50936e-06	3.90316e-01	PCYT1B-[]--POLA1	0.98345
chr6	rs2661509	51504181	A	C	2.41317e-01	5.41465e-02	8.51226e-06	2.52092e-02	[PKHD1]	0.99509
chrX	rs200678113	24672212	D	I	7.41306e-02	1.66468e-02	8.54551e-06	3.91684e-01	PCYT1B-[]--POLA1	0.97862
chr1	rs71074837	72864663	D	I	8.28990e-02	1.86409e-02	8.56725e-06	5.94644e-01	NEGR1---[]	0.98097
chr6	rs565177	51500084	A	G	2.41211e-01	5.41407e-02	8.57090e-06	2.52036e-02	[PKHD1]	0.99548
chr6	rs664250	51494251	A	G	-2.41106e-01	5.41190e-02	8.57766e-06	9.74791e-01	[PKHD1]	0.99666
chr6	rs2784227	51503388	C	T	-2.41273e-01	5.41636e-02	8.60007e-06	9.74801e-01	[PKHD1]	0.99504
chr9	rs12338668	97739313	A	G	1.68695e-01	3.80755e-02	8.62421e-06	9.34477e-01	[C9orf3]	0.97570
chr6	rs2784220	51501512	A	C	-2.41138e-01	5.41426e-02	8.63071e-06	9.74793e-01	[PKHD1]	0.99538
chr1	rs11210261	73941881	A	C	8.03209e-02	1.80671e-02	8.68267e-06	5.07501e-01	[]---LRRIQ3	0.99862
chr1	rs11210263	73942894	C	T	-8.03391e-02	1.80717e-02	8.68853e-06	4.92693e-01	[]---LRRIQ3	0.99789
chr6	rs1335908	51498818	C	T	2.41004e-01	5.41333e-02	8.70045e-06	2.52066e-02	[PKHD1]	0.99579
chr3	rs34303110	69968968	D	I	8.40203e-02	1.89094e-02	8.73944e-06	5.76441e-01	[MITF]	0.94882
chr13	rs35077724	24049717	A	C	1.02622e-01	2.31206e-02	8.74565e-06	7.96316e-01	SACS--[]---TNFRSF19	0.96275
chr1	rs76447464	72884207	D	I	-8.26712e-02	1.86082e-02	8.74650e-06	4.03901e-01	NEGR1---[]	0.98742
chr2	rs7589751	34694999	G	T	8.09920e-02	1.82302e-02	8.76678e-06	5.62079e-01	FAM98A---[]	0.98891
chr6	rs2784209	51495562	A	G	2.41036e-01	5.41659e-02	8.78517e-06	2.51830e-02	[PKHD1]	0.99536
chr6	rs1819566	51505255	C	T	-2.40775e-01	5.41076e-02	8.78659e-06	9.74762e-01	[PKHD1]	0.99565
chr6	rs2580019	51504431	A	G	-2.40758e-01	5.41093e-02	8.80427e-06	9.74769e-01	[PKHD1]	0.99587
chr6	rs2244602	51501925	C	T	-2.40797e-01	5.41181e-02	8.80497e-06	9.74768e-01	[PKHD1]	0.99553
chr6	rs2661512	51503422	A	G	-2.40768e-01	5.41124e-02	8.80754e-06	9.74772e-01	[PKHD1]	0.99587
chr6	rs2661510	51503958	C	T	-2.40757e-01	5.41108e-02	8.81073e-06	9.74771e-01	[PKHD1]	0.99587
chr6	rs2661507	51504679	C	T	2.40744e-01	5.41082e-02	8.81104e-06	2.52315e-02	[PKHD1]	0.99588
chr6	rs2661508	51504262	C	T	-2.40751e-01	5.41099e-02	8.81181e-06	9.74770e-01	[PKHD1]	0.99587
chr6	rs2580018	51504607	C	T	-2.40743e-01	5.41085e-02	8.81343e-06	9.74769e-01	[PKHD1]	0.99587
chr6	rs2784222	51502181	A	G	2.40780e-01	5.41176e-02	8.81606e-06	2.52225e-02	[PKHD1]	0.99592
chr6	rs1414507	51503043	C	T	-2.40762e-01	5.41138e-02	8.81735e-06	9.74773e-01	[PKHD1]	0.99587
chr6	rs2784221	51501537	A	G	-2.40779e-01	5.41182e-02	8.81941e-06	9.74778e-01	[PKHD1]	0.99595
chr6	rs2244484	51502989	C	T	-2.40757e-01	5.41140e-02	8.82188e-06	9.74773e-01	[PKHD1]	0.99588
chr6	rs2784223	51502272	A	G	-2.40770e-01	5.41170e-02	8.82198e-06	9.74777e-01	[PKHD1]	0.99591
chr6	rs2784226	51502875	C	T	-2.40754e-01	5.41141e-02	8.82462e-06	9.74773e-01	[PKHD1]	0.99588
chr6	rs2784224	51502314	C	T	-2.40767e-01	5.41172e-02	8.82492e-06	9.74777e-01	[PKHD1]	0.99592
chr6	rs598339	51500948	C	T	-2.40777e-01	5.41196e-02	8.82570e-06	9.74780e-01	[PKHD1]	0.99599
chr6	rs2244618	51501729	A	G	-2.40762e-01	5.41178e-02	8.83063e-06	9.74778e-01	[PKHD1]	0.99594
chr6	rs643251	51499817	A	T	2.40777e-01	5.41214e-02	8.83181e-06	2.52164e-02	[PKHD1]	0.99609
chr6	rs2580023	51499483	A	C	-2.40775e-01	5.41217e-02	8.83411e-06	9.74784e-01	[PKHD1]	0.99611
chr6	rs78468924	51490509	A	G	2.42863e-01	5.45940e-02	8.83634e-06	2.49081e-02	[PKHD1]	0.99136
chr6	rs2784217	51499219	A	G	2.40770e-01	5.41219e-02	8.83866e-06	2.52155e-02	[PKHD1]	0.99614
chr6	rs34456268	51500525	D	I	2.40757e-01	5.41201e-02	8.84281e-06	2.52192e-02	[PKHD1]	0.99601
chr6	rs2248157	51494134	A	G	-2.40938e-01	5.41601e-02	8.84300e-06	9.74814e-01	[PKHD1]	0.99622
chr6	rs2580022	51500518	G	T	-2.40749e-01	5.41200e-02	8.84829e-06	9.74781e-01	[PKHD1]	0.99603
chr6	rs2580017	51504862	C	T	-2.40712e-01	5.41132e-02	8.85284e-06	9.74770e-01	[PKHD1]	0.99562
chr6	rs2771024	51499020	C	T	2.40752e-01	5.41221e-02	8.85343e-06	2.52151e-02	[PKHD1]	0.99615
chr6	rs2580024:T	51499238	C	T	2.40744e-01	5.41219e-02	8.85867e-06	2.52189e-02	[PKHD1]	0.99590
chr6	rs2784214	51497146	A	T	-2.40719e-01	5.41236e-02	8.88378e-06	9.74790e-01	[PKHD1]	0.99637
chr1	rs11209961	72875646	A	T	-8.24390e-02	1.85717e-02	8.90087e-06	4.03756e-01	NEGR1---[]	0.99101
chr6	rs1702802	51496596	A	G	-2.40680e-01	5.41231e-02	8.91203e-06	9.74791e-01	[PKHD1]	0.99653
chr6	rs2784212	51495796	A	G	2.40656e-01	5.41224e-02	8.92819e-06	2.52078e-02	[PKHD1]	0.99661
chr6	rs2784211	51495761	A	G	2.40643e-01	5.41225e-02	8.93844e-06	2.52078e-02	[PKHD1]	0.99663
chr6	rs2784210	51495695	A	C	2.40641e-01	5.41223e-02	8.93897e-06	2.52075e-02	[PKHD1]	0.99664
chr6	rs2771022	51494018	C	G	-2.40630e-01	5.41219e-02	8.94609e-06	9.74797e-01	[PKHD1]	0.99691
chr6	rs676365	51494655	C	G	2.40633e-01	5.41226e-02	8.94633e-06	2.52051e-02	[PKHD1]	0.99680
chr6	rs2661495	51494011	C	T	-2.40630e-01	5.41220e-02	8.94673e-06	9.74797e-01	[PKHD1]	0.99696
chr6	rs141172725	51494056	A	G	-2.40627e-01	5.41220e-02	8.94872e-06	9.74797e-01	[PKHD1]	0.99694
chr6	rs2784204	51492133	A	G	2.40635e-01	5.41244e-02	8.95158e-06	2.52034e-02	[PKHD1]	0.99681
chr6	rs2771021	51493934	A	T	2.40622e-01	5.41219e-02	8.95209e-06	2.52024e-02	[PKHD1]	0.99699
chr6	rs675959	51494595	A	G	-2.40622e-01	5.41224e-02	8.95381e-06	9.74795e-01	[PKHD1]	0.99682
chr6	rs35929288	51493664	C	G	-2.40611e-01	5.41211e-02	8.95838e-06	9.74798e-01	[PKHD1]	0.99707
chr6	rs2661497	51495513	C	T	-2.40611e-01	5.41224e-02	8.96250e-06	9.74792e-01	[PKHD1]	0.99667
chr6	rs35691250	51493646	C	T	2.40604e-01	5.41210e-02	8.96352e-06	2.52018e-02	[PKHD1]	0.99710
chr12	rs10841144	19219634	A	G	3.52946e-01	8.05313e-02	8.96708e-06	9.83473e-01	CAPZA3---[]--PLEKHA5	0.96447
chr6	rs2661491	51493257	C	T	2.40589e-01	5.41206e-02	8.97312e-06	2.52003e-02	[PKHD1]	0.99722
chr6	rs2784215	51498313	A	G	2.40595e-01	5.41233e-02	8.97769e-06	2.52334e-02	[PKHD1]	0.99551
chr6	rs2771019	51493342	A	G	2.40579e-01	5.41207e-02	8.98112e-06	2.52007e-02	[PKHD1]	0.99720
chr6	rs2771018	51493281	A	G	2.40578e-01	5.41206e-02	8.98181e-06	2.52008e-02	[PKHD1]	0.99721
chr6	rs200793639	51494390	D	I	-2.40562e-01	5.41226e-02	9.00116e-06	9.74792e-01	[PKHD1]	0.99677
chr5	rs7731266	103877918	C	G	-7.99194e-02	1.80076e-02	9.00870e-06	5.16752e-01	NUDT12---[]	0.99166
chr13	rs4417448	58274536	A	T	-9.46932e-02	2.13224e-02	9.02983e-06	7.74296e-01	[PCDH17]	0.98806
chr5	rs12055234	104037760	A	G	-8.58545e-02	1.93391e-02	9.04306e-06	6.79256e-01	[]	0.98553
chr5	rs969397	103863877	A	G	-8.00074e-02	1.80312e-02	9.04654e-06	5.16319e-01	NUDT12---[]	0.98967
chr16	rs62053170	81168535	C	G	1.26457e-01	2.85660e-02	9.04983e-06	8.63106e-01	GCSH--[]--PKD1L2	0.91501
chr6	rs2661502	51509636	C	T	-2.40297e-01	5.40771e-02	9.05299e-06	9.74595e-01	[PKHD1]	0.99002
chr2	rs34105843	210024101	D	I	9.62717e-02	2.17211e-02	9.05376e-06	7.58354e-01	PTH2R---[]---MAP2	0.96069
chr6	rs2784218	51500396	A	G	2.40638e-01	5.41555e-02	9.05570e-06	2.52050e-02	[PKHD1]	0.99515
chr6	rs78439683	51430208	C	T	2.44577e-01	5.50340e-02	9.05801e-06	2.49130e-02	TFAP2B---[]--PKHD1	0.97999
chr6	rs568079	51500419	G	T	-2.40515e-01	5.41361e-02	9.08429e-06	9.74785e-01	[PKHD1]	0.99579
chr1	rs1021756	73958086	G	T	-8.02656e-02	1.80959e-02	9.10279e-06	4.92201e-01	[]---LRRIQ3	0.99590
chr13	rs35302404	54888883	D	I	-8.56814e-02	1.93085e-02	9.10697e-06	6.54701e-01	[]	0.97127
chr1	rs12754690	73939898	C	T	-8.01237e-02	1.80659e-02	9.12305e-06	4.92348e-01	[]---LRRIQ3	0.99876
chrX	rs11796534	24672285	A	G	-7.38000e-02	1.66254e-02	9.12862e-06	6.09719e-01	PCYT1B-[]--POLA1	0.98325
chr6	rs2580026	51494978	C	T	-2.41441e-01	5.43572e-02	9.12893e-06	9.74905e-01	[PKHD1]	0.99256
chr6	rs2580027	51494977	C	T	-2.41436e-01	5.43573e-02	9.13337e-06	9.74905e-01	[PKHD1]	0.99257
chr13	rs4884964	54888288	C	T	8.56014e-02	1.92958e-02	9.15890e-06	3.45386e-01	[]	0.97204
chr5	rs1363096	103876193	A	G	-7.98481e-02	1.80065e-02	9.16452e-06	5.16794e-01	NUDT12---[]	0.99202
chr6	rs2771016	51492605	C	T	-2.40269e-01	5.41186e-02	9.21660e-06	9.74786e-01	[PKHD1]	0.99664
chr6	rs2661488	51491866	A	T	2.40252e-01	5.41166e-02	9.22309e-06	2.52111e-02	[PKHD1]	0.99692
chr18	rs9319760	66040032	A	C	-1.17593e-01	2.64936e-02	9.22488e-06	8.70410e-01	DSEL---[]---TMX3	0.98771
chr6	rs2209951	51492409	A	G	-2.40252e-01	5.41179e-02	9.22793e-06	9.74788e-01	[PKHD1]	0.99674
chr6	rs377616372	51491952	D	I	2.40233e-01	5.41166e-02	9.23780e-06	2.52106e-02	[PKHD1]	0.99692
chr1	rs11210266	73964312	G	T	-8.02692e-02	1.81100e-02	9.24104e-06	4.92274e-01	[]---LRRIQ3	0.99620
chr6	rs2784203	51491556	C	G	2.40231e-01	5.41173e-02	9.24226e-06	2.52139e-02	[PKHD1]	0.99683
chr6	rs2174860	51497542	C	T	-2.40567e-01	5.41946e-02	9.24662e-06	9.74825e-01	[PKHD1]	0.99493
chr6	rs2771015	51492169	A	G	2.40217e-01	5.41165e-02	9.25046e-06	2.52116e-02	[PKHD1]	0.99688
chr2	rs13390342	210021647	C	T	9.59534e-02	2.16729e-02	9.26115e-06	7.59534e-01	PTH2R---[]---MAP2	0.96854
chr13	rs9531673	85495492	C	T	-1.04215e-01	2.35564e-02	9.31310e-06	1.94128e-01	[]---SLITRK6	0.96351
chr6	rs1819564	51505337	A	T	-2.40291e-01	5.41528e-02	9.31782e-06	9.74778e-01	[PKHD1]	0.99492
chr6	rs1819565	51505317	A	G	2.40287e-01	5.41529e-02	9.32168e-06	2.52216e-02	[PKHD1]	0.99496
chr2	rs13425311	210021527	A	G	9.59194e-02	2.16723e-02	9.32343e-06	7.59547e-01	PTH2R---[]---MAP2	0.96861
chr5	rs70990483	103824804	D	I	-8.03793e-02	1.81464e-02	9.37404e-06	5.13459e-01	NUDT12---[]	0.98113
chr6	rs2771013	51489064	A	G	-2.39569e-01	5.40233e-02	9.43991e-06	9.74687e-01	[PKHD1]	0.99729
chr15	rs72744579	77864785	C	T	-1.93481e-01	4.39002e-02	9.47219e-06	5.30885e-02	HMG20A--[]--LINGO1	0.90648
chr1	rs6424470	72893683	G	T	-8.21041e-02	1.85538e-02	9.49056e-06	4.04877e-01	NEGR1---[]	0.99099
chr10	rs148297338	3320683	D	I	9.11013e-02	2.05930e-02	9.50075e-06	6.58380e-01	PITRM1---[]---KLF6	0.85405
chr6	rs2784205	51492233	A	C	2.39666e-01	5.40772e-02	9.55579e-06	2.52744e-02	[PKHD1]	0.99652
chr5	rs28676536	165046800	G	T	1.04232e-01	2.35317e-02	9.58420e-06	1.71701e-01	[]	0.98579
chr13	rs17386334	85370208	C	T	1.07306e-01	2.42924e-02	9.59069e-06	8.25278e-01	SLITRK1---[]---SLITRK6	0.98480
chr18	rs1019162	66022208	A	T	-1.15916e-01	2.61682e-02	9.60093e-06	8.68674e-01	DSEL---[]---TMX3	0.98766
chr6	rs573609	51501007	A	G	2.40152e-01	5.42482e-02	9.77546e-06	2.51443e-02	[PKHD1]	0.99473
chr5	rs13165289	103836995	C	T	-7.99726e-02	1.80921e-02	9.78367e-06	5.16917e-01	NUDT12---[]	0.98503
chr1	rs12039430	73926994	A	T	-8.02802e-02	1.81709e-02	9.87244e-06	4.94822e-01	[]---LRRIQ3	0.99006
chr5	rs6870957	103868240	C	G	7.95914e-02	1.80184e-02	9.92418e-06	4.82835e-01	NUDT12---[]	0.99026
chr5	rs13165216	104790196	C	T	-1.00130e-01	2.26994e-02	9.92445e-06	2.08304e-01	[]	0.98879
chr11	rs11228932	56941205	A	G	-1.25075e-01	2.82787e-02	9.92772e-06	8.89857e-01	OR5AK2---[]-LRRC55	0.97981
chr6	rs546865502	51497315	D	I	2.41230e-01	5.45321e-02	9.92926e-06	2.50533e-02	[PKHD1]	0.98764
chr6	rs77762413	51490559	C	T	-2.39754e-01	5.42142e-02	9.98677e-06	9.74885e-01	[PKHD1]	0.99749
chr6	rs2580001	51491076	C	T	-2.39237e-01	5.41022e-02	1.00072e-05	9.74752e-01	[PKHD1]	0.99679
chr6	rs2661484	51491028	C	T	-2.39237e-01	5.41024e-02	1.00083e-05	9.74751e-01	[PKHD1]	0.99676
chr6	rs17667402	51488789	G	T	-2.39447e-01	5.41692e-02	1.00784e-05	9.74842e-01	[PKHD1]	0.99743
chr5	rs11747766	103838556	G	T	-7.99169e-02	1.81077e-02	1.01002e-05	5.16397e-01	NUDT12---[]	0.98346
chr11	rs11228933	56941314	G	T	1.24956e-01	2.82761e-02	1.01030e-05	1.10129e-01	OR5AK2---[]-LRRC55	0.98038
chr6	rs1414505	51487178	A	G	2.39341e-01	5.41610e-02	1.01377e-05	2.51640e-02	[PKHD1]	0.99745
chr6	rs17740031	51486939	A	C	-2.39327e-01	5.41600e-02	1.01460e-05	9.74836e-01	[PKHD1]	0.99745
chr17	rs2315921	78706517	A	T	9.01295e-02	2.04151e-02	1.01632e-05	2.90016e-01	[RPTOR]	0.94098
chr6	rs75914518	51484505	C	T	2.39098e-01	5.41389e-02	1.02631e-05	2.51764e-02	[PKHD1]	0.99761
chr5	rs10464007	103831500	A	T	-7.98962e-02	1.81238e-02	1.03397e-05	5.16667e-01	NUDT12---[]	0.98247
chr17	rs57816483	78704156	C	T	-8.98280e-02	2.03675e-02	1.03747e-05	7.09133e-01	[RPTOR]	0.94341
chr5	rs67909927	103827658	A	G	7.98974e-02	1.81295e-02	1.04033e-05	4.83183e-01	NUDT12---[]	0.98209
chr13	rs9597591	58274793	C	T	9.39340e-02	2.12997e-02	1.04185e-05	2.26018e-01	[PCDH17]	0.98884
chr18	rs201742869	64538905	D	I	9.64462e-02	2.19112e-02	1.04230e-05	7.61674e-01	CDH19---[]---DSEL	0.95381
chr6	rs2784194	51478886	A	T	-2.39756e-01	5.43269e-02	1.04317e-05	9.74864e-01	TFAP2B---[]-PKHD1	0.99191
chr5	rs35993505	176135968	D	I	-1.31802e-01	2.98712e-02	1.04620e-05	8.98506e-01	TSPAN17--[]---UNC5A	0.96794
chr5	rs79997868	103854240	A	T	-7.94480e-02	1.80331e-02	1.04686e-05	5.16561e-01	NUDT12---[]	0.98966
chr5	rs4482879	103878652	A	C	7.93337e-02	1.80080e-02	1.04797e-05	4.83202e-01	NUDT12---[]	0.99228
chr13	rs1949891	85390088	A	G	1.05929e-01	2.40863e-02	1.04936e-05	8.22758e-01	SLITRK1---[]---SLITRK6	0.98845
chr13	rs9597590	58272421	A	T	-9.39926e-02	2.13249e-02	1.05380e-05	7.73690e-01	[PCDH17]	0.98485
chr6	rs78077034	51425333	A	G	-2.40627e-01	5.45552e-02	1.05539e-05	9.74824e-01	TFAP2B---[]--PKHD1	0.98360
chr13	rs7324502	58275043	A	C	9.39286e-02	2.13131e-02	1.05650e-05	2.25823e-01	[PCDH17]	0.98805
chr5	rs35621233	73459083	D	I	8.15114e-02	1.85174e-02	1.05870e-05	5.73698e-01	ARHGEF28---[]---ENC1	0.98193
chrX	rs12859876	24674447	A	T	-7.28227e-02	1.65305e-02	1.06310e-05	5.92883e-01	PCYT1B-[]--POLA1	0.97995
chrX	rs59247936	24622208	D	I	7.27266e-02	1.65130e-02	1.06754e-05	4.12282e-01	[PCYT1B]	0.98034
chr14	rs28682939	66377338	A	G	-1.74590e-01	3.96128e-02	1.07319e-05	9.48606e-01	FUT8---[]---LINC00238	0.98078
chr7	rs116802559	155151843	C	G	-1.97661e-01	4.48535e-02	1.07347e-05	9.59452e-01	[BLACE]	0.91622
chrX	rs1207610	24559271	A	G	7.31581e-02	1.66213e-02	1.07401e-05	4.51792e-01	PDK3-[]--PCYT1B	0.94609
chr1	rs11209096	67977622	A	G	1.11631e-01	2.54194e-02	1.07615e-05	8.45237e-01	SERBP1--[]---GADD45A	0.99442
chr6	rs17740067	51490262	A	T	-2.38860e-01	5.42104e-02	1.07622e-05	9.74860e-01	[PKHD1]	0.99732
chr5	rs11747125	103847569	C	T	7.94148e-02	1.80599e-02	1.08824e-05	4.83031e-01	NUDT12---[]	0.98716
chr1	rs7416650	73969936	A	G	7.96556e-02	1.81186e-02	1.09156e-05	5.07032e-01	[]---LRRIQ3	0.99436
chr1	rs12742409	73974388	C	T	-7.95763e-02	1.81019e-02	1.09311e-05	4.92229e-01	[]---LRRIQ3	0.99664
chr6	rs2661490	51492867	C	T	2.38814e-01	5.42662e-02	1.10334e-05	2.51560e-02	[PKHD1]	0.99472
chrX	rs146011837	24683404	D	I	-7.38965e-02	1.68078e-02	1.10567e-05	5.83335e-01	PCYT1B--[]--POLA1	0.94582
chrX	rs5944667	24674572	C	T	-7.32388e-02	1.66551e-02	1.10658e-05	6.10929e-01	PCYT1B-[]--POLA1	0.98059
chr5	rs11958220	103843517	C	T	7.93731e-02	1.80664e-02	1.10783e-05	4.83217e-01	NUDT12---[]	0.98683
chr3	rs73837362	71546321	A	G	8.68586e-02	1.97849e-02	1.11063e-05	6.61206e-01	[FOXP1]	0.95491
chr1	rs34156061	73986654	D	I	7.96735e-02	1.81384e-02	1.11087e-05	5.07538e-01	[]---LRRIQ3	0.99190
chr2	rs4670084	34691069	C	G	8.16482e-02	1.85989e-02	1.11621e-05	6.03308e-01	FAM98A---[]	0.98483
chr1	rs12026485	73977107	G	T	7.94856e-02	1.81073e-02	1.12547e-05	5.07531e-01	[]---LRRIQ3	0.99572
chr5	rs529054165	113226262	D	I	-1.02044e-01	2.32765e-02	1.12860e-05	2.09592e-01	YTHDC2---[]---KCNN2	0.91324
chr13	rs9569015	54890420	C	T	-8.61226e-02	1.96132e-02	1.12918e-05	6.59735e-01	[]	0.94834
chr11	rs10896576	56943900	A	T	1.24242e-01	2.82701e-02	1.13031e-05	1.10148e-01	OR5AK2---[]-LRRC55	0.98171
chr1	rs2173735	73971450	C	T	7.94679e-02	1.81084e-02	1.13194e-05	5.07922e-01	[]---LRRIQ3	0.99620
chrX	rs12851930	24594767	G	T	-7.30872e-02	1.66532e-02	1.14552e-05	5.79158e-01	[PCYT1B]	0.95941
chr5	rs9687690	104851300	A	G	1.02088e-01	2.33079e-02	1.14650e-05	7.98261e-01	[]	0.95628
chr13	rs17071792	85371734	C	T	-1.06287e-01	2.42769e-02	1.15009e-05	1.74800e-01	SLITRK1---[]---SLITRK6	0.98521
chr2	rs4476330	34693189	C	G	7.99777e-02	1.82428e-02	1.15024e-05	5.62778e-01	FAM98A---[]	0.98866
chr6	rs57917321	107707583	D	I	8.41294e-02	1.91963e-02	1.15345e-05	6.19079e-01	[PDSS2]	0.95415
chr6	rs17667073	51429437	C	T	-2.38315e-01	5.42764e-02	1.15828e-05	9.74657e-01	TFAP2B---[]--PKHD1	0.98947
chr6	rs76079607	51431903	G	T	-2.38374e-01	5.42910e-02	1.15868e-05	9.74659e-01	TFAP2B---[]--PKHD1	0.98884
chr5	rs12719532	103822938	A	G	7.97853e-02	1.82025e-02	1.16094e-05	4.88548e-01	NUDT12---[]	0.97377
chr16	rs1657065	2343716	C	G	1.04505e-01	2.38790e-02	1.16304e-05	7.94061e-01	[ABCA3]	0.92996
chr6	rs10700140	51489781	D	I	2.37946e-01	5.42210e-02	1.16747e-05	2.53099e-02	[PKHD1]	0.99176
chr11	rs11228938	56946450	A	G	-1.23966e-01	2.82610e-02	1.17441e-05	8.89814e-01	OR5AK2---[]-LRRC55	0.98300
chr7	rs10272672	12742078	C	T	-8.12030e-02	1.85410e-02	1.17538e-05	4.58535e-01	ARL4A--[]	0.95987
chr5	rs249390	104652670	C	T	9.92194e-02	2.26831e-02	1.17867e-05	7.90653e-01	[]	0.99098
chr2	rs11898212	34739052	A	G	-7.95159e-02	1.81600e-02	1.17972e-05	4.38201e-01	FAM98A---[]	0.98604
chr9	rs12350389	97452007	C	T	-1.68960e-01	3.87268e-02	1.18033e-05	6.44143e-02	FBP1--[]--C9orf3	0.95547
chr2	rs7575363	25342914	A	G	8.64592e-02	1.97346e-02	1.18615e-05	2.85988e-01	[EFR3B]	0.99982
chr5	rs7706513	103832094	A	G	-7.92993e-02	1.81118e-02	1.18758e-05	5.16802e-01	NUDT12---[]	0.98326
chr17	rs8069295	78702123	C	T	-8.91674e-02	2.03558e-02	1.19052e-05	7.08847e-01	[RPTOR]	0.94393
chr5	rs1976423	104042643	A	C	7.96533e-02	1.81962e-02	1.19270e-05	4.77680e-01	[]	0.98338
chr5	rs4703040	103879813	G	T	7.88197e-02	1.80099e-02	1.19770e-05	4.83343e-01	NUDT12---[]	0.99167
chr6	rs6940398	107886003	A	G	-8.05234e-02	1.84069e-02	1.19976e-05	4.09432e-01	[SOBP]	0.99978
chr1	rs61605983	73985364	A	G	-7.92969e-02	1.81222e-02	1.20037e-05	4.92269e-01	[]---LRRIQ3	0.99353
chr1	rs1338653	73987608	C	T	7.93225e-02	1.81282e-02	1.20060e-05	5.07709e-01	[]---LRRIQ3	0.99280
chr5	rs191800971	104003311	C	G	-8.52317e-02	1.94703e-02	1.20280e-05	6.70958e-01	[]	0.96415
chr22	rs5757643	22599057	A	G	1.80992e-01	4.14932e-02	1.20576e-05	5.91227e-01	IGLV10-54--[]VPREB1	0.83428
chr6	rs111889966	51504399	D	I	2.42557e-01	5.53790e-02	1.21629e-05	2.56024e-02	[PKHD1]	0.94238
chr1	rs11209099	67982128	A	G	1.10561e-01	2.53306e-02	1.21860e-05	8.45004e-01	SERBP1--[]---GADD45A	0.99982
chr16	rs9940240	81155676	A	G	1.25544e-01	2.87791e-02	1.21862e-05	8.82472e-01	GCSH--[]--PKD1L2	0.97430
chr1	rs67938119	73985985	D	I	7.92579e-02	1.81317e-02	1.22514e-05	5.07885e-01	[]---LRRIQ3	0.99225
chr9	rs10993345	97552379	C	G	2.77801e-01	6.40243e-02	1.22894e-05	9.73253e-01	[C9orf3]	0.84402
chr6	rs144126773	86638036	A	G	-3.79759e-01	8.68585e-02	1.23005e-05	9.88727e-01	SYNCRIP---[]	0.86055
chr1	rs12093621	67979029	C	T	-1.10606e-01	2.53558e-02	1.23312e-05	1.55023e-01	SERBP1--[]---GADD45A	0.99818
chr10	rs138502221	112393058	D	I	1.15246e-01	2.64220e-02	1.23365e-05	8.48879e-01	SMC3--[]--RBM20	0.96882
chr6	rs67045154	36795649	D	I	9.95907e-02	2.27693e-02	1.23391e-05	2.27344e-01	[CPNE5]	0.91964
chr11	rs2155232	57041378	A	G	1.33868e-01	3.05949e-02	1.23673e-05	9.33086e-02	APLNR--[]--TNKS1BP1	0.97226
chr13	rs17379751	85358314	C	T	1.05960e-01	2.42917e-02	1.23877e-05	8.25089e-01	SLITRK1---[]	0.98443
chr6	rs2784192	51478675	A	G	-2.37048e-01	5.41879e-02	1.24614e-05	9.74774e-01	TFAP2B---[]-PKHD1	0.99432
chr11	rs668408	57016734	C	T	1.32793e-01	3.03681e-02	1.25139e-05	9.40916e-02	APLNR--[]--TNKS1BP1	0.97884
chr6	rs140045475	51492313	G	T	2.49869e-01	5.71361e-02	1.25697e-05	2.35558e-02	[PKHD1]	0.96211
chr1	rs6672225	73897246	A	T	7.92904e-02	1.81662e-02	1.26118e-05	5.20012e-01	[]---LRRIQ3	0.99333
chr11	rs11606862	57012742	A	G	-1.34755e-01	3.08339e-02	1.26536e-05	9.09788e-01	APLNR-[]--TNKS1BP1	0.98005
chr9	rs12337251	97750632	A	C	1.58917e-01	3.65436e-02	1.26690e-05	9.30301e-01	[C9orf3]	0.99690
chr13	rs7326551	58277306	A	C	9.29273e-02	2.12776e-02	1.26791e-05	2.26446e-01	[PCDH17]	0.98981
chr13	rs7984442	58276365	A	G	9.30068e-02	2.13040e-02	1.27766e-05	2.26153e-01	[PCDH17]	0.98857
chr11	rs12364102	56949691	A	G	-1.23353e-01	2.82441e-02	1.28189e-05	8.89653e-01	[LRRC55]	0.98472
chrX	rs5944622	24613189	C	T	-7.17621e-02	1.64439e-02	1.28469e-05	5.91246e-01	[PCYT1B]	0.99321
chr5	rs200312312	104002346	C	T	-8.71108e-02	1.99665e-02	1.28632e-05	6.77431e-01	[]	0.91402
chr5	rs6421926	104075130	C	T	8.40154e-02	1.92579e-02	1.28842e-05	3.19762e-01	[]	0.99430
chr1	rs11209098	67981710	A	C	-1.10243e-01	2.53386e-02	1.29937e-05	1.55148e-01	SERBP1--[]---GADD45A	0.99851
chrX	rs5944655	24633400	C	T	-7.16074e-02	1.64212e-02	1.30298e-05	5.83481e-01	[PCYT1B]	0.98766
chrX	rs6628023	24621764	C	T	-7.16523e-02	1.64336e-02	1.30643e-05	5.84294e-01	[PCYT1B]	0.98812
chrX	rs3761610	24578551	A	T	7.67465e-02	1.75888e-02	1.30670e-05	3.29828e-01	PDK3--[]-PCYT1B	0.92419
chr18	rs714049	66048779	C	T	-1.30341e-01	2.98712e-02	1.30877e-05	9.00678e-01	DSEL---[]---TMX3	0.97327
chr22	rs8141181	25917842	A	G	2.05298e-01	4.70486e-02	1.31460e-05	3.57871e-02	LRP5L---[]--GRK3	0.94433
chr3	rs112743340	71559214	A	C	8.65337e-02	1.98816e-02	1.32057e-05	6.61630e-01	[FOXP1]	0.94766
chr1	rs2341392	73986097	A	G	7.89216e-02	1.81266e-02	1.32637e-05	5.07673e-01	[]---LRRIQ3	0.99312
chr3	rs7638354	71548328	A	T	8.53531e-02	1.96180e-02	1.33128e-05	6.56227e-01	[FOXP1]	0.96402
chrX	rs113799711	24672217	C	T	-7.30430e-02	1.67683e-02	1.33797e-05	6.13742e-01	PCYT1B-[]--POLA1	0.97213
chr13	rs4497542	58279394	C	G	9.26557e-02	2.12738e-02	1.33929e-05	2.26553e-01	[PCDH17]	0.99043
chr2	rs13428399	34664264	C	G	8.07414e-02	1.85604e-02	1.34001e-05	6.00860e-01	FAM98A---[]	0.98454
chrX	rs5944640	24616428	A	G	-7.14835e-02	1.64173e-02	1.34255e-05	5.84923e-01	[PCYT1B]	0.99051
chr10	rs10904015	3327415	A	G	-1.07954e-01	2.48468e-02	1.34646e-05	2.24897e-01	PITRM1---[]---KLF6	0.82946
chr1	rs67184789	73986524	D	I	7.88911e-02	1.81335e-02	1.34665e-05	5.07881e-01	[]---LRRIQ3	0.99233
chr3	rs10222594	71554856	A	G	8.58671e-02	1.97491e-02	1.34854e-05	6.59265e-01	[FOXP1]	0.95616
chr16	rs11646114	86583774	A	T	2.00809e-01	4.63784e-02	1.34884e-05	9.45070e-01	[MTHFSD]	0.80071
chrX	rs5986351	24634388	A	G	7.14951e-02	1.64250e-02	1.35048e-05	4.16646e-01	[PCYT1B]	0.98720
chr1	rs7513375	73952123	A	C	7.89747e-02	1.81606e-02	1.35856e-05	5.04894e-01	[]---LRRIQ3	0.98859
chrX	rs5943964	24601939	A	G	7.19522e-02	1.65322e-02	1.36250e-05	3.81358e-01	[PCYT1B]	0.99916
chr2	rs72807681	25343797	G	T	8.61456e-02	1.98022e-02	1.36566e-05	2.84622e-01	[EFR3B]	0.99639
chrX	rs12862396	24674929	A	G	7.19473e-02	1.65410e-02	1.37247e-05	4.08175e-01	PCYT1B-[]--POLA1	0.97806
chrX	rs5944656	24634945	C	T	-7.14132e-02	1.64198e-02	1.37281e-05	5.83224e-01	[PCYT1B]	0.98766
chr2	rs76808502	145631179	C	G	2.83877e-01	6.57902e-02	1.37391e-05	9.74215e-01	ZEB2---[]	0.82352
chr5	rs10052089	176142258	A	G	-1.30747e-01	3.00436e-02	1.37925e-05	8.99272e-01	TSPAN17--[]--UNC5A	0.96122
chr9	rs12340107	97740661	G	T	-1.58083e-01	3.65073e-02	1.37985e-05	6.97562e-02	[C9orf3]	0.99847
chr16	rs61695158	81164712	C	G	-1.26245e-01	2.91232e-02	1.38003e-05	1.20618e-01	GCSH--[]--PKD1L2	0.96402
chr12	rs12822898	121203894	C	T	1.22180e-01	2.80791e-02	1.38054e-05	1.14662e-01	[SPPL3]	0.97682
chr9	rs141109572	97694983	C	T	-1.55779e-01	3.59735e-02	1.38327e-05	7.40376e-02	[C9orf3]	0.98303
chr5	rs10477834	103917352	A	C	-7.93410e-02	1.82616e-02	1.38391e-05	4.99344e-01	[]	0.96968
chrX	rs5986697	24634457	C	T	-7.13929e-02	1.64264e-02	1.39161e-05	5.83364e-01	[PCYT1B]	0.98704
chr7	rs139156430	155111268	C	G	1.80464e-01	4.14794e-02	1.39173e-05	4.80341e-02	INSIG1-[]--BLACE	0.94709
chrX	rs3848958	24675979	C	T	7.19053e-02	1.65439e-02	1.39315e-05	4.08210e-01	PCYT1B--[]--POLA1	0.97757
chr13	rs4772205	100112536	A	G	2.31310e-01	5.36138e-02	1.39468e-05	9.66873e-01	UBAC2--[]--TM9SF2	0.97577
chr2	rs1519910	34686453	A	G	8.02547e-02	1.84860e-02	1.39518e-05	6.01219e-01	FAM98A---[]	0.98976
chr13	rs7333401	58278221	A	G	9.24636e-02	2.12775e-02	1.40022e-05	2.26703e-01	[PCDH17]	0.98962
chr5	rs113682271	104666148	D	I	-9.84058e-02	2.26918e-02	1.40032e-05	2.08505e-01	[]	0.99070
chr2	rs530951	25307005	C	T	-7.93400e-02	1.82764e-02	1.40043e-05	4.31561e-01	[EFR3B]	0.99440
chr11	rs11228939	56950865	C	G	1.22817e-01	2.82485e-02	1.40197e-05	1.10196e-01	[LRRC55]	0.98487
chr13	rs9569728	58280144	A	C	-9.23625e-02	2.12658e-02	1.41545e-05	7.73401e-01	[PCDH17]	0.99063
chr3	rs9853072	71555136	A	T	8.56416e-02	1.97462e-02	1.41660e-05	6.59316e-01	[FOXP1]	0.95640
chr6	rs2225241	51492286	C	T	-2.47368e-01	5.69151e-02	1.41712e-05	9.76118e-01	[PKHD1]	0.95587
chr1	rs11315343	73870285	D	I	7.97600e-02	1.83863e-02	1.42550e-05	5.11013e-01	[]---LRRIQ3	0.96743
chrX	rs984059	24623353	C	T	-7.13504e-02	1.64370e-02	1.42636e-05	5.84282e-01	[PCYT1B]	0.98767
chr6	rs1634201:C	67049515	C	G	7.96785e-02	1.83655e-02	1.43047e-05	4.17740e-01	EYS---[]	0.97552
chrX	rs5944657	24640796	C	T	-7.11626e-02	1.64001e-02	1.43724e-05	5.83300e-01	[PCYT1B]	0.98915
chrX	rs142543894	24680286	D	I	7.24797e-02	1.66999e-02	1.43778e-05	3.90800e-01	PCYT1B--[]--POLA1	0.97421
chrX	X:24624981:TCAAACAAA_TCAAA	24624982	D	I	7.13589e-02	1.64460e-02	1.43854e-05	4.16175e-01	[PCYT1B]	0.98657
chr3	rs17718736	71555205	A	C	8.55777e-02	1.97468e-02	1.43864e-05	6.59202e-01	[FOXP1]	0.95616
chr7	rs10264960	34943327	A	G	8.85447e-02	2.04084e-02	1.44113e-05	2.77877e-01	NPSR1--[]--DPY19L1	0.94226
chr2	rs72807682	25343820	A	G	-8.59284e-02	1.98070e-02	1.44251e-05	7.15165e-01	[EFR3B]	0.99563
chr13	rs72630930	85387908	C	T	1.04664e-01	2.41798e-02	1.44397e-05	8.24635e-01	SLITRK1---[]---SLITRK6	0.98875
chrX	rs746264523	24551257	D	I	-8.00818e-02	1.84329e-02	1.44407e-05	7.44196e-01	[PDK3]	0.96883
chr5	rs901741	176139171	A	G	-1.29671e-01	2.98726e-02	1.45113e-05	8.98686e-01	TSPAN17--[]--UNC5A	0.96878
chr10	rs11195241	112389210	G	T	1.13793e-01	2.63018e-02	1.45119e-05	8.47955e-01	SMC3--[]--RBM20	0.97320
chr2	rs4670366	34679870	A	T	-7.87497e-02	1.81731e-02	1.45147e-05	4.39261e-01	FAM98A---[]	0.99140
chr10	rs142325776	112389199	D	I	1.13787e-01	2.63019e-02	1.45280e-05	8.47955e-01	SMC3--[]--RBM20	0.97314
chr1	rs72125771	71401356	D	I	9.47535e-02	2.18459e-02	1.45291e-05	2.44872e-01	CTH---[]--PTGER3	0.89950
chr1	rs11210243	73898030	C	G	-7.87283e-02	1.81668e-02	1.45358e-05	4.79914e-01	[]---LRRIQ3	0.99344
chr7	rs10272669	12742067	C	T	-8.03781e-02	1.85529e-02	1.45906e-05	4.56490e-01	ARL4A--[]	0.95911
chr5	rs35768482	180080712	C	T	9.40546e-02	2.17300e-02	1.46491e-05	7.21743e-01	FLT4-[]--OR2Y1	0.88464
chr9	rs76808038	97747328	C	T	-1.57669e-01	3.65242e-02	1.46710e-05	6.97619e-02	[C9orf3]	0.99614
chr2	rs577963225	125311141	D	I	1.66466e-01	3.83614e-02	1.46940e-05	5.62067e-02	[CNTNAP5]	0.96664
chr1	rs5775169	73661164	D	I	-7.99742e-02	1.84641e-02	1.47061e-05	5.01973e-01	NEGR1---[]---LRRIQ3	0.96608
chr1	rs2815781	72848682	A	T	8.16422e-02	1.88574e-02	1.47177e-05	6.14700e-01	NEGR1---[]	0.97865
chr8	rs139529220	77106562	C	T	3.71471e-01	8.68688e-02	1.47887e-05	9.85021e-01	HNF4G---[]---ZFHX4	0.87626
chr1	rs145859535	73986311	D	I	7.85048e-02	1.81341e-02	1.48504e-05	5.07384e-01	[]---LRRIQ3	0.99219
chr13	rs4351942	54885875	A	C	8.40998e-02	1.94184e-02	1.48646e-05	3.38752e-01	[]	0.96834
chrX	rs4898194	24696205	G	T	-7.16935e-02	1.65596e-02	1.48791e-05	5.23877e-01	PCYT1B--[]--POLA1	0.95278
chr7	rs55809580	34962584	C	T	-8.70566e-02	2.01019e-02	1.49305e-05	7.18557e-01	NPSR1--[]-DPY19L1	0.96500
chr7	rs2884000	12741865	A	G	-7.94219e-02	1.83548e-02	1.49502e-05	4.57869e-01	ARL4A--[]	0.97881
chr1	rs4369181	73904211	A	G	7.85865e-02	1.81638e-02	1.50118e-05	5.21134e-01	[]---LRRIQ3	0.99415
chr5	rs1386713	176140801	C	T	1.29592e-01	2.99083e-02	1.50362e-05	1.01358e-01	TSPAN17--[]--UNC5A	0.96637
chr11	rs518272	57017557	C	T	1.31626e-01	3.03832e-02	1.50567e-05	9.35601e-02	APLNR--[]--TNKS1BP1	0.98049
chrX	rs5944662	24669567	A	G	-7.19824e-02	1.66255e-02	1.50763e-05	6.08709e-01	PCYT1B-[]--POLA1	0.98258
chrX	rs6526395	24615334	C	T	7.15635e-02	1.65297e-02	1.50783e-05	3.96226e-01	[PCYT1B]	0.99146
chr2	rs7568205	34747177	C	T	-7.88798e-02	1.82411e-02	1.51221e-05	4.36803e-01	FAM98A---[]	0.97750
chr7	rs2356701	12741786	A	C	-7.94116e-02	1.83691e-02	1.52195e-05	4.56897e-01	ARL4A--[]	0.97715
chrX	rs5944659	24644895	A	G	7.08687e-02	1.63806e-02	1.52294e-05	4.16831e-01	[PCYT1B]	0.99039
chr2	rs76181676	40532716	C	G	2.36683e-01	5.51356e-02	1.53009e-05	9.66289e-01	[SLC8A1]	0.94962
chr6	rs9467714	26340785	A	G	1.25258e-01	2.90481e-02	1.53670e-05	8.80430e-01	HIST1H4H--[]--BTN3A2	0.94402
chr7	rs73098794	35033584	C	T	-8.59375e-02	1.98744e-02	1.53937e-05	7.18492e-01	[DPY19L1]	0.99241
chrX	rs781594093:G	24593454	D	I	7.20391e-02	1.66562e-02	1.54167e-05	3.81580e-01	[PCYT1B]	0.98258
chrX	rs5944653	24631791	C	T	-7.12061e-02	1.64700e-02	1.54396e-05	5.83319e-01	[PCYT1B]	0.98212
chrX	rs5986698	24637691	C	T	7.13841e-02	1.65106e-02	1.54806e-05	3.97265e-01	[PCYT1B]	0.99103
chr13	rs113854493	85370567	D	I	1.04691e-01	2.42739e-02	1.55089e-05	8.24884e-01	SLITRK1---[]---SLITRK6	0.98359
chrX	rs5944648	24617702	C	T	7.15102e-02	1.65423e-02	1.55292e-05	3.97306e-01	[PCYT1B]	0.98962
chrX	rs5944654	24631798	A	G	-7.11721e-02	1.64682e-02	1.55516e-05	5.83373e-01	[PCYT1B]	0.98237
chr2	rs4670367	34679932	C	T	7.84530e-02	1.81689e-02	1.55623e-05	5.60571e-01	FAM98A---[]	0.99208
chr11	rs2155233	57041992	C	T	-1.31962e-01	3.05119e-02	1.55676e-05	9.06410e-01	APLNR--[]--TNKS1BP1	0.97632
chrX	rs1882403	24580746	A	G	-7.30524e-02	1.68953e-02	1.55688e-05	6.43755e-01	[PCYT1B]	0.98962
chr11	rs11228973	57030244	A	T	-1.31815e-01	3.04821e-02	1.56066e-05	9.06937e-01	APLNR--[]--TNKS1BP1	0.98063
chrX	rs1882405	24574582	A	G	-8.41254e-02	1.94362e-02	1.56071e-05	7.69124e-01	PDK3--[]-PCYT1B	0.93597
chr4	rs13109358	95779336	C	T	-1.01180e-01	2.34679e-02	1.56748e-05	1.94172e-01	PDLIM5---[]---BMPR1B	0.98372
chrX	rs2091746	24612399	A	G	7.15828e-02	1.65666e-02	1.56814e-05	3.91724e-01	[PCYT1B]	0.99235
chr1	rs1416266	73892824	A	C	7.84489e-02	1.81736e-02	1.57003e-05	5.23446e-01	[]---LRRIQ3	0.99377
chr2	rs6730824	34680067	G	T	-7.84260e-02	1.81713e-02	1.57078e-05	4.39288e-01	FAM98A---[]	0.99225
chrX	rs5944658	24643959	A	G	7.07898e-02	1.63913e-02	1.57660e-05	4.17572e-01	[PCYT1B]	0.98916
chr7	rs3923205	155150443	A	G	-1.91784e-01	4.43687e-02	1.57827e-05	9.58937e-01	[BLACE]	0.92581
chr5	rs40465	103981726	G	T	-8.37174e-02	1.93900e-02	1.58096e-05	6.73617e-01	[]	0.97532
chr13	rs4296159	58288502	C	T	9.18216e-02	2.12608e-02	1.58146e-05	2.26791e-01	[PCDH17]	0.99250
chrX	rs5944661	24662692	A	G	7.05014e-02	1.63277e-02	1.58303e-05	4.15063e-01	[PCYT1B]	0.99652
chr1	rs2095794	73904937	A	G	-7.83888e-02	1.81687e-02	1.58563e-05	4.79119e-01	[]---LRRIQ3	0.99349
chr2	rs1519911	34685280	C	T	-7.97204e-02	1.84842e-02	1.58804e-05	3.98688e-01	FAM98A---[]	0.99057
chr7	rs139774258	35052516	D	I	-8.71426e-02	2.01863e-02	1.59014e-05	7.21895e-01	[DPY19L1]	0.97439
chr10	rs12218152	112391505	A	G	1.13627e-01	2.63919e-02	1.59699e-05	8.48966e-01	SMC3--[]--RBM20	0.97142
chr2	rs17744531	25302846	A	G	-8.68086e-02	2.01132e-02	1.59710e-05	7.22353e-01	[EFR3B]	0.97762
chr2	rs72807668	25307080	A	T	-8.66356e-02	2.00746e-02	1.59946e-05	7.22758e-01	[EFR3B]	0.98308
chr5	rs35418770	104658484	D	I	-9.79269e-02	2.27348e-02	1.60090e-05	2.11971e-01	[]	0.97161
chr1	rs11209097	67981120	C	T	-1.09133e-01	2.53512e-02	1.60281e-05	1.54776e-01	SERBP1--[]---GADD45A	0.99877
chrX	rs718676	24659892	C	T	-7.03758e-02	1.63095e-02	1.60367e-05	5.84815e-01	[PCYT1B]	0.99802
chr1	rs11210242	73897809	C	T	-7.82921e-02	1.81645e-02	1.61695e-05	4.78745e-01	[]---LRRIQ3	0.99393
chr2	rs4670368	34680014	A	G	7.83359e-02	1.81779e-02	1.61775e-05	5.61489e-01	FAM98A---[]	0.99164
chrX	rs35584421	24661410	D	I	7.04776e-02	1.63415e-02	1.61937e-05	4.17620e-01	[PCYT1B]	0.99366
chr11	rs138179595	57015392	C	G	1.31129e-01	3.03826e-02	1.62086e-05	9.32637e-02	APLNR--[]--TNKS1BP1	0.98222
chr13	rs9602501	85125312	A	G	-9.60239e-02	2.23023e-02	1.62240e-05	2.64143e-01	SLITRK1---[]	0.85603
chr7	rs10282006	35058177	A	G	8.65619e-02	2.00734e-02	1.62391e-05	2.80224e-01	[DPY19L1]	0.98198
chr1	rs11210244	73898258	A	G	7.82473e-02	1.81620e-02	1.63083e-05	5.20366e-01	[]---LRRIQ3	0.99390
chr1	rs871819	73966712	A	G	7.95088e-02	1.84489e-02	1.63139e-05	3.95205e-01	[]---LRRIQ3	0.99506
chr1	rs1101354	58307311	A	T	-8.64008e-02	2.00428e-02	1.63446e-05	7.18206e-01	DAB1---[]---OMA1	0.98115
chr11	rs1893678	56959336	A	G	-1.22102e-01	2.83046e-02	1.63456e-05	8.90107e-01	LRRC55[]--APLNR	0.98340
chrX	rs5944660	24649041	C	T	7.04846e-02	1.63508e-02	1.63457e-05	4.16947e-01	[PCYT1B]	0.99341
chr18	rs4891679	66056134	A	T	1.31616e-01	3.05097e-02	1.63974e-05	9.60289e-02	DSEL---[]---TMX3	0.96665
chr11	rs10896581	56964224	A	G	-1.21868e-01	2.82609e-02	1.64666e-05	8.89980e-01	LRRC55-[]--APLNR	0.98534
chr5	rs2919980	103719235	C	T	-7.81140e-02	1.81409e-02	1.64912e-05	4.88465e-01	NUDT12---[]	0.98820
chr2	rs72839421	129042614	C	T	-1.27624e-01	2.97037e-02	0.000016496	1.14351e-01	[HS6ST1]	0.92978
chr18	rs147137583	66060057	D	I	1.31811e-01	3.05644e-02	1.64969e-05	9.59398e-02	DSEL---[]---TMX3	0.96461
chr1	rs6669843	73897381	A	G	-7.81793e-02	1.81581e-02	1.65186e-05	4.79545e-01	[]---LRRIQ3	0.99427
chr3	rs1104168	62573001	C	T	8.32977e-02	1.93406e-02	1.65740e-05	3.20227e-01	[CADPS]	0.98789
chr6	rs17667145	51431088	A	T	-2.43746e-01	5.65351e-02	1.66246e-05	9.75849e-01	TFAP2B---[]--PKHD1	0.95807
chrX	rs4436288	24584599	A	G	7.12917e-02	1.65478e-02	1.66365e-05	3.81220e-01	[PCYT1B]	0.99602
chr7	rs4489226	6710504	C	T	8.31436e-02	1.93174e-02	1.66826e-05	4.46411e-01	ZNF316--[]--ZNF12	0.84679
chrX	X:24619048	24619049	D	I	7.20858e-02	1.67365e-02	1.66845e-05	3.91090e-01	[PCYT1B]	0.97119
chr6	rs2661506	51505021	C	T	-2.32759e-01	5.40157e-02	1.67443e-05	9.74476e-01	[PKHD1]	0.98946
chr1	rs11210239	73895982	C	G	-7.81008e-02	1.81534e-02	1.67599e-05	4.79390e-01	[]---LRRIQ3	0.99469
chr16	rs3114133	2344293	C	T	-1.03840e-01	2.41706e-02	1.67768e-05	2.03113e-01	[ABCA3]	0.92136
chr1	rs67778183	73907486	D	I	7.83550e-02	1.82139e-02	1.67847e-05	5.18144e-01	[]---LRRIQ3	0.98973
chr13	rs4332654	85379530	A	G	-1.03753e-01	2.41539e-02	1.67855e-05	1.75630e-01	SLITRK1---[]---SLITRK6	0.98926
chr1	rs11210241	73896105	A	G	-7.80932e-02	1.81534e-02	1.67916e-05	4.79391e-01	[]---LRRIQ3	0.99469
chr1	rs12033505	73905414	A	C	-7.80804e-02	1.81521e-02	1.68224e-05	4.79480e-01	[]---LRRIQ3	0.99513
chr1	rs6679389	73905524	A	T	-7.80728e-02	1.81520e-02	1.68521e-05	4.79480e-01	[]---LRRIQ3	0.99515
chr1	rs477278	73958578	C	T	-7.93316e-02	1.84417e-02	1.69090e-05	6.04351e-01	[]---LRRIQ3	0.99522
chrX	rs2874037	24587669	A	G	7.13251e-02	1.65699e-02	1.69205e-05	3.80130e-01	[PCYT1B]	0.99454
chr7	rs10259097	34944959	C	T	-8.77067e-02	2.03820e-02	1.69266e-05	7.21665e-01	NPSR1--[]--DPY19L1	0.94379
chr5	rs1872894	176138850	C	G	1.28523e-01	2.98448e-02	1.69564e-05	1.01902e-01	TSPAN17--[]--UNC5A	0.96666
chr1	rs7528128	73895169	A	G	7.80429e-02	1.81526e-02	1.69888e-05	5.20607e-01	[]---LRRIQ3	0.99471
chrX	rs1921923	24660330	A	C	7.02560e-02	1.63307e-02	1.69973e-05	4.17523e-01	[PCYT1B]	0.99469
chr1	rs12028720	73895051	A	G	-7.80366e-02	1.81526e-02	1.70149e-05	4.79391e-01	[]---LRRIQ3	0.99471
chr11	rs138903348	57018240	D	I	-1.31086e-01	3.04487e-02	1.70164e-05	9.07087e-01	APLNR--[]--TNKS1BP1	0.98149
chr1	rs9425120	73951515	C	T	-7.94425e-02	1.84744e-02	1.70330e-05	6.05705e-01	[]---LRRIQ3	0.99154
chr1	rs35101879	73902953	A	G	-7.80317e-02	1.81539e-02	1.70594e-05	4.79390e-01	[]---LRRIQ3	0.99492
chr10	rs10904016	3327601	C	G	1.06193e-01	2.47392e-02	1.70708e-05	7.81220e-01	PITRM1---[]---KLF6	0.86241
chr13	rs7336815	39187615	A	G	-9.92487e-02	2.31014e-02	1.70853e-05	3.17363e-01	UFM1---[]--FREM2	0.80452
chr13	rs9740336	85398723	C	T	1.04145e-01	2.42683e-02	1.70962e-05	8.25277e-01	SLITRK1---[]---SLITRK6	0.98577
chr13	rs1149867	50900308	A	G	2.47076e-01	5.79310e-02	1.71128e-05	9.71370e-01	DLEU1---[]---DLEU7	0.99008
chr5	rs17426680	165048494	A	C	-9.81503e-02	2.28173e-02	1.71429e-05	8.03531e-01	[]	0.94636
chr5	rs10074684	104734837	C	T	-9.70805e-02	2.26235e-02	1.72250e-05	2.07780e-01	[]	0.99629
chr2	rs1589264	34686051	A	G	7.94131e-02	1.84915e-02	1.72539e-05	6.01789e-01	FAM98A---[]	0.99040
chr7	rs73098784	35020983	C	T	-8.52653e-02	1.98370e-02	1.72922e-05	7.19101e-01	[DPY19L1]	0.99542
chr2	rs1117244	34674512	A	G	7.78478e-02	1.81266e-02	1.72933e-05	5.61553e-01	FAM98A---[]	0.99499
chrX	rs2319654	24654120	C	G	7.01109e-02	1.63174e-02	1.74235e-05	4.14667e-01	[PCYT1B]	0.99765
chr9	rs78887172	97769434	C	G	1.53747e-01	3.59357e-02	1.75144e-05	9.27318e-01	[C9orf3]	0.99159
chr1	rs12747728	73910157	G	T	-7.79611e-02	1.81631e-02	1.75344e-05	4.80157e-01	[]---LRRIQ3	0.99358
chrX	rs1921924	24662200	C	T	-7.06585e-02	1.64478e-02	1.75346e-05	6.01907e-01	[PCYT1B]	0.99581
chr1	rs852788	58305551	A	G	-8.61447e-02	2.00577e-02	1.75670e-05	7.18666e-01	DAB1---[]---OMA1	0.98111
chrX	rs1921918	24656658	A	G	-7.00343e-02	1.63087e-02	1.76052e-05	5.82651e-01	[PCYT1B]	0.99703
chr1	rs1546271	73960825	A	G	-7.91451e-02	1.84378e-02	1.76248e-05	6.03642e-01	[]---LRRIQ3	0.99529
chrX	rs6526399	24651263	G	T	7.06438e-02	1.64489e-02	1.76284e-05	3.98207e-01	[PCYT1B]	0.99525
chrX	rs6629900	24656106	C	T	-6.99809e-02	1.62982e-02	1.76517e-05	5.84900e-01	[PCYT1B]	0.99938
chr8	rs72654913	67766793	C	T	-1.85974e-01	4.32725e-02	1.77530e-05	9.54181e-01	[C8orf44-SGK3,SGK3]	0.92214
chr5	rs4868699	176134402	C	T	-1.26944e-01	2.95505e-02	1.77700e-05	8.95642e-01	TSPAN17--[]---UNC5A	0.96896
chr11	rs142114434	57005620	D	I	1.32684e-01	3.08934e-02	1.78181e-05	8.96006e-02	APLNR[]--TNKS1BP1	0.98543
chr11	rs73470506	57008246	C	T	1.32727e-01	3.09063e-02	1.78489e-05	8.98540e-02	APLNR-[]--TNKS1BP1	0.98289
chr3	rs62247035	71546358	A	G	8.44007e-02	1.96914e-02	1.78517e-05	6.59519e-01	[FOXP1]	0.96094
chr1	rs4604652	73916013	G	T	-7.81648e-02	1.82289e-02	1.78740e-05	4.76020e-01	[]---LRRIQ3	0.98785
chr17	rs12601247	78626132	A	G	-8.51111e-02	1.98370e-02	1.79085e-05	7.08841e-01	[RPTOR]	0.97981
chrX	rs1921917	24656775	A	G	-6.98956e-02	1.62922e-02	1.79452e-05	5.84868e-01	[PCYT1B]	0.99995
chr11	rs117497302	57009807	C	T	1.32607e-01	3.08876e-02	1.79516e-05	8.97449e-02	APLNR-[]--TNKS1BP1	0.98374
chr2	rs1811387	34661589	C	G	7.94901e-02	1.85482e-02	1.79657e-05	6.01655e-01	FAM98A---[]	0.98724
chrX	rs12846498	24589130	A	G	-7.10205e-02	1.65522e-02	1.80027e-05	6.19191e-01	[PCYT1B]	0.99630
chr7	rs28575505	34967850	C	G	8.56913e-02	1.99794e-02	1.80343e-05	2.81605e-01	NPSR1--[]DPY19L1	0.97684
chr2	rs13423136	34675226	A	G	-7.76984e-02	1.81311e-02	1.80373e-05	4.39514e-01	FAM98A---[]	0.99485
chrX	rs5943914	24575800	C	G	-8.35607e-02	1.94504e-02	1.80426e-05	7.69336e-01	PDK3--[]-PCYT1B	0.93538
chrX	rs3788915	24607850	C	T	-7.09477e-02	1.65376e-02	1.80501e-05	6.18424e-01	[PCYT1B]	0.99585
chrX	rs1882404	24574715	A	G	-8.34838e-02	1.94341e-02	1.80698e-05	7.69261e-01	PDK3--[]-PCYT1B	0.93662
chr3	rs60405683	71538137	A	C	8.37430e-02	1.95506e-02	1.80782e-05	6.57971e-01	[FOXP1]	0.97013
chrX	rs145582123	24582494	D	I	-7.11973e-02	1.65983e-02	1.81138e-05	6.21709e-01	[PCYT1B]	0.99306
chr7	rs10266719	34955473	C	T	8.68206e-02	2.02480e-02	1.81310e-05	2.78612e-01	NPSR1--[]--DPY19L1	0.95593
chr2	rs478222	25301755	A	T	-7.85728e-02	1.83412e-02	1.81474e-05	4.30350e-01	[EFR3B]	0.98624
chr2	rs66991110	34660601	C	T	-7.95136e-02	1.85636e-02	1.81532e-05	3.98625e-01	FAM98A---[]	0.98665
chr1	rs11210251	73912799	C	G	-7.77801e-02	1.81539e-02	1.81618e-05	4.79780e-01	[]---LRRIQ3	0.99473
chrX	rs4898285	24605227	C	T	-7.09156e-02	1.65375e-02	1.82071e-05	6.18635e-01	[PCYT1B]	0.99678
chr12	rs386377949	121313819	D	I	8.64981e-02	2.01961e-02	1.82086e-05	5.87532e-01	[SPPL3]	0.83617
chr2	rs6745550	34680132	C	T	7.78155e-02	1.81680e-02	1.82182e-05	5.61394e-01	FAM98A---[]	0.99261
chrX	rs12687181	24649432	C	T	7.05459e-02	1.64543e-02	1.82227e-05	3.97808e-01	[PCYT1B]	0.99532
chr6	rs565602764:AAAAACAAAAC	27391418	D	I	7.99585e-02	1.86701e-02	1.82760e-05	5.45666e-01	ZNF391--[]--ZNF184	0.96954
chr2	rs2203914	34685397	A	T	-7.91439e-02	1.84839e-02	1.82787e-05	3.97676e-01	FAM98A---[]	0.99135
chr2	rs71397467	25310231	D	I	7.91426e-02	1.84798e-02	1.82851e-05	5.36888e-01	[EFR3B]	0.95287
chr1	rs12565386	73894459	C	T	-7.78797e-02	1.81843e-02	1.82963e-05	4.77684e-01	[]---LRRIQ3	0.99270
chr8	rs10110803	82746436	C	G	-7.80901e-02	1.82318e-02	1.83663e-05	5.82314e-01	[SNX16]	0.99608
chr1	rs4287126	73908975	C	T	7.77359e-02	1.81548e-02	1.83792e-05	5.20352e-01	[]---LRRIQ3	0.99474
chr5	rs2220368	176140452	C	T	1.27874e-01	2.98222e-02	1.84299e-05	1.01692e-01	TSPAN17--[]--UNC5A	0.96998
chr7	rs144960430	155110792	A	C	-1.93191e-01	4.50463e-02	1.84320e-05	9.59071e-01	INSIG1-[]--BLACE	0.92749
chr5	rs323509	104082179	A	C	-8.29988e-02	1.93768e-02	1.84590e-05	6.83575e-01	[]	0.98876
chrX	rs3747401	24593513	G	T	7.15404e-02	1.66923e-02	1.84593e-05	3.63554e-01	[PCYT1B]	0.99824
chr2	rs6545954	25343469	C	T	-9.33137e-02	2.18219e-02	1.84839e-05	2.34287e-01	[EFR3B]	0.96598
chrX	rs2214600	24660583	C	T	7.04231e-02	1.64392e-02	1.85140e-05	3.98079e-01	[PCYT1B]	0.99652
chr7	rs34849554	35089902	D	I	-8.71217e-02	2.03497e-02	1.85625e-05	6.26986e-01	DPY19L1--[]---TBX20	0.82335
chr13	rs78276062	50919568	C	T	2.52028e-01	5.93584e-02	1.85728e-05	9.72482e-01	DLEU1---[]---DLEU7	0.98526
chr1	rs565968083	72767555	D	I	1.07551e-01	2.51663e-02	1.85824e-05	8.20578e-01	NEGR1--[]	0.89210
chr1	rs1338656	73888982	C	T	7.76768e-02	1.81545e-02	1.86416e-05	5.22381e-01	[]---LRRIQ3	0.99523
chr1	rs1338649	73893632	C	T	7.82170e-02	1.82831e-02	1.86881e-05	5.22694e-01	[]---LRRIQ3	0.98281
chr13	rs1149868	50899765	C	T	2.45841e-01	5.79061e-02	1.87131e-05	9.71483e-01	DLEU1---[]---DLEU7	0.99428
chr18	rs1996353	66055619	C	T	-1.30738e-01	3.05155e-02	1.87286e-05	9.04323e-01	DSEL---[]---TMX3	0.96817
chr1	rs11210276	73991792	G	T	7.76225e-02	1.81462e-02	1.87480e-05	5.06095e-01	[]---LRRIQ3	0.98969
chr1	rs12033462	72947342	A	G	-8.02447e-02	1.87685e-02	1.87778e-05	3.73183e-01	NEGR1---[]	0.99607
chr13	rs57743944	50899523	D	I	-2.45748e-01	5.78958e-02	1.87875e-05	2.85198e-02	DLEU1---[]---DLEU7	0.99450
chr13	rs1262860	50900290	C	T	-2.45847e-01	5.79222e-02	1.88051e-05	2.85110e-02	DLEU1---[]---DLEU7	0.99389
chrX	rs6653706	24592772	C	G	7.14668e-02	1.66922e-02	1.88267e-05	3.63526e-01	[PCYT1B]	0.99813
chr8	rs141162949	77709573	G	T	3.68283e-01	8.71956e-02	1.88638e-05	9.84895e-01	[ZFHX4]	0.84620
chr4	rs13140476	95784011	A	G	9.97341e-02	2.33541e-02	1.88714e-05	8.04416e-01	PDLIM5---[]---BMPR1B	0.98463
chrX	rs6418542	24652607	A	G	-7.03263e-02	1.64345e-02	1.89071e-05	6.02005e-01	[PCYT1B]	0.99698
chr2	rs17801121	25304287	C	T	8.59493e-02	2.00890e-02	1.89186e-05	2.77381e-01	[EFR3B]	0.98103
chr1	rs4113049	73909964	A	G	-7.75926e-02	1.81490e-02	1.89253e-05	4.79515e-01	[]---LRRIQ3	0.99552
chr1	rs1572668	73899742	A	G	-7.77137e-02	1.81809e-02	1.89968e-05	4.80093e-01	[]---LRRIQ3	0.99173
chr1	rs35909727	73877375	D	I	-7.77832e-02	1.81988e-02	1.90267e-05	4.76520e-01	[]---LRRIQ3	0.99125
chr5	rs75516929	124989984	A	T	-8.20529e-02	1.92068e-02	1.90301e-05	3.41345e-01	ZNF608---[]---GRAMD3	0.97049
chr2	rs6545953	25343468	A	G	9.31358e-02	2.18137e-02	1.90369e-05	7.65860e-01	[EFR3B]	0.96684
chrX	rs5986352	24652986	A	T	-7.02894e-02	1.64321e-02	1.90429e-05	6.01981e-01	[PCYT1B]	0.99719
chr2	rs67364940	210205206	D	I	9.17401e-02	2.14789e-02	1.90432e-05	6.91252e-01	PTH2R---[]---MAP2	0.83484
chr2	rs551573	25305504	A	G	7.80851e-02	1.82741e-02	1.90666e-05	5.67153e-01	[EFR3B]	0.99390
chr2	rs1607642	34681006	C	T	-7.77074e-02	1.81891e-02	1.91344e-05	4.37448e-01	FAM98A---[]	0.99094
chr13	rs2580177	50895633	A	G	-2.45011e-01	5.77800e-02	1.91568e-05	2.85567e-02	DLEU1---[]---DLEU7	0.99736
chr13	rs80176294	50921191	A	G	2.51724e-01	5.93818e-02	1.91605e-05	9.72487e-01	DLEU1---[]---DLEU7	0.98426
chr1	rs527068	73956490	C	T	-7.87805e-02	1.84326e-02	1.91611e-05	6.04641e-01	[]---LRRIQ3	0.99613
chr1	rs2815778	72850425	A	G	-8.04059e-02	1.88280e-02	1.92147e-05	3.86187e-01	NEGR1---[]	0.98003
chr18	rs8090952	66054426	A	C	-1.33390e-01	3.11757e-02	1.92197e-05	9.08464e-01	DSEL---[]---TMX3	0.96771
chr1	rs11800984	73967329	A	C	-7.87656e-02	1.84322e-02	1.92233e-05	6.03760e-01	[]---LRRIQ3	0.99599
chr7	rs12154802	35257521	A	G	-8.56306e-02	2.00364e-02	1.92441e-05	6.70220e-01	[TBX20]	0.88357
chr1	rs61765512	73890886	C	T	-7.77903e-02	1.82113e-02	1.92476e-05	4.77702e-01	[]---LRRIQ3	0.98768
chr1	rs4113050	73910055	C	T	7.75097e-02	1.81472e-02	1.92810e-05	5.20415e-01	[]---LRRIQ3	0.99573
chr1	rs4557913	73887712	A	T	7.75112e-02	1.81504e-02	1.93386e-05	5.22519e-01	[]---LRRIQ3	0.99580
chr1	rs11210247	73900932	C	T	7.78328e-02	1.82261e-02	1.93488e-05	5.18675e-01	[]---LRRIQ3	0.98764
chr5	rs30266	103972357	A	G	-8.27412e-02	1.93652e-02	1.93547e-05	6.75242e-01	[]	0.97894
chr13	rs2740532	50894838	C	T	2.44736e-01	5.77457e-02	1.93548e-05	9.71433e-01	DLEU1---[]---DLEU7	0.99814
chr17	rs9912051	78626258	C	T	-8.46060e-02	1.98037e-02	1.94399e-05	7.05903e-01	[RPTOR]	0.97982
chr1	rs2613480	72850392	C	T	-8.04194e-02	1.88431e-02	1.94479e-05	3.85724e-01	NEGR1---[]	0.97892
chr7	rs17792232	34980653	C	T	8.47424e-02	1.98386e-02	1.95015e-05	2.81233e-01	[DPY19L1]	0.99105
chr7	rs561911367	34991743	A	C	8.47791e-02	1.98499e-02	1.95371e-05	2.92993e-01	[DPY19L1]	0.96744
chr14	rs9972257	66377853	G	T	1.70030e-01	3.97711e-02	1.95649e-05	5.11511e-02	FUT8---[]---LINC00238	0.97996
chr6	rs6903564	51333423	A	C	-2.30815e-01	5.40064e-02	1.96363e-05	9.74560e-01	TFAP2B---[]---PKHD1	0.99286
chr1	rs1538375	73892579	A	G	-7.75392e-02	1.81720e-02	1.96470e-05	4.77627e-01	[]---LRRIQ3	0.99317
chr11	rs10896598	57052007	C	T	1.30738e-01	3.05961e-02	1.96673e-05	9.35509e-02	APLNR--[]--TNKS1BP1	0.97209
chr1	rs1822981	72936795	C	T	8.00507e-02	1.87698e-02	1.96975e-05	6.26772e-01	NEGR1---[]	0.99628
chr1	rs61765513	73890900	G	T	-7.76710e-02	1.82108e-02	1.98111e-05	4.77648e-01	[]---LRRIQ3	0.98781
chr2	rs7422222	34695382	C	G	-7.89704e-02	1.85210e-02	1.98159e-05	3.97770e-01	FAM98A---[]	0.98710
chr6	rs142032284	10349097	D	I	-8.63210e-02	2.02256e-02	1.98247e-05	7.23051e-01	OFCC1---[]--TFAP2A	0.97410
chr1	rs7550173	72944617	A	T	8.00108e-02	1.87679e-02	1.98480e-05	6.26767e-01	NEGR1---[]	0.99609
chr1	rs4354497	73889436	C	T	-7.74909e-02	1.81744e-02	1.99349e-05	4.78498e-01	[]---LRRIQ3	0.99274
chr1	rs12562533	73894150	C	T	7.74273e-02	1.81608e-02	1.99613e-05	5.22098e-01	[]---LRRIQ3	0.99464
chr1	rs1538376	73892613	A	C	-7.74928e-02	1.81762e-02	1.99615e-05	4.77754e-01	[]---LRRIQ3	0.99324
chr1	rs11210232	73864251	C	T	-7.74962e-02	1.81789e-02	2.00021e-05	4.77251e-01	[]---LRRIQ3	0.99377
chrX	rs5986633	24594581	C	T	-7.06169e-02	1.65492e-02	2.00152e-05	6.19167e-01	[PCYT1B]	0.99719
chr18	rs1010445	66059289	C	T	-1.30563e-01	3.05807e-02	2.00181e-05	9.04065e-01	DSEL---[]---TMX3	0.96435
chr13	rs66898865	57075727	D	I	8.21054e-02	1.92561e-02	2.00706e-05	3.75714e-01	[]---PRR20A	0.94189
chr7	rs2881758	134628088	A	C	-8.02596e-02	1.88339e-02	2.00885e-05	4.32487e-01	[CALD1]	0.95390
chr2	rs4396689	34695544	C	G	-7.88299e-02	1.85021e-02	2.01058e-05	3.98475e-01	FAM98A---[]	0.98848
chr8	rs774472	82724531	A	T	7.75847e-02	1.81996e-02	2.01093e-05	4.16456e-01	[SNX16]	0.99934
chr1	rs1416274	73889941	C	T	7.73329e-02	1.81502e-02	2.02055e-05	5.22559e-01	[]---LRRIQ3	0.99581
chr1	rs1316718	73874321	A	G	7.73648e-02	1.81588e-02	2.02287e-05	5.22764e-01	[]---LRRIQ3	0.99535
chr1	rs7519030	73890473	A	T	-7.73491e-02	1.81555e-02	2.02366e-05	4.77325e-01	[]---LRRIQ3	0.99518
chrX	rs35246139	24656213	D	I	-7.00953e-02	1.64401e-02	2.02670e-05	6.01610e-01	[PCYT1B]	0.99540
chr1	rs1338650	73862004	G	T	-7.74591e-02	1.81833e-02	2.02802e-05	4.77048e-01	[]---LRRIQ3	0.99390
chr17	rs11421875	78625335	D	I	8.43309e-02	1.97832e-02	2.02836e-05	2.94788e-01	[RPTOR]	0.98171
chr1	rs11210237	73889110	C	T	7.73143e-02	1.81497e-02	2.02880e-05	5.22566e-01	[]---LRRIQ3	0.99586
chr13	rs9536676	54886472	A	G	-1.00611e-01	2.35977e-02	2.03436e-05	8.09760e-01	[]	0.94014
chr1	rs12141442	58361293	A	G	-8.39550e-02	1.96992e-02	2.03448e-05	6.99703e-01	DAB1---[]---OMA1	0.97369
chr1	rs11210236	73879821	C	T	-7.73067e-02	1.81514e-02	2.03630e-05	4.77256e-01	[]---LRRIQ3	0.99577
chr2	rs522806	25316584	A	C	7.78824e-02	1.82909e-02	2.03943e-05	5.68818e-01	[EFR3B]	0.99365
chr2	rs1850907	34678045	A	C	7.85121e-02	1.84415e-02	2.03997e-05	6.01700e-01	FAM98A---[]	0.99408
chr14	rs13329048	66376065	A	G	2.31143e-01	5.41920e-02	2.04141e-05	2.60808e-02	FUT8---[]---LINC00238	0.94849
chr1	rs12044316	73884929	C	G	7.72947e-02	1.81512e-02	2.04175e-05	5.22650e-01	[]---LRRIQ3	0.99577
chr1	rs852789	58306389	A	C	-8.54201e-02	2.00461e-02	2.04336e-05	7.18463e-01	DAB1---[]---OMA1	0.98158
chr1	rs782236	72934826	A	G	-7.94264e-02	1.86588e-02	2.04432e-05	3.86652e-01	NEGR1---[]	0.99768
chr7	rs10272682	12742098	C	G	-7.88512e-02	1.85198e-02	2.04458e-05	4.55260e-01	ARL4A--[]	0.96226
chr3	rs59404643	71537399	C	T	-8.31425e-02	1.95365e-02	2.04714e-05	3.41710e-01	[FOXP1]	0.97130
chr9	rs77269651	97773682	A	C	1.52539e-01	3.59479e-02	2.05233e-05	9.27897e-01	[C9orf3]	0.99749
chr2	rs4670372	34695750	A	C	-7.87365e-02	1.85016e-02	2.05561e-05	3.98558e-01	FAM98A---[]	0.98846
chrX	rs5986669	24608647	A	G	-7.05115e-02	1.65490e-02	2.05863e-05	6.18215e-01	[PCYT1B]	0.99477
chr1	rs10465869	73880724	A	C	7.72462e-02	1.81478e-02	2.05899e-05	5.22663e-01	[]---LRRIQ3	0.99613
chr1	rs12145305	58361292	C	T	-8.38925e-02	1.96969e-02	2.05915e-05	6.99791e-01	DAB1---[]---OMA1	0.97408
chr8	rs10112419	122303393	A	G	-2.21769e-01	5.24176e-02	2.05915e-05	3.67515e-02	SNTB1---[]---HAS2	0.92856
chr1	rs10789373	73965869	C	G	7.84785e-02	1.84318e-02	2.06048e-05	3.96409e-01	[]---LRRIQ3	0.99628
chr1	rs75857380	72943456	D	I	-7.99385e-02	1.87878e-02	2.06083e-05	3.73844e-01	NEGR1---[]	0.99309
chr1	rs12037168	73914157	A	G	-7.74403e-02	1.81952e-02	2.06323e-05	4.81601e-01	[]---LRRIQ3	0.99102
chrX	rs1921925	24606874	A	T	-7.11355e-02	1.66955e-02	2.06528e-05	6.35957e-01	[PCYT1B]	0.99598
chrX	rs6653704	24592447	C	T	7.11336e-02	1.66954e-02	2.06633e-05	3.63165e-01	[PCYT1B]	0.99810
chr1	rs34310848	73880782	D	I	-7.72291e-02	1.81476e-02	2.06728e-05	4.77346e-01	[]---LRRIQ3	0.99613
chr1	rs72678994	72350609	C	T	-1.29324e-01	3.03498e-02	2.06906e-05	8.87202e-01	[NEGR1]	0.84340
chr11	rs118037556	1532470	C	T	2.65243e-01	6.22596e-02	2.06989e-05	2.06893e-02	MOB2--[]--DUSP8	0.88264
chr13	rs17078644	85427592	A	G	1.02175e-01	2.40461e-02	2.07005e-05	8.21872e-01	SLITRK1---[]---SLITRK6	0.98944
chr1	rs1361244	73887871	A	G	7.72360e-02	1.81517e-02	2.07267e-05	5.22476e-01	[]---LRRIQ3	0.99563
chr1	rs4406595	73893148	C	T	7.72455e-02	1.81554e-02	2.07597e-05	5.22201e-01	[]---LRRIQ3	0.99517
chr1	rs5775184	73891875	D	I	7.72185e-02	1.81506e-02	2.07926e-05	5.22081e-01	[]---LRRIQ3	0.99524
chr1	rs1338648	73893609	C	G	7.78380e-02	1.82965e-02	2.07975e-05	5.23673e-01	[]---LRRIQ3	0.98141
chr1	rs1885251	73866020	G	T	-7.73250e-02	1.81762e-02	2.08043e-05	4.77124e-01	[]---LRRIQ3	0.99424
chr1	rs1604350	73991651	C	G	7.86438e-02	1.84807e-02	2.08189e-05	3.95464e-01	[]---LRRIQ3	0.99066
chr1	rs10493518	73860631	A	G	7.73584e-02	1.81860e-02	2.08469e-05	5.22924e-01	[]---LRRIQ3	0.99381
chr1	rs10465868	73880654	A	G	-7.72002e-02	1.81490e-02	2.08517e-05	4.77270e-01	[]---LRRIQ3	0.99601
chr2	rs483428	25305136	C	T	-7.78361e-02	1.83014e-02	2.08524e-05	4.31520e-01	[EFR3B]	0.99121
chr18	rs1155909	64446651	C	G	-8.38670e-02	1.97298e-02	2.08591e-05	2.98816e-01	CDH19---[]---DSEL	0.99446
chr1	rs11210235	73878194	C	T	7.72108e-02	1.81520e-02	2.08635e-05	5.22719e-01	[]---LRRIQ3	0.99589
chr1	rs1067872	73954939	C	T	-7.84432e-02	1.84371e-02	2.08976e-05	6.04997e-01	[]---LRRIQ3	0.99605
chr7	rs74624810	155162051	C	T	1.92345e-01	4.51503e-02	2.09491e-05	4.04100e-02	BLACE-[]--EN2	0.91679
chr2	rs112433954	25343823	C	T	-9.11329e-02	2.14514e-02	2.09567e-05	2.40029e-01	[EFR3B]	0.98295
chr4	rs11734284	95971028	A	G	2.69425e-01	6.32033e-02	2.10021e-05	2.11627e-02	PDLIM5---[]-BMPR1B	0.91323
chr2	rs4396690	34695590	A	C	7.86472e-02	1.85050e-02	2.10786e-05	6.01875e-01	FAM98A---[]	0.98843
chr3	rs73837358	71540853	A	G	8.32108e-02	1.95836e-02	2.10999e-05	6.58945e-01	[FOXP1]	0.96837
chr1	rs61765511	73890737	C	G	-7.71995e-02	1.81608e-02	2.11152e-05	4.77205e-01	[]---LRRIQ3	0.99477
chr2	rs6545952	25343374	A	G	-9.10492e-02	2.14405e-02	2.11218e-05	2.39821e-01	[EFR3B]	0.98447
chrX	rs6526400	24651356	A	C	-6.97482e-02	1.63973e-02	2.11271e-05	5.80471e-01	[PCYT1B]	0.98675
chrX	rs5986672	24609184	A	G	-7.04269e-02	1.65531e-02	2.11607e-05	6.18171e-01	[PCYT1B]	0.99438
chr7	rs10267957	35014299	A	C	8.43749e-02	1.98430e-02	2.12747e-05	2.81628e-01	[DPY19L1]	0.99373
chr8	rs13250611	82716813	G	T	-7.75367e-02	1.82425e-02	2.12835e-05	5.84414e-01	[SNX16]	0.99551
chrX	rs1921920	24583793	A	G	7.03901e-02	1.65497e-02	2.12917e-05	3.81171e-01	[PCYT1B]	0.99571
chr1	rs10493517	73858351	A	G	7.73192e-02	1.81982e-02	2.13205e-05	5.22954e-01	[]---LRRIQ3	0.99311
chr2	rs839652	25334340	C	T	-7.81790e-02	1.84051e-02	2.13570e-05	4.30761e-01	[EFR3B]	0.98070
chr5	rs10072849	103918622	C	T	-7.69240e-02	1.81061e-02	2.13714e-05	5.05354e-01	[]	0.98748
chr6	rs17666863	51399849	A	C	2.27991e-01	5.35838e-02	2.13941e-05	2.60546e-02	TFAP2B---[]--PKHD1	0.99195
chr2	rs3731631	25359422	A	G	-8.42208e-02	1.98134e-02	2.14105e-05	7.17796e-01	[EFR3B]	0.99975
chr11	rs113309829	57006572	A	T	-1.32955e-01	3.12593e-02	2.14687e-05	9.11520e-01	APLNR-[]--TNKS1BP1	0.97334
chr1	rs111518079	58368119	D	I	-8.33730e-02	1.96180e-02	2.14698e-05	6.98614e-01	DAB1---[]---OMA1	0.97907
chr1	rs7553998	73886699	C	T	7.70784e-02	1.81489e-02	2.14839e-05	5.22570e-01	[]---LRRIQ3	0.99578
chr4	rs11942643	95756972	A	C	9.85752e-02	2.32417e-02	2.15222e-05	8.04403e-01	PDLIM5---[]---BMPR1B	0.99401
chr1	rs66801162	73853348	D	I	7.74075e-02	1.82292e-02	2.15481e-05	5.22659e-01	[]---LRRIQ3	0.98956
chr7	rs192224846	155161072	C	G	1.91961e-01	4.51276e-02	2.15509e-05	4.04009e-02	BLACE[]--EN2	0.91816
chr1	rs4636406	73892420	G	T	-7.70686e-02	1.81512e-02	2.15887e-05	4.77809e-01	[]---LRRIQ3	0.99547
chr3	rs6549392	71538696	G	T	-8.29652e-02	1.95499e-02	2.16000e-05	3.41483e-01	[FOXP1]	0.97011
chr2	rs1530016	25305756	C	T	-7.75808e-02	1.82788e-02	2.16813e-05	4.30810e-01	[EFR3B]	0.99439
chr6	rs17666418	51316167	A	G	-2.28896e-01	5.38363e-02	2.16840e-05	9.74361e-01	TFAP2B---[]---PKHD1	0.99315
chr12	rs36096261	121230332	A	G	-1.19650e-01	2.81495e-02	2.17344e-05	8.84085e-01	[SPPL3]	0.95741
chr8	rs4739628	82738807	C	G	7.73400e-02	1.82174e-02	2.17589e-05	4.15516e-01	[SNX16]	0.99848
chr6	rs78837820	51315192	A	G	2.28875e-01	5.38417e-02	2.17636e-05	2.56452e-02	TFAP2B---[]---PKHD1	0.99299
chr18	rs11661057	64449351	A	G	-8.37477e-02	1.97460e-02	2.17684e-05	2.98792e-01	CDH19---[]---DSEL	0.99301
chr1	rs4636402	73916016	C	G	-7.75501e-02	1.82742e-02	2.18037e-05	4.78278e-01	[]---LRRIQ3	0.98358
chr17	rs62069686	78627423	A	G	-8.41286e-02	1.98124e-02	2.18346e-05	7.07625e-01	[RPTOR]	0.98187
chr18	rs9957797	64458657	C	T	8.40879e-02	1.98297e-02	2.18405e-05	7.02323e-01	CDH19---[]---DSEL	0.98715
chr6	rs2127138	107704370	A	G	-7.97442e-02	1.87995e-02	2.18623e-05	3.91495e-01	[PDSS2]	0.98244
chr2	rs492393	25315511	A	G	7.75631e-02	1.82830e-02	2.18723e-05	5.68407e-01	[EFR3B]	0.99377
chrX	rs4898188	24601419	C	T	7.09190e-02	1.66949e-02	2.18764e-05	3.61289e-01	[PCYT1B]	0.99953
chr8	rs774478	82728538	A	C	-7.73005e-02	1.82134e-02	2.18766e-05	5.83955e-01	[SNX16]	0.99856
chrX	rs12688556	24603256	A	G	-7.09887e-02	1.67151e-02	2.19647e-05	6.36992e-01	[PCYT1B]	0.99618
chrX	rs1921921	24583869	C	T	7.03082e-02	1.65586e-02	2.19911e-05	3.80657e-01	[PCYT1B]	0.99535
chr1	rs1885250	73865790	A	G	7.71073e-02	1.81806e-02	2.20492e-05	5.23049e-01	[]---LRRIQ3	0.99371
chr15	rs2304655	93435225	C	T	-7.79290e-02	1.83703e-02	2.20738e-05	5.71249e-01	[RP11-437B10.1]	0.98244
chr7	rs115636548	155149246	A	G	1.88731e-01	4.44312e-02	2.20761e-05	4.10686e-02	INSIG1--[]BLACE	0.92523
chr2	rs59267458	34678882	C	T	-7.70341e-02	1.81711e-02	2.21645e-05	4.36739e-01	FAM98A---[]	0.99213
chr6	rs74818400	51311932	C	G	2.28677e-01	5.38500e-02	2.21916e-05	2.56633e-02	TFAP2B---[]---PKHD1	0.99299
chr2	rs480319	25318522	A	G	7.75160e-02	1.82859e-02	2.21932e-05	5.66771e-01	[EFR3B]	0.99306
chr2	rs1560882	34665604	A	G	-7.71129e-02	1.81908e-02	2.21962e-05	4.40333e-01	FAM98A---[]	0.99004
chr5	rs60271	104078233	A	C	-8.19127e-02	1.93107e-02	2.22358e-05	6.83176e-01	[]	0.99537
chr7	rs113434869	34996121	A	T	8.72613e-02	2.05707e-02	2.22597e-05	2.69795e-01	[DPY19L1]	0.94595
chr10	rs11285154	112384661	D	I	1.12220e-01	2.65204e-02	2.22959e-05	8.48720e-01	SMC3--[]--RBM20	0.95532
chr1	rs666532	73945826	G	T	-7.80521e-02	1.84083e-02	2.23038e-05	6.04643e-01	[]---LRRIQ3	0.99836
chr1	rs12135092	73940864	G	T	8.12029e-02	1.91487e-02	2.23147e-05	3.44324e-01	[]---LRRIQ3	0.96996
chr1	rs12131189	73940862	C	G	8.12006e-02	1.91487e-02	2.23269e-05	3.44324e-01	[]---LRRIQ3	0.96996
chr2	rs11124374	34677908	C	G	7.81278e-02	1.84411e-02	2.23828e-05	6.01683e-01	FAM98A---[]	0.99395
chr1	rs12569115	73894065	A	G	7.69968e-02	1.81700e-02	2.24080e-05	5.21910e-01	[]---LRRIQ3	0.99379
chr13	rs72630956	85427853	C	T	-1.01769e-01	2.40530e-02	2.24495e-05	1.77927e-01	SLITRK1---[]---SLITRK6	0.98964
chr13	rs57014201	58275673	D	I	-1.39390e-01	3.28480e-02	2.24755e-05	9.08916e-01	[PCDH17]	0.89829
chr7	rs118086046	155124205	C	G	1.88322e-01	4.43731e-02	2.24853e-05	4.10638e-02	INSIG1--[]--BLACE	0.94165
chr1	rs782239	72908137	C	T	7.91072e-02	1.86776e-02	2.24903e-05	6.13671e-01	NEGR1---[]	0.99717
chr1	rs56060088	73894768	A	G	7.72978e-02	1.82449e-02	2.25019e-05	5.17260e-01	[]---LRRIQ3	0.98282
chr1	rs1923243	73868386	A	C	-7.70515e-02	1.81872e-02	2.25073e-05	4.77360e-01	[]---LRRIQ3	0.99336
chr1	1:72862542	72862543	D	I	-7.98485e-02	1.88578e-02	2.26156e-05	3.90627e-01	NEGR1---[]	0.97287
chr5	rs10057459	103918699	A	G	7.68405e-02	1.81410e-02	2.26264e-05	4.95977e-01	[]	0.98358
chr6	rs2086204	107690439	C	T	-8.03345e-02	1.89747e-02	2.26353e-05	3.75212e-01	[PDSS2]	0.98171
chr1	rs7521446	73890390	C	T	7.69421e-02	1.81676e-02	2.26537e-05	5.23164e-01	[]---LRRIQ3	0.99427
chr6	rs2771017	51492717	A	G	2.32988e-01	5.49346e-02	2.27473e-05	2.48563e-02	[PKHD1]	0.98687
chr6	rs2500561	107697101	A	G	8.03413e-02	1.89826e-02	2.27778e-05	6.24829e-01	[PDSS2]	0.98202
chr2	rs1022391	34751766	A	G	-7.75571e-02	1.83207e-02	2.27785e-05	4.38580e-01	FAM98A---[]	0.97022
chrX	rs61762683	24590438	C	T	-7.07854e-02	1.66997e-02	2.27839e-05	6.36247e-01	[PCYT1B]	0.99662
chr6	rs149322018	51310612	A	G	-2.28369e-01	5.38554e-02	2.28081e-05	9.74328e-01	TFAP2B---[]---PKHD1	0.99277
chr1	rs2274443	208269831	C	T	-7.74567e-02	1.82923e-02	2.28427e-05	5.77415e-01	[PLXNA2]	0.99685
chr7	rs117317578	155152485	C	T	1.89736e-01	4.47477e-02	2.28537e-05	4.06006e-02	[BLACE]	0.92435
chr8	rs2600601	82720107	C	T	-7.71099e-02	1.82106e-02	2.28544e-05	5.83683e-01	[SNX16]	0.99781
chr5	rs1482377	113225701	C	T	9.43325e-02	2.23083e-02	2.28770e-05	7.84260e-01	YTHDC2---[]---KCNN2	0.97344
chr1	rs2148699	208267578	C	T	-7.73251e-02	1.82654e-02	2.29400e-05	5.77341e-01	[PLXNA2]	0.99967
chr8	rs34550849	82741576	D	I	-7.71953e-02	1.82344e-02	2.29405e-05	5.82755e-01	[SNX16]	0.99539
chr1	rs686775	73988045	A	G	7.82171e-02	1.84754e-02	2.29541e-05	3.95700e-01	[]---LRRIQ3	0.99144
chr13	rs55714448	85407747	A	G	1.01730e-01	2.40730e-02	2.29697e-05	8.22441e-01	SLITRK1---[]---SLITRK6	0.98991
chr8	rs774469	82723869	C	T	7.70183e-02	1.81949e-02	2.29966e-05	4.16619e-01	[SNX16]	0.99985
chr2	rs497567	25335089	A	G	7.78778e-02	1.84069e-02	2.30162e-05	5.69104e-01	[EFR3B]	0.98041
chr3	rs7617592	71539020	C	G	8.26972e-02	1.95527e-02	2.30247e-05	6.58428e-01	[FOXP1]	0.96976
chr11	rs142954210	57059887	A	G	-1.29813e-01	3.06367e-02	2.30778e-05	9.06110e-01	APLNR--[]-TNKS1BP1	0.96826
chr13	rs17379243	85350723	A	C	-1.04137e-01	2.46506e-02	2.30798e-05	1.69651e-01	SLITRK1---[]	0.98229
chr2	rs488817	25332696	C	T	-7.78405e-02	1.84047e-02	2.31733e-05	4.30565e-01	[EFR3B]	0.98215
chr5	rs171697	103956516	C	G	8.19144e-02	1.93551e-02	2.31918e-05	3.25733e-01	[]	0.97936
chr1	rs852791	58308335	A	G	-8.47959e-02	2.00344e-02	2.32194e-05	7.18459e-01	DAB1---[]---OMA1	0.98224
chr13	rs7338138	58278527	A	G	-1.05573e-01	2.49347e-02	2.32256e-05	8.31354e-01	[PCDH17]	0.90503
chr10	rs11195242	112389466	C	T	1.10608e-01	2.61964e-02	2.32388e-05	8.47399e-01	SMC3--[]--RBM20	0.97559
chr1	rs114388517	7124458	C	T	2.31896e-01	5.52129e-02	2.32961e-05	9.67839e-01	[CAMTA1]	0.96577
chr18	rs9653069	64461065	C	T	-8.33657e-02	1.97275e-02	2.33178e-05	2.99250e-01	CDH19---[]---DSEL	0.99374
chr3	rs62247173	71536974	A	C	-8.25564e-02	1.95355e-02	2.33862e-05	3.42266e-01	[FOXP1]	0.97036
chr5	rs35485974	103912247	D	I	7.65031e-02	1.80946e-02	2.34251e-05	4.93015e-01	[]	0.98788
chr1	rs12042444	73988149	C	T	-7.80899e-02	1.84677e-02	2.34834e-05	6.03189e-01	[]---LRRIQ3	0.99129
chr22	rs115716264	25909219	C	T	-1.93249e-01	4.56391e-02	2.35210e-05	9.63286e-01	LRP5L---[]--GRK3	0.97973
chr7	rs10268579	35028428	C	T	-8.41203e-02	1.98915e-02	2.35863e-05	7.17123e-01	[DPY19L1]	0.98894
chr6	rs2579992	51492713	A	C	2.32285e-01	5.48773e-02	2.36127e-05	2.48931e-02	[PKHD1]	0.98822
chr6	rs16881552	51401288	A	G	-2.26021e-01	5.33953e-02	2.36224e-05	9.73698e-01	TFAP2B---[]--PKHD1	0.99089
chr8	rs35723706	82719187	D	I	-7.70498e-02	1.82320e-02	2.37126e-05	5.84272e-01	[SNX16]	0.99657
chr7	rs140792588	155108968	C	T	-1.88377e-01	4.45093e-02	2.37221e-05	9.58976e-01	INSIG1-[]--BLACE	0.94776
chr7	rs138715103	155113242	C	T	-1.88451e-01	4.45280e-02	2.37303e-05	9.58980e-01	INSIG1--[]--BLACE	0.94606
chr7	rs76375349	35062402	D	I	8.48315e-02	2.00670e-02	2.37536e-05	2.81924e-01	[DPY19L1]	0.97997
chr8	rs774475	82727201	C	T	-7.68795e-02	1.81964e-02	2.38280e-05	5.83386e-01	[SNX16]	0.99974
chr2	rs11684464	25340610	A	G	-7.78409e-02	1.84330e-02	2.38538e-05	4.33280e-01	[EFR3B]	0.97745
chr7	rs148621756	155115204	A	G	1.88564e-01	4.45681e-02	2.38642e-05	4.09611e-02	INSIG1--[]--BLACE	0.94486
chr7	rs145647574	155115646	C	T	-1.88413e-01	4.45344e-02	2.38835e-05	9.58990e-01	INSIG1--[]--BLACE	0.94552
chr1	rs56019088	73891226	D	I	-7.70477e-02	1.82451e-02	2.39153e-05	4.74354e-01	[]---LRRIQ3	0.98664
chr7	rs2114732	34995214	C	T	8.39722e-02	1.98712e-02	2.39187e-05	2.81967e-01	[DPY19L1]	0.98959
chr1	rs7534840	73975758	A	G	-7.78877e-02	1.84398e-02	2.39636e-05	6.03329e-01	[]---LRRIQ3	0.99518
chrX	rs1921922	24583931	A	T	-7.05731e-02	1.66946e-02	2.39721e-05	6.36293e-01	[PCYT1B]	0.99702
chr13	rs78587855	50858538	A	G	2.57837e-01	6.15605e-02	2.39751e-05	9.74298e-01	DLEU1---[]---DLEU7	0.98622
chr3	rs62247170	71536083	C	G	8.24455e-02	1.95362e-02	2.40002e-05	6.58629e-01	[FOXP1]	0.97131
chr16	rs8052961	81166377	A	C	1.20263e-01	2.85461e-02	2.40211e-05	8.70683e-01	GCSH--[]--PKD1L2	0.95185
chr15	rs7743	93441267	A	G	7.74799e-02	1.83465e-02	2.40212e-05	4.28563e-01	[RP11-437B10.1]	0.98242
chr15	rs34743704	93438803	D	I	-7.75236e-02	1.83575e-02	2.40368e-05	5.71572e-01	[RP11-437B10.1]	0.98204
chr13	rs57618254	24045935	A	G	-9.58625e-02	2.27352e-02	2.41041e-05	2.08310e-01	SACS--[]---TNFRSF19	0.97974
chr7	rs147361953	155116703	C	T	-1.88340e-01	4.45399e-02	2.41131e-05	9.58990e-01	INSIG1--[]--BLACE	0.94498
chr13	rs78121902	50855075	C	G	-2.57854e-01	6.15866e-02	2.41350e-05	2.56857e-02	DLEU1---[]---DLEU7	0.98539
chr1	rs4998957	73891887	A	G	7.71135e-02	1.82696e-02	2.41382e-05	5.24344e-01	[]---LRRIQ3	0.98336
chr3	rs62247168	71535682	A	C	-8.23979e-02	1.95311e-02	2.41427e-05	3.41618e-01	[FOXP1]	0.97194
chr8	rs6987463	82714022	C	G	-7.70424e-02	1.82486e-02	2.41654e-05	5.84440e-01	[SNX16]	0.99508
chr8	rs1021329	82736926	A	G	7.68699e-02	1.82088e-02	2.41901e-05	4.16522e-01	[SNX16]	0.99879
chr5	rs10057469	103918749	G	T	-7.63720e-02	1.80948e-02	2.41987e-05	5.06557e-01	[]	0.98883
chr7	rs117279157	155164744	A	G	1.91771e-01	4.53657e-02	2.42468e-05	4.03699e-02	BLACE-[]--EN2	0.90896
chr6	rs16881544	51399388	C	T	-2.25761e-01	5.34126e-02	2.42832e-05	9.73699e-01	TFAP2B---[]--PKHD1	0.99058
chr3	rs62247169	71536056	C	T	-8.23976e-02	1.95372e-02	2.42856e-05	3.41315e-01	[FOXP1]	0.97129
chr6	rs79558678	51404691	C	G	-2.25525e-01	5.33567e-02	2.42897e-05	9.73675e-01	TFAP2B---[]--PKHD1	0.99116
chr13	rs35765247	85401711	C	T	1.02350e-01	2.42931e-02	2.43023e-05	8.25583e-01	SLITRK1---[]---SLITRK6	0.98525
chr18	rs12956901	64497930	A	C	8.19710e-02	1.94382e-02	2.43035e-05	6.78750e-01	CDH19---[]---DSEL	0.98733
chr1	rs12126111	208271105	A	G	-7.72817e-02	1.83117e-02	2.43140e-05	5.77468e-01	[PLXNA2]	0.99502
chr7	rs76948004	155101533	A	G	1.88601e-01	4.46284e-02	2.44051e-05	4.09270e-02	[INSIG1]	0.94826
chr13	rs72630944	85412106	A	G	-1.01562e-01	2.41129e-02	2.44467e-05	1.77280e-01	SLITRK1---[]---SLITRK6	0.98927
chr1	rs59175778	72913309	D	I	7.85756e-02	1.86357e-02	2.44790e-05	6.12968e-01	NEGR1---[]	0.99884
chr1	rs852790	58308042	A	C	8.49966e-02	2.01389e-02	2.44900e-05	2.79269e-01	DAB1---[]---OMA1	0.97755
chr8	rs2635490	82735459	A	G	7.68259e-02	1.82108e-02	2.45004e-05	4.16424e-01	[SNX16]	0.99846
chr1	rs10595283	73848391	D	I	7.77326e-02	1.84272e-02	2.45451e-05	4.09040e-01	[]---LRRIQ3	0.98987
chrX	rs5986339	24598094	C	T	7.04560e-02	1.66897e-02	2.45924e-05	3.63676e-01	[PCYT1B]	0.99894
chr13	rs76398196	50851661	C	T	2.57654e-01	6.16026e-02	2.46130e-05	9.74329e-01	DLEU1---[]---DLEU7	0.98463
chr8	rs2600600	82719822	A	G	7.68078e-02	1.82113e-02	2.46218e-05	4.16513e-01	[SNX16]	0.99808
chrX	rs5943943	24586958	C	T	-7.05130e-02	1.67071e-02	2.47004e-05	6.36878e-01	[PCYT1B]	0.99670
chr7	rs118110258	155149702	C	T	1.89022e-01	4.47633e-02	2.47011e-05	4.04670e-02	[BLACE]	0.92679
chr1	rs10465817	73975686	A	C	-7.77256e-02	1.84327e-02	2.47383e-05	6.03082e-01	[]---LRRIQ3	0.99523
chr3	rs55863231	71541499	A	T	-8.24363e-02	1.95663e-02	2.47536e-05	3.41488e-01	[FOXP1]	0.96957
chr18	rs66497307	64473626	D	I	-8.34554e-02	1.98155e-02	2.48431e-05	2.99251e-01	CDH19---[]---DSEL	0.98830
chr7	rs75566638	155102508	A	G	1.88232e-01	4.45845e-02	2.48500e-05	4.09989e-02	INSIG1[]--BLACE	0.94803
chr13	rs17378932	85342946	A	G	-1.03552e-01	2.46119e-02	2.49172e-05	1.69933e-01	SLITRK1---[]	0.98363
chr16	rs8052378	81166406	C	T	1.19823e-01	2.84985e-02	2.49352e-05	8.70215e-01	GCSH--[]--PKD1L2	0.95154
chr2	rs510107	25319471	A	G	7.71025e-02	1.83025e-02	2.49609e-05	5.68774e-01	[EFR3B]	0.99240
chr5	rs77607223	128508882	D	I	-1.33064e-01	3.15358e-02	2.49667e-05	9.05898e-01	ISOC1--[]---ADAMTS19	0.91334
chr1	rs12032196	67961251	A	T	-1.08912e-01	2.58963e-02	2.50082e-05	1.50159e-01	SERBP1--[]---GADD45A	0.98232
chr5	rs10072579	103918228	C	T	-7.62385e-02	1.80957e-02	2.50257e-05	5.06513e-01	[]	0.98892
chr8	rs66690099	82732467	D	I	-7.67421e-02	1.82125e-02	2.50505e-05	5.83071e-01	[SNX16]	0.99778
chrX	rs1921919	24583637	C	T	7.04632e-02	1.67088e-02	2.50781e-05	3.62975e-01	[PCYT1B]	0.99670
chr5	rs898598	73451766	A	G	7.85664e-02	1.86581e-02	2.50989e-05	6.06876e-01	ARHGEF28---[]---ENC1	0.99150
chr8	rs1463258	82737771	A	G	7.67534e-02	1.82192e-02	2.51532e-05	4.16281e-01	[SNX16]	0.99816
chr6	rs116249937	51306025	A	G	-2.27205e-01	5.38616e-02	2.51614e-05	9.74297e-01	TFAP2B---[]---PKHD1	0.99194
chr17	rs11871066	78625984	A	G	8.34776e-02	1.98095e-02	2.52004e-05	2.92622e-01	[RPTOR]	0.98181
chr6	rs115889716	51306004	C	T	-2.27185e-01	5.38617e-02	2.52041e-05	9.74297e-01	TFAP2B---[]---PKHD1	0.99194
chr7	rs10242954	35251096	G	T	8.42098e-02	1.99886e-02	2.52337e-05	3.36532e-01	[TBX20]	0.88366
chr5	rs2926722	73449499	A	G	7.85016e-02	1.86484e-02	2.52432e-05	6.07034e-01	ARHGEF28---[]---ENC1	0.99130
chrX	rs746858448	24582304	D	I	7.06512e-02	1.67631e-02	2.52715e-05	3.82951e-01	[PCYT1B]	0.97252
chr18	rs9957714	64458574	C	T	8.30684e-02	1.97421e-02	2.52830e-05	7.00867e-01	CDH19---[]---DSEL	0.99231
chrX	rs4243532	24582595	C	G	-7.05812e-02	1.67453e-02	2.53348e-05	6.41326e-01	[PCYT1B]	0.99661
chrX	rs5986338	24597949	A	G	7.03479e-02	1.66922e-02	2.53868e-05	3.61409e-01	[PCYT1B]	0.99981
chr16	rs161430	2318327	C	G	-9.73593e-02	2.31601e-02	2.54275e-05	1.99714e-01	RNPS1[]-ABCA3	0.98465
chrX	rs11295214	24802177	D	I	8.01753e-02	1.90184e-02	2.54771e-05	3.14810e-01	[POLA1]	0.83786
chr5	rs13177365	103914543	A	G	7.61967e-02	1.81038e-02	2.54961e-05	4.94265e-01	[]	0.98930
chr3	rs60281674	71536607	A	G	8.21707e-02	1.95352e-02	2.55244e-05	6.58051e-01	[FOXP1]	0.97098
chr6	rs139626961	51409705	D	I	2.24674e-01	5.32990e-02	2.55538e-05	2.63549e-02	TFAP2B---[]--PKHD1	0.99172
chr5	rs1363102	103917867	G	T	-7.70138e-02	1.83019e-02	2.55918e-05	4.97367e-01	[]	0.96591
chr18	rs8087047	64469573	A	G	8.29145e-02	1.97184e-02	2.55946e-05	7.00761e-01	CDH19---[]---DSEL	0.99351
chr8	rs1470786	82742288	C	G	7.66467e-02	1.82110e-02	2.55980e-05	4.16594e-01	[SNX16]	0.99847
chrX	rs5943944	24587042	C	T	7.03456e-02	1.67013e-02	2.56527e-05	3.63316e-01	[PCYT1B]	0.99717
chrX	rs5944531	24585959	A	G	-7.03429e-02	1.67016e-02	2.56804e-05	6.36722e-01	[PCYT1B]	0.99709
chr17	rs11650627	78629981	C	T	8.33782e-02	1.98060e-02	2.56822e-05	2.92855e-01	[RPTOR]	0.98174
chr7	rs192065954	155160721	A	C	-1.90172e-01	4.51317e-02	2.57419e-05	9.59663e-01	BLACE[]--EN2	0.92000
chr13	rs140596871	50847715	A	G	2.57080e-01	6.16148e-02	2.57629e-05	9.74348e-01	DLEU1---[]---DLEU7	0.98410
chr18	rs8087189	64469604	A	C	-8.28938e-02	1.97206e-02	2.57668e-05	2.99261e-01	CDH19---[]---DSEL	0.99332
chr13	rs56218261	85351385	G	T	-1.03217e-01	2.45781e-02	2.57988e-05	1.69982e-01	SLITRK1---[]	0.98632
chr3	rs6549393	71539046	C	T	-8.22399e-02	1.95630e-02	2.57993e-05	3.40657e-01	[FOXP1]	0.96982
chr8	rs935855	82735520	C	T	-7.66497e-02	1.82200e-02	2.58161e-05	5.83267e-01	[SNX16]	0.99783
chr5	rs173823:A	103954801	A	T	-8.14131e-02	1.93475e-02	2.58254e-05	6.74150e-01	[]	0.98025
chr1	rs11210274	73983073	G	T	-7.76387e-02	1.84550e-02	2.58384e-05	6.03656e-01	[]---LRRIQ3	0.99335
chr8	rs7841431	82714920	A	T	-7.68321e-02	1.82645e-02	2.58486e-05	5.84549e-01	[SNX16]	0.99328
chr8	rs79928007	67565193	A	C	1.67546e-01	3.97739e-02	2.58681e-05	5.16185e-02	[VCPIP1]	0.94519
chr6	rs9400483	111856276	C	T	9.26408e-02	2.20108e-02	2.59048e-05	2.08431e-01	REV3L--[]--TRAF3IP2	0.99413
chr18	rs34077176	64495234	D	I	-8.16339e-02	1.94260e-02	2.59420e-05	3.21343e-01	CDH19---[]---DSEL	0.98811
chr8	rs35532681	82706835	D	I	7.73121e-02	1.83825e-02	2.59497e-05	4.17211e-01	CHMP4C--[]-SNX16	0.98034
chr16	rs113068733	81162853	D	I	1.22375e-01	2.91720e-02	2.59779e-05	8.78997e-01	GCSH--[]--PKD1L2	0.95706
chr6	rs75726370	51397782	C	G	-2.25897e-01	5.36434e-02	2.59848e-05	9.73965e-01	TFAP2B---[]--PKHD1	0.99073
chr2	rs35290435	25321768	D	I	-7.69242e-02	1.83011e-02	2.60292e-05	4.33266e-01	[EFR3B]	0.99174
chr1	rs11210265	73954277	A	T	-7.76148e-02	1.84597e-02	2.61117e-05	6.05191e-01	[]---LRRIQ3	0.99480
chr5	rs12659431	103903766	A	G	7.61747e-02	1.81230e-02	2.61858e-05	4.63606e-01	[]	0.98594
chr8	rs59128379	82742959	A	G	7.65584e-02	1.82125e-02	2.61947e-05	4.16574e-01	[SNX16]	0.99835
chr13	rs9537784	58291621	A	G	8.93600e-02	2.12472e-02	2.62261e-05	2.27689e-01	[PCDH17]	0.99258
chr6	rs67649310	10370688	D	I	-8.51966e-02	2.02608e-02	2.62316e-05	7.27115e-01	OFCC1---[]--TFAP2A	0.97231
chr6	rs111428475	51397733	C	T	-2.25389e-01	5.35591e-02	2.63066e-05	9.73773e-01	TFAP2B---[]--PKHD1	0.98720
chr1	rs1084440	72902776	A	T	7.84024e-02	1.86672e-02	2.63229e-05	6.13325e-01	NEGR1---[]	0.99657
chr2	rs487617	25309756	C	G	-7.66828e-02	1.82549e-02	2.63257e-05	4.31151e-01	[EFR3B]	0.99561
chr6	rs7776346	111861365	A	G	-9.23967e-02	2.19736e-02	2.63650e-05	7.91574e-01	REV3L--[]--TRAF3IP2	0.99728
chr1	rs1084439	72902919	G	T	7.84555e-02	1.86815e-02	2.63661e-05	6.13911e-01	NEGR1---[]	0.99601
chrX	rs2319591	24583507	G	T	-7.01884e-02	1.66894e-02	2.63902e-05	6.36473e-01	[PCYT1B]	0.99784
chr16	rs323017	2339714	C	T	1.00396e-01	2.39316e-02	2.64025e-05	8.02104e-01	[ABCA3]	0.94571
chr5	rs6867409	103890096	C	T	7.60652e-02	1.81065e-02	2.64404e-05	4.64441e-01	NUDT12---[]	0.98746
chr2	rs512419	25310155	G	T	-7.66762e-02	1.82586e-02	2.64675e-05	4.31582e-01	[EFR3B]	0.99452
chr1	rs782243	72916538	C	T	-7.83110e-02	1.86521e-02	2.64997e-05	3.86650e-01	NEGR1---[]	0.99750
chr1	rs1578022	73944277	C	G	-7.73104e-02	1.84020e-02	2.65010e-05	6.03924e-01	[]---LRRIQ3	0.99850
chr4	rs34628453	95791203	A	C	-9.77288e-02	2.32990e-02	2.65106e-05	1.95207e-01	PDLIM5---[]---BMPR1B	0.99302
chr5	rs304162	88156970	C	T	-1.22295e-01	2.90794e-02	2.65605e-05	8.92750e-01	[MEF2C]	0.97615
chr6	rs2500563	107693260	A	G	7.89290e-02	1.88025e-02	2.65905e-05	6.09082e-01	[PDSS2]	0.98151
chr2	rs71397466	25302690	D	I	-7.68949e-02	1.83153e-02	2.65923e-05	4.33089e-01	[EFR3B]	0.98784
chr5	rs148732280	103742817	D	I	7.58905e-02	1.80745e-02	2.66411e-05	5.09443e-01	NUDT12---[]	0.99228
chr18	rs11151306	64494150	G	T	8.19717e-02	1.95344e-02	2.66456e-05	6.77690e-01	CDH19---[]---DSEL	0.97758
chr5	rs7723509	103916363	C	G	7.59495e-02	1.80888e-02	2.66722e-05	4.91147e-01	[]	0.98946
chr15	rs8024067	93439224	G	T	7.73896e-02	1.84294e-02	2.67023e-05	4.29428e-01	[RP11-437B10.1]	0.97386
chr8	rs2600604	82720700	A	G	-7.64742e-02	1.82169e-02	2.68559e-05	5.83458e-01	[SNX16]	0.99680
chr3	rs62247171	71536301	C	T	-8.20483e-02	1.95612e-02	2.68976e-05	3.40385e-01	[FOXP1]	0.97097
chr2	rs10208116	125312028	C	T	-1.57280e-01	3.74124e-02	2.69190e-05	9.42109e-01	[CNTNAP5]	0.98977
chr6	rs17667974	51551699	C	T	-1.94188e-01	4.61992e-02	2.69431e-05	9.63141e-01	[PKHD1]	0.96106
chrX	rs371710868	24597316	D	I	-7.05679e-02	1.68024e-02	2.69564e-05	6.03801e-01	[PCYT1B]	0.95798
chr8	rs2600607	82735225	A	G	-7.64435e-02	1.82133e-02	2.69576e-05	5.83053e-01	[SNX16]	0.99783
chr7	rs2114733	34995410	G	T	8.33897e-02	1.98628e-02	2.70185e-05	2.82719e-01	[DPY19L1]	0.98931
chr5	rs7710489	103916349	C	T	7.58990e-02	1.80901e-02	2.70394e-05	4.91216e-01	[]	0.98943
chr1	rs12718437	73851213	A	G	-7.64536e-02	1.82247e-02	2.70648e-05	4.77396e-01	[]---LRRIQ3	0.99044
chr11	rs11229011	57128136	A	G	-1.09647e-01	2.61057e-02	2.70731e-05	8.67246e-01	[P2RX3]	0.99088
chr11	rs150810547	56948231	D	I	-1.18896e-01	2.83053e-02	2.71033e-05	8.86396e-01	OR5AK2---[]LRRC55	0.96251
chr2	rs72807675	25334282	A	C	-8.40348e-02	2.00196e-02	2.71056e-05	7.22610e-01	[EFR3B]	0.98745
chr1	rs1084441	72902623	A	G	7.82693e-02	1.86689e-02	2.72132e-05	6.13383e-01	NEGR1---[]	0.99666
chr5	rs10052804	103919822	A	C	-7.60439e-02	1.81313e-02	2.72219e-05	5.05786e-01	[]	0.98289
chr18	rs9962096	64491331	A	T	-8.12321e-02	1.93806e-02	2.72268e-05	3.21639e-01	CDH19---[]---DSEL	0.99212
chr5	rs1592755	103893548	A	T	-7.59653e-02	1.81125e-02	2.72622e-05	5.35769e-01	NUDT12---[]	0.98701
chr8	rs902110	82708819	A	G	7.66115e-02	1.82648e-02	2.72745e-05	4.16040e-01	CHMP4C--[]-SNX16	0.99262
chr10	rs116428218	70042371	G	T	-1.02269e-01	2.43646e-02	2.73451e-05	8.32847e-01	ATOH7--[]PBLD	0.94695
chr9	rs12349263	97805036	C	G	-1.49984e-01	3.58886e-02	2.73645e-05	7.20494e-02	[C9orf3]	0.99932
chr5	rs537866099	104059655	D	I	8.06696e-02	1.92310e-02	2.73688e-05	3.29069e-01	[]	0.98135
chr1	rs111891256	72888517	D	I	-7.87611e-02	1.87945e-02	2.74356e-05	3.85117e-01	NEGR1---[]	0.98605
chr1	rs11582988	58364553	C	T	8.24004e-02	1.96449e-02	2.74421e-05	3.01589e-01	DAB1---[]---OMA1	0.97677
chr13	rs55997342	85420718	D	I	-1.00735e-01	2.40652e-02	2.74462e-05	1.77915e-01	SLITRK1---[]---SLITRK6	0.98860
chrX	rs201350770	24652872	D	I	-6.89390e-02	1.64388e-02	2.74619e-05	5.52884e-01	[PCYT1B]	0.96762
chr5	rs13156168	180080341	C	T	1.01426e-01	2.42286e-02	2.74916e-05	7.91796e-01	FLT4-[]--OR2Y1	0.86915
chr4	rs76643668	95934756	G	T	-2.64985e-01	6.30631e-02	2.74962e-05	9.78774e-01	PDLIM5---[]--BMPR1B	0.91637
chr13	rs1852239	85331808	C	T	-1.03122e-01	2.46402e-02	2.75079e-05	1.69757e-01	SLITRK1---[]	0.98115
chr12	rs35607217	120988698	C	G	1.30083e-01	3.09929e-02	2.75309e-05	9.81955e-02	[RNF10]	0.90917
chr7	rs3923204	155150460	G	T	1.87525e-01	4.46802e-02	2.76653e-05	4.05763e-02	[BLACE]	0.92828
chr6	rs4403255	51306493	A	T	-2.25980e-01	5.38452e-02	2.76657e-05	9.74187e-01	TFAP2B---[]---PKHD1	0.98969
chr7	rs150903219	155119835	A	G	-1.87213e-01	4.46077e-02	2.77309e-05	9.59009e-01	INSIG1--[]--BLACE	0.94124
chr7	rs146554896	155117889	A	G	-1.87062e-01	4.45719e-02	2.77335e-05	9.58973e-01	INSIG1--[]--BLACE	0.94249
chr8	rs7008528	82710520	G	T	7.65309e-02	1.82626e-02	2.77498e-05	4.15826e-01	CHMP4C--[]-SNX16	0.99268
chr8	rs191273325	76669782	G	T	-3.68805e-01	8.91273e-02	2.78101e-05	1.37059e-02	HNF4G---[]---ZFHX4	0.90756
chr10	rs912837	3320113	A	G	-1.13548e-01	2.71624e-02	2.79240e-05	1.50795e-01	PITRM1---[]---KLF6	0.93713
chr5	rs176658	73445864	A	G	7.78364e-02	1.85916e-02	2.79384e-05	6.06156e-01	ARHGEF28---[]---ENC1	0.99362
chr1	rs12138048	208275610	C	T	7.65577e-02	1.82777e-02	2.79695e-05	4.31829e-01	[PLXNA2]	0.98991
chr13	rs9563209	54890427	C	T	-8.13661e-02	1.94233e-02	2.80138e-05	6.43009e-01	[]	0.94763
chr6	rs111606589	51414006	C	T	-2.23067e-01	5.31875e-02	2.80870e-05	9.73383e-01	TFAP2B---[]--PKHD1	0.98778
chr5	rs77960	103964585	A	G	-8.11317e-02	1.93685e-02	2.80979e-05	6.75287e-01	[]	0.97795
chr13	rs72630942	85410169	C	T	1.00826e-01	2.41183e-02	2.81071e-05	8.23086e-01	SLITRK1---[]---SLITRK6	0.98860
chr2	rs10599017	25363167	D	I	-8.30779e-02	1.98320e-02	2.81374e-05	7.17233e-01	[EFR3B]	0.99695
chr1	rs67595823	73842120	D	I	-8.12989e-02	1.94146e-02	2.81472e-05	5.91166e-01	[]---LRRIQ3	0.89071
chr8	rs6987544	82714338	A	T	7.63902e-02	1.82438e-02	2.81663e-05	4.15863e-01	[SNX16]	0.99517
chr16	rs8048638	81166205	A	G	1.18959e-01	2.84796e-02	2.81871e-05	8.70505e-01	GCSH--[]--PKD1L2	0.95350
chr7	rs11981687	34983400	C	T	-8.30627e-02	1.98307e-02	2.81983e-05	7.15384e-01	[DPY19L1]	0.98682
chr3	rs76187633	71546148	C	T	-8.41423e-02	2.01166e-02	2.83190e-05	3.31503e-01	[FOXP1]	0.93548
chr1	rs11582953:A	58364333	A	C	-8.20484e-02	1.95963e-02	2.83728e-05	6.98208e-01	DAB1---[]---OMA1	0.98112
chr6	rs17739359	51364791	C	T	-2.27664e-01	5.43216e-02	2.83758e-05	9.74479e-01	TFAP2B---[]---PKHD1	0.98284
chr8	rs72652791	67533572	A	G	1.66257e-01	3.96729e-02	2.84746e-05	5.18268e-02	MYBL1-[]-VCPIP1	0.94732
chr2	rs567359	25304574	A	G	-7.64545e-02	1.82787e-02	2.85008e-05	4.33729e-01	[EFR3B]	0.99064
chr5	rs161645	104069917	A	G	-8.04636e-02	1.92294e-02	2.86698e-05	6.82472e-01	[]	0.99786
chr13	rs1526008	85418322	A	G	-1.00480e-01	2.40619e-02	2.86848e-05	1.77588e-01	SLITRK1---[]---SLITRK6	0.99104
chr3	rs62247034	71545798	A	C	8.21009e-02	1.96425e-02	2.87012e-05	6.59274e-01	[FOXP1]	0.96588
chr1	rs12034578	67972372	C	T	1.07840e-01	2.58335e-02	2.87266e-05	8.50336e-01	SERBP1--[]---GADD45A	0.98930
chr5	rs1363105	103917790	C	T	-7.55957e-02	1.80779e-02	2.87551e-05	5.07960e-01	[]	0.98966
chr5	rs1363104	103917797	C	G	-7.55954e-02	1.80779e-02	2.87565e-05	5.07961e-01	[]	0.98966
chr18	rs4284734	64478324	C	T	-8.09487e-02	1.93728e-02	2.88261e-05	3.21094e-01	CDH19---[]---DSEL	0.99435
chr5	rs143311140	103917774	D	I	7.55852e-02	1.80778e-02	2.88277e-05	4.92042e-01	[]	0.98966
chr13	rs57098968	85421284	A	G	-1.00456e-01	2.40630e-02	2.88368e-05	1.77575e-01	SLITRK1---[]---SLITRK6	0.99061
chr6	rs2580021	51503543	C	T	2.40764e-01	5.74984e-02	2.88455e-05	2.35854e-02	[PKHD1]	0.95132
chr9	rs529975866	97805531	D	I	-1.49622e-01	3.59056e-02	2.88721e-05	7.19848e-02	[C9orf3]	0.99858
chr18	rs7228128	64494038	C	T	8.10033e-02	1.93889e-02	2.89106e-05	6.78269e-01	CDH19---[]---DSEL	0.99124
chr8	rs72652790	67524909	A	G	-1.65837e-01	3.96065e-02	2.89198e-05	9.48089e-01	[MYBL1]	0.94838
chr13	rs72630957	85427933	C	T	-1.00420e-01	2.40593e-02	2.89468e-05	1.77559e-01	SLITRK1---[]---SLITRK6	0.99042
chr1	rs782252	72911829	C	T	-7.79277e-02	1.86518e-02	2.90080e-05	3.86584e-01	NEGR1---[]	0.99734
chr18	rs60580208	64488481	D	I	8.09014e-02	1.93722e-02	2.91202e-05	6.78360e-01	CDH19---[]---DSEL	0.99322
chr5	rs11738197	103913264	A	C	-7.58968e-02	1.81635e-02	2.91502e-05	5.03191e-01	[]	0.98111
chr15	rs8040241	93439343	A	C	-7.68684e-02	1.83930e-02	2.91689e-05	5.72433e-01	[RP11-437B10.1]	0.97819
chr3	rs827121	157947046	C	T	-7.63316e-02	1.82737e-02	2.92068e-05	4.34302e-01	[RSRC1]	0.98382
chr2	rs491147	25313001	C	G	-8.39346e-02	2.00769e-02	2.92128e-05	7.23857e-01	[EFR3B]	0.98427
chr16	rs117857400	77487094	G	T	-2.26867e-01	5.42004e-02	2.92294e-05	9.71846e-01	ADAMTS18--[]---NUDT7	0.91228
chr5	rs141166059	144433482	G	T	3.53293e-01	8.54666e-02	2.92802e-05	9.84779e-01	KCTD16---[]---PRELID2	0.85816
chr8	rs58117037	82748183	C	T	7.60992e-02	1.82145e-02	2.93357e-05	4.16786e-01	[SNX16]	0.99840
chr2	rs519111	25333735	C	T	7.68509e-02	1.84028e-02	2.93475e-05	5.69107e-01	[EFR3B]	0.98126
chr10	rs10904013	3327273	A	G	-1.02509e-01	2.45731e-02	2.93848e-05	2.34279e-01	PITRM1---[]---KLF6	0.80926
chr3	rs145435853	71571181	D	I	-7.84364e-02	1.87831e-02	2.93901e-05	4.46727e-01	[FOXP1]	0.95427
chr13	rs72630945	85414747	A	C	1.00415e-01	2.40785e-02	2.94017e-05	8.22721e-01	SLITRK1---[]---SLITRK6	0.99069
chr4	rs4455423	95737843	A	G	-9.55987e-02	2.29220e-02	2.94971e-05	1.99945e-01	PDLIM5---[]---BMPR1B	0.99968
chr10	rs10904017	3327813	C	T	1.04746e-01	2.51210e-02	2.95026e-05	7.93296e-01	PITRM1---[]---KLF6	0.88911
chr5	rs10479297	103915728	A	G	-7.54447e-02	1.80671e-02	2.95062e-05	5.07621e-01	[]	0.99194
chr4	rs11736371	95948292	A	G	2.63405e-01	6.29295e-02	2.95460e-05	2.17326e-02	PDLIM5---[]--BMPR1B	0.90238
chr18	rs9947717	64476269	C	T	-8.07078e-02	1.93424e-02	2.95844e-05	3.21746e-01	CDH19---[]---DSEL	0.99557
chr5	rs288841	73450853	A	G	7.78590e-02	1.86549e-02	2.95850e-05	6.06766e-01	ARHGEF28---[]---ENC1	0.99145
chr18	rs4892253	64475729	C	T	8.07082e-02	1.93432e-02	2.96052e-05	6.78272e-01	CDH19---[]---DSEL	0.99543
chr11	rs532803820	56985877	D	I	1.22189e-01	2.92293e-02	2.96072e-05	1.06098e-01	LRRC55--[]--APLNR	0.94867
chr18	rs139632561	64486029	D	I	8.07484e-02	1.93558e-02	2.96883e-05	6.78548e-01	CDH19---[]---DSEL	0.99523
chr18	rs10513949	66073775	A	G	-1.25481e-01	3.00197e-02	2.97398e-05	8.96739e-01	DSEL---[]---TMX3	0.95067
chr6	rs17740574	51545760	C	G	1.91895e-01	4.59052e-02	2.97748e-05	3.67614e-02	[PKHD1]	0.97272
chr1	rs78248272	237646478	A	C	1.62245e-01	3.90158e-02	2.98389e-05	9.30801e-01	[RYR2]	0.91279
chr6	rs114184202	40743990	C	T	-1.83643e-01	4.41670e-02	2.98494e-05	5.07774e-02	LRFN2---[]---UNC5CL	0.83554
chr18	rs2333633	64490718	C	T	-8.08004e-02	1.93745e-02	2.98644e-05	3.21541e-01	CDH19---[]---DSEL	0.99305
chr1	rs1500430	73924424	C	T	-7.57539e-02	1.81502e-02	2.98729e-05	5.64442e-01	[]---LRRIQ3	0.99618
chr4	rs1027691	120789395	C	T	-1.24029e-01	2.97904e-02	2.98946e-05	1.11906e-01	PDE5A---[]---MAD2L1	0.98025
chr8	rs4355756	67450156	C	T	-1.36326e-01	3.26205e-02	2.99076e-05	9.13755e-01	C8orf46--[]--MYBL1	0.91231
chr18	rs1387365	64479131	C	T	-8.06612e-02	1.93428e-02	2.99123e-05	3.21744e-01	CDH19---[]---DSEL	0.99590
chr8	rs72652794	67598602	G	T	1.65066e-01	3.94946e-02	2.99292e-05	5.21689e-02	[C8orf44-SGK3]	0.94850
chr5	rs5870113	103913906	D	I	7.54546e-02	1.80835e-02	2.99295e-05	4.92001e-01	[]	0.99046
chr1	rs6679454	58367236	A	G	8.18530e-02	1.96094e-02	3.00062e-05	3.02947e-01	DAB1---[]---OMA1	0.97819
chr18	rs9950158	64491539	C	T	8.07980e-02	1.93791e-02	3.00092e-05	6.78320e-01	CDH19---[]---DSEL	0.99219
chr4	rs34867390	95782776	C	T	9.75158e-02	2.34080e-02	3.00747e-05	8.06873e-01	PDLIM5---[]---BMPR1B	0.98833
chr6	rs2580020	51503571	C	T	2.40137e-01	5.74792e-02	3.00786e-05	2.35988e-02	[PKHD1]	0.95157
chr5	rs10479296	103915443	A	G	7.53592e-02	1.80670e-02	3.01236e-05	4.92435e-01	[]	0.99206
chr13	rs113770653	85417055	D	I	1.00244e-01	2.40710e-02	3.01644e-05	8.22448e-01	SLITRK1---[]---SLITRK6	0.99033
chr8	rs13280534	126676454	A	G	-7.93934e-02	1.90448e-02	3.01777e-05	3.65365e-01	TRIB1---[]---FAM84B	0.95712
chr5	rs62362459	103916831	A	G	-7.53509e-02	1.80674e-02	3.01984e-05	5.07581e-01	[]	0.99188
chr1	rs61770283	58367691	A	G	-8.18208e-02	1.96093e-02	3.02229e-05	6.98409e-01	DAB1---[]---OMA1	0.98026
chr5	rs13172611	103913268	C	T	-7.57810e-02	1.81723e-02	3.02476e-05	5.03146e-01	[]	0.98051
chr2	rs114055620	25193427	C	T	-1.31364e-01	3.15802e-02	3.02521e-05	9.99726e-02	[DNAJC27]	0.91502
chr2	rs7601825	125313152	A	C	1.56136e-01	3.73768e-02	3.02578e-05	5.79331e-02	[CNTNAP5]	0.99231
chr5	rs10073929	103915208	A	G	-7.53348e-02	1.80672e-02	3.03083e-05	5.07573e-01	[]	0.99201
chr18	rs10871602	64476643	A	C	-8.06143e-02	1.93470e-02	3.03537e-05	3.21639e-01	CDH19---[]---DSEL	0.99524
chr17	rs9902719	78559047	C	G	8.19750e-02	1.96506e-02	3.03674e-05	2.96375e-01	[RPTOR]	0.99231
chr18	rs78026384	66065037	G	T	1.28461e-01	3.07691e-02	3.04182e-05	9.61679e-02	DSEL---[]---TMX3	0.95574
chr18	rs7230770	64490898	C	T	8.07084e-02	1.93727e-02	3.04436e-05	6.78333e-01	CDH19---[]---DSEL	0.99297
chr6	rs17738823	51282585	A	C	-2.24634e-01	5.38047e-02	3.04626e-05	9.74169e-01	TFAP2B---[]---PKHD1	0.98946
chr17	rs12600592	78559726	A	G	8.19684e-02	1.96526e-02	3.04689e-05	2.96410e-01	[RPTOR]	0.99184
chr2	rs7601703	125313021	A	G	1.56055e-01	3.73734e-02	3.04978e-05	5.79351e-02	[CNTNAP5]	0.99248
chr18	rs9954646	64487904	C	T	8.06339e-02	1.93576e-02	3.05224e-05	6.78385e-01	CDH19---[]---DSEL	0.99467
chr18	rs9949936	64491411	A	G	8.07053e-02	1.93766e-02	3.05759e-05	6.78382e-01	CDH19---[]---DSEL	0.99255
chr1	rs7523829	73758117	A	G	-7.61968e-02	1.82860e-02	3.06844e-05	5.13369e-01	[]---LRRIQ3	0.97827
chr2	rs493090	25303772	A	G	7.62853e-02	1.83172e-02	3.08509e-05	5.68559e-01	[EFR3B]	0.98858
chr1	rs10889075	58361885	A	G	-8.15651e-02	1.95725e-02	3.09222e-05	6.97191e-01	DAB1---[]---OMA1	0.98150
chr5	rs147476108	103917328	D	I	-7.52723e-02	1.80720e-02	3.09241e-05	5.07220e-01	[]	0.99154
chr17	rs11654005	78564103	C	T	8.18155e-02	1.96354e-02	3.10246e-05	2.96333e-01	[RPTOR]	0.99313
chr9	rs75202334	97821693	A	G	-1.48889e-01	3.58752e-02	3.11149e-05	7.20607e-02	[C9orf3]	0.99772
chr13	rs7328569	85458001	C	T	-9.73950e-02	2.34241e-02	3.11186e-05	1.89448e-01	[]---SLITRK6	0.98754
chr6	rs17738660	51249247	C	T	-2.31881e-01	5.56050e-02	3.11237e-05	9.76052e-01	TFAP2B---[]---PKHD1	0.99311
chr7	rs531087287	155143477	A	G	-1.88125e-01	4.51164e-02	3.11867e-05	9.59343e-01	INSIG1--[]-BLACE	0.91172
chr6	rs76052525	51251559	C	T	2.31567e-01	5.55418e-02	3.12503e-05	2.39822e-02	TFAP2B---[]---PKHD1	0.99383
chrX	rs3788916	24595515	C	T	6.95569e-02	1.66924e-02	3.12682e-05	3.63566e-01	[PCYT1B]	0.99832
chr2	rs80027189	34740778	D	I	-7.68063e-02	1.84587e-02	3.12891e-05	3.99132e-01	FAM98A---[]	0.98490
chr5	rs1421665	103914014	C	T	-7.52307e-02	1.80741e-02	3.13045e-05	5.07300e-01	[]	0.99116
chr5	rs13158494	103913321	A	T	7.52156e-02	1.80713e-02	3.13286e-05	4.92515e-01	[]	0.99116
chr1	rs57876171	98719769	D	I	7.96218e-02	1.91310e-02	3.13613e-05	4.93463e-01	DPYD---[]---SNX7	0.84132
chr9	rs12337072	97419118	C	G	1.61970e-01	3.90552e-02	3.13817e-05	9.35263e-01	FBP1--[]---C9orf3	0.91304
chrX	X:24582303:GAAA_GAA	24582304	D	I	6.99003e-02	1.67836e-02	3.14556e-05	3.92409e-01	[PCYT1B]	0.96021
chr5	rs147256817	103913702	D	I	-7.54615e-02	1.81360e-02	3.15059e-05	5.06446e-01	[]	0.98648
chr8	rs7004177	82710137	C	G	-7.59887e-02	1.82599e-02	3.15328e-05	5.84158e-01	CHMP4C--[]-SNX16	0.99327
chr18	rs9966628	64489505	C	T	8.05184e-02	1.93681e-02	3.16462e-05	6.78404e-01	CDH19---[]---DSEL	0.99355
chr7	rs117348364	155155965	C	T	-1.86935e-01	4.48666e-02	3.16582e-05	9.59158e-01	[BLACE]	0.91968
chr17	rs57262732	78563471	C	T	-8.17536e-02	1.96424e-02	3.16632e-05	7.03468e-01	[RPTOR]	0.99244
chr13	rs4884962	54885437	A	C	-8.05258e-02	1.93507e-02	3.16693e-05	6.58698e-01	[]	0.97200
chr17	rs60288601	78563151	A	T	8.17629e-02	1.96457e-02	3.16929e-05	2.96489e-01	[RPTOR]	0.99221
chr5	rs6869862	103886213	G	T	-7.55902e-02	1.81723e-02	3.17019e-05	5.22689e-01	NUDT12---[]	0.98000
chr5	rs59769082	180078357	G	T	8.64495e-02	2.07977e-02	3.17345e-05	6.67795e-01	FLT4-[]--OR2Y1	0.86627
chr14	rs4981142	32449495	C	T	-8.18273e-02	1.96634e-02	3.17646e-05	7.07169e-01	NUBPL---[]--ARHGAP5	0.98340
chr6	rs148338107	51415775	D	I	2.21910e-01	5.32721e-02	3.18085e-05	2.64373e-02	TFAP2B---[]--PKHD1	0.98975
chr11	rs55874436	27514181	D	I	-8.96716e-02	2.15835e-02	3.19195e-05	2.71818e-01	LGR4--[]-LIN7C	0.90168
chr5	rs10059643	103919840	A	G	7.53706e-02	1.81276e-02	3.19360e-05	4.93722e-01	[]	0.98394
chr2	rs565906	25308576	C	T	7.58089e-02	1.82372e-02	3.19388e-05	5.66426e-01	[EFR3B]	0.99586
chr13	rs72629488	85342557	C	T	1.02122e-01	2.46004e-02	3.19421e-05	8.30284e-01	SLITRK1---[]	0.98518
chr7	rs6943834	12745571	C	T	-7.65405e-02	1.84143e-02	3.19972e-05	4.52883e-01	ARL4A--[]	0.97215
chr19	rs10423147	19477220	A	T	1.01052e-01	2.43436e-02	3.20173e-05	8.19998e-01	MAU2-[]--GATAD2A	0.95159
chr1	rs550349584	72862543	D	I	-7.80358e-02	1.87787e-02	3.20237e-05	3.90900e-01	NEGR1---[]	0.97868
chr2	rs1549085:C	159314128	C	G	1.22790e-01	2.94989e-02	3.20375e-05	1.13093e-01	[PKP4]	0.88016
chr17	rs58272260	78619050	C	T	8.22180e-02	1.97666e-02	3.20386e-05	2.93264e-01	[RPTOR]	0.98609
chr19	rs57260911	19477211	A	T	1.01044e-01	2.43439e-02	3.20735e-05	8.19997e-01	MAU2-[]--GATAD2A	0.95155
chr3	rs11305016	31546551	D	I	-8.29300e-02	1.99481e-02	3.21699e-05	6.08073e-01	GADL1---[]--STT3B	0.85495
chr8	rs10217098	82786860	A	T	-7.63958e-02	1.83813e-02	3.22751e-05	5.78926e-01	SNX16--[]	0.97727
chr3	rs6549391	71529915	A	C	-8.08496e-02	1.94696e-02	3.23448e-05	3.43842e-01	[FOXP1]	0.97437
chr1	rs1903372	72865045	A	G	7.78256e-02	1.87401e-02	3.23926e-05	6.13875e-01	NEGR1---[]	0.98973
chr5	rs1363106	103913756	A	T	-7.51453e-02	1.80888e-02	3.24347e-05	5.08204e-01	[]	0.98961
chr6	rs6903302	51546146	A	G	-1.90774e-01	4.58545e-02	3.24995e-05	9.63136e-01	[PKHD1]	0.97235
chrX	rs6629904	24687371	C	T	6.95548e-02	1.67387e-02	3.25395e-05	4.38775e-01	PCYT1B--[]--POLA1	0.94228
chr1	rs61770282	58367643	C	T	8.15589e-02	1.96263e-02	3.25553e-05	3.01350e-01	DAB1---[]---OMA1	0.97927
chrX	rs5944612	24610170	C	T	6.91148e-02	1.66278e-02	3.25848e-05	3.92873e-01	[PCYT1B]	0.98213
chr3	rs2693528	158041455	C	G	-7.55669e-02	1.82028e-02	3.26991e-05	4.32075e-01	[RSRC1]	0.98876
chr6	rs5878918	107876402	D	I	8.41477e-02	2.02784e-02	3.27000e-05	6.87643e-01	[SOBP]	0.92713
chr3	rs2320171	69904249	A	G	-8.06599e-02	1.94353e-02	3.27523e-05	3.62605e-01	[MITF]	0.95482
chr1	rs112367902	73756324	D	I	-7.73220e-02	1.86275e-02	3.28689e-05	4.86113e-01	[]---LRRIQ3	0.94403
chr6	rs17667950	51546918	C	T	-1.91190e-01	4.59855e-02	3.28933e-05	9.63216e-01	[PKHD1]	0.97083
chr1	rs1338647	73893579	A	G	7.57674e-02	1.82548e-02	3.29145e-05	5.24878e-01	[]---LRRIQ3	0.98481
chr9	rs76326161	97812838	A	T	1.49850e-01	3.62211e-02	3.29667e-05	9.28725e-01	[C9orf3]	0.99025
chr6	rs17738678	51250642	C	G	2.31011e-01	5.55730e-02	3.29837e-05	2.39696e-02	TFAP2B---[]---PKHD1	0.99354
chr6	rs148054659	51346384	G	T	2.22565e-01	5.35480e-02	3.30355e-05	2.60002e-02	TFAP2B---[]---PKHD1	0.99170
chr4	rs72712835	180053338	C	T	1.36887e-01	3.30786e-02	3.30609e-05	9.12264e-01	[]	0.98028
chr17	rs58973922	78600065	A	G	8.18126e-02	1.97039e-02	3.30776e-05	2.93142e-01	[RPTOR]	0.99229
chr5	rs10078807	103912319	A	G	-7.53755e-02	1.81655e-02	3.31234e-05	5.02574e-01	[]	0.97990
chr16	rs11640052	83579768	C	T	-8.00279e-02	1.92789e-02	3.31758e-05	6.73575e-01	[CDH13]	0.97956
chr13	rs9560081	112115032	C	T	2.95366e-01	7.10599e-02	3.31913e-05	1.50108e-02	TEX29---[]---SOX1	0.95267
chr7	rs537624744	48358107	D	I	-1.31536e-01	3.17775e-02	3.32514e-05	1.13992e-01	[ABCA13]	0.82655
chr5	rs10059133	103901424	C	T	-7.51301e-02	1.81119e-02	3.33655e-05	5.36038e-01	[]	0.98702
chr18	rs1387364	64480174	C	T	8.02090e-02	1.93508e-02	3.33938e-05	6.78418e-01	CDH19---[]---DSEL	0.99560
chr17	rs62068310	78597054	C	T	-8.16334e-02	1.96725e-02	3.34355e-05	7.06380e-01	[RPTOR]	0.99434
chr9	rs12342610	97478148	A	G	2.41728e-01	5.86380e-02	3.35094e-05	9.68575e-01	FBP1--[]--C9orf3	0.84968
chr6	rs16881571	51410935	C	T	-2.21113e-01	5.32364e-02	3.35503e-05	9.73586e-01	TFAP2B---[]--PKHD1	0.99284
chr5	rs2403304	103733250	C	T	-7.86185e-02	1.89553e-02	3.35880e-05	6.27059e-01	NUDT12---[]	0.97194
chr6	rs80333103	51199512	A	T	-2.26435e-01	5.45311e-02	3.36458e-05	9.74287e-01	TFAP2B---[]---PKHD1	0.96743
chrX	rs4898192	24642231	A	T	-6.87458e-02	1.65737e-02	3.36774e-05	5.71577e-01	[PCYT1B]	0.96375
chr1	rs531924	73921303	C	T	7.55003e-02	1.82111e-02	3.37547e-05	4.33276e-01	[]---LRRIQ3	0.99140
chr7	rs559310765:C	155121801	C	G	-1.84567e-01	4.44547e-02	3.37668e-05	9.58987e-01	INSIG1--[]--BLACE	0.94136
chr7	rs62441691	21021528	C	T	-1.93613e-01	4.69251e-02	3.37675e-05	4.53792e-02	SP8---[]---SP4	0.84284
chr7	rs151314083	155122371	A	G	-1.85223e-01	4.46144e-02	3.37893e-05	9.59212e-01	INSIG1--[]--BLACE	0.93931
chr7	rs80186888	155144527	C	T	-1.86644e-01	4.49603e-02	3.38046e-05	9.59416e-01	INSIG1--[]-BLACE	0.91962
chr6	rs112083190	51555410	C	T	1.92347e-01	4.63337e-02	3.38333e-05	3.68068e-02	[PKHD1]	0.95753
chr5	rs557123725	103986470	D	I	7.82918e-02	1.88910e-02	3.39797e-05	4.15779e-01	[]	0.92501
chr3	rs63538860	157948897	D	I	-7.56315e-02	1.82608e-02	3.41059e-05	4.31665e-01	[RSRC1]	0.98739
chr10	rs539088442	58240595	D	I	1.21793e-01	2.93667e-02	3.41128e-05	1.24236e-01	ZWINT---[]	0.83005
chr9	rs141442828	97773267	D	I	1.49674e-01	3.62483e-02	3.41154e-05	9.28665e-01	[C9orf3]	0.98985
chr3	rs80290479	157595738	A	G	-2.59768e-01	6.26137e-02	3.41413e-05	9.80682e-01	PQLC2L---[]---SHOX2	0.96993
chr9	rs528172669	97486739	D	I	1.46250e-01	3.54049e-02	3.41493e-05	9.09273e-01	FBP1--[]--C9orf3	0.82103
chr17	rs28719636	78597927	A	G	8.15187e-02	1.96710e-02	3.42507e-05	2.93679e-01	[RPTOR]	0.99436
chr5	rs1592756	103892988	A	T	7.50052e-02	1.81089e-02	3.42833e-05	4.63408e-01	NUDT12---[]	0.98697
chr3	rs144288057	157948338	D	I	-7.54977e-02	1.82339e-02	3.42878e-05	4.31102e-01	[RSRC1]	0.98996
chr4	rs17428994	95793041	A	G	9.67970e-02	2.34052e-02	3.43474e-05	8.06127e-01	PDLIM5---[]---BMPR1B	0.99191
chr2	rs144106108	125309628	D	I	1.54951e-01	3.73542e-02	3.43675e-05	5.79629e-02	[CNTNAP5]	0.99230
chr3	rs56343799	71572406	A	G	7.77465e-02	1.87798e-02	3.44130e-05	5.54710e-01	[FOXP1]	0.95655
chr8	rs10106226	82705573	C	T	-7.68135e-02	1.85481e-02	3.44323e-05	5.78978e-01	CHMP4C--[]-SNX16	0.96207
chr2	rs10179542	34666645	A	T	7.50681e-02	1.81340e-02	3.44575e-05	5.48594e-01	FAM98A---[]	0.99047
chr18	rs33924442	64482622	D	I	-8.11830e-02	1.96204e-02	3.44703e-05	3.15225e-01	CDH19---[]---DSEL	0.97777
chr1	rs6689493	73857058	C	T	-7.61751e-02	1.83988e-02	3.46127e-05	5.86903e-01	[]---LRRIQ3	0.99134
chr3	rs7614091	158043391	A	G	7.53163e-02	1.82000e-02	3.46308e-05	5.68039e-01	[RSRC1]	0.98941
chr14	rs76185236	28130819	A	T	1.02242e-01	2.46721e-02	3.46415e-05	1.68224e-01	[]	0.94266
chr5	rs139528398	103827248	D	I	7.50432e-02	1.81316e-02	3.46823e-05	5.03042e-01	NUDT12---[]	0.98228
chr6	rs17738654	51248237	A	C	-2.30308e-01	5.55602e-02	3.47150e-05	9.76018e-01	TFAP2B---[]---PKHD1	0.99379
chr2	rs6737961	125310461	A	G	-1.56809e-01	3.78226e-02	3.47300e-05	9.43007e-01	[CNTNAP5]	0.98487
chr6	rs200207006	98846073	D	I	1.19006e-01	2.88097e-02	3.47585e-05	8.52468e-01	[]---POU3F2	0.83286
chr2	rs12233132	25328703	C	T	-8.61614e-02	2.08399e-02	3.47840e-05	2.67279e-01	[EFR3B]	0.98080
chr2	rs72968799	125309482	A	T	1.54823e-01	3.73515e-02	3.48409e-05	5.79651e-02	[CNTNAP5]	0.99235
chr13	rs9560083	112116890	C	T	2.85025e-01	6.87613e-02	3.48597e-05	1.60406e-02	TEX29---[]---SOX1	0.95213
chr6	rs10498784	51342001	C	G	-2.21760e-01	5.35153e-02	3.49036e-05	9.73952e-01	TFAP2B---[]---PKHD1	0.99281
chr15	rs8043280	93425874	C	G	-8.07017e-02	1.94962e-02	3.49456e-05	6.82031e-01	FAM174B---[]RP11-437B10.1	0.96736
chr5	rs6874138	103899596	C	T	7.50910e-02	1.81490e-02	3.49515e-05	4.63454e-01	[]	0.98244
chr2	rs72968797	125309254	G	T	-1.54778e-01	3.73482e-02	3.49666e-05	9.42006e-01	[CNTNAP5]	0.99213
chr2	rs116789887	25191843	A	G	1.30624e-01	3.16545e-02	3.49962e-05	9.01397e-01	[DNAJC27]	0.92132
chr6	rs17740622	51556625	C	T	1.91648e-01	4.62570e-02	3.50693e-05	3.69392e-02	[PKHD1]	0.95866
chr5	rs10455065	103941401	C	T	7.45762e-02	1.80296e-02	3.51054e-05	4.77257e-01	[]	0.99005
chr6	rs16881574	51417405	A	G	2.21254e-01	5.34058e-02	3.51332e-05	2.64528e-02	TFAP2B---[]--PKHD1	0.98664
chr5	rs2896528	103913710	C	T	-7.49473e-02	1.81219e-02	3.51673e-05	5.05839e-01	[]	0.98747
chr18	rs9946474	64467342	A	C	-8.21055e-02	1.98675e-02	3.51786e-05	2.96894e-01	CDH19---[]---DSEL	0.98383
chr2	rs11685101	34739820	C	T	7.62004e-02	1.84328e-02	3.52179e-05	6.00247e-01	FAM98A---[]	0.98617
chr3	rs827118	158038442	A	G	7.51891e-02	1.81865e-02	3.52301e-05	5.67860e-01	[RSRC1]	0.99027
chr1	rs7515828	73848331	C	T	7.60097e-02	1.83776e-02	3.52605e-05	4.08884e-01	[]---LRRIQ3	0.99509
chr5	rs2193933	103892460	C	G	7.48446e-02	1.80997e-02	3.53113e-05	4.63191e-01	NUDT12---[]	0.98745
chr6	rs79512285	51553643	A	G	-1.91149e-01	4.61575e-02	3.53591e-05	9.63081e-01	[PKHD1]	0.96255
chr5	rs12658019	103904108	A	G	-7.52141e-02	1.81907e-02	3.53833e-05	5.47667e-01	[]	0.97797
chrX	rs34733241	24650047	D	I	-6.98580e-02	1.68898e-02	3.54255e-05	5.58106e-01	[PCYT1B]	0.92126
chr1	rs4571923	73736562	A	G	-7.58625e-02	1.83517e-02	3.54713e-05	5.13672e-01	NEGR1---[]---LRRIQ3	0.97318
chr7	rs78183573	155124413	C	G	-1.83953e-01	4.44296e-02	3.54930e-05	9.58991e-01	INSIG1--[]--BLACE	0.94207
chr1	rs1984201	73857097	C	T	7.60851e-02	1.84030e-02	3.55016e-05	4.12991e-01	[]---LRRIQ3	0.99102
chr6	rs201187617	107692390	D	I	-7.82253e-02	1.89329e-02	3.55453e-05	3.89132e-01	[PDSS2]	0.97036
chr5	rs11738191	103913202	A	G	-7.47409e-02	1.80830e-02	3.55576e-05	5.06950e-01	[]	0.98943
chr4	rs4280713	120766588	A	G	-1.22147e-01	2.96184e-02	3.55660e-05	1.12577e-01	PDE5A---[]---MAD2L1	0.98573
chr2	rs10176097	34739570	C	T	-7.61027e-02	1.84202e-02	3.56015e-05	3.99217e-01	FAM98A---[]	0.98700
chr6	rs139845772	51411238	D	I	2.20284e-01	5.32148e-02	3.56504e-05	2.64563e-02	TFAP2B---[]--PKHD1	0.99249
chr2	rs13430312	125308980	A	G	1.54639e-01	3.73549e-02	3.56521e-05	5.79247e-02	[CNTNAP5]	0.99232
chr7	rs149016468	155124010	A	G	-1.85643e-01	4.48533e-02	3.57083e-05	9.59661e-01	INSIG1--[]--BLACE	0.93752
chr6	rs183480868	105323644	G	T	-3.55521e-01	8.69689e-02	3.57750e-05	1.46712e-02	HACE1--[]--LIN28B	0.83732
chr14	rs144220577	28115443	D	I	-1.02563e-01	2.47940e-02	3.57890e-05	8.32751e-01	[]	0.94185
chr1	rs1392582	73921603	A	T	7.50365e-02	1.81582e-02	3.57950e-05	4.36599e-01	[]---LRRIQ3	0.99520
chr13	rs9510745	24042717	A	G	9.35320e-02	2.26660e-02	3.58473e-05	7.91499e-01	SACS--[]---TNFRSF19	0.98284
chr1	rs112202232	58365609	D	I	8.22362e-02	1.98977e-02	3.59453e-05	2.96281e-01	DAB1---[]---OMA1	0.96046
chr7	rs80325268	155125332	A	G	1.83778e-01	4.44192e-02	3.59551e-05	4.10203e-02	INSIG1--[]--BLACE	0.94191
chr22	rs59226697	25870037	C	G	1.57233e-01	3.79982e-02	3.59552e-05	5.47655e-02	LRP5L---[]--GRK3	0.99148
chr2	rs6737746	125310339	A	G	-1.54612e-01	3.73659e-02	3.59579e-05	9.42043e-01	[CNTNAP5]	0.99222
chr7	rs577017885	155126216	C	T	-1.83728e-01	4.44079e-02	3.59644e-05	9.58985e-01	INSIG1--[]--BLACE	0.94198
chr5	rs10053368	103914758	A	G	-7.48612e-02	1.81245e-02	3.59983e-05	5.08004e-01	[]	0.98558
chr13	rs142952174	85422067	A	G	9.93782e-02	2.40964e-02	3.59993e-05	8.23206e-01	SLITRK1---[]---SLITRK6	0.99058
chr5	rs2018142	103941793	A	C	7.42854e-02	1.79852e-02	3.60276e-05	4.78878e-01	[]	0.99613
chr7	rs587636076	155127545	C	T	1.83632e-01	4.43941e-02	3.60988e-05	4.09981e-02	INSIG1--[]--BLACE	0.94227
chr7	rs545795920	155126704	C	T	1.83656e-01	4.44023e-02	3.61337e-05	4.10134e-02	INSIG1--[]--BLACE	0.94202
chr3	rs139755618	157946996	D	I	-7.52852e-02	1.82357e-02	3.61417e-05	4.31314e-01	[RSRC1]	0.98997
chr1	rs2613473	72866971	A	G	-7.73416e-02	1.87407e-02	3.62846e-05	3.86186e-01	NEGR1---[]	0.99003
chr12	rs11290474	121203093	D	I	1.00080e-01	2.42793e-02	3.63183e-05	8.21781e-01	[SPPL3]	0.97245
chr8	rs16929424	63608390	A	G	-5.25291e-01	1.25879e-01	3.63624e-05	9.85061e-01	[NKAIN3]	0.98743
chr1	rs17520463	58380712	A	G	-8.69292e-02	2.10467e-02	3.64369e-05	7.39997e-01	DAB1---[]---OMA1	0.93238
chr17	rs11658093	78594534	C	T	-8.12344e-02	1.96726e-02	3.65286e-05	7.06244e-01	[RPTOR]	0.99378
chr3	rs698989	157944655	A	G	-7.52579e-02	1.82418e-02	3.65955e-05	4.31028e-01	[RSRC1]	0.98960
chr8	rs72654911	67761122	C	T	1.77298e-01	4.28886e-02	3.66402e-05	4.65385e-02	[C8orf44-SGK3,SGK3]	0.92853
chr3	rs827136	158008315	C	T	-7.50755e-02	1.81997e-02	3.66784e-05	4.31613e-01	[RSRC1]	0.99015
chr19	rs11671772	56438000	A	G	-1.30917e-01	3.16872e-02	3.66892e-05	9.09858e-01	[NLRP13]	0.94312
chr13	rs72630952	85421056	A	G	9.92771e-02	2.41028e-02	3.68427e-05	8.23040e-01	SLITRK1---[]---SLITRK6	0.98848
chr17	rs61107058	78696294	A	G	-9.09806e-02	2.20373e-02	3.68755e-05	7.84539e-01	[RPTOR]	0.97666
chr3	rs9879272	158044096	A	C	-7.50385e-02	1.81978e-02	3.69316e-05	4.32047e-01	[RSRC1]	0.98953
chr3	rs827808	157946739	A	G	-7.56684e-02	1.83509e-02	3.69345e-05	4.25628e-01	[RSRC1]	0.98166
chr8	rs72721772	138282860	A	G	-1.75465e-01	4.27151e-02	3.69577e-05	5.72306e-02	[]---FAM135B	0.85868
chr6	rs1832931	51351356	C	T	-2.21140e-01	5.35415e-02	3.70100e-05	9.73976e-01	TFAP2B---[]---PKHD1	0.99095
chr16	rs161426	2325042	A	G	-9.63812e-02	2.34023e-02	3.70164e-05	1.98983e-01	RNPS1-[]ABCA3	0.97355
chr3	rs12638991	158044251	A	G	-7.50320e-02	1.81987e-02	3.70250e-05	4.32032e-01	[RSRC1]	0.98945
chr3	rs1070894	157956642	A	G	-7.51229e-02	1.82209e-02	3.70257e-05	4.31367e-01	[RSRC1]	0.99070
chr3	rs827803	157920266	G	T	7.52636e-02	1.82573e-02	3.71089e-05	5.68734e-01	[RSRC1]	0.99000
chr1	rs5014863	58347601	C	T	-8.08865e-02	1.96063e-02	3.71275e-05	7.05030e-01	DAB1---[]---OMA1	0.99588
chr3	rs78211679	157698328	C	T	-2.88907e-01	6.99672e-02	3.71384e-05	9.84296e-01	PQLC2L---[]---SHOX2	0.95099
chr6	rs4615389	51396829	C	G	-2.21614e-01	5.36675e-02	3.71688e-05	9.73922e-01	TFAP2B---[]--PKHD1	0.98945
chr13	rs11841845	108205551	C	T	3.19684e-01	7.74173e-02	3.73281e-05	1.45762e-02	[FAM155A]	0.84434
chr6	rs6923721	51354417	C	T	2.20960e-01	5.35255e-02	3.73520e-05	2.59885e-02	TFAP2B---[]---PKHD1	0.99279
chr6	rs75092176	51239555	C	T	2.28411e-01	5.53268e-02	3.73804e-05	2.43531e-02	TFAP2B---[]---PKHD1	0.98723
chr13	rs118169309	50862510	A	T	3.30839e-01	8.10562e-02	3.74319e-05	9.81748e-01	DLEU1---[]---DLEU7	0.81807
chr3	rs827143	157924321	A	G	7.52323e-02	1.82588e-02	3.74420e-05	5.68952e-01	[RSRC1]	0.98920
chr1	rs11207128	58361567	A	G	-8.07481e-02	1.95826e-02	3.74476e-05	6.97582e-01	DAB1---[]---OMA1	0.98132
chr13	rs4379958	58302111	A	G	1.34016e-01	3.24700e-02	3.74647e-05	9.26033e-02	[PCDH17]	0.91540
chr1	rs12038096	73860819	A	G	-7.62602e-02	1.85007e-02	3.74699e-05	5.87219e-01	[]---LRRIQ3	0.97929
chr2	rs13011872	25349962	A	G	-8.80165e-02	2.13792e-02	3.74733e-05	2.38926e-01	[EFR3B]	0.99158
chr16	rs138492588	3935904	A	G	-2.03027e-01	4.91860e-02	3.74972e-05	9.60380e-01	CREBBP-[]--ADCY9	0.84465
chr8	rs11776932	82712929	A	C	7.52483e-02	1.82576e-02	3.75461e-05	4.17806e-01	[SNX16]	0.99353
chr14	rs373697610	90878790	D	I	1.82315e-01	4.44284e-02	3.75463e-05	9.42246e-01	CALM1-[]---TTC7B	0.81895
chr22	rs636372	25921586	G	T	9.11046e-02	2.20919e-02	3.75657e-05	2.29776e-01	LRP5L---[]--GRK3	0.94194
chr9	rs116128039	97418193	C	G	-1.64878e-01	4.01569e-02	3.75903e-05	6.82017e-02	FBP1--[]---C9orf3	0.81114
chr18	rs147584309	64622228	D	I	8.02593e-02	1.94751e-02	3.76300e-05	3.98050e-01	CDH19---[]---DSEL	0.90671
chr1	rs12117610	58363108	C	T	-8.07478e-02	1.95882e-02	3.76433e-05	6.97768e-01	DAB1---[]---OMA1	0.98116
chr1	rs149242880	73893595	D	I	-7.59385e-02	1.84343e-02	3.76968e-05	4.70909e-01	[]---LRRIQ3	0.96619
chr13	rs17074014	50792435	A	G	-2.52719e-01	6.18347e-02	3.77052e-05	2.54374e-02	DLEU1---[]---DLEU7	0.98073
chr16	rs9931900	53818813	A	G	7.59011e-02	1.84208e-02	3.77251e-05	4.11360e-01	[FTO]	0.98045
chr3	rs1499895	71571667	C	T	7.73155e-02	1.87714e-02	3.77297e-05	5.54088e-01	[FOXP1]	0.95640
chr3	rs7649993	71572338	C	G	-7.73491e-02	1.87800e-02	3.77430e-05	4.45346e-01	[FOXP1]	0.95650
chr1	rs12402927	58363656	A	G	8.07080e-02	1.95819e-02	3.77602e-05	3.02551e-01	DAB1---[]---OMA1	0.98084
chr5	rs13166522	103817315	A	G	-7.49441e-02	1.81939e-02	3.78064e-05	5.12329e-01	NUDT12---[]	0.97697
chr1	rs140691032	58336946	D	I	-8.08654e-02	1.96223e-02	3.78474e-05	7.05193e-01	DAB1---[]---OMA1	0.99451
chr5	rs10455066	103941415	G	T	7.42671e-02	1.80308e-02	3.78684e-05	4.77481e-01	[]	0.98993
chr3	rs1729999	157928701	C	T	7.51287e-02	1.82461e-02	3.79022e-05	5.68857e-01	[RSRC1]	0.99043
chr2	rs7569949	34742616	C	G	7.61140e-02	1.84877e-02	3.79183e-05	5.99806e-01	FAM98A---[]	0.98112
chr3	rs62635973	157946767	A	G	-7.55694e-02	1.83541e-02	3.79315e-05	4.25504e-01	[RSRC1]	0.98164
chr3	rs827187	158047443	G	T	7.49610e-02	1.82066e-02	3.79520e-05	5.67963e-01	[RSRC1]	0.98889
chr6	rs6915021	51372498	A	T	2.21144e-01	5.36185e-02	3.79564e-05	2.59751e-02	TFAP2B---[]---PKHD1	0.99337
chr6	rs17667728	51512887	A	G	1.78774e-01	4.33474e-02	3.80625e-05	4.11908e-02	[PKHD1]	0.99263
chr2	rs1960505	34674566	A	T	-7.44112e-02	1.80752e-02	3.80646e-05	4.49836e-01	FAM98A---[]	0.99491
chr1	rs2786521	98003268	A	C	8.01956e-02	1.94692e-02	3.81077e-05	3.28896e-01	[DPYD]	0.96915
chr5	rs191899	73445817	C	T	7.64911e-02	1.85856e-02	3.81363e-05	6.05806e-01	ARHGEF28---[]---ENC1	0.99369
chr14	rs4981144	32449624	G	T	-8.11124e-02	1.96902e-02	3.81403e-05	7.07931e-01	NUBPL---[]--ARHGAP5	0.98254
chr6	rs56286997	51511950	C	T	-1.79264e-01	4.34734e-02	3.81891e-05	9.59147e-01	[PKHD1]	0.99384
chr3	rs827124	157953918	A	G	-7.50877e-02	1.82445e-02	3.82121e-05	4.30465e-01	[RSRC1]	0.98879
chr7	rs78802535	155129731	A	G	-1.82937e-01	4.43686e-02	3.82415e-05	9.58950e-01	INSIG1--[]--BLACE	0.94186
chr1	rs60427825	73852274	A	T	-7.59264e-02	1.84419e-02	3.82801e-05	5.85324e-01	[]---LRRIQ3	0.98606
chr1	rs12031120	73860821	A	G	7.61349e-02	1.84928e-02	3.82926e-05	4.12458e-01	[]---LRRIQ3	0.98028
chr2	rs10194286	34746652	C	T	7.62715e-02	1.85366e-02	3.83095e-05	5.99444e-01	FAM98A---[]	0.97464
chr5	rs4438849	103895102	G	T	-7.46612e-02	1.81381e-02	3.83305e-05	5.34547e-01	NUDT12---[]	0.98338
chr1	rs2815767	72866847	A	G	7.70716e-02	1.87358e-02	3.84519e-05	6.13376e-01	NEGR1---[]	0.98954
chr18	rs4799346	31048530	C	T	-7.41370e-02	1.80176e-02	3.84703e-05	4.74101e-01	CCDC178--[]---ASXL3	0.99814
chr3	rs827806	157940395	C	G	7.50268e-02	1.82387e-02	3.85543e-05	5.68782e-01	[RSRC1]	0.99042
chr7	rs117713241	155134462	A	G	1.82305e-01	4.42389e-02	3.85796e-05	4.12017e-02	INSIG1--[]--BLACE	0.93962
chr3	rs699922	157941774	C	T	-7.50170e-02	1.82373e-02	3.85916e-05	4.31235e-01	[RSRC1]	0.99042
chr6	rs56026296	51243796	C	G	2.28876e-01	5.55433e-02	3.86193e-05	2.40012e-02	TFAP2B---[]---PKHD1	0.99388
chr1	rs138098814	73852273	D	I	-7.58693e-02	1.84390e-02	3.86900e-05	5.85403e-01	[]---LRRIQ3	0.98628
chr3	rs827148	157926346	A	G	-7.50455e-02	1.82472e-02	3.87003e-05	4.31135e-01	[RSRC1]	0.99056
chr13	rs2068744	50763719	A	G	-2.51452e-01	6.16121e-02	3.87089e-05	2.54162e-02	DLEU1--[]---DLEU7	0.98528
chr3	rs862351	157926792	A	G	7.50430e-02	1.82470e-02	3.87168e-05	5.68851e-01	[RSRC1]	0.99049
chr3	rs852110	157924373	A	G	-7.50502e-02	1.82490e-02	3.87266e-05	4.31112e-01	[RSRC1]	0.99051
chr6	rs141857294	51301048	A	C	-2.19760e-01	5.33400e-02	3.87336e-05	9.73059e-01	TFAP2B---[]---PKHD1	0.97425
chr13	rs74939103	50766798	A	G	2.51439e-01	6.16118e-02	3.87405e-05	9.74572e-01	DLEU1--[]---DLEU7	0.98524
chr3	rs35441217	157931292	D	I	7.50317e-02	1.82450e-02	3.87463e-05	5.68836e-01	[RSRC1]	0.99033
chr3	rs827188	158047753	C	T	7.48675e-02	1.82061e-02	3.87896e-05	5.68018e-01	[RSRC1]	0.98899
chr6	rs77260914	51228929	A	T	-2.29258e-01	5.56515e-02	3.88075e-05	9.76049e-01	TFAP2B---[]---PKHD1	0.99199
chr5	rs80167075	165043610	A	G	-9.61757e-02	2.33630e-02	3.88984e-05	8.25731e-01	[]	0.98756
chr3	rs79812543	157649504	A	G	-2.85129e-01	6.92335e-02	3.89400e-05	9.84266e-01	PQLC2L---[]---SHOX2	0.96643
chr5	rs10071115	103912208	A	C	7.46104e-02	1.81447e-02	3.89950e-05	4.95752e-01	[]	0.98254
chr3	rs1729997	157927899	C	T	-7.50753e-02	1.82636e-02	3.90475e-05	4.30938e-01	[RSRC1]	0.98917
chr3	rs1204958	157914140	A	G	-7.50436e-02	1.82580e-02	3.91281e-05	4.30858e-01	[RSRC1]	0.99042
chr7	rs73093104	35078033	A	G	8.36778e-02	2.03419e-02	3.91421e-05	2.79606e-01	DPY19L1[]---TBX20	0.96016
chr3	rs9838196	158003560	A	T	7.46615e-02	1.81676e-02	3.92294e-05	5.68820e-01	[RSRC1]	0.99308
chr3	rs698986	157933855	C	T	7.49723e-02	1.82437e-02	3.92458e-05	5.68801e-01	[RSRC1]	0.99030
chr7	rs74850164	155136578	C	T	1.82290e-01	4.42822e-02	3.93182e-05	4.11917e-02	INSIG1--[]--BLACE	0.93818
chr7	rs138559912	155132975	D	I	-1.82128e-01	4.42482e-02	3.93984e-05	9.58841e-01	INSIG1--[]--BLACE	0.93988
chr5	rs2431108	103947968	C	T	-7.96755e-02	1.93789e-02	3.93998e-05	6.74363e-01	[]	0.97849
chr3	rs827804	157920223	A	G	-7.49819e-02	1.82509e-02	3.94327e-05	4.31083e-01	[RSRC1]	0.99062
chr3	rs1624094	157922110	A	G	7.50402e-02	1.82651e-02	3.94345e-05	5.69156e-01	[RSRC1]	0.98936
chr3	rs698988	157942860	C	G	-7.49294e-02	1.82409e-02	3.95454e-05	4.32491e-01	[RSRC1]	0.98921
chr3	rs1730100	157927650	G	T	7.49646e-02	1.82510e-02	3.96015e-05	5.68843e-01	[RSRC1]	0.98997
chr2	rs60423777	25357237	C	T	-8.81040e-02	2.14672e-02	3.96026e-05	2.36980e-01	[EFR3B]	0.99168
chr18	rs11151439	66017650	G	T	-1.03828e-01	2.52473e-02	3.96615e-05	8.52438e-01	DSEL---[]---TMX3	0.97416
chr6	rs56389030	51238247	A	G	2.28509e-01	5.55477e-02	3.97951e-05	2.40015e-02	TFAP2B---[]---PKHD1	0.99362
chr7	rs1834786	35083634	A	C	-8.40050e-02	2.04416e-02	3.98308e-05	7.19631e-01	DPY19L1-[]---TBX20	0.94738
chr6	rs2225243	51492323	C	T	-2.34477e-01	5.69927e-02	3.98380e-05	9.76208e-01	[PKHD1]	0.96190
chr13	rs11302830	54966417	D	I	-8.59434e-02	2.09455e-02	3.98542e-05	2.62355e-01	[]	0.97836
chr6	rs16881573	51415220	C	G	-2.18902e-01	5.32113e-02	3.98574e-05	9.73527e-01	TFAP2B---[]--PKHD1	0.99238
chr6	rs2225242	51492322	A	G	2.34469e-01	5.69926e-02	3.98617e-05	2.37914e-02	[PKHD1]	0.96191
chr6	rs6907652	51200103	C	T	2.23985e-01	5.44575e-02	3.99279e-05	2.57403e-02	TFAP2B---[]---PKHD1	0.96864
chr6	rs9466008	10350489	A	C	-8.32971e-02	2.02738e-02	3.99841e-05	7.25901e-01	OFCC1---[]--TFAP2A	0.97519
chr8	rs1531658	63515522	A	C	9.10137e-02	2.21912e-02	3.99900e-05	7.78144e-01	[NKAIN3]	0.99132
chr6	rs146662659	51234482	C	T	-2.28443e-01	5.55511e-02	4.00412e-05	9.75999e-01	TFAP2B---[]---PKHD1	0.99342
chr11	rs11228991	57078876	C	G	1.23677e-01	3.00818e-02	4.00478e-05	9.51948e-02	[TNKS1BP1]	0.98510
chr3	rs699917	157958419	C	T	7.48277e-02	1.82293e-02	4.00523e-05	5.69464e-01	[RSRC1]	0.99012
chr6	rs17738507	51218500	C	T	2.28535e-01	5.55768e-02	4.00735e-05	2.39746e-02	TFAP2B---[]---PKHD1	0.99315
chr7	rs12532416	155638755	C	T	-8.85994e-02	2.15671e-02	4.01382e-05	7.45173e-01	SHH--[]---RNF32	0.88476
chr2	rs10207517	34671890	A	G	-7.41917e-02	1.80757e-02	4.01493e-05	4.51143e-01	FAM98A---[]	0.99503
chr2	rs2176768	34683110	G	T	-7.43763e-02	1.81225e-02	4.02192e-05	4.49787e-01	FAM98A---[]	0.99146
chr2	rs4665766	25366130	A	T	-8.77210e-02	2.13926e-02	4.02272e-05	2.37948e-01	[EFR3B]	0.99609
chr3	rs1095643	158045452	A	G	7.47592e-02	1.82175e-02	4.02491e-05	5.66449e-01	[RSRC1]	0.98586
chr5	rs114733425	144104287	A	G	-2.55945e-01	6.28044e-02	4.02778e-05	2.76979e-02	KCTD16---[]	0.86477
chr5	rs288842	73450544	C	T	7.64563e-02	1.86349e-02	4.03047e-05	6.06546e-01	ARHGEF28---[]---ENC1	0.99179
chr2	rs77483992	25179893	C	T	-1.29390e-01	3.16033e-02	4.03296e-05	9.81615e-02	[DNAJC27]	0.92114
chr1	rs67634393	73928826	D	I	7.52986e-02	1.83440e-02	4.03348e-05	4.47501e-01	[]---LRRIQ3	0.96938
chr6	rs6927323	51367305	C	G	2.20056e-01	5.35391e-02	4.03646e-05	2.60071e-02	TFAP2B---[]---PKHD1	0.99435
chr1	rs137925924	67972239	D	I	1.06906e-01	2.60958e-02	4.03957e-05	8.52301e-01	SERBP1--[]---GADD45A	0.98053
chr6	rs115252420	51379055	A	T	2.20183e-01	5.35780e-02	4.04844e-05	2.60572e-02	TFAP2B---[]---PKHD1	0.99350
chr1	rs4285657	73935897	A	T	7.87100e-02	1.91741e-02	4.05229e-05	3.24439e-01	[]---LRRIQ3	0.99219
chr9	rs3739749	97824566	C	T	-1.47006e-01	3.59438e-02	4.05354e-05	7.16878e-02	[C9orf3]	0.99851
chr5	rs254028	103940225	C	T	8.52914e-02	2.08088e-02	4.05917e-05	7.44935e-01	[]	0.99688
chr5	rs10054977	103914836	G	T	7.41662e-02	1.80775e-02	4.05986e-05	4.92242e-01	[]	0.99133
chr6	rs77988755	51380999	C	T	-2.20164e-01	5.35817e-02	4.05987e-05	9.73928e-01	TFAP2B---[]--PKHD1	0.99326
chr5	rs1592754	103938115	C	T	-7.39102e-02	1.80156e-02	4.06240e-05	5.08377e-01	[]	0.99241
chr3	rs699929	157931837	A	T	7.52923e-02	1.83577e-02	4.06481e-05	5.64768e-01	[RSRC1]	0.97610
chr3	rs9814827	158002143	C	T	-7.45073e-02	1.81668e-02	4.06695e-05	4.31162e-01	[RSRC1]	0.99315
chr11	rs199977718	61575808	D	I	-8.12226e-02	1.97873e-02	4.06922e-05	7.16235e-01	[FADS1]	0.98395
chr17	rs11656563	78558542	C	T	8.07196e-02	1.96666e-02	4.07082e-05	2.94691e-01	[RPTOR]	0.99222
chr6	rs78240239	51226932	C	G	-2.28232e-01	5.55547e-02	4.07492e-05	9.76001e-01	TFAP2B---[]---PKHD1	0.99328
chr18	rs1457879	31051569	C	T	7.39076e-02	1.80194e-02	4.07513e-05	5.15128e-01	CCDC178--[]---ASXL3	0.99600
chr17	rs28434589	78558082	A	G	-8.07304e-02	1.96720e-02	4.08082e-05	7.05287e-01	[RPTOR]	0.99170
chr11	rs12361969	57081486	C	T	1.27282e-01	3.09925e-02	4.08193e-05	9.43526e-02	[TNKS1BP1]	0.93510
chr3	rs2682397	157917834	A	G	7.48434e-02	1.82527e-02	4.08248e-05	5.69106e-01	[RSRC1]	0.99060
chr6	rs10498785	51353096	A	G	-2.21437e-01	5.39131e-02	4.08480e-05	9.74096e-01	TFAP2B---[]---PKHD1	0.98267
chr6	rs79557788	51385058	A	G	-2.20096e-01	5.35880e-02	4.09101e-05	9.73902e-01	TFAP2B---[]--PKHD1	0.99288
chrX	rs6629897	24647708	A	C	7.15369e-02	1.74250e-02	4.09323e-05	3.45690e-01	[PCYT1B]	0.93848
chr5	rs35207728	103917304	A	G	-7.43356e-02	1.81293e-02	4.10215e-05	5.10279e-01	[]	0.98491
chr6	rs74607442	51366616	G	T	-2.19845e-01	5.35373e-02	4.10313e-05	9.73932e-01	TFAP2B---[]---PKHD1	0.99094
chr6	rs6914424	51372103	C	G	2.19895e-01	5.35493e-02	4.10365e-05	2.60214e-02	TFAP2B---[]---PKHD1	0.99454
chr3	rs827150	157911536	A	G	-7.48363e-02	1.82564e-02	4.10378e-05	4.30847e-01	[RSRC1]	0.99082
chr6	rs11390425	107839969	D	I	8.66584e-02	2.11510e-02	4.10824e-05	6.94472e-01	[SOBP]	0.88098
chr6	rs6914834	51372357	A	C	-2.19881e-01	5.35506e-02	4.10996e-05	9.73981e-01	TFAP2B---[]---PKHD1	0.99460
chr3	rs36082762	157946236	D	I	-7.47584e-02	1.82403e-02	4.11549e-05	4.31174e-01	[RSRC1]	0.98956
chr2	rs17339342	34668766	A	G	7.42749e-02	1.81215e-02	4.11636e-05	5.49283e-01	FAM98A---[]	0.99206
chr6	rs142301545	51373008	C	G	2.19867e-01	5.35523e-02	4.11700e-05	2.60204e-02	TFAP2B---[]---PKHD1	0.99456
chr13	rs138535108	85431965	A	G	9.85754e-02	2.40820e-02	4.11797e-05	8.22679e-01	SLITRK1---[]---SLITRK6	0.98883
chr3	rs827090	157986788	A	T	7.44854e-02	1.81778e-02	4.13243e-05	5.69049e-01	[RSRC1]	0.99257
chr6	rs80000163	51413908	A	G	2.18208e-01	5.31531e-02	4.13619e-05	2.66994e-02	TFAP2B---[]--PKHD1	0.98633
chr6	rs199695614	51212154	D	I	2.22727e-01	5.42539e-02	4.13723e-05	2.59482e-02	TFAP2B---[]---PKHD1	0.96467
chr7	rs35006905	83849457	A	C	1.75258e-01	4.26932e-02	4.14218e-05	4.37227e-02	SEMA3A--[]---SEMA3D	0.98222
chr18	rs5823905	31051238	D	I	-7.38550e-02	1.80237e-02	4.14409e-05	4.84625e-01	CCDC178--[]---ASXL3	0.99566
chr5	rs10076888	103786487	A	G	-7.66392e-02	1.87089e-02	4.14689e-05	3.95295e-01	NUDT12---[]	0.97189
chr18	rs990933	31049236	C	T	7.37632e-02	1.80021e-02	4.14777e-05	5.15140e-01	CCDC178--[]---ASXL3	0.99746
chr3	rs699924	157936228	A	T	7.47321e-02	1.82432e-02	4.15291e-05	5.68817e-01	[RSRC1]	0.99011
chr12	rs34179846	120917722	C	T	-1.26012e-01	3.07163e-02	4.15982e-05	9.04095e-01	[DYNLL1]	0.93705
chr6	rs77857325	51222661	A	T	-2.27940e-01	5.55560e-02	4.17013e-05	9.76003e-01	TFAP2B---[]---PKHD1	0.99329
chr1	rs11809486	73858941	C	T	-7.54140e-02	1.84068e-02	4.17485e-05	5.90863e-01	[]---LRRIQ3	0.99259
chr3	rs699921	157941876	A	G	7.47902e-02	1.82632e-02	4.17651e-05	5.69487e-01	[RSRC1]	0.98846
chr3	rs698980	157937372	G	T	7.47042e-02	1.82432e-02	4.18065e-05	5.68673e-01	[RSRC1]	0.98995
chr20	rs35677813	23492471	A	G	9.39055e-02	2.29136e-02	4.19986e-05	2.00419e-01	CST8--[]--CST9L	0.95218
chr12	rs3759392	120932113	G	T	1.25339e-01	3.05694e-02	4.20019e-05	9.79369e-02	[DYNLL1]	0.92754
chr3	rs63652861	157946610	D	I	-7.50292e-02	1.83275e-02	4.20057e-05	4.31625e-01	[RSRC1]	0.98066
chr17	rs140367792	78695664	D	I	9.03288e-02	2.20406e-02	4.20253e-05	2.14906e-01	[RPTOR]	0.97786
chr6	rs1857190:A	51287940	A	C	-2.19803e-01	5.35947e-02	4.20350e-05	9.73917e-01	TFAP2B---[]---PKHD1	0.99341
chr16	rs12918411	83586182	C	T	-7.88529e-02	1.92486e-02	4.20464e-05	6.74425e-01	[CDH13]	0.98532
chr1	rs1160682	73816564	C	T	-7.64922e-02	1.86789e-02	4.21636e-05	6.25141e-01	[]---LRRIQ3	0.99306
chr6	rs184015403	51290345	A	T	-2.19770e-01	5.35962e-02	4.21654e-05	9.73918e-01	TFAP2B---[]---PKHD1	0.99332
chr17	rs9899898	78579283	A	G	-8.03927e-02	1.96264e-02	4.21817e-05	7.07818e-01	[RPTOR]	0.99742
chr6	rs17667879	51542341	A	G	1.88280e-01	4.59215e-02	4.22169e-05	3.67154e-02	[PKHD1]	0.97513
chr6	rs80274070	51219447	A	G	-2.27733e-01	5.55553e-02	4.23645e-05	9.76004e-01	TFAP2B---[]---PKHD1	0.99329
chr17	rs2168018	3934238	C	T	-7.81820e-02	1.90967e-02	4.24049e-05	6.16651e-01	[ZZEF1]	0.95502
chr6	rs78329274	51214598	C	T	2.27312e-01	5.54624e-02	4.25024e-05	2.40891e-02	TFAP2B---[]---PKHD1	0.99329
chr13	rs1415200	55047248	A	G	7.39160e-02	1.80641e-02	4.25943e-05	4.74010e-01	[]	0.99494
chr2	rs4665764	25357487	C	G	8.76668e-02	2.14496e-02	4.26345e-05	7.62789e-01	[EFR3B]	0.99243
chr2	rs60886063	34678641	A	G	7.40375e-02	1.81009e-02	4.26918e-05	5.50703e-01	FAM98A---[]	0.99314
chr13	rs11616461	24041028	C	T	9.27356e-02	2.26956e-02	4.27365e-05	7.92183e-01	SACS--[]---TNFRSF19	0.98005
chr1	rs501899	73920352	C	T	7.44855e-02	1.82051e-02	4.27448e-05	4.33935e-01	[]---LRRIQ3	0.99205
chr5	rs35792668	103917300	A	G	-7.41682e-02	1.81307e-02	4.27531e-05	5.10353e-01	[]	0.98498
chr13	rs3764070	24043069	A	G	9.27089e-02	2.26894e-02	4.27585e-05	7.90430e-01	SACS--[]---TNFRSF19	0.97705
chr17	rs11655474	78558257	C	T	8.05837e-02	1.96886e-02	4.27773e-05	2.95079e-01	[RPTOR]	0.98932
chr13	rs4592544	54883301	G	T	-7.92987e-02	1.93779e-02	4.27776e-05	6.56669e-01	[]	0.96610
chr8	rs5022519	82694500	C	G	7.60408e-02	1.85851e-02	4.28508e-05	3.74271e-01	CHMP4C--[]--SNX16	0.99327
chr1	rs34816727	58364692	D	I	-8.06171e-02	1.97000e-02	4.28542e-05	6.90094e-01	DAB1---[]---OMA1	0.95968
chr18	rs1457874	31048965	C	T	7.35952e-02	1.79943e-02	4.28542e-05	5.15370e-01	CCDC178--[]---ASXL3	0.99808
chr5	rs35893692	103917285	D	I	-7.41408e-02	1.81313e-02	4.30566e-05	5.10343e-01	[]	0.98494
chr17	rs4075781	78556180	C	T	8.05450e-02	1.96868e-02	4.30735e-05	2.95030e-01	[RPTOR]	0.98969
chr2	rs1561288	25369002	C	T	-8.73375e-02	2.13836e-02	4.31593e-05	2.38920e-01	[EFR3B]	0.99530
chr13	rs1336228	55043072	C	T	-7.39465e-02	1.80852e-02	4.31632e-05	5.25709e-01	[]	0.99343
chr8	rs4316108	82754365	A	C	7.45442e-02	1.82293e-02	4.31731e-05	4.17626e-01	[SNX16]	0.99632
chr3	rs1724676	157951504	C	T	7.45346e-02	1.82351e-02	4.31804e-05	5.69331e-01	[RSRC1]	0.99034
chr2	rs543570641	34735635	D	I	-8.85754e-02	2.16511e-02	4.31828e-05	7.23796e-01	FAM98A---[]	0.83540
chr6	rs557208138	107692390	D	I	7.73690e-02	1.89315e-02	4.31944e-05	6.13919e-01	[PDSS2]	0.97265
chr3	rs827123	157950881	C	T	-7.45468e-02	1.82394e-02	4.32344e-05	4.30538e-01	[RSRC1]	0.99014
chr2	rs3731633	25366380	A	T	8.74376e-02	2.14111e-02	4.32626e-05	7.62176e-01	[EFR3B]	0.99437
chr22	rs599794	25930479	A	G	-9.01246e-02	2.20285e-02	4.32677e-05	7.70773e-01	LRP5L---[]--GRK3	0.96033
chrX	rs61009568	24580848	D	I	6.95928e-02	1.70096e-02	4.32806e-05	3.88231e-01	[PCYT1B]	0.94085
chr3	rs113682460	157977932	D	I	7.43849e-02	1.82013e-02	4.32996e-05	5.68790e-01	[RSRC1]	0.99017
chr5	rs10053371	103914786	A	T	-7.41136e-02	1.81320e-02	4.33646e-05	5.08261e-01	[]	0.98471
chr13	rs4417452	85484107	A	G	8.70960e-02	2.13305e-02	4.33734e-05	7.55743e-01	[]---SLITRK6	0.98867
chr3	rs1095630	157960952	A	G	-7.44552e-02	1.82209e-02	4.33982e-05	4.30683e-01	[RSRC1]	0.99088
chr13	rs2785942	55048320	A	G	-7.37525e-02	1.80434e-02	4.34036e-05	5.25455e-01	[]	0.99669
chrX	rs11094968	24517211	A	G	6.73096e-02	1.64567e-02	4.34116e-05	3.97690e-01	[PDK3]	0.98977
chr7	rs114513388	155143503	A	G	-1.86782e-01	4.56290e-02	4.34460e-05	9.59950e-01	INSIG1--[]-BLACE	0.90477
chr1	rs11807366	73916648	A	G	-7.50480e-02	1.83594e-02	4.34648e-05	5.90649e-01	[]---LRRIQ3	0.99666
chr3	rs1210358	158028486	A	G	-7.42945e-02	1.81831e-02	4.34671e-05	4.31307e-01	[RSRC1]	0.99128
chr3	rs2693541	158032143	A	G	-7.43139e-02	1.81880e-02	4.34726e-05	4.31661e-01	[RSRC1]	0.99010
chr3	rs699919	157957002	A	T	7.44708e-02	1.82271e-02	4.34991e-05	5.69387e-01	[RSRC1]	0.99067
chr1	rs11587998	58345508	C	T	-8.01782e-02	1.96113e-02	4.36004e-05	7.05050e-01	DAB1---[]---OMA1	0.99630
chr6	rs114574237	51432456	G	T	-2.19297e-01	5.35905e-02	4.36102e-05	9.72457e-01	TFAP2B---[]--PKHD1	0.94158
chr3	rs10663357	157950028	D	I	7.44973e-02	1.82366e-02	4.36249e-05	5.69374e-01	[RSRC1]	0.99040
chr1	rs5774376	58343828	D	I	-8.01901e-02	1.96153e-02	4.36424e-05	7.05163e-01	DAB1---[]---OMA1	0.99603
chr17	rs2264857	3933025	A	G	-7.80160e-02	1.90895e-02	4.37317e-05	6.16240e-01	[ZZEF1]	0.95568
chr3	rs827172	157958717	A	G	7.44325e-02	1.82241e-02	4.37689e-05	5.69354e-01	[RSRC1]	0.99078
chr3	rs1724677	157952210	A	G	7.44751e-02	1.82348e-02	4.37779e-05	5.69342e-01	[RSRC1]	0.99039
chr3	rs698990	157947708	C	T	-7.44867e-02	1.82385e-02	4.38164e-05	4.30602e-01	[RSRC1]	0.99037
chr3	rs62691060	158041746	D	I	-7.44266e-02	1.82241e-02	4.38328e-05	4.30917e-01	[RSRC1]	0.98722
chr3	rs1095633	157961858	A	G	7.43836e-02	1.82139e-02	4.38447e-05	5.69030e-01	[RSRC1]	0.99117
chr3	rs139347686	157946795	A	G	-7.44937e-02	1.82414e-02	4.38657e-05	4.30554e-01	[RSRC1]	0.99025
chr3	rs827120	158039605	A	G	-7.43108e-02	1.81970e-02	4.38860e-05	4.31545e-01	[RSRC1]	0.98939
chr4	rs2174170	120771919	C	T	-1.20455e-01	2.95541e-02	4.38960e-05	1.13366e-01	PDE5A---[]---MAD2L1	0.98499
chr13	rs531161	55051017	C	T	7.36906e-02	1.80399e-02	4.38999e-05	4.74600e-01	[]	0.99671
chr17	rs2727064	3934101	A	G	7.79693e-02	1.90828e-02	4.39220e-05	3.83925e-01	[ZZEF1]	0.95625
chr10	rs142433446	133022644	D	I	-1.84638e-01	4.51296e-02	4.39307e-05	9.60153e-01	[TCERG1L]	0.95829
chr17	rs766434505	78557380	D	I	-8.04496e-02	1.96856e-02	4.39316e-05	7.04524e-01	[RPTOR]	0.98924
chr5	rs10514303	88045029	A	C	-1.29122e-01	3.15649e-02	4.39504e-05	9.14231e-01	[MEF2C]	0.98610
chr20	rs148150842	11839106	D	I	-7.88728e-02	1.93089e-02	4.40063e-05	5.79619e-01	[]--BTBD3	0.89123
chr13	rs796028	55045337	C	T	-7.37857e-02	1.80664e-02	4.40374e-05	5.25564e-01	[]	0.99492
chr17	rs55955529	49521647	A	G	1.08361e-01	2.65083e-02	4.40463e-05	1.57848e-01	UTP18---[]---CA10	0.84227
chr1	rs12095161	200437722	C	T	-1.27229e-01	3.11107e-02	4.40819e-05	9.13402e-01	ZNF281--[]--KIF14	0.99765
chr18	rs8182403	66029615	C	G	-1.04071e-01	2.54574e-02	4.40912e-05	8.58739e-01	DSEL---[]---TMX3	0.99385
chr3	rs57361244	157947116	C	G	-7.44609e-02	1.82395e-02	4.41283e-05	4.30585e-01	[RSRC1]	0.99035
chr4	rs11723608	180077492	G	T	1.28833e-01	3.16319e-02	4.41677e-05	8.95088e-01	[]	0.90638
chr6	rs116082887	51228775	C	G	-2.27584e-01	5.56481e-02	4.41740e-05	9.76017e-01	TFAP2B---[]---PKHD1	0.99252
chr4	rs1393967	120767281	G	T	-1.20808e-01	2.96526e-02	4.41942e-05	1.12943e-01	PDE5A---[]---MAD2L1	0.98124
chr2	rs1117246	34675025	C	T	7.38017e-02	1.80790e-02	4.42137e-05	5.49210e-01	FAM98A---[]	0.99415
chr17	rs11150739	78678979	A	G	8.94694e-02	2.18943e-02	4.42250e-05	2.16630e-01	[RPTOR]	0.98485
chr3	rs827175	157960534	A	G	7.43506e-02	1.82164e-02	4.42980e-05	5.69060e-01	[RSRC1]	0.99108
chr11	rs112707144	78396067	D	I	3.05537e-01	7.54975e-02	4.43035e-05	9.82283e-01	[TENM4]	0.91136
chr13	rs9510747	24050367	A	G	1.67015e-01	4.10580e-02	4.43111e-05	9.34361e-01	SACS--[]---TNFRSF19	0.84083
chr1	rs11577139	98666125	A	C	-7.72138e-02	1.89110e-02	4.43653e-05	5.82031e-01	DPYD---[]---SNX7	0.95615
chr13	rs1415201	55047295	C	T	7.36977e-02	1.80528e-02	4.43824e-05	4.74459e-01	[]	0.99599
chr6	rs4947122	111870090	C	T	8.79296e-02	2.15230e-02	4.43835e-05	2.12198e-01	REV3L--[]-TRAF3IP2	0.99603
chr17	rs112718811	78614597	D	I	-8.06329e-02	1.97420e-02	4.43875e-05	7.07818e-01	[RPTOR]	0.98905
chr3	rs699916	157958516	A	G	7.44210e-02	1.82360e-02	4.43955e-05	5.68917e-01	[RSRC1]	0.98957
chr17	rs8080265	78604814	A	G	-8.05043e-02	1.97112e-02	4.44158e-05	7.08097e-01	[RPTOR]	0.99266
chr16	rs8057044	53812614	A	G	-7.35006e-02	1.80069e-02	4.44296e-05	5.18244e-01	[FTO]	0.99950
chr17	rs62068351	78608933	C	G	8.06050e-02	1.97385e-02	4.45188e-05	2.91572e-01	[RPTOR]	0.98986
chr18	rs578016	66071097	A	G	-1.21575e-01	2.97498e-02	4.46046e-05	8.95582e-01	DSEL---[]---TMX3	0.95674
chr3	rs698991	157948469	A	T	7.44412e-02	1.82463e-02	4.46236e-05	5.69094e-01	[RSRC1]	0.98920
chr3	rs827125	157953173	G	T	-7.43848e-02	1.82325e-02	4.46268e-05	4.30600e-01	[RSRC1]	0.99056
chr6	rs76933733	51413348	A	G	-2.17886e-01	5.33047e-02	4.46424e-05	9.73575e-01	TFAP2B---[]--PKHD1	0.99136
chr6	rs750190	51549372	A	G	-1.91132e-01	4.67655e-02	4.47025e-05	9.63757e-01	[PKHD1]	0.95420
chr3	rs373133762	71566344	D	I	-7.69227e-02	1.88567e-02	4.47497e-05	4.42219e-01	[FOXP1]	0.94920
chr1	rs6673911	73852067	A	T	7.52588e-02	1.84429e-02	4.48113e-05	4.11312e-01	[]---LRRIQ3	0.98791
chr18	rs117503146	36840747	C	T	3.42412e-01	8.39110e-02	4.48634e-05	1.13429e-02	[]	0.84737
chr6	rs142215703	51265779	A	G	2.20119e-01	5.38746e-02	4.49033e-05	2.57804e-02	TFAP2B---[]---PKHD1	0.99089
chr10	rs1410901	92005165	C	T	1.35702e-01	3.32712e-02	4.49376e-05	4.41713e-01	KIF20B---[]---HTR7	0.93010
chr13	rs1537048	112119905	C	T	2.81728e-01	6.89399e-02	4.49456e-05	1.60802e-02	TEX29---[]---SOX1	0.95108
chr2	rs28755806	34668838	A	G	-7.38862e-02	1.81169e-02	4.49611e-05	4.51390e-01	FAM98A---[]	0.99262
chr18	rs12326223	66023654	C	T	-1.02268e-01	2.50452e-02	4.49643e-05	8.55053e-01	DSEL---[]---TMX3	0.99785
chr2	rs2276597	25344464	A	G	9.19587e-02	2.25717e-02	4.49720e-05	7.91394e-01	[EFR3B]	0.98140
chr2	rs7564400	25349059	C	T	-8.70330e-02	2.13605e-02	4.50475e-05	2.40147e-01	[EFR3B]	0.98959
chr2	rs1117717	34676353	C	T	7.37235e-02	1.80792e-02	4.50549e-05	5.49550e-01	FAM98A---[]	0.99452
chr13	rs12870912	55038384	C	T	-8.56673e-02	2.09892e-02	4.50722e-05	7.59456e-01	[]	0.96073
chr13	rs6561938	58266222	C	T	-8.11331e-02	1.98816e-02	4.51124e-05	7.17585e-01	[PCDH17]	0.99288
chr1	rs10890032	73789324	C	T	7.60384e-02	1.86404e-02	4.51537e-05	3.75059e-01	[]---LRRIQ3	0.99540
chr3	rs10618455	158039072	D	I	-7.41548e-02	1.81885e-02	4.51644e-05	4.31654e-01	[RSRC1]	0.99039
chr5	rs678951	143986257	A	T	-8.07532e-02	1.98155e-02	4.52020e-05	3.16043e-01	KCTD16---[]	0.96065
chr3	rs35480566	71583177	A	G	-7.66372e-02	1.87991e-02	4.52776e-05	4.44934e-01	[FOXP1]	0.95580
chr19	rs74174307	5333912	C	T	-1.59956e-01	3.91619e-02	4.53053e-05	9.42464e-01	PTPRS--[]---ZNRF4	0.90196
chr21	rs11203203	43836186	A	G	7.57028e-02	1.85753e-02	4.53508e-05	6.19772e-01	[UBASH3A]	0.99985
chr1	rs11210255	73931737	A	G	7.38970e-02	1.81225e-02	4.53690e-05	4.37502e-01	[]---LRRIQ3	0.99759
chr6	rs9360201	67041341	C	G	-8.00039e-02	1.96192e-02	4.53702e-05	5.89036e-01	EYS---[]	0.85319
chr6	rs2580010	51512310	C	G	1.76766e-01	4.32913e-02	4.54373e-05	4.13009e-02	[PKHD1]	0.99305
chr17	rs35637770	78633103	D	I	-7.59004e-02	1.86133e-02	4.54864e-05	6.25383e-01	[RPTOR]	0.98242
chr18	rs1943024	66022758	C	T	1.02144e-01	2.50320e-02	4.55124e-05	1.44700e-01	DSEL---[]---TMX3	0.99977
chr3	rs59730690	157946480	D	I	-7.44064e-02	1.82586e-02	4.55264e-05	4.29978e-01	[RSRC1]	0.98848
chr1	rs56337749	73928794	D	I	7.38605e-02	1.81178e-02	4.55562e-05	4.37125e-01	[]---LRRIQ3	0.99877
chrX	rs61314774	120320253	A	G	-8.79516e-02	2.16594e-02	4.55903e-05	1.78561e-01	GLUD2---[]	0.99540
chr5	rs7703746	103907337	A	G	7.38186e-02	1.81104e-02	4.56016e-05	4.68134e-01	[]	0.98615
chr1	rs6684973	73801632	A	G	-7.60908e-02	1.86643e-02	4.56235e-05	6.25329e-01	[]---LRRIQ3	0.99391
chr1	rs55683608	73928796	D	I	7.38484e-02	1.81177e-02	4.56790e-05	4.37126e-01	[]---LRRIQ3	0.99878
chr6	rs9356238	165073406	C	G	-7.42113e-02	1.82090e-02	4.57033e-05	5.21409e-01	[]---C6orf118	0.96783
chr21	rs386394849	45463091	D	I	-1.02021e-01	2.50106e-02	4.57714e-05	8.45125e-01	[TRAPPC10]	0.96522
chr2	rs1560880	34665374	C	T	7.39207e-02	1.81439e-02	4.57761e-05	5.47573e-01	FAM98A---[]	0.98912
chr3	rs148202733	167390376	A	G	-3.02721e-01	7.42247e-02	4.58385e-05	9.85241e-01	WDR49--[]--PDCD10	0.85441
chr5	rs1363101	103941070	G	T	7.32721e-02	1.79827e-02	4.58631e-05	4.80133e-01	[]	0.99540
chr3	rs34083277	157950813	D	I	-7.43676e-02	1.82596e-02	4.59880e-05	4.29937e-01	[RSRC1]	0.98831
chrX	rs4898282	24595414	C	T	6.93979e-02	1.70144e-02	4.60191e-05	3.34450e-01	[PCYT1B]	0.98433
chr2	rs13427264	34676694	A	C	-7.37178e-02	1.81014e-02	4.60968e-05	4.49465e-01	FAM98A---[]	0.99335
chr3	rs35290766	157947571	D	I	7.43933e-02	1.82695e-02	4.61475e-05	5.70082e-01	[RSRC1]	0.98750
chr11	rs141127160	10528832	D	I	3.19509e-01	7.84039e-02	4.61979e-05	1.16506e-02	AMPD3[]MTRNR2L8	0.97577
chr11	rs78239904	56992341	C	T	1.14715e-01	2.81319e-02	4.62251e-05	1.13329e-01	LRRC55--[]-APLNR	0.96851
chr6	rs1566005	165065003	C	T	7.44981e-02	1.82915e-02	4.62435e-05	4.77165e-01	[]---C6orf118	0.96477
chr3	rs150045021	157946823	A	G	-7.42697e-02	1.82417e-02	4.62614e-05	4.30654e-01	[RSRC1]	0.98990
chr13	rs7335445	55056625	C	T	-7.35119e-02	1.80516e-02	4.63349e-05	5.25269e-01	[]	0.99542
chr3	rs144943143	157946851	A	G	-7.42580e-02	1.82410e-02	4.63609e-05	4.30681e-01	[RSRC1]	0.98997
chr1	rs34836493	73787877	D	I	7.45264e-02	1.83044e-02	4.63950e-05	5.16167e-01	[]---LRRIQ3	0.98076
chr4	rs529160360	143515024	D	I	-3.45092e-01	8.57958e-02	4.64443e-05	1.46440e-02	[INPP4B]	0.89201
chr1	rs12037753	73932774	A	G	7.37296e-02	1.81079e-02	4.65433e-05	4.37077e-01	[]---LRRIQ3	0.99937
chr18	rs1116861	66023229	G	T	-1.02038e-01	2.50383e-02	4.65548e-05	8.55189e-01	DSEL---[]---TMX3	0.99929
chr5	rs7732142	113231967	A	C	9.08622e-02	2.23436e-02	4.65572e-05	7.84933e-01	YTHDC2---[]---KCNN2	0.97333
chr4	rs9999607	80632920	C	T	-2.86599e-01	7.10649e-02	4.65583e-05	1.99242e-02	GK2---[]---ANTXR2	0.97003
chr16	rs12924695	80604400	A	G	-8.96984e-02	2.20181e-02	4.65920e-05	7.46731e-01	DYNLRB2--[]--CDYL2	0.87910
chrX	rs71942522	24514685	D	I	6.71368e-02	1.64816e-02	4.66377e-05	3.98258e-01	[PDK3]	0.98601
chr1	rs525701:T	73938425	G	T	-7.37121e-02	1.81063e-02	4.66652e-05	5.63087e-01	[]---LRRIQ3	0.99897
chr2	rs11480955	34743472	D	I	-7.51900e-02	1.84792e-02	4.66882e-05	3.99483e-01	FAM98A---[]	0.98224
chr3	rs827091	157985706	A	G	7.39719e-02	1.81785e-02	4.67084e-05	5.69272e-01	[RSRC1]	0.99264
chr1	rs1923226	73846894	C	T	-7.41643e-02	1.82250e-02	4.68280e-05	4.86522e-01	[]---LRRIQ3	0.98774
chr5	rs10711423	176151284	D	I	1.22316e-01	3.00146e-02	4.68344e-05	1.03073e-01	TSPAN17--[]--UNC5A	0.94624
chr1	rs35428682	73839593	D	I	7.61629e-02	1.87108e-02	4.68728e-05	3.74701e-01	[]---LRRIQ3	0.98977
chr6	rs9356239	165073407	C	T	-7.40943e-02	1.82074e-02	4.69106e-05	5.21438e-01	[]---C6orf118	0.96799
chr1	rs12129573	73768366	A	C	-7.57957e-02	1.86249e-02	4.70592e-05	6.24861e-01	[]---LRRIQ3	0.99333
chr1	rs6673919	73852090	C	T	7.50760e-02	1.84502e-02	4.70884e-05	4.11563e-01	[]---LRRIQ3	0.98663
chr8	rs10097100	82754852	C	G	7.41586e-02	1.82252e-02	4.70995e-05	4.17226e-01	SNX16[]	0.99763
chr1	rs4353039	73935884	A	G	7.80728e-02	1.91830e-02	4.71434e-05	3.24973e-01	[]---LRRIQ3	0.99047
chr5	rs55873069	113219666	C	T	9.13089e-02	2.24699e-02	4.71523e-05	7.84660e-01	YTHDC2---[]---KCNN2	0.96426
chr17	rs8079766	3938215	C	T	7.73197e-02	1.90022e-02	4.72078e-05	3.87439e-01	[ZZEF1]	0.96008
chr11	rs10896594	56991687	A	G	1.14580e-01	2.81330e-02	4.72173e-05	1.13277e-01	LRRC55--[]-APLNR	0.96873
chr3	rs827161	157905224	A	T	-7.42819e-02	1.82669e-02	4.72579e-05	4.30856e-01	[RSRC1]	0.99110
chr14	rs79245362	28110664	C	T	1.02209e-01	2.51009e-02	4.73200e-05	1.63174e-01	[]	0.94030
chr3	rs827122	157948783	C	G	-7.41722e-02	1.82423e-02	4.73634e-05	4.30449e-01	[RSRC1]	0.99004
chr17	rs7211217	78658741	C	T	8.86948e-02	2.17911e-02	4.74036e-05	2.14841e-01	[RPTOR]	0.99153
chr4	rs374843452	99996377	D	I	9.89540e-02	2.43140e-02	4.74693e-05	2.13861e-01	[ADH5]	0.80202
chr1	rs11210256	73931851	A	G	7.36429e-02	1.81072e-02	4.74776e-05	4.37055e-01	[]---LRRIQ3	0.99952
chr2	rs72807674	25333105	A	C	8.12632e-02	1.99728e-02	4.74795e-05	2.84159e-01	[EFR3B]	0.97907
chr1	rs11210180	73664609	C	T	-7.45741e-02	1.83406e-02	4.75123e-05	4.95583e-01	NEGR1---[]---LRRIQ3	0.98268
chr17	rs6565472	78642620	C	T	8.99048e-02	2.20919e-02	4.75497e-05	2.04027e-01	[RPTOR]	0.99310
chr2	rs115557462	150606872	G	T	-3.35905e-01	8.35760e-02	4.75606e-05	1.49523e-02	MMADHC---[]---RND3	0.94826
chr8	rs10504741	82755353	A	C	7.41174e-02	1.82253e-02	4.75638e-05	4.17233e-01	SNX16[]	0.99763
chr3	rs1095629	157976553	C	T	7.40626e-02	1.82200e-02	4.75804e-05	5.68458e-01	[RSRC1]	0.98753
chr3	rs281816	193271352	C	T	-7.49302e-02	1.84269e-02	4.76840e-05	5.96418e-01	[ATP13A4]	0.95789
chr6	rs144978720	51212766	A	G	2.26347e-01	5.55913e-02	4.77050e-05	2.39761e-02	TFAP2B---[]---PKHD1	0.99309
chr3	rs827169	157956878	A	G	7.40799e-02	1.82273e-02	4.77157e-05	5.69064e-01	[RSRC1]	0.99016
chr6	rs2132413	165075680	C	T	-7.35909e-02	1.81059e-02	4.79033e-05	5.08627e-01	[]---C6orf118	0.97888
chr3	rs9856600	158045143	C	G	7.39516e-02	1.82010e-02	4.79620e-05	5.68447e-01	[RSRC1]	0.98959
chr1	rs150686504	73856405	D	I	-7.48748e-02	1.84213e-02	4.80102e-05	5.86405e-01	[]---LRRIQ3	0.98910
chr3	rs827807	157941909	A	C	7.42172e-02	1.82678e-02	4.80227e-05	5.69655e-01	[RSRC1]	0.98731
chr5	rs149114827	103819255	D	I	7.39927e-02	1.82096e-02	4.81077e-05	4.86803e-01	NUDT12---[]	0.97594
chr8	rs142110273	76603621	C	T	-3.40158e-01	8.46766e-02	4.81208e-05	1.45046e-02	HNF4G---[]---ZFHX4	0.93534
chr3	rs9856753	158045141	G	T	7.39364e-02	1.82009e-02	4.81270e-05	5.68461e-01	[RSRC1]	0.98959
chr1	rs505725	73930405	A	C	7.36151e-02	1.81150e-02	4.81542e-05	4.36891e-01	[]---LRRIQ3	0.99914
chr1	rs6699475	58371309	A	G	-8.21152e-02	2.01989e-02	4.82043e-05	7.24861e-01	DAB1---[]---OMA1	0.97764
chr3	rs827802	157920543	A	C	7.41635e-02	1.82616e-02	4.83461e-05	5.68613e-01	[RSRC1]	0.98884
chr6	rs76220883	51220900	A	G	2.26824e-01	5.57569e-02	4.84034e-05	2.38846e-02	TFAP2B---[]---PKHD1	0.99022
chr4	rs584272	17255650	C	T	7.46499e-02	1.83779e-02	4.86152e-05	3.95184e-01	LDB2---[]---QDPR	0.99973
chr5	rs11241248	113227737	A	C	9.07141e-02	2.23636e-02	4.86511e-05	7.86071e-01	YTHDC2---[]---KCNN2	0.97498
chr5	rs146323343	103792305	D	I	-7.40907e-02	1.82460e-02	4.86895e-05	5.18372e-01	NUDT12---[]	0.97380
chr6	rs56179736	51533512	C	T	1.76264e-01	4.33411e-02	4.87336e-05	4.13373e-02	[PKHD1]	0.99179
chr6	rs375111609	51211903	D	I	2.26069e-01	5.55939e-02	4.87784e-05	2.39751e-02	TFAP2B---[]---PKHD1	0.99318
chr21	rs80054410	43836010	C	T	7.55063e-02	1.86047e-02	4.88103e-05	6.12456e-01	[UBASH3A]	0.99017
chr9	rs75546108	36145196	A	C	-3.32044e-01	8.27807e-02	4.88370e-05	1.50859e-02	[GLIPR2]	0.96726
chr13	rs9510744	24040342	G	T	9.21351e-02	2.27209e-02	4.88542e-05	7.92601e-01	SACS--[]---TNFRSF19	0.97966
chr20	rs802950	48085832	A	C	7.87956e-02	1.94186e-02	4.88543e-05	6.57405e-01	[KCNB1]	0.92702
chr3	rs1730043	157903411	C	T	-7.42426e-02	1.82921e-02	4.88558e-05	4.29652e-01	[RSRC1]	0.98895
chr1	rs1923217	73829223	C	T	-7.40584e-02	1.82463e-02	4.89981e-05	4.86896e-01	[]---LRRIQ3	0.98671
chrX	rs62603813	120319757	A	C	-8.76073e-02	2.16660e-02	4.90968e-05	1.78509e-01	GLUD2---[]	0.99495
chrX	rs6418545	24836167	G	T	-6.69518e-02	1.64863e-02	4.91236e-05	5.90459e-01	[POLA1]	0.98136
chr5	rs60734212	103812660	A	G	-7.39496e-02	1.82213e-02	4.91537e-05	5.17000e-01	NUDT12---[]	0.97509
chr1	rs10921762	189284520	A	G	-7.59377e-02	1.87087e-02	4.91975e-05	5.92623e-01	[]---BRINP3	0.96889
chr1	rs12120214	73848985	A	G	7.50836e-02	1.85016e-02	4.93357e-05	4.16381e-01	[]---LRRIQ3	0.97934
chr17	rs142258999	1904631	A	G	1.59253e-01	3.93731e-02	4.93685e-05	9.31613e-01	[RTN4RL1]	0.81957
chr2	rs7577562	25348492	A	G	-8.65115e-02	2.13439e-02	4.93785e-05	2.43285e-01	[EFR3B]	0.98186
chr5	rs143985568	103942056	D	I	7.30102e-02	1.79945e-02	4.93860e-05	4.79409e-01	[]	0.99446
chr6	rs199529124	51526986	D	I	-1.76736e-01	4.34922e-02	4.94025e-05	9.58914e-01	[PKHD1]	0.98811
chr3	rs1095634	157964892	A	T	-7.39979e-02	1.82435e-02	4.94032e-05	4.29725e-01	[RSRC1]	0.98937
chr2	rs1519913	34745002	G	T	7.49700e-02	1.84858e-02	4.94448e-05	5.99644e-01	FAM98A---[]	0.97963
chr1	rs1392583	73921761	A	C	-7.76423e-02	1.91309e-02	4.95056e-05	6.75370e-01	[]---LRRIQ3	0.99723
chr1	rs10159299	208258102	C	T	-7.43969e-02	1.83380e-02	4.95161e-05	5.50910e-01	[PLXNA2]	0.98318
chr8	rs12681314	82756642	A	T	-7.39745e-02	1.82324e-02	4.95217e-05	5.82953e-01	SNX16-[]	0.99690
chr1	rs113118350	73842119	D	I	-7.62275e-02	1.87859e-02	4.95260e-05	6.26937e-01	[]---LRRIQ3	0.98504
chr13	rs146479392	85434185	D	I	-9.74748e-02	2.40643e-02	4.95283e-05	1.77358e-01	SLITRK1---[]---SLITRK6	0.98864
chr18	rs1943025	66022680	A	G	1.03629e-01	2.55193e-02	4.95437e-05	1.39673e-01	DSEL---[]---TMX3	0.99152
chr1	rs11580539	73896218	A	G	-7.44448e-02	1.83489e-02	4.95640e-05	5.91014e-01	[]---LRRIQ3	0.99729
chr3	rs6803008	71571345	C	T	-7.60828e-02	1.87599e-02	4.95652e-05	4.46684e-01	[FOXP1]	0.95788
chr13	rs9602568	85462442	A	C	-8.60964e-02	2.12473e-02	4.95813e-05	2.44228e-01	[]---SLITRK6	0.99748
chr16	rs10721	2303496	A	G	9.35349e-02	2.30879e-02	4.95908e-05	7.83016e-01	[RNPS1]	0.94550
chr6	rs6901180	51410323	A	C	-2.18525e-01	5.37871e-02	4.96423e-05	9.73824e-01	TFAP2B---[]--PKHD1	0.98441
chr18	rs4891672	66022893	C	T	-1.01744e-01	2.50598e-02	4.96885e-05	8.55439e-01	DSEL---[]---TMX3	0.99943
chr8	rs13259874	63516912	A	G	-8.98060e-02	2.21716e-02	4.98199e-05	2.22477e-01	[NKAIN3]	0.99042
chr3	rs1724729	157899116	C	T	-7.40923e-02	1.82771e-02	4.98919e-05	4.30461e-01	[RSRC1]	0.98999
chr1	rs12127629	73848987	A	C	-7.50208e-02	1.85005e-02	5.00040e-05	5.83588e-01	[]---LRRIQ3	0.97918
chr1	rs7522520	73664563	C	T	7.43271e-02	1.83354e-02	5.00864e-05	5.04320e-01	NEGR1---[]---LRRIQ3	0.98305
chr7	rs117182575	155131652	A	G	-1.79901e-01	4.43088e-02	5.00915e-05	9.58970e-01	INSIG1--[]--BLACE	0.93856
chr17	rs61213659	78600783	C	T	7.98831e-02	1.96953e-02	5.01386e-05	2.91956e-01	[RPTOR]	0.99393
chr7	rs34034034	83848889	A	T	1.73080e-01	4.26277e-02	5.02067e-05	4.40615e-02	SEMA3A--[]---SEMA3D	0.97995
chr17	rs62068300	78574727	A	G	-7.92131e-02	1.95336e-02	5.02561e-05	6.98106e-01	[RPTOR]	0.98054
chr1	rs11804192	73856397	G	T	-7.46706e-02	1.84194e-02	5.02574e-05	5.86309e-01	[]---LRRIQ3	0.98936
chr1	rs1487307	98668916	G	T	-7.57094e-02	1.86752e-02	5.02831e-05	5.99964e-01	DPYD---[]---SNX7	0.95423
chr6	rs945437	51547719	A	G	-1.87602e-01	4.62131e-02	5.02973e-05	9.63330e-01	[PKHD1]	0.96559
chr2	rs10171999	34537874	C	G	-1.78490e-01	4.39700e-02	5.03083e-05	9.58513e-01	FAM98A---[]	0.96729
chr1	rs12141936	73933930	A	G	-7.33830e-02	1.81034e-02	5.03092e-05	5.62994e-01	[]---LRRIQ3	0.99968
chr2	rs34329462	34701540	D	I	8.80881e-02	2.17232e-02	5.04224e-05	2.72912e-01	FAM98A---[]	0.84679
chr17	rs9896820	78693534	C	T	8.90507e-02	2.19571e-02	5.04644e-05	2.17168e-01	[RPTOR]	0.98172
chr4	rs80022104	143557762	G	T	-3.51521e-01	8.78206e-02	5.04771e-05	1.41634e-02	[INPP4B]	0.88704
chr18	rs601003	66072764	C	T	-1.20816e-01	2.97751e-02	5.05012e-05	8.95381e-01	DSEL---[]---TMX3	0.95498
chr7	rs117384967	155131681	A	G	-1.79797e-01	4.43075e-02	5.05701e-05	9.58937e-01	INSIG1--[]--BLACE	0.93742
chr17	rs11653499	78584303	A	G	-7.95711e-02	1.96291e-02	5.06125e-05	7.08077e-01	[RPTOR]	0.99819
chr6	rs202025831	98524926	D	I	-7.95559e-02	1.96446e-02	5.07553e-05	4.03211e-01	MMS22L---[]---POU3F2	0.86917
chr16	rs40342	2313343	C	T	-9.32514e-02	2.30505e-02	5.07601e-05	1.97692e-01	[RNPS1]	0.99610
chr1	rs17579100	58332957	C	T	-7.94071e-02	1.95925e-02	5.07660e-05	7.04981e-01	DAB1---[]---OMA1	0.99686
chr3	rs185929197	162268964	A	G	3.12008e-01	7.78372e-02	5.08692e-05	9.83472e-01	[]	0.95957
chr3	rs827156	157906957	A	G	7.39548e-02	1.82640e-02	5.08863e-05	5.69960e-01	[RSRC1]	0.99094
chr1	rs4950115	98706570	C	T	-7.61456e-02	1.87968e-02	5.09129e-05	5.96534e-01	DPYD---[]---SNX7	0.90521
chr1	rs12136984	73725998	G	T	-7.44605e-02	1.83859e-02	5.09243e-05	4.94622e-01	NEGR1---[]---LRRIQ3	0.97610
chr3	rs6778026	71571386	A	G	7.59610e-02	1.87592e-02	5.09270e-05	5.54099e-01	[FOXP1]	0.95768
chr15	rs1992283	93438609	C	G	7.86510e-02	1.94138e-02	5.10941e-05	3.15745e-01	[RP11-437B10.1]	0.98045
chr1	rs140073511	73856323	D	I	7.45442e-02	1.84066e-02	5.11348e-05	4.13347e-01	[]---LRRIQ3	0.99110
chr4	rs10452195	120776279	G	T	-1.19393e-01	2.95532e-02	5.12340e-05	1.13369e-01	PDE5A---[]---MAD2L1	0.98455
chr1	rs622421	73930493	A	G	-7.33571e-02	1.81162e-02	5.12400e-05	5.63208e-01	[]---LRRIQ3	0.99909
chr1	rs511175	73930988	C	T	7.33553e-02	1.81166e-02	5.12799e-05	4.36936e-01	[]---LRRIQ3	0.99892
chr6	rs73738043	51199871	A	G	2.20380e-01	5.43517e-02	5.13097e-05	2.59265e-02	TFAP2B---[]---PKHD1	0.96742
chr3	rs62245966	71397699	C	T	7.76654e-02	1.91894e-02	5.13944e-05	5.64546e-01	[FOXP1]	0.89355
chr6	rs12201812	10371777	C	G	-8.57216e-02	2.11631e-02	5.14072e-05	7.58043e-01	OFCC1---[]--TFAP2A	0.96791
chr6	rs6907657	51200113	A	C	-2.20342e-01	5.43491e-02	5.14235e-05	9.74077e-01	TFAP2B---[]---PKHD1	0.96780
chr6	rs7765707	10373174	C	T	-8.57453e-02	2.11695e-02	5.14307e-05	7.57482e-01	OFCC1---[]--TFAP2A	0.96586
chr17	rs8068594	78683803	G	T	8.87794e-02	2.19144e-02	5.14395e-05	2.16329e-01	[RPTOR]	0.98520
chr12	rs11065130	120898591	A	C	1.23398e-01	3.04472e-02	5.14561e-05	9.79952e-02	[GATC]	0.93639
chr2	rs6718083	25362194	A	G	8.66192e-02	2.14222e-02	5.14603e-05	7.62764e-01	[EFR3B]	0.99520
chr6	rs76300213	51207611	A	G	2.25724e-01	5.56868e-02	5.15668e-05	2.39196e-02	TFAP2B---[]---PKHD1	0.99220
chr6	rs201156004	51222122	D	I	-2.12926e-01	5.25259e-02	5.16012e-05	9.70363e-01	TFAP2B---[]---PKHD1	0.91846
chr6	rs17740610	51552621	G	T	-1.87080e-01	4.61526e-02	5.16050e-05	9.63117e-01	[PKHD1]	0.96464
chr6	rs9348478	10377070	A	G	-8.36987e-02	2.06703e-02	5.16267e-05	7.35424e-01	OFCC1---[]--TFAP2A	0.95404
chr18	rs1943033	66031129	C	T	-1.00929e-01	2.49152e-02	5.16674e-05	8.50867e-01	DSEL---[]---TMX3	0.99233
chr1	rs36026767	73663612	D	I	7.45403e-02	1.84211e-02	5.16787e-05	5.03138e-01	NEGR1---[]---LRRIQ3	0.97135
chr1	rs11210219	73849016	A	G	7.44972e-02	1.84075e-02	5.17421e-05	4.12236e-01	[]---LRRIQ3	0.99103
chr2	rs13036110	25350017	C	T	-9.07695e-02	2.24600e-02	5.17514e-05	2.07841e-01	[EFR3B]	0.99250
chr9	rs439467	10102903	C	T	-7.51425e-02	1.85645e-02	5.17776e-05	6.36856e-01	PTPRD--[]	0.99972
chr6	rs2580011	51511775	C	T	1.76125e-01	4.34653e-02	5.19129e-05	4.10198e-02	[PKHD1]	0.99176
chr7	rs10224307	135313837	C	T	7.30973e-02	1.80690e-02	5.19537e-05	4.77479e-01	[NUP205]	0.99365
chr1	rs11118982	208263980	A	G	-7.38039e-02	1.82455e-02	5.21060e-05	5.49460e-01	[PLXNA2]	0.99170
chr1	rs640561	73936360	C	T	7.73398e-02	1.91149e-02	5.22103e-05	3.24569e-01	[]---LRRIQ3	0.99877
chr18	rs1117240	66028739	A	G	-1.03082e-01	2.54623e-02	5.22568e-05	8.58958e-01	DSEL---[]---TMX3	0.99473
chr17	rs8081444	78682569	A	G	-8.85990e-02	2.18903e-02	5.22749e-05	7.83523e-01	[RPTOR]	0.98650
chr3	rs827159	157905655	C	T	7.38985e-02	1.82788e-02	5.22905e-05	5.70317e-01	[RSRC1]	0.99020
chr13	rs2096111	55072221	G	T	7.29118e-02	1.80299e-02	5.23039e-05	4.86205e-01	[]	0.99437
chr4	rs9991943	120778140	C	T	-1.19282e-01	2.95614e-02	5.23165e-05	1.13564e-01	PDE5A---[]---MAD2L1	0.98287
chr18	rs2995905	66010959	C	T	-1.02809e-01	2.53986e-02	5.23496e-05	8.54310e-01	DSEL---[]---TMX3	0.96876
chr5	rs60834942	7688165	C	T	-8.14748e-02	2.01585e-02	5.23619e-05	3.64178e-01	[ADCY2]	0.86133
chr11	rs56976338	78690480	G	T	-1.65653e-01	4.08886e-02	5.23786e-05	9.49090e-01	[TENM4]	0.95709
chr9	rs113503897	97681178	D	I	1.36244e-01	3.37858e-02	5.24558e-05	9.03299e-01	[C9orf3]	0.85483
[truncated: 8,001 more rows]
