# Supplementary material for: Characterizing mood disorders in the AFFECT study: a large, longitudinal, and phenotypically rich genetic cohort in the US
Source: Transl Psychiatry. 2022 Mar 25;12:121. doi: 10.1038/s41398-022-01877-2 (PMC8956583; doi:10.1038/s41398-022-01877-2)
Supplement: Supplementary file 4 — Supplementary Table 11 [file 41398_2022_1877_MOESM4_ESM.txt]

scaffold	ID	position	A1	A2	effect	stderr	pvalue	dose.b.0	gene.context	avg.rsqr
chr20	rs6015718	37341458	A	G	1.36172e-01	2.35056e-02	7.36572e-09	2.51414e-01	ARHGAP40--[]--SLC32A1	0.98568
chr20	rs6071181	37341953	A	G	-1.36129e-01	2.38108e-02	1.15896e-08	7.57930e-01	ARHGAP40--[]--SLC32A1	0.98930
chr20	rs6123987	37339645	C	G	-1.21946e-01	2.19868e-02	2.98927e-08	6.60415e-01	ARHGAP40--[]--SLC32A1	0.97098
chr20	rs6027580	37349737	A	G	1.13018e-01	2.10539e-02	7.91275e-08	4.36992e-01	ARHGAP40--[]-SLC32A1	0.97677
chr20	rs6027454	37336988	A	G	1.22608e-01	2.28779e-02	8.68918e-08	2.95040e-01	ARHGAP40--[]--SLC32A1	0.94938
chr20	rs13042447	37352849	C	T	-1.12377e-01	2.10695e-02	9.57416e-08	5.64658e-01	ARHGAP40--[]SLC32A1	0.97635
chr20	rs10633118	37336969	D	I	-1.20702e-01	2.26746e-02	1.05884e-07	7.06762e-01	ARHGAP40--[]--SLC32A1	0.97477
chr20	rs141154970	37337048	A	G	1.21549e-01	2.28744e-02	1.11485e-07	2.96452e-01	ARHGAP40--[]--SLC32A1	0.94923
chr20	rs112668524	37337073	D	I	-1.20052e-01	2.26643e-02	1.22349e-07	7.08834e-01	ARHGAP40--[]--SLC32A1	0.97704
chr20	rs1322183	37358274	G	T	-1.11564e-01	2.11058e-02	1.24443e-07	5.64571e-01	SLC32A1[]--ACTR5	0.97374
chr20	rs6128821	37354805	A	C	1.11195e-01	2.11018e-02	1.36137e-07	4.35880e-01	[SLC32A1]	0.97545
chr20	rs55681014	37337985	D	I	-1.18892e-01	2.26365e-02	1.55406e-07	6.96254e-01	ARHGAP40--[]--SLC32A1	0.95841
chr20	rs573736028	37337981	D	I	-1.18886e-01	2.26362e-02	1.55589e-07	6.96252e-01	ARHGAP40--[]--SLC32A1	0.95845
chr12	rs530421382	24154588	D	I	1.24433e-01	2.37285e-02	1.64460e-07	2.68829e-01	SOX5--[]---BCAT1	0.94514
chr6	rs79371809	20327414	A	G	-3.58994e-01	6.99909e-02	1.72697e-07	3.74545e-02	MBOAT1---[]--E2F3	0.80776
chr12	rs143481439	24154595	D	I	1.23886e-01	2.37105e-02	1.82257e-07	2.69598e-01	SOX5--[]---BCAT1	0.94520
chr12	rs61390698	24155321	C	T	-1.23347e-01	2.36925e-02	2.01620e-07	7.30901e-01	SOX5--[]---BCAT1	0.94813
chr12	rs12422817	24159515	C	T	1.22320e-01	2.35447e-02	2.13929e-07	2.68017e-01	SOX5--[]---BCAT1	0.96457
chr12	rs59745584	24155904	C	T	-1.22116e-01	2.36484e-02	2.52877e-07	7.30743e-01	SOX5--[]---BCAT1	0.95180
chr20	rs6015719	37341510	G	T	-1.08227e-01	2.10741e-02	2.78131e-07	5.37175e-01	ARHGAP40--[]--SLC32A1	0.96934
chr12	rs12424336	24156900	A	G	1.20565e-01	2.36737e-02	3.68231e-07	2.68160e-01	SOX5--[]---BCAT1	0.95256
chr20	rs144008148	37328250	D	I	1.14753e-01	2.25554e-02	3.74520e-07	3.01602e-01	ARHGAP40--[]--SLC32A1	0.97460
chr4	rs6843563	105383540	A	G	-1.10930e-01	2.19139e-02	4.23824e-07	6.66364e-01	TACR3---[]-CXXC4	0.97892
chr20	rs142934720	37337023	A	G	1.11765e-01	2.21148e-02	4.40595e-07	3.54978e-01	ARHGAP40--[]--SLC32A1	0.93896
chr1	rs11209943	72750500	A	G	1.22762e-01	2.44103e-02	4.67008e-07	6.35482e-01	NEGR1-[]	0.99617
chr20	rs1475095	37312714	A	G	1.13132e-01	2.24655e-02	4.91229e-07	2.98277e-01	ARHGAP40--[]--SLC32A1	0.98488
chr20	rs9679799	37331578	A	G	1.13478e-01	2.25431e-02	4.97122e-07	2.93134e-01	ARHGAP40--[]--SLC32A1	0.99188
chr20	rs6064884	37319995	A	G	-1.12498e-01	2.23920e-02	5.22347e-07	7.02336e-01	ARHGAP40--[]--SLC32A1	0.99372
chr4	rs4698920	105379055	A	G	1.10083e-01	2.19359e-02	5.32252e-07	3.33856e-01	TACR3---[]--CXXC4	0.97701
chr20	rs6071180	37340089	C	G	-1.05899e-01	2.11420e-02	5.46386e-07	5.72875e-01	ARHGAP40--[]--SLC32A1	0.96813
chr12	rs1391786	24166739	A	G	-1.17300e-01	2.33950e-02	5.55935e-07	7.29260e-01	SOX5--[]---BCAT1	0.97470
chr4	rs34818372	105379797	D	I	1.09814e-01	2.19576e-02	5.82108e-07	3.33542e-01	TACR3---[]-CXXC4	0.97590
chr4	rs34142040	105394947	D	I	-1.10000e-01	2.20246e-02	6.04369e-07	6.76073e-01	[CXXC4]	0.98368
chr20	rs11468270	37306246	D	I	1.12914e-01	2.26089e-02	6.09523e-07	2.97954e-01	ARHGAP40--[]--SLC32A1	0.97539
chr20	rs6071101	37317978	A	G	-1.11752e-01	2.24094e-02	6.33317e-07	7.02491e-01	ARHGAP40--[]--SLC32A1	0.99196
chr20	rs6015637	37318505	A	G	-1.11708e-01	2.24055e-02	6.37004e-07	7.02528e-01	ARHGAP40--[]--SLC32A1	0.99257
chr20	rs6071145	37328576	A	C	1.12128e-01	2.25087e-02	6.51746e-07	2.93119e-01	ARHGAP40--[]--SLC32A1	0.99486
chr20	rs11480148	37315828	D	I	-1.12216e-01	2.25279e-02	6.52259e-07	7.04592e-01	ARHGAP40--[]--SLC32A1	0.98357
chr20	rs1885461	37314182	C	T	-1.11914e-01	2.24700e-02	6.54133e-07	7.03522e-01	ARHGAP40--[]--SLC32A1	0.98723
chr20	rs6027333	37323263	A	G	1.11495e-01	2.24061e-02	6.69749e-07	2.95195e-01	ARHGAP40--[]--SLC32A1	0.99820
chr20	rs6027274	37317179	C	T	-1.11595e-01	2.24416e-02	6.81579e-07	7.04322e-01	ARHGAP40--[]--SLC32A1	0.99140
chr20	rs1885458	37320534	G	T	1.11448e-01	2.24134e-02	6.82744e-07	2.95504e-01	ARHGAP40--[]--SLC32A1	0.99494
chr20	rs1154702	37316601	C	T	1.11539e-01	2.24362e-02	6.86133e-07	2.95668e-01	ARHGAP40--[]--SLC32A1	0.99178
chr20	rs6027270	37316393	A	G	-1.11530e-01	2.24402e-02	6.90808e-07	7.04368e-01	ARHGAP40--[]--SLC32A1	0.99144
chr20	rs6027265	37315993	C	T	1.11523e-01	2.24414e-02	6.92738e-07	2.95793e-01	ARHGAP40--[]--SLC32A1	0.99085
chr20	rs11334114	37311285	D	I	1.11951e-01	2.25326e-02	6.96716e-07	2.95578e-01	ARHGAP40--[]--SLC32A1	0.98468
chr20	rs1040898	37309854	C	T	-1.11914e-01	2.25445e-02	7.12163e-07	7.03853e-01	ARHGAP40--[]--SLC32A1	0.98271
chr20	rs1885459	37314936	A	G	1.11376e-01	2.24550e-02	7.27282e-07	2.97514e-01	ARHGAP40--[]--SLC32A1	0.98702
chr20	rs6015631	37316913	G	T	-1.11276e-01	2.24381e-02	7.30239e-07	7.04207e-01	ARHGAP40--[]--SLC32A1	0.99161
chr20	rs6027284	37318359	A	G	1.11215e-01	2.24299e-02	7.33810e-07	2.95883e-01	ARHGAP40--[]--SLC32A1	0.99272
chr4	rs4413407	105393361	A	G	-1.08944e-01	2.19849e-02	7.38753e-07	6.75264e-01	[CXXC4]	0.98581
chr20	rs6015611	37308301	A	G	1.11950e-01	2.25878e-02	7.41765e-07	2.95572e-01	ARHGAP40--[]--SLC32A1	0.98013
chr20	rs6027244	37312009	A	G	1.11547e-01	2.25069e-02	7.42122e-07	2.95613e-01	ARHGAP40--[]--SLC32A1	0.98608
chr4	rs3554	105390165	C	T	1.08920e-01	2.20107e-02	7.65254e-07	3.24967e-01	[CXXC4]	0.98300
chr20	rs6027273	37317110	C	T	1.11107e-01	2.24670e-02	7.84247e-07	2.96052e-01	ARHGAP40--[]--SLC32A1	0.98840
chr4	rs7665487	105380212	A	G	-1.09137e-01	2.20829e-02	7.90477e-07	6.75146e-01	TACR3---[]-CXXC4	0.97734
chr20	rs1885456	37324496	G	T	1.10979e-01	2.24481e-02	7.90904e-07	2.93235e-01	ARHGAP40--[]--SLC32A1	0.99794
chr20	rs71189933	37318089	D	I	-1.10894e-01	2.24350e-02	7.94079e-07	7.04511e-01	ARHGAP40--[]--SLC32A1	0.99279
chr20	rs11476740	37313056	D	I	1.11655e-01	2.25898e-02	7.94703e-07	2.94949e-01	ARHGAP40--[]--SLC32A1	0.98065
chr4	rs9994117	105385391	G	T	1.08883e-01	2.20436e-02	8.01486e-07	3.24896e-01	TACR3---[]-CXXC4	0.98041
chr20	rs6071050	37306072	C	T	1.11731e-01	2.26159e-02	8.04343e-07	2.96492e-01	ARHGAP40--[]--SLC32A1	0.97634
chr20	rs6071139	37326549	A	T	1.11024e-01	2.24729e-02	8.05051e-07	2.93557e-01	ARHGAP40--[]--SLC32A1	0.99616
chr20	rs6071127	37322257	A	C	-1.10654e-01	2.24155e-02	8.20930e-07	7.06283e-01	ARHGAP40--[]--SLC32A1	0.99904
chr20	rs1358900	37323970	A	C	-1.10757e-01	2.24403e-02	8.24701e-07	7.06502e-01	ARHGAP40--[]--SLC32A1	0.99817
chr20	rs7344456	37307294	C	T	-1.11542e-01	2.26017e-02	8.26344e-07	7.03995e-01	ARHGAP40--[]--SLC32A1	0.97791
chr20	rs6064886	37321368	C	T	-1.10569e-01	2.24190e-02	8.40372e-07	7.06445e-01	ARHGAP40--[]--SLC32A1	0.99815
chr20	rs6071126	37322225	C	G	-1.10446e-01	2.24094e-02	8.55002e-07	7.06427e-01	ARHGAP40--[]--SLC32A1	0.99944
chr20	rs6027232	37310003	C	T	-1.10934e-01	2.25283e-02	8.73538e-07	7.03464e-01	ARHGAP40--[]--SLC32A1	0.98351
chr20	rs1475096	37310927	A	G	-1.10870e-01	2.25163e-02	8.74509e-07	7.03276e-01	ARHGAP40--[]--SLC32A1	0.98407
chr20	rs6027371	37326172	A	C	-1.10712e-01	2.24837e-02	8.74740e-07	7.06955e-01	ARHGAP40--[]--SLC32A1	0.99648
chr20	rs6015618	37310382	C	T	1.10908e-01	2.25244e-02	8.74867e-07	2.96435e-01	ARHGAP40--[]--SLC32A1	0.98384
chr20	rs1033514	37310514	C	G	1.11002e-01	2.25439e-02	8.75043e-07	2.97158e-01	ARHGAP40--[]--SLC32A1	0.98047
chr20	rs1033515	37310509	A	G	1.11004e-01	2.25451e-02	8.75859e-07	2.97150e-01	ARHGAP40--[]--SLC32A1	0.98038
chr20	rs6027369	37326084	A	G	-1.10643e-01	2.24758e-02	8.80707e-07	7.06745e-01	ARHGAP40--[]--SLC32A1	0.99669
chr20	rs2902891	37309787	A	G	-1.10925e-01	2.25343e-02	8.81132e-07	7.03496e-01	ARHGAP40--[]--SLC32A1	0.98313
chr20	rs6071047	37306006	C	T	-1.11196e-01	2.26115e-02	9.03084e-07	7.03154e-01	ARHGAP40--[]--SLC32A1	0.97590
chr20	rs6071049	37306029	C	G	1.11231e-01	2.26214e-02	9.06069e-07	2.95859e-01	ARHGAP40--[]--SLC32A1	0.97702
chr20	rs6027218	37307262	A	G	1.11120e-01	2.26027e-02	9.09687e-07	2.96899e-01	ARHGAP40--[]--SLC32A1	0.97632
chr20	rs6027233	37310082	A	G	-1.10718e-01	2.25294e-02	9.18261e-07	7.03458e-01	ARHGAP40--[]--SLC32A1	0.98323
chr20	rs722077	37322748	C	T	-1.10115e-01	2.24263e-02	9.39277e-07	7.06066e-01	ARHGAP40--[]--SLC32A1	0.99781
chr20	rs11480639	37323294	D	I	-1.10718e-01	2.25665e-02	9.56806e-07	7.03004e-01	ARHGAP40--[]--SLC32A1	0.97836
chr2	rs140988689	25365643	D	I	-1.04743e-01	2.14231e-02	9.65485e-07	3.78950e-01	[EFR3B]	0.99307
chr20	rs6071092	37314122	A	G	1.10104e-01	2.24594e-02	9.75719e-07	2.97320e-01	ARHGAP40--[]--SLC32A1	0.98745
chr20	rs6027331	37323183	C	T	-1.09899e-01	2.24167e-02	9.75861e-07	7.05632e-01	ARHGAP40--[]--SLC32A1	0.99860
chr20	rs6027216	37306914	A	G	1.10763e-01	2.25963e-02	9.78910e-07	2.96817e-01	ARHGAP40--[]--SLC32A1	0.97755
chr20	rs6071119	37322023	A	G	-1.09831e-01	2.24101e-02	9.83877e-07	7.06611e-01	ARHGAP40--[]--SLC32A1	0.99896
chr20	rs1885460	37314470	C	T	-1.10033e-01	2.24615e-02	9.94204e-07	7.03488e-01	ARHGAP40--[]--SLC32A1	0.98800
chr20	rs11474175	37308312	D	I	-1.10956e-01	2.26532e-02	9.98247e-07	7.04109e-01	ARHGAP40--[]--SLC32A1	0.97539
chr20	rs1830609	37325025	C	T	1.09880e-01	2.24417e-02	1.00723e-06	2.95514e-01	ARHGAP40--[]--SLC32A1	0.99631
chr20	rs722079	37322835	A	G	-1.09527e-01	2.24321e-02	1.07983e-06	7.06635e-01	ARHGAP40--[]--SLC32A1	0.99871
chr20	rs6027459	37337575	A	G	1.04984e-01	2.15577e-02	1.13335e-06	3.57068e-01	ARHGAP40--[]--SLC32A1	0.97728
chr20	rs6015666	37324627	C	T	1.09349e-01	2.24868e-02	1.19326e-06	2.93748e-01	ARHGAP40--[]--SLC32A1	0.99615
chr2	rs6720422	25371558	A	G	1.03752e-01	2.14039e-02	1.19421e-06	6.24488e-01	[EFR3B]	0.99888
chr20	rs6015665	37324612	C	T	1.09319e-01	2.24856e-02	1.19971e-06	2.93753e-01	ARHGAP40--[]--SLC32A1	0.99621
chr20	rs7262449	37309311	C	T	1.09699e-01	2.25812e-02	1.22210e-06	2.96032e-01	ARHGAP40--[]--SLC32A1	0.98156
chr12	rs1909350	24180586	A	G	1.15999e-01	2.39056e-02	1.27441e-06	2.44289e-01	SOX5--[]---BCAT1	0.99910
chr18	rs547492	26481458	A	G	1.02442e-01	2.11696e-02	1.29808e-06	4.46921e-01	CDH2---[]	0.97667
chr18	rs567233	26448352	C	T	-1.01898e-01	2.10757e-02	1.31425e-06	5.13647e-01	CDH2---[]	0.98209
chr18	rs1518587	26433557	C	T	-1.01585e-01	2.10175e-02	1.32462e-06	5.13962e-01	CDH2---[]	0.98636
chr18	rs547488	26481463	C	G	-1.02358e-01	2.11704e-02	1.32535e-06	5.53098e-01	CDH2---[]	0.97652
chr18	rs28500620	26446434	A	C	1.01630e-01	2.10544e-02	1.36712e-06	4.86653e-01	CDH2---[]	0.98405
chr18	rs11386308	26412621	D	I	1.01459e-01	2.10238e-02	1.37514e-06	4.86230e-01	CDH2---[]	0.98463
chr20	rs6071174	37336541	C	T	1.04052e-01	2.15393e-02	1.38025e-06	3.56920e-01	ARHGAP40--[]--SLC32A1	0.98146
chr1	rs34305371	72733610	A	G	-1.88315e-01	3.88158e-02	1.38767e-06	9.01048e-01	[NEGR1]	0.80648
chr2	rs13428823	25373298	A	G	-1.03002e-01	2.13835e-02	1.39347e-06	3.76343e-01	[EFR3B]	0.99993
chr18	rs12965885	26453068	A	G	-1.01695e-01	2.10970e-02	1.41374e-06	5.13920e-01	CDH2---[]	0.97912
chr2	rs13401333	25373031	C	T	1.02941e-01	2.13853e-02	1.41612e-06	6.23710e-01	[EFR3B]	0.99974
chr18	rs485916	26438855	A	G	1.01355e-01	2.10331e-02	1.42472e-06	4.86377e-01	CDH2---[]	0.98588
chr18	rs790314	26412633	A	G	1.01146e-01	2.10056e-02	1.45100e-06	4.86425e-01	CDH2---[]	0.98582
chr18	rs519805	26445157	A	G	1.01259e-01	2.10480e-02	1.48293e-06	4.86718e-01	CDH2---[]	0.98495
chr4	rs4440219	105397431	C	T	1.04572e-01	2.17540e-02	1.56025e-06	3.41205e-01	[CXXC4]	0.98926
chr5	rs325501	104007433	C	G	1.01417e-01	2.11428e-02	1.61729e-06	4.10480e-01	[]	0.98577
chr2	rs7563834	25366080	A	G	-1.02296e-01	2.13826e-02	1.64398e-06	3.78898e-01	[EFR3B]	0.99633
chr18	rs8094399	26403339	C	T	1.00386e-01	2.09730e-02	1.67649e-06	4.84020e-01	CDH2---[]	0.98682
chr18	rs2171324	26445040	C	T	-1.00734e-01	2.10525e-02	1.68844e-06	5.13297e-01	CDH2---[]	0.98481
chr18	rs68145148	26417059	A	G	1.00611e-01	2.10235e-02	1.69867e-06	4.38022e-01	CDH2---[]	0.99008
chr18	rs356858	26395533	C	T	-1.00493e-01	2.10012e-02	1.70333e-06	5.61783e-01	CDH2---[]	0.98903
chr18	rs11345550	26409367	D	I	-1.01184e-01	2.11656e-02	1.72497e-06	5.11136e-01	CDH2---[]	0.96969
chr18	rs569438215	26414587	D	I	-1.04255e-01	2.18259e-02	1.74957e-06	4.77892e-01	CDH2---[]	0.91134
chr18	rs356813	26389666	C	T	-1.00381e-01	2.10026e-02	1.75229e-06	5.62525e-01	CDH2---[]	0.98721
chr18	rs12967371	26411727	A	G	1.00254e-01	2.09992e-02	1.78096e-06	4.86842e-01	CDH2---[]	0.98614
chr6	rs7769752	99662681	C	T	1.06968e-01	2.23721e-02	1.79424e-06	2.93122e-01	FBXL4---[]--FAXC	0.99881
chr18	rs1941195	26425451	A	G	1.00203e-01	2.09934e-02	1.80774e-06	4.40281e-01	CDH2---[]	0.99122
chr18	rs790310	26424100	C	T	-1.00076e-01	2.09783e-02	1.81466e-06	5.13555e-01	CDH2---[]	0.98804
chr18	rs11345551	26409185	D	I	-1.00196e-01	2.10002e-02	1.82499e-06	5.60067e-01	CDH2---[]	0.99169
chr17	rs78020644	47277765	A	G	-4.22015e-01	9.07258e-02	1.84643e-06	2.00528e-02	B4GALNT2--[]-GNGT2	0.80691
chr18	rs12458315	26447206	C	T	1.00373e-01	2.10798e-02	1.89631e-06	4.87673e-01	CDH2---[]	0.98194
chr18	rs1086386	26431105	A	C	-1.00118e-01	2.10315e-02	1.92580e-06	5.60183e-01	CDH2---[]	0.99022
chr18	rs472482	26444242	A	G	1.00189e-01	2.10600e-02	1.93723e-06	4.86270e-01	CDH2---[]	0.98374
chr18	rs577218	26434987	C	G	-1.00080e-01	2.10392e-02	1.94169e-06	5.13950e-01	CDH2---[]	0.98459
chr18	rs1518588	26404958	A	G	-9.97127e-02	2.09706e-02	1.96146e-06	5.15504e-01	CDH2---[]	0.98800
chr18	rs12964232	26483168	G	T	-1.00406e-01	2.11320e-02	2.01170e-06	5.52827e-01	CDH2---[]	0.98161
chr18	rs12458874	26405451	A	G	9.95928e-02	2.09759e-02	2.02970e-06	4.84683e-01	CDH2---[]	0.98748
chr18	rs2312612	26451082	C	G	-1.00064e-01	2.10889e-02	2.05987e-06	5.12521e-01	CDH2---[]	0.98051
chr18	rs549381	26424631	C	T	9.95504e-02	2.09754e-02	2.06703e-06	4.40407e-01	CDH2---[]	0.99335
chr18	rs34911383	26415610	C	T	9.95623e-02	2.09863e-02	2.06740e-06	4.86817e-01	CDH2---[]	0.98750
chr18	rs473040	26424852	C	T	9.95401e-02	2.09752e-02	2.07161e-06	4.40405e-01	CDH2---[]	0.99337
chr18	rs35119234	26418858	A	G	-9.94760e-02	2.09843e-02	2.10527e-06	5.13127e-01	CDH2---[]	0.98760
chr15	rs12591646	55919139	G	T	1.21015e-01	2.56275e-02	2.12550e-06	7.78697e-01	[PRTG]	0.99408
chr18	rs12968006	26411473	C	T	-9.94316e-02	2.09969e-02	2.15767e-06	5.13688e-01	CDH2---[]	0.98651
chr18	rs1487017	26380021	C	T	9.94145e-02	2.09947e-02	2.16198e-06	4.84358e-01	CDH2---[]	0.97978
chr2	rs3795955	25375105	C	T	-1.03484e-01	2.19000e-02	2.18609e-06	3.47110e-01	[EFR3B]	0.99542
chr18	rs12970563	26375403	A	G	9.94636e-02	2.10180e-02	2.19347e-06	4.84228e-01	CDH2---[]	0.97770
chr18	rs17768477	26388873	A	G	-9.92973e-02	2.09839e-02	2.19569e-06	5.15314e-01	CDH2---[]	0.98188
chr18	rs67288695	26375701	A	T	-9.94835e-02	2.10263e-02	2.20322e-06	5.15105e-01	CDH2---[]	0.97660
chr18	rs10853692	26434227	A	G	9.94183e-02	2.10156e-02	2.20964e-06	4.87061e-01	CDH2---[]	0.98632
chr1	rs12127789	72740073	G	T	1.67228e-01	3.51792e-02	2.21478e-06	1.20547e-01	[NEGR1]	0.83364
chr1	rs35526787	72738649	D	I	-1.67139e-01	3.51766e-02	2.23844e-06	8.79473e-01	[NEGR1]	0.83403
chr18	rs1159973	26377724	A	G	-9.94383e-02	2.10233e-02	2.23961e-06	5.62512e-01	CDH2---[]	0.98462
chr18	rs12455020	26437593	C	T	9.94425e-02	2.10330e-02	2.24007e-06	4.86919e-01	CDH2---[]	0.98539
chr5	rs325546	104055261	A	C	-1.00035e-01	2.11543e-02	2.26530e-06	5.88837e-01	[]	0.98808
chr5	rs325502	104008133	A	G	9.94622e-02	2.10417e-02	2.28052e-06	4.24059e-01	[]	0.98507
chr13	rs4353386	58263290	A	G	-9.91982e-02	2.10064e-02	2.28276e-06	4.68108e-01	[PCDH17]	0.98984
chr18	rs11873999	26465663	C	T	1.01046e-01	2.13808e-02	2.28333e-06	4.37837e-01	CDH2---[]	0.96179
chr15	rs59647323	55928272	G	T	1.21824e-01	2.58824e-02	2.28919e-06	7.82914e-01	[PRTG]	0.98328
chr18	rs17690509	26392422	A	G	-9.90731e-02	2.09807e-02	2.30642e-06	5.15619e-01	CDH2---[]	0.98362
chr18	rs12454606	26454930	A	G	-9.96556e-02	2.11108e-02	2.32195e-06	5.11980e-01	CDH2---[]	0.97777
chr15	rs9920740	55913725	C	T	-1.22214e-01	2.59832e-02	2.32436e-06	2.16499e-01	[PRTG]	0.98408
chr18	rs1518586	26465676	A	C	1.01006e-01	2.13905e-02	2.32886e-06	4.37744e-01	CDH2---[]	0.96103
chr20	rs6027419	37332205	A	G	1.01409e-01	2.14651e-02	2.33926e-06	3.60713e-01	ARHGAP40--[]--SLC32A1	0.98942
chr18	rs502240	26485729	C	T	9.97074e-02	2.11297e-02	2.36177e-06	4.48249e-01	CDH2---[]	0.98134
chr18	rs11659703	26381546	A	G	9.90447e-02	2.09962e-02	2.36209e-06	4.84605e-01	CDH2---[]	0.97965
chr18	rs68174871	26389201	G	T	-9.89556e-02	2.09784e-02	2.36485e-06	5.15236e-01	CDH2---[]	0.98243
chr18	rs12954609	26488039	C	G	-9.97862e-02	2.11529e-02	2.37877e-06	5.51868e-01	CDH2---[]	0.97981
chr18	rs2460083	26417966	G	T	9.89061e-02	2.09909e-02	2.44648e-06	4.40569e-01	CDH2---[]	0.99246
chr6	rs1632949	29793724	C	T	1.00754e-01	2.14156e-02	2.44685e-06	6.07315e-01	HLA-F--[]-HLA-G	0.99912
chr15	rs11638787	55932187	C	G	-1.22148e-01	2.60269e-02	2.44771e-06	2.15980e-01	[PRTG]	0.97634
chr18	rs544737	26475209	G	T	-9.95309e-02	2.11243e-02	2.44870e-06	5.56922e-01	CDH2---[]	0.98319
chr18	rs17770064	26451729	A	G	-9.93501e-02	2.10964e-02	2.45427e-06	5.11799e-01	CDH2---[]	0.97943
chr18	rs56874670	26379240	A	G	-9.88957e-02	2.10060e-02	2.47274e-06	5.15702e-01	CDH2---[]	0.97915
chr15	rs4774796	55925947	A	G	1.21530e-01	2.59101e-02	2.48199e-06	7.83964e-01	[PRTG]	0.98538
chr18	rs2186957	26496051	C	T	-9.98538e-02	2.12187e-02	2.51566e-06	5.50957e-01	CDH2---[]	0.97358
chr2	rs1866146	25380573	A	G	-1.02532e-01	2.18297e-02	2.51647e-06	3.50591e-01	[EFR3B]	0.99730
chr16	rs201399553	53829963	D	I	1.01180e-01	2.15029e-02	2.53838e-06	4.12640e-01	[FTO]	0.95742
chr5	rs21126	104013782	A	G	9.90799e-02	2.10591e-02	2.54140e-06	4.24111e-01	[]	0.98358
chr18	rs790316	26408130	A	C	-9.92052e-02	2.11074e-02	2.57623e-06	5.25521e-01	CDH2---[]	0.97730
chr20	rs6027421	37332259	A	C	9.94165e-02	2.11588e-02	2.62618e-06	4.13108e-01	ARHGAP40--[]--SLC32A1	0.97657
chr18	rs518980	26474740	C	G	-9.92537e-02	2.11391e-02	2.65423e-06	5.57292e-01	CDH2---[]	0.98175
chr15	rs3910565	55906482	C	T	1.21831e-01	2.60495e-02	2.65508e-06	7.80951e-01	[PRTG]	0.97233
chr16	rs77721373	73621627	C	T	-3.03882e-01	6.41443e-02	2.66158e-06	9.75062e-01	ZFHX3---[]---PSMD7	0.95953
chr18	rs56791590	26379150	A	G	-9.85581e-02	2.10044e-02	2.67116e-06	5.15949e-01	CDH2---[]	0.97880
chr18	rs1518589	26404772	C	T	-9.82946e-02	2.09805e-02	2.76647e-06	5.14811e-01	CDH2---[]	0.98751
chr20	rs1358899	37329693	A	G	1.00435e-01	2.14351e-02	2.82888e-06	3.61075e-01	ARHGAP40--[]--SLC32A1	0.99231
chr11	rs74545146	102383815	A	G	3.16969e-01	6.89439e-02	2.84262e-06	9.68420e-01	TMEM123--[]-MMP7	0.93482
chr18	rs472744	26462375	G	T	-9.89883e-02	2.11648e-02	2.90145e-06	5.56658e-01	CDH2---[]	0.97888
chr18	rs568581	26462286	G	T	9.89952e-02	2.11745e-02	2.92715e-06	4.43081e-01	CDH2---[]	0.97845
chr18	rs473294	26459123	C	T	9.89016e-02	2.11650e-02	2.96046e-06	4.43638e-01	CDH2---[]	0.97897
chr1	rs12124523	72621463	C	T	1.74882e-01	3.72464e-02	2.96452e-06	1.03458e-01	[NEGR1]	0.84135
chr13	rs11619022	58270224	C	T	9.80732e-02	2.10128e-02	2.98970e-06	5.33045e-01	[PCDH17]	0.98803
chr18	rs12970836	26483886	C	T	9.85766e-02	2.11201e-02	3.03675e-06	4.49602e-01	CDH2---[]	0.98206
chr18	rs475886	26458910	A	G	-9.87704e-02	2.11644e-02	3.04942e-06	5.56444e-01	CDH2---[]	0.97891
chr20	rs6015693	37330809	A	G	-9.99882e-02	2.14442e-02	3.16122e-06	6.38949e-01	ARHGAP40--[]--SLC32A1	0.99226
chr18	rs71173810	26494802	D	I	-1.00626e-01	2.16003e-02	3.16464e-06	5.33457e-01	CDH2---[]	0.93368
chr20	rs6071146	37328605	A	G	9.99215e-02	2.14337e-02	3.17409e-06	3.60559e-01	ARHGAP40--[]--SLC32A1	0.99241
chr1	rs12134600	72635996	A	C	-1.58194e-01	3.38302e-02	3.19969e-06	8.71372e-01	[NEGR1]	0.85076
chr18	rs113603706	26485908	D	I	-1.01478e-01	2.17983e-02	3.20830e-06	5.20886e-01	CDH2---[]	0.91056
chr18	rs1607412	26492729	C	T	-9.86900e-02	2.12084e-02	3.25249e-06	5.50487e-01	CDH2---[]	0.97498
chr6	rs55649146	99667079	C	T	1.10695e-01	2.37561e-02	3.28760e-06	2.52884e-01	FBXL4---[]--FAXC	0.98855
chr10	rs2351357	87188417	A	C	-1.24039e-01	2.67910e-02	3.32740e-06	1.99360e-01	CCSER2---[]---GRID1	0.98960
chr18	rs790309	26437029	A	C	-9.79537e-02	2.10732e-02	3.33854e-06	5.61027e-01	CDH2---[]	0.98730
chr18	rs12454003	26315799	C	G	9.86260e-02	2.12390e-02	3.36362e-06	5.20002e-01	CDH2---[]	0.96185
chr15	rs34351490	55883549	A	G	-1.23062e-01	2.66452e-02	3.53392e-06	2.19895e-01	PYGO1-[]--PRTG	0.93151
chr17	rs9897473	11196767	A	G	-9.76177e-02	2.10974e-02	3.62307e-06	4.53036e-01	[SHISA6]	0.95898
chr18	rs8084673	26467539	A	G	9.79496e-02	2.11516e-02	3.63035e-06	4.44527e-01	CDH2---[]	0.98049
chr16	rs9931900	53818813	A	G	9.84071e-02	2.12523e-02	3.65688e-06	4.11219e-01	[FTO]	0.98045
chr6	rs11154751	99657859	C	T	-1.09499e-01	2.36153e-02	3.66952e-06	7.48257e-01	FBXL4---[]--FAXC	0.99244
chr4	rs10002111	67815504	A	G	-1.15585e-01	2.49152e-02	3.67448e-06	7.81860e-01	[]---CENPC	0.98075
chr18	rs35652586	26430899	D	I	-9.72874e-02	2.10288e-02	3.67853e-06	5.12694e-01	CDH2---[]	0.98418
chr12	rs11047206	24161508	A	C	-1.04015e-01	2.24672e-02	3.74853e-06	6.82772e-01	SOX5--[]---BCAT1	0.97241
chr10	rs2451490	106619111	C	T	1.57467e-01	3.39352e-02	3.82356e-06	1.01494e-01	[SORCS3]	0.95797
chr17	rs8080657	11196531	A	G	-9.73601e-02	2.11030e-02	3.86620e-06	4.52925e-01	[SHISA6]	0.95856
chr7	rs10266317	98382569	A	G	-1.14145e-01	2.46743e-02	3.88552e-06	7.60627e-01	NPTX2---[]--TMEM130	0.91877
chr6	rs6903828	99665310	A	G	-1.08911e-01	2.35595e-02	3.92495e-06	7.46804e-01	FBXL4---[]--FAXC	0.99681
chr6	rs7772505	99666305	C	T	-1.09308e-01	2.36535e-02	3.95570e-06	7.46697e-01	FBXL4---[]--FAXC	0.99132
chr18	rs12959774	26459014	A	C	9.75874e-02	2.11721e-02	4.02881e-06	4.44865e-01	CDH2---[]	0.97843
chr18	rs71173808	26456668	D	I	-9.76245e-02	2.11928e-02	4.08202e-06	5.54394e-01	CDH2---[]	0.97548
chr4	rs57811393	105389092	D	I	9.96708e-02	2.16255e-02	4.10531e-06	3.54705e-01	TACR3---[]CXXC4	0.97560
chr12	rs1353792	24180307	A	C	1.10420e-01	2.39370e-02	4.12755e-06	2.43994e-01	SOX5--[]---BCAT1	0.99819
chr13	rs9527684	58275138	A	G	-9.68328e-02	2.10527e-02	4.13215e-06	4.42530e-01	[PCDH17]	0.99177
chr18	rs12458922	26463388	A	G	9.77094e-02	2.12256e-02	4.14415e-06	4.45804e-01	CDH2---[]	0.97221
chr6	rs4840007	99649289	A	C	1.08367e-01	2.35039e-02	4.16034e-06	2.53912e-01	FBXL4---[]--FAXC	0.99734
chr15	rs67323111	55882217	D	I	-1.23360e-01	2.69065e-02	4.16315e-06	2.18195e-01	PYGO1-[]--PRTG	0.91557
chr4	rs28657372	105375274	A	G	9.95714e-02	2.16192e-02	4.16683e-06	3.58544e-01	TACR3---[]--CXXC4	0.97448
chr6	rs6908689	99665546	A	G	-1.08908e-01	2.36266e-02	4.18337e-06	7.47450e-01	FBXL4---[]--FAXC	0.99370
chr10	rs10509521	87189449	C	T	1.23097e-01	2.68677e-02	4.20293e-06	8.03141e-01	CCSER2---[]---GRID1	0.99171
chr17	rs2233364	47287651	C	T	-3.42304e-01	7.58850e-02	4.23497e-06	2.63887e-02	[ABI3]	0.84188
chr16	rs9937709	53820813	A	G	9.66805e-02	2.10199e-02	4.24255e-06	4.17290e-01	[FTO]	0.99953
chr2	rs115234285	19253106	A	C	-2.21584e-01	4.79176e-02	4.26791e-06	9.53306e-01	NT5C1B-RDH14---[]---OSR1	0.88418
chr16	rs9933509	53818167	C	T	-9.66577e-02	2.10206e-02	4.26815e-06	5.83071e-01	[FTO]	0.99922
chr1	rs557968020	73351558	D	I	9.76643e-02	2.12561e-02	4.27264e-06	4.98153e-01	NEGR1---[]	0.95642
chr6	rs1908805	99646446	C	T	1.08217e-01	2.35023e-02	4.28272e-06	2.53902e-01	FBXL4---[]--FAXC	0.99749
chr13	rs7328666	58280885	C	T	-9.64251e-02	2.10007e-02	4.29446e-06	4.41665e-01	[PCDH17]	0.99529
chr18	rs34616170	26463360	D	I	9.75967e-02	2.12388e-02	4.30991e-06	4.45867e-01	CDH2---[]	0.97105
chr18	rs536701457	26417151	A	G	1.01108e-01	2.20062e-02	4.35115e-06	4.01469e-01	CDH2---[]	0.91992
chr10	rs7074335	106700394	C	T	1.59122e-01	3.45310e-02	4.46180e-06	9.98999e-02	[SORCS3]	0.94316
chr6	rs12212493	99653012	A	G	-1.08145e-01	2.35338e-02	4.47590e-06	7.46528e-01	FBXL4---[]--FAXC	0.99634
chr17	rs117668060	47290813	A	G	-3.41244e-01	7.58519e-02	4.49791e-06	2.65307e-02	[ABI3]	0.83795
chr5	rs325523	104045386	A	C	9.65762e-02	2.10568e-02	4.51259e-06	4.22313e-01	[]	0.99087
chr6	rs12530395	99667242	C	T	1.09108e-01	2.37618e-02	4.55438e-06	2.53782e-01	FBXL4---[]--FAXC	0.98663
chr16	rs7206629	53821413	C	T	-9.63537e-02	2.10175e-02	4.55954e-06	5.82947e-01	[FTO]	0.99926
chr18	rs1825753	26358755	A	G	-9.67481e-02	2.11189e-02	4.58473e-06	5.22022e-01	CDH2---[]	0.97665
chr6	rs7751071	99654467	C	G	1.08073e-01	2.35460e-02	4.59462e-06	2.52990e-01	FBXL4---[]--FAXC	0.99708
chr6	rs4403268	99654176	A	G	-1.08072e-01	2.35464e-02	4.59678e-06	7.47012e-01	FBXL4---[]--FAXC	0.99705
chr6	rs36173413	99653946	A	G	-1.08063e-01	2.35478e-02	4.61126e-06	7.47021e-01	FBXL4---[]--FAXC	0.99697
chr6	rs35104291	99653909	A	G	-1.07912e-01	2.35155e-02	4.61456e-06	7.46590e-01	FBXL4---[]--FAXC	0.99743
chr6	rs149960377	99657527	C	T	-1.07847e-01	2.35089e-02	4.64639e-06	7.46444e-01	FBXL4---[]--FAXC	0.99808
chr6	rs7772670	99666588	A	G	1.09088e-01	2.37793e-02	4.64760e-06	2.53133e-01	FBXL4---[]--FAXC	0.98516
chr7	rs73400822	98381659	A	G	-1.13046e-01	2.46414e-02	4.67016e-06	7.60589e-01	NPTX2---[]--TMEM130	0.92126
chr17	rs11657576	11206958	C	G	9.49211e-02	2.07501e-02	4.68155e-06	5.31591e-01	[SHISA6]	0.98794
chr10	rs4933358	87172095	A	G	-1.22099e-01	2.67806e-02	4.68681e-06	1.96915e-01	CCSER2---[]---GRID1	0.99348
chr16	rs7201850	53821862	C	T	9.62420e-02	2.10228e-02	4.70300e-06	4.17400e-01	[FTO]	0.99887
chr6	rs56216336	99654257	A	C	1.07787e-01	2.35120e-02	4.71725e-06	2.53558e-01	FBXL4---[]--FAXC	0.99776
chr12	rs13377952	24160776	A	C	1.03629e-01	2.26215e-02	4.73953e-06	3.10541e-01	SOX5--[]---BCAT1	0.96839
chr20	rs6027258	37314674	A	G	9.64116e-02	2.10640e-02	4.74104e-06	3.96598e-01	ARHGAP40--[]--SLC32A1	0.98359
chr6	rs62422172	99652739	A	G	-1.07737e-01	2.35135e-02	4.77152e-06	7.46439e-01	FBXL4---[]--FAXC	0.99762
chr6	rs559754969	99655935	C	T	1.07709e-01	2.35105e-02	4.78593e-06	2.53346e-01	FBXL4---[]--FAXC	0.99812
chr6	rs11154726	99618365	C	T	-1.07750e-01	2.35219e-02	4.79496e-06	7.45015e-01	FBXL4---[]---FAXC	0.99324
chr6	rs4594953	99654085	A	C	1.07675e-01	2.35124e-02	4.82724e-06	2.53345e-01	FBXL4---[]--FAXC	0.99795
chr2	rs146644631	65566895	A	G	-5.37848e-01	1.21832e-01	4.83239e-06	1.20806e-02	[SPRED2]	0.82435
chr6	rs12215641	99642209	C	G	1.07839e-01	2.35506e-02	4.83772e-06	2.52945e-01	FBXL4---[]--FAXC	0.99670
chr10	rs4304708	87184801	A	G	-1.21863e-01	2.67726e-02	4.85644e-06	1.97618e-01	CCSER2---[]---GRID1	0.99478
chr10	rs7077952	87177603	C	G	-1.23368e-01	2.71200e-02	4.92114e-06	1.93686e-01	CCSER2---[]---GRID1	0.98174
chr4	rs11097862	105377993	C	T	9.89622e-02	2.16514e-02	4.92784e-06	3.56319e-01	TACR3---[]--CXXC4	0.97456
chr6	rs7773562	99610936	C	G	1.07862e-01	2.35783e-02	4.93968e-06	2.54449e-01	FBXL4---[]---FAXC	0.98888
chr16	rs28429148	53798319	A	G	-9.73898e-02	2.13297e-02	4.95198e-06	5.53216e-01	[FTO]	0.95252
chr10	rs10749517	87179311	A	G	-1.21503e-01	2.67197e-02	4.96462e-06	1.97751e-01	CCSER2---[]---GRID1	0.99636
chr1	rs6699175	72514896	C	T	1.65045e-01	3.59930e-02	4.98176e-06	1.07554e-01	[NEGR1]	0.84755
chr16	rs9939973	53800568	A	G	-9.56404e-02	2.09509e-02	4.99285e-06	5.70838e-01	[FTO]	0.99881
chr6	rs9399068	99633011	A	C	-1.07398e-01	2.34892e-02	4.99572e-06	7.45912e-01	FBXL4---[]--FAXC	0.99817
chr6	rs1566115	99632323	G	T	-1.07364e-01	2.34888e-02	5.02889e-06	7.45893e-01	FBXL4---[]--FAXC	0.99811
chr6	rs62422169	99647361	A	G	-1.07445e-01	2.35157e-02	5.07225e-06	7.46652e-01	FBXL4---[]--FAXC	0.99771
chr7	rs35990339	98380333	C	T	1.12293e-01	2.45754e-02	5.09615e-06	2.38594e-01	NPTX2---[]--TMEM130	0.92797
chr16	rs9940128	53800754	A	G	-9.54633e-02	2.09367e-02	5.12225e-06	5.70897e-01	[FTO]	0.99991
chr15	rs11636556	55884615	A	G	1.21115e-01	2.66685e-02	5.12636e-06	7.82958e-01	PYGO1-[]--PRTG	0.93539
chr10	rs5019241	87184129	A	G	-1.21449e-01	2.67537e-02	5.15252e-06	1.97653e-01	CCSER2---[]---GRID1	0.99553
chr6	rs62436328	147994645	C	T	2.59553e-01	5.65804e-02	5.15489e-06	2.98616e-02	SAMD5---[]---SASH1	0.92629
chr4	rs1481268	67811439	C	G	1.13865e-01	2.49250e-02	5.15533e-06	2.17835e-01	[]---CENPC	0.98219
chr10	rs5019242	87184149	C	T	1.21440e-01	2.67539e-02	5.16154e-06	8.02349e-01	CCSER2---[]---GRID1	0.99552
chr10	rs7907531	87184175	C	T	1.21439e-01	2.67542e-02	5.16428e-06	8.02350e-01	CCSER2---[]---GRID1	0.99551
chr10	rs10749518	87184243	C	T	1.21433e-01	2.67545e-02	5.17111e-06	8.02351e-01	CCSER2---[]---GRID1	0.99551
chr10	rs7910963	87185234	A	G	-1.21604e-01	2.67930e-02	5.17382e-06	1.97392e-01	CCSER2---[]---GRID1	0.99369
chr18	rs12954563	26487494	A	T	9.68241e-02	2.12535e-02	5.20421e-06	4.46583e-01	CDH2---[]	0.97297
chr16	rs9930333:G	53799977	G	T	-9.55419e-02	2.09743e-02	5.23166e-06	5.71201e-01	[FTO]	0.99794
chr6	rs9766722	99648850	A	C	-1.07382e-01	2.35361e-02	5.23570e-06	7.46943e-01	FBXL4---[]--FAXC	0.99680
chr12	rs35940531	24200924	G	T	1.10371e-01	2.41891e-02	5.24990e-06	2.37482e-01	SOX5--[]---BCAT1	0.99453
chr4	rs6552048	67811135	A	G	-1.13800e-01	2.49321e-02	5.25091e-06	7.82175e-01	[]---CENPC	0.98122
chr16	rs9940646	53800629	C	G	9.53490e-02	2.09393e-02	5.27166e-06	4.29159e-01	[FTO]	0.99964
chr10	rs10749519	87184337	C	G	-1.21336e-01	2.67592e-02	5.28194e-06	1.97636e-01	CCSER2---[]---GRID1	0.99512
chr6	rs55636642	99647794	C	T	1.07466e-01	2.35706e-02	5.31297e-06	2.52744e-01	FBXL4---[]--FAXC	0.99573
chr10	rs10749516	87175259	C	T	1.20815e-01	2.66584e-02	5.34360e-06	8.02348e-01	CCSER2---[]---GRID1	0.99908
chr6	rs4840016	99667374	C	T	-1.08403e-01	2.37870e-02	5.36767e-06	7.45379e-01	FBXL4---[]--FAXC	0.98510
chr13	rs9537781	58285916	A	G	-9.64594e-02	2.12247e-02	5.37972e-06	4.50178e-01	[PCDH17]	0.97473
chr16	rs1421086	53801343	A	C	-9.52553e-02	2.09394e-02	5.38520e-06	5.70846e-01	[FTO]	0.99973
chr3	rs1456191	117614743	A	T	-1.01506e-01	2.22841e-02	5.38537e-06	7.04089e-01	[]	0.99422
chr10	rs7897371	87188475	C	G	1.21473e-01	2.68197e-02	5.41244e-06	8.02423e-01	CCSER2---[]---GRID1	0.99234
chr16	rs1558901	53803187	A	T	9.52373e-02	2.09409e-02	5.41551e-06	4.29214e-01	[FTO]	0.99966
chr10	rs2351354	87186681	C	T	1.21419e-01	2.68094e-02	5.41884e-06	8.02478e-01	CCSER2---[]---GRID1	0.99325
chr6	rs12201712	99642178	A	G	-1.07077e-01	2.35083e-02	5.42571e-06	7.46367e-01	FBXL4---[]--FAXC	0.99789
chr6	rs74841251	88141892	G	T	-2.50945e-01	5.48669e-02	5.44413e-06	9.63791e-01	[CFAP206,RP3-382I10.7]	0.84020
chr10	rs10749522	87189947	C	T	1.21491e-01	2.68315e-02	5.44678e-06	8.02445e-01	CCSER2---[]---GRID1	0.99120
chr18	rs1464216	26471864	C	T	-9.62187e-02	2.11655e-02	5.45254e-06	5.55736e-01	CDH2---[]	0.97845
chr16	rs9940278	53800200	C	T	9.52286e-02	2.09456e-02	5.45255e-06	4.29234e-01	[FTO]	0.99920
chr16	rs9923544	53801985	C	T	9.52019e-02	2.09422e-02	5.46611e-06	4.29406e-01	[FTO]	0.99954
chr10	rs2351347	87174520	A	G	-1.20546e-01	2.66302e-02	5.48305e-06	1.97939e-01	CCSER2---[]---GRID1	0.99980
chr4	rs7693525	67810770	A	C	1.13534e-01	2.49248e-02	5.48828e-06	2.17853e-01	[]---CENPC	0.98241
chr10	rs2351348	87174959	G	T	1.20559e-01	2.66352e-02	5.49219e-06	8.02070e-01	CCSER2---[]---GRID1	0.99959
chr16	rs9923147	53801549	C	T	9.52092e-02	2.09491e-02	5.49651e-06	4.29444e-01	[FTO]	0.99852
chr16	rs9941349	53825488	C	T	9.55472e-02	2.10252e-02	5.52084e-06	4.15217e-01	[FTO]	0.99995
chr5	rs10078721	92420689	A	G	-9.38463e-02	2.06562e-02	5.52305e-06	5.51980e-01	[]---NR2F1	0.99988
chr6	rs59031464	147989935	A	G	-2.58154e-01	5.64543e-02	5.52470e-06	9.69864e-01	SAMD5--[]---SASH1	0.92502
chr4	rs10032824	67809868	C	T	1.13477e-01	2.49251e-02	5.54963e-06	2.17849e-01	[]---CENPC	0.98244
chr10	rs11201617	87176585	A	G	1.20622e-01	2.66635e-02	5.55579e-06	8.02107e-01	CCSER2---[]---GRID1	0.99842
chr10	rs7477445	87176755	A	G	1.20615e-01	2.66653e-02	5.57179e-06	8.02109e-01	CCSER2---[]---GRID1	0.99830
chr10	rs7087138	87175763	A	C	1.20543e-01	2.66507e-02	5.57752e-06	8.02055e-01	CCSER2---[]---GRID1	0.99890
chr4	rs1532351	67807961	A	G	1.13494e-01	2.49351e-02	5.58049e-06	2.17971e-01	[]---CENPC	0.98179
chr4	rs1383712	67820475	C	T	-1.10887e-01	2.43717e-02	5.60178e-06	7.68051e-01	[]---CENPC	0.98314
chr4	rs10016423	67809423	C	T	-1.13506e-01	2.49428e-02	5.60595e-06	7.82650e-01	[]---CENPC	0.98170
chr2	rs66614505	66340748	G	T	1.20890e-01	2.67536e-02	5.68349e-06	8.01690e-01	SPRED2---[]---MEIS1	0.98076
chr6	rs1496971	99641248	A	G	-1.06853e-01	2.35101e-02	5.68545e-06	7.46282e-01	FBXL4---[]--FAXC	0.99767
chr6	rs11154741	99638145	C	T	1.06791e-01	2.35074e-02	5.74204e-06	2.53737e-01	FBXL4---[]--FAXC	0.99793
chr3	rs1162395	9111221	C	T	-2.31094e-01	5.17165e-02	5.78247e-06	2.68978e-01	[SRGAP3]	0.96256
chr4	rs1471563	67806972	C	T	1.13386e-01	2.49531e-02	5.78333e-06	2.17827e-01	[]---CENPC	0.98130
chr6	rs9375977	99637123	C	T	-1.06896e-01	2.35388e-02	5.78628e-06	7.46590e-01	FBXL4---[]--FAXC	0.99678
chr13	rs9537785	58308015	C	T	9.57973e-02	2.11558e-02	5.80961e-06	5.60928e-01	PCDH17-[]	0.98777
chr10	rs10736334	87186332	C	G	1.20865e-01	2.67833e-02	5.85874e-06	8.01507e-01	CCSER2---[]---GRID1	0.98905
chr4	rs1383723	67803507	A	T	-1.13431e-01	2.49782e-02	5.86080e-06	7.82360e-01	[]---CENPC	0.98028
chr10	rs12261199	87178341	C	G	-1.20549e-01	2.67175e-02	5.88095e-06	1.97548e-01	CCSER2---[]---GRID1	0.99624
chr10	rs6585955	87183603	A	G	1.20690e-01	2.67500e-02	5.88517e-06	8.02439e-01	CCSER2---[]---GRID1	0.99553
chr10	rs10749521	87186373	A	G	1.20803e-01	2.67749e-02	5.88733e-06	7.99251e-01	CCSER2---[]---GRID1	0.97952
chr10	rs10749520	87186366	C	T	1.20798e-01	2.67746e-02	5.89153e-06	7.99268e-01	CCSER2---[]---GRID1	0.97963
chr16	rs11642841	53845487	A	C	-9.61753e-02	2.12250e-02	5.89385e-06	6.02933e-01	[FTO]	0.96512
chr16	rs9930397	53799985	A	T	-9.50124e-02	2.09753e-02	5.90381e-06	5.71188e-01	[FTO]	0.99794
chr12	rs12425162	24206241	C	G	-1.08684e-01	2.39592e-02	5.94134e-06	7.54239e-01	SOX5---[]---BCAT1	0.99386
chr13	rs4297581	58282035	A	T	9.51808e-02	2.10428e-02	5.95247e-06	5.58145e-01	[PCDH17]	0.99167
chr10	rs10887476	87184973	A	G	-1.20754e-01	2.67804e-02	5.96140e-06	1.97431e-01	CCSER2---[]---GRID1	0.99463
chr10	rs4568952	87173673	A	G	-1.20358e-01	2.66930e-02	5.96597e-06	1.97478e-01	CCSER2---[]---GRID1	0.99686
chr2	rs12467888	66335273	C	T	1.20432e-01	2.67137e-02	5.97386e-06	8.01711e-01	SPRED2---[]---MEIS1	0.98190
chr4	rs6845642	67804890	A	G	1.13160e-01	2.49432e-02	5.98519e-06	2.17987e-01	[]---CENPC	0.98160
chr10	rs2351353	87185629	A	G	-1.20766e-01	2.67895e-02	5.99246e-06	1.97400e-01	CCSER2---[]---GRID1	0.99450
chr7	rs4729479	98336010	A	T	-1.02153e-01	2.25392e-02	6.00901e-06	7.17268e-01	NPTX2--[]---TMEM130	0.99294
chr6	rs12524864	99625695	A	G	1.06606e-01	2.35201e-02	6.02849e-06	2.53728e-01	FBXL4---[]--FAXC	0.99675
chr3	rs1585086	117615717	C	G	1.00959e-01	2.22819e-02	6.03518e-06	2.95877e-01	[]	0.99469
chr6	rs12196981	99624196	A	G	-1.06618e-01	2.35239e-02	6.03575e-06	7.46113e-01	FBXL4---[]--FAXC	0.99629
chr6	rs2892632	99629281	A	G	-1.06671e-01	2.35374e-02	6.04649e-06	7.46813e-01	FBXL4---[]--FAXC	0.99713
chr4	rs1351466	67814028	C	T	-1.13034e-01	2.49279e-02	6.04940e-06	7.81642e-01	[]---CENPC	0.98015
chr10	rs1021360	106649661	A	G	1.55299e-01	3.41821e-02	6.05739e-06	1.01237e-01	[SORCS3]	0.94934
chr4	rs2318543	67803263	A	G	-1.13098e-01	2.49469e-02	6.07573e-06	7.82015e-01	[]---CENPC	0.98152
chr18	rs11665315	26327068	C	T	-9.53012e-02	2.10753e-02	6.07791e-06	5.26153e-01	CDH2---[]	0.97514
chr6	rs12216144	99623458	A	T	1.06821e-01	2.35774e-02	6.08430e-06	2.52884e-01	FBXL4---[]--FAXC	0.99470
chr15	rs62021899	55888519	A	T	1.19407e-01	2.65031e-02	6.09438e-06	7.82451e-01	PYGO1-[]--PRTG	0.94672
chr2	rs10190614	66344624	C	T	1.21226e-01	2.69184e-02	6.10593e-06	8.03795e-01	SPRED2---[]---MEIS1	0.97884
chr6	rs149564042	99638208	D	I	-1.06601e-01	2.35360e-02	6.12331e-06	7.46750e-01	FBXL4---[]--FAXC	0.99737
chr10	rs2291694	87179902	A	G	-1.20224e-01	2.67001e-02	6.14624e-06	1.97910e-01	CCSER2---[]---GRID1	0.99685
chr2	rs73918105	19299735	C	G	1.92720e-01	4.24092e-02	6.16013e-06	6.01323e-02	NT5C1B-RDH14---[]---OSR1	0.91602
chr10	rs4488139	87184689	C	T	-1.20457e-01	2.67571e-02	6.17043e-06	1.98648e-01	CCSER2---[]---GRID1	0.99061
chr5	rs325500	104006667	A	G	-9.55283e-02	2.11304e-02	6.18106e-06	5.92193e-01	[]	0.98736
chr15	rs34248137	55890061	D	I	1.17637e-01	2.61239e-02	6.18348e-06	7.74163e-01	PYGO1-[]--PRTG	0.94621
chr10	rs10788441	87170534	C	G	-1.20175e-01	2.67009e-02	6.20406e-06	1.97673e-01	CCSER2---[]---GRID1	0.99449
chr18	rs1496479	26322005	G	T	-9.53025e-02	2.10984e-02	6.22043e-06	5.25853e-01	CDH2---[]	0.97380
chr6	rs12525432	99627125	A	G	1.06385e-01	2.35102e-02	6.24604e-06	2.53732e-01	FBXL4---[]--FAXC	0.99747
chr10	rs146902671	87177288	D	I	-1.20124e-01	2.66987e-02	6.25137e-06	1.99591e-01	CCSER2---[]---GRID1	0.98940
chr4	rs5860767	105378514	D	I	-9.88707e-02	2.18733e-02	6.28472e-06	6.62685e-01	TACR3---[]--CXXC4	0.97687
chr4	rs923994	67802992	A	G	-1.12939e-01	2.49535e-02	6.29553e-06	7.82042e-01	[]---CENPC	0.98135
chr6	rs11154737	99634156	C	G	-1.06319e-01	2.35071e-02	6.31130e-06	7.46417e-01	FBXL4---[]--FAXC	0.99821
chr13	rs558190947	58253495	D	I	1.02750e-01	2.27353e-02	6.35201e-06	3.07999e-01	[PCDH17]	0.94566
chr10	rs2351358	87191554	G	T	-1.27605e-01	2.83893e-02	6.35825e-06	1.86589e-01	CCSER2---[]---GRID1	0.92634
chr4	rs6845883	67801500	A	G	-1.12895e-01	2.49667e-02	6.41880e-06	7.81571e-01	[]---CENPC	0.97788
chr6	rs62436324	147992488	A	G	-2.55938e-01	5.63657e-02	6.42024e-06	9.69866e-01	SAMD5---[]---SASH1	0.92706
chr10	rs4433512	87184577	A	C	-1.20299e-01	2.67754e-02	6.44173e-06	1.99373e-01	CCSER2---[]---GRID1	0.98628
chr6	rs12216403	99637492	C	T	1.06224e-01	2.35100e-02	6.44978e-06	2.53543e-01	FBXL4---[]--FAXC	0.99809
chr16	rs11075985	53805207	A	C	-9.44904e-02	2.09471e-02	6.45194e-06	5.69674e-01	[FTO]	0.99896
chr12	rs11829977	24194615	C	T	1.08578e-01	2.40338e-02	6.49314e-06	2.40161e-01	SOX5--[]---BCAT1	0.99763
chr10	rs4032252	87179758	C	T	-1.19991e-01	2.67213e-02	6.51551e-06	1.97604e-01	CCSER2---[]---GRID1	0.99610
chr10	rs10736333	87186318	C	G	-1.20392e-01	2.68186e-02	6.55625e-06	1.99054e-01	CCSER2---[]---GRID1	0.98410
chr16	rs9928094	53799905	A	G	9.44482e-02	2.09538e-02	6.55806e-06	4.30258e-01	[FTO]	0.99834
chr16	rs9937521	53799296	C	T	9.47311e-02	2.10195e-02	6.57948e-06	4.28268e-01	[FTO]	0.99377
chr6	rs2067872	99615417	C	T	1.06519e-01	2.35978e-02	6.58017e-06	2.53865e-01	FBXL4---[]---FAXC	0.99024
chr16	rs8047587	53798622	G	T	9.43159e-02	2.09327e-02	6.59269e-06	4.46642e-01	[FTO]	0.99056
chr2	rs76541963	19319407	A	G	-1.94774e-01	4.29904e-02	6.61143e-06	9.40633e-01	NT5C1B-RDH14---[]---OSR1	0.91711
chr16	rs28562191	53799303	C	T	9.46989e-02	2.10178e-02	6.61586e-06	4.28294e-01	[FTO]	0.99396
chr16	rs201940822	53799270	D	I	-9.47117e-02	2.10215e-02	6.62155e-06	5.71718e-01	[FTO]	0.99351
chr4	rs4475153	105392331	C	T	9.75999e-02	2.16500e-02	6.64144e-06	3.47058e-01	[CXXC4]	0.98439
chr6	rs10552117	99662564	D	I	-1.05947e-01	2.34844e-02	6.65153e-06	7.37884e-01	FBXL4---[]--FAXC	0.98260
chr10	rs4258321	87184649	G	T	1.20573e-01	2.68795e-02	6.66348e-06	8.02250e-01	CCSER2---[]---GRID1	0.98521
chr10	rs1125119	87186779	A	G	-1.20437e-01	2.68506e-02	6.66956e-06	1.96950e-01	CCSER2---[]---GRID1	0.99171
chr10	rs4356166	87184655	C	G	1.20567e-01	2.68801e-02	6.67327e-06	8.02251e-01	CCSER2---[]---GRID1	0.98519
chr4	rs547175424	105385519	D	I	-9.82444e-02	2.18099e-02	6.68984e-06	6.01687e-01	TACR3---[]-CXXC4	0.91831
chr4	rs4282179	105393320	C	T	9.74985e-02	2.16378e-02	6.70877e-06	3.47160e-01	[CXXC4]	0.98545
chr3	rs7616499	117618954	C	G	-1.00388e-01	2.22886e-02	6.85113e-06	7.03619e-01	[]	0.99428
chr5	rs416223	103991476	A	C	9.43892e-02	2.09876e-02	6.90460e-06	4.08431e-01	[]	0.99397
chr18	rs11664851	26314436	C	T	-9.49958e-02	2.11434e-02	6.97059e-06	5.26192e-01	CDH2---[]	0.97159
chr10	rs10788443:C	87189637	C	G	-1.20001e-01	2.68098e-02	6.97600e-06	1.97686e-01	CCSER2---[]---GRID1	0.99197
chr16	rs9937053	53799507	A	G	-9.41648e-02	2.09558e-02	7.00343e-06	5.69737e-01	[FTO]	0.99816
chr16	rs71863246	53812771	D	I	-9.49651e-02	2.11301e-02	7.00572e-06	5.93446e-01	[FTO]	0.99527
chr16	rs57292959	53799279	G	T	9.42332e-02	2.09738e-02	7.02362e-06	4.29294e-01	[FTO]	0.99653
chr16	rs199952722	53799278	D	I	9.42233e-02	2.09744e-02	7.04386e-06	4.29299e-01	[FTO]	0.99645
chr10	rs11357037	87190401	D	I	-1.20014e-01	2.68311e-02	7.07918e-06	1.97741e-01	CCSER2---[]---GRID1	0.99003
chr4	rs1481267	67811637	C	T	-1.12266e-01	2.49468e-02	7.10365e-06	7.81381e-01	[]---CENPC	0.97959
chr6	rs62436326	147993974	C	T	2.54093e-01	5.62383e-02	7.13131e-06	3.02705e-02	SAMD5---[]---SASH1	0.92613
chr2	rs12471692	66335233	A	G	-1.19287e-01	2.66819e-02	7.14068e-06	1.98387e-01	SPRED2---[]---MEIS1	0.98304
chr12	rs12312384	24159027	A	T	1.01865e-01	2.26677e-02	7.15526e-06	3.10929e-01	SOX5--[]---BCAT1	0.96413
chr1	rs4348675	72515717	C	T	-1.47546e-01	3.27498e-02	7.16323e-06	8.67942e-01	[NEGR1]	0.86654
chr10	rs2249030	79894205	A	G	9.39777e-02	2.09648e-02	7.18389e-06	5.74465e-01	RPS24--[]---ZMIZ1	0.99483
chr5	rs325521	104043156	C	T	-9.45112e-02	2.10597e-02	7.20637e-06	5.78429e-01	[]	0.99020
chr3	rs66511648	117515519	C	T	-1.03302e-01	2.29955e-02	7.27232e-06	7.28323e-01	[]	0.97714
chr3	rs6791432	117618668	A	G	-1.00079e-01	2.22872e-02	7.30168e-06	7.03724e-01	[]	0.99484
chr20	rs6027422	37332481	A	C	-9.71006e-02	2.16389e-02	7.32210e-06	6.53492e-01	ARHGAP40--[]--SLC32A1	0.98808
chr6	rs12199968	99628239	G	T	-1.05609e-01	2.35205e-02	7.35977e-06	7.46508e-01	FBXL4---[]--FAXC	0.99733
chr16	rs9937354	53799847	A	G	-9.39476e-02	2.09573e-02	7.36363e-06	5.69592e-01	[FTO]	0.99780
chr10	rs10788444	87191180	C	T	-1.19637e-01	2.68186e-02	7.49206e-06	1.97822e-01	CCSER2---[]---GRID1	0.99032
chr16	rs9931494	53827179	C	G	9.42279e-02	2.10380e-02	7.51772e-06	4.15519e-01	[FTO]	0.99824
chr16	rs28567725	53826028	C	T	-9.42320e-02	2.10423e-02	7.54303e-06	5.84577e-01	[FTO]	0.99817
chr20	rs11482893	37308346	D	I	-9.68891e-02	2.16239e-02	7.54822e-06	6.50042e-01	ARHGAP40--[]--SLC32A1	0.97874
chr2	rs1881874	66346407	C	T	1.19376e-01	2.67780e-02	7.58104e-06	8.01695e-01	SPRED2---[]---MEIS1	0.98010
chr12	rs59615409	24207990	D	I	-1.08345e-01	2.41728e-02	7.67165e-06	7.60279e-01	SOX5---[]---BCAT1	0.99507
chr20	rs2864948	37322814	A	G	-9.62180e-02	2.15009e-02	7.75146e-06	6.52749e-01	ARHGAP40--[]--SLC32A1	0.99654
chr7	rs6465696	98304845	A	T	-1.01021e-01	2.25641e-02	7.78508e-06	7.17219e-01	NPTX2--[]---TMEM130	0.99545
chr16	rs1121980	53809247	A	G	-9.35622e-02	2.09274e-02	7.78943e-06	5.69869e-01	[FTO]	0.99998
chr2	rs17031539	66345968	A	G	-1.19271e-01	2.67934e-02	7.81653e-06	1.98103e-01	SPRED2---[]---MEIS1	0.98054
chr13	rs34479625	58306122	D	I	9.43359e-02	2.11365e-02	7.89590e-06	5.60378e-01	PCDH17-[]	0.98967
chr12	rs1391789	24183284	A	G	-1.08162e-01	2.41684e-02	7.92573e-06	7.63309e-01	SOX5--[]---BCAT1	0.99725
chr3	rs1456192	117614563	C	T	-9.93665e-02	2.22280e-02	8.01343e-06	6.99460e-01	[]	0.99391
chr18	rs12454502	26315899	A	G	9.42171e-02	2.11270e-02	8.15093e-06	4.74217e-01	CDH2---[]	0.97264
chr2	rs1347983	224371832	A	G	1.08941e-01	2.44999e-02	8.17459e-06	7.44620e-01	KCNE4---[]--SCG2	0.98610
chr4	rs113796315:AAGAC	67808110	D	I	-1.12448e-01	2.51601e-02	8.20884e-06	7.83146e-01	[]---CENPC	0.96931
chr20	rs141902113	37304366	D	I	-9.71285e-02	2.17672e-02	8.22680e-06	6.48090e-01	ARHGAP40--[]--SLC32A1	0.96327
chr13	rs113739071	58269556	D	I	1.12621e-01	2.52045e-02	8.25740e-06	2.04833e-01	[PCDH17]	0.98857
chr2	rs16823294	174617984	A	C	-2.94439e-01	6.54831e-02	8.28001e-06	9.76787e-01	CDCA7---[]---SP3	0.92322
chr20	rs6027384	37327426	A	G	9.61414e-02	2.15558e-02	8.31353e-06	3.46284e-01	ARHGAP40--[]--SLC32A1	0.99404
chr20	rs6064903	37328102	A	G	9.61979e-02	2.15729e-02	8.34966e-06	3.46090e-01	ARHGAP40--[]--SLC32A1	0.99328
chr7	rs562044500	146958647	D	I	1.38258e-01	3.09242e-02	8.35312e-06	1.43410e-01	[CNTNAP2]	0.88257
chr5	rs325479	104002392	C	T	-9.46942e-02	2.12499e-02	8.37396e-06	5.92636e-01	[]	0.97099
chr3	rs9875219	117597695	G	T	9.90235e-02	2.22000e-02	8.39315e-06	2.97518e-01	[]	0.99718
chr5	rs410915	104034140	C	T	-9.38410e-02	2.10657e-02	8.41274e-06	5.77799e-01	[]	0.98869
chr18	rs16945346	26356343	A	G	-9.42235e-02	2.11630e-02	8.49305e-06	5.67222e-01	CDH2---[]	0.98541
chr16	rs3751814	53818724	A	G	-9.41937e-02	2.11522e-02	8.50678e-06	6.01634e-01	[FTO]	0.99325
chr16	rs17817449	53813367	G	T	-9.39612e-02	2.11060e-02	8.55460e-06	5.99445e-01	[FTO]	0.99999
chr1	rs34137694	72577895	D	I	-9.56799e-02	2.15237e-02	8.58325e-06	4.40883e-01	[NEGR1]	0.93929
chr18	rs1826837	26352762	A	T	-9.41688e-02	2.11629e-02	8.59560e-06	5.67285e-01	CDH2---[]	0.98581
chr6	rs62436327	147994081	A	G	-2.51506e-01	5.61764e-02	8.62145e-06	9.69632e-01	SAMD5---[]---SASH1	0.92528
chr2	rs1371551	224373076	A	T	-1.08539e-01	2.44880e-02	8.74139e-06	2.55783e-01	KCNE4---[]--SCG2	0.98647
chr13	rs4142428	58264679	C	T	1.12826e-01	2.53210e-02	8.75450e-06	2.02498e-01	[PCDH17]	0.98795
chr2	rs34373992	224368157	D	I	1.08371e-01	2.44632e-02	8.83871e-06	7.44274e-01	KCNE4---[]--SCG2	0.98814
chr16	rs9923212	73605317	A	T	-2.24263e-01	5.01134e-02	8.84512e-06	9.57920e-01	ZFHX3---[]---PSMD7	0.95227
chr5	rs325481	104000752	A	G	9.34554e-02	2.10296e-02	8.86182e-06	4.09319e-01	[]	0.99010
chr4	rs28564630	105385345	A	T	-9.64461e-02	2.17103e-02	9.02442e-06	6.51473e-01	TACR3---[]-CXXC4	0.97683
chr2	rs1371552	224366460	A	G	1.08238e-01	2.44624e-02	9.06076e-06	7.44374e-01	KCNE4---[]--SCG2	0.98872
chr20	rs6027213	37305421	A	C	9.62450e-02	2.16756e-02	9.11113e-06	3.50543e-01	ARHGAP40--[]--SLC32A1	0.97344
chr2	rs113020043	66344674	A	T	-1.18422e-01	2.68047e-02	9.15172e-06	1.97815e-01	SPRED2---[]---MEIS1	0.97998
chr22	rs138828944	41151778	D	I	-9.44189e-02	2.13186e-02	9.18718e-06	3.97944e-01	MCHR1--[]--SLC25A17	0.97017
chr18	rs67649030	26348483	D	I	9.39169e-02	2.11763e-02	9.20403e-06	4.32839e-01	CDH2---[]	0.98483
chr6	rs34779206	147994952	C	T	-2.50097e-01	5.60682e-02	9.29661e-06	9.69538e-01	SAMD5---[]---SASH1	0.92436
chr6	rs144170427	147997958	D	I	-2.51372e-01	5.63702e-02	9.35533e-06	9.69723e-01	SAMD5---[]---SASH1	0.92190
chr2	rs1347982	224372006	A	T	1.08163e-01	2.44894e-02	9.40363e-06	7.44224e-01	KCNE4---[]--SCG2	0.98608
chr18	rs1692482	26278214	A	G	-1.10919e-01	2.50021e-02	9.41819e-06	7.13676e-01	CDH2---[]	0.83983
chr16	rs62033404	53822239	A	G	9.47571e-02	2.13840e-02	9.42103e-06	3.94819e-01	[FTO]	0.97952
chr3	rs9881641	117602500	C	T	-9.91970e-02	2.23703e-02	9.47210e-06	7.00583e-01	[]	0.98443
chr10	rs2248816	79895325	A	G	9.21432e-02	2.08302e-02	9.48910e-06	5.63596e-01	RPS24--[]---ZMIZ1	0.99889
chr10	rs4979802	79896196	C	T	-9.20582e-02	2.08209e-02	9.58274e-06	4.36509e-01	RPS24--[]---ZMIZ1	0.99991
chr3	rs73168400	117661691	C	T	-1.02731e-01	2.31756e-02	9.61735e-06	7.39443e-01	[]---IGSF11	0.98615
chr3	rs73168399	117661669	A	G	-1.02727e-01	2.31755e-02	9.62562e-06	7.39448e-01	[]---IGSF11	0.98618
chr3	rs6438430	117663518	A	G	-1.02664e-01	2.31619e-02	9.62981e-06	7.39376e-01	[]---IGSF11	0.98779
chr3	rs9878469	117617279	A	C	9.83272e-02	2.21970e-02	9.67001e-06	3.02339e-01	[]	0.99466
chr13	rs9537777	58261917	A	G	-1.11792e-01	2.52140e-02	9.69068e-06	7.96437e-01	[PCDH17]	0.99074
chr3	rs11711127	117518996	G	T	-1.02143e-01	2.30573e-02	9.72805e-06	7.33944e-01	[]	0.98636
chr16	rs11075987	53815161	G	T	-9.18467e-02	2.07804e-02	9.75206e-06	4.98542e-01	[FTO]	0.99963
chr18	rs11083301	26353724	A	G	-9.35791e-02	2.11737e-02	9.88609e-06	5.66889e-01	CDH2---[]	0.98550
chr10	rs2448392	79897639	C	G	9.19229e-02	2.08235e-02	9.90148e-06	5.63487e-01	RPS24--[]---ZMIZ1	0.99963
chr16	rs7193144	53810686	C	T	-9.33112e-02	2.11214e-02	1.00177e-05	5.99363e-01	[FTO]	0.99841
chr20	rs6071120	37322067	C	T	-9.50253e-02	2.15022e-02	1.00452e-05	6.53807e-01	ARHGAP40--[]--SLC32A1	0.99702
chr1	rs12141660	73195560	C	T	1.07541e-01	2.43245e-02	1.00582e-05	2.97258e-01	NEGR1---[]	0.82142
chr16	rs62033399	53810943	C	T	9.32570e-02	2.11161e-02	1.00862e-05	4.00380e-01	[FTO]	0.99914
chr16	rs78814558	73598540	A	T	-2.90782e-01	6.53184e-02	1.01489e-05	9.74374e-01	ZFHX3---[]---PSMD7	0.90386
chr16	rs62033403	53822237	A	G	9.43325e-02	2.13676e-02	1.01668e-05	3.95159e-01	[FTO]	0.98042
chr2	rs59001263	19295071	C	T	-1.87099e-01	4.21862e-02	1.02048e-05	9.39569e-01	NT5C1B-RDH14---[]---OSR1	0.92045
chr3	rs138798458	117545338	D	I	-9.79651e-02	2.21776e-02	1.02365e-05	6.93650e-01	[]	0.98727
chr1	rs12139692	72461382	C	T	1.55253e-01	3.50609e-02	1.03669e-05	1.11097e-01	[NEGR1]	0.90140
chr10	rs2263893	79898561	A	G	-9.17715e-02	2.08362e-02	1.03695e-05	4.36183e-01	RPS24--[]---ZMIZ1	0.99827
chr10	rs34852749	79890295	D	I	-9.39321e-02	2.13299e-02	1.04020e-05	4.31677e-01	RPS24--[]---ZMIZ1	0.95791
chr6	rs138562768	147994739	D	I	2.51237e-01	5.66367e-02	1.04222e-05	3.06134e-02	SAMD5---[]---SASH1	0.90397
chr2	rs1881873	66346425	C	G	1.17635e-01	2.67974e-02	1.04379e-05	8.02134e-01	SPRED2---[]---MEIS1	0.98051
chr12	rs12826060	24195419	G	T	-9.27265e-02	2.10301e-02	1.04408e-05	6.04555e-01	SOX5--[]---BCAT1	0.99839
chr16	rs530568312	53822515	D	I	-9.32588e-02	2.11536e-02	1.04520e-05	5.97973e-01	[FTO]	0.99567
chr2	rs60070554:C	66346642	C	G	1.18055e-01	2.68980e-02	1.04719e-05	8.03944e-01	SPRED2---[]---MEIS1	0.98068
chr3	rs55958423	117665187	C	T	-1.02128e-01	2.31384e-02	1.04940e-05	7.38261e-01	[]---IGSF11	0.98691
chr10	rs17296393	6294804	A	G	2.41714e-01	5.42714e-02	1.05233e-05	1.91589e-01	PFKFB3--[]---PRKCQ	0.92040
chr16	rs72803697	53822183	C	T	9.37341e-02	2.12710e-02	1.05533e-05	3.95979e-01	[FTO]	0.98774
chr16	rs8043757	53813450	A	T	9.30521e-02	2.11184e-02	1.05712e-05	4.00889e-01	[FTO]	0.99965
chr7	rs6465698	98313932	C	T	1.00382e-01	2.27547e-02	1.05720e-05	2.73910e-01	NPTX2--[]---TMEM130	0.99628
chr2	rs72817334	66343705	A	G	1.18167e-01	2.69411e-02	1.06102e-05	8.04720e-01	SPRED2---[]---MEIS1	0.98059
chr2	rs546001645	181894567	D	I	1.00388e-01	2.28451e-02	1.06142e-05	6.74960e-01	[UBE2E3]	0.94323
chr18	rs150940180	26260658	D	I	1.11964e-01	2.53722e-02	1.06381e-05	2.19427e-01	CDH2---[]	0.96462
chr2	rs10205700	181962621	A	G	9.66619e-02	2.19976e-02	1.06651e-05	6.62194e-01	UBE2E3--[]---ITGA4	0.98774
chr2	rs55949835	66351235	C	T	-1.17880e-01	2.68873e-02	1.07025e-05	1.95686e-01	SPRED2---[]---MEIS1	0.98514
chr2	rs66882596	66347381	C	G	-1.17419e-01	2.67953e-02	1.08187e-05	1.97804e-01	SPRED2---[]---MEIS1	0.98014
chr20	rs6015721	37341646	C	T	9.43417e-02	2.14362e-02	1.08274e-05	4.00675e-01	ARHGAP40--[]--SLC32A1	0.96408
chr18	rs948390	26261406	C	T	1.11569e-01	2.53148e-02	1.09164e-05	2.19706e-01	CDH2---[]	0.96959
chr8	rs74796144	133511056	A	C	-1.94248e-01	4.46032e-02	1.09391e-05	6.27939e-02	KCNQ3--[]--LRRC6	0.98657
chr20	rs6071166	37333012	A	C	9.50687e-02	2.16071e-02	1.09869e-05	3.47955e-01	ARHGAP40--[]--SLC32A1	0.98629
chr16	rs8057044	53812614	A	G	-9.12436e-02	2.07673e-02	1.10487e-05	5.18354e-01	[FTO]	0.99950
chr18	rs11083300	26339589	C	G	9.32439e-02	2.12135e-02	1.10490e-05	4.33158e-01	CDH2---[]	0.98184
chr2	rs17031548	66349950	C	T	1.17124e-01	2.67669e-02	1.11436e-05	8.01950e-01	SPRED2---[]---MEIS1	0.98291
chr4	rs35787786	67809903	D	I	-1.04328e-01	2.37087e-02	1.11718e-05	7.43129e-01	[]---CENPC	0.98291
chr18	rs3053130	26337461	D	I	-9.32361e-02	2.12242e-02	1.11817e-05	5.66866e-01	CDH2---[]	0.98094
chr8	rs113044334:C	133516501	A	C	-1.94772e-01	4.47872e-02	1.12561e-05	6.26571e-02	KCNQ3--[]--LRRC6	0.98350
chr11	rs10839305	49598733	C	T	9.21003e-02	2.09758e-02	1.12928e-05	4.38276e-01	FOLH1---[]---OR4C13	0.98387
chr7	rs10279990	38910775	A	G	9.56599e-02	2.18300e-02	1.13688e-05	6.23882e-01	[VPS41]	0.98393
chr16	rs8063057	53812433	C	T	-9.26840e-02	2.11177e-02	1.14447e-05	5.98319e-01	[FTO]	0.99851
chr18	rs1685060	26359723	C	T	-1.11131e-01	2.52797e-02	1.15024e-05	7.85476e-01	CDH2---[]	0.97672
chr18	rs12455106	26336945	C	T	9.30923e-02	2.12224e-02	1.15154e-05	4.33227e-01	CDH2---[]	0.98105
chr16	rs7187250	53810546	A	C	-9.27544e-02	2.11422e-02	1.15401e-05	5.99962e-01	[FTO]	0.99714
chr10	rs59640190	104497764	D	I	1.14933e-01	2.61416e-02	1.15589e-05	1.86030e-01	[SFXN2]	0.99117
chr2	rs73918104	19298839	A	C	1.88094e-01	4.26697e-02	1.15628e-05	5.93513e-02	NT5C1B-RDH14---[]---OSR1	0.91968
chr2	rs2368196	181967075	A	G	-9.61793e-02	2.19841e-02	1.16600e-05	3.38107e-01	UBE2E3--[]---ITGA4	0.98911
chr7	rs6943746	38907695	G	T	9.54884e-02	2.18224e-02	1.17042e-05	6.24241e-01	[VPS41]	0.98357
chr17	rs533124301	38393493	D	I	-1.37467e-01	3.15145e-02	1.17372e-05	1.66225e-01	[WIPF2]	0.82537
chr2	rs2176549	181968150	A	T	9.62075e-02	2.19997e-02	1.17575e-05	6.61976e-01	UBE2E3--[]---ITGA4	0.98811
chr4	rs34541399	105391339	D	I	-9.52644e-02	2.17255e-02	1.17825e-05	6.59115e-01	[CXXC4]	0.98433
chr3	rs75643565	117660792	C	T	-1.01633e-01	2.31603e-02	1.18012e-05	7.39428e-01	[]---IGSF11	0.98820
chr7	rs59626436	38911498	A	G	-9.54255e-02	2.18240e-02	1.18802e-05	3.76088e-01	[VPS41]	0.98434
chr2	rs10930953	181951427	C	G	9.62862e-02	2.20305e-02	1.18971e-05	6.61773e-01	UBE2E3--[]---ITGA4	0.98641
chr2	rs17031559	66351710	C	G	1.17616e-01	2.69684e-02	1.19041e-05	8.04909e-01	SPRED2---[]---MEIS1	0.98307
chr8	rs117431944	133501547	C	T	1.94099e-01	4.47605e-02	1.19454e-05	9.37132e-01	KCNQ3-[]--LRRC6	0.97552
chr11	rs3750925	49598207	C	T	9.22729e-02	2.10748e-02	1.19577e-05	4.37717e-01	FOLH1---[]---OR4C13	0.97418
chr2	rs6731985	181957493	A	G	-9.61715e-02	2.20101e-02	1.19609e-05	3.38131e-01	UBE2E3--[]---ITGA4	0.98752
chr11	rs35023078	49533614	D	I	9.19330e-02	2.10012e-02	1.20054e-05	4.34665e-01	FOLH1---[]---OR4C13	0.98622
chr16	rs11075991	53819937	A	T	9.25329e-02	2.11332e-02	1.20069e-05	3.99436e-01	[FTO]	0.99753
chr7	rs10250120	38910683	A	G	-9.53174e-02	2.18202e-02	1.21115e-05	3.75962e-01	[VPS41]	0.98469
chr7	rs587646592	98386852	D	I	1.18964e-01	2.71339e-02	1.21139e-05	2.14235e-01	NPTX2---[]--TMEM130	0.82081
chr16	rs11075992	53820066	C	T	-9.24615e-02	2.11268e-02	1.21208e-05	6.00222e-01	[FTO]	0.99953
chr16	rs11075989	53819877	C	T	9.25053e-02	2.11375e-02	1.21284e-05	3.99383e-01	[FTO]	0.99610
chr16	rs62033406	53824226	A	G	9.20122e-02	2.10293e-02	1.21415e-05	4.17496e-01	[FTO]	0.99735
chr7	rs10279181	38910230	C	T	-9.52878e-02	2.18163e-02	1.21431e-05	3.76090e-01	[VPS41]	0.98501
chrX	rs61212302	95498892	C	T	-9.83410e-02	2.23932e-02	1.22522e-05	7.91782e-01	[]---DIAPH2	0.98837
chr7	rs3735346	38908876	C	T	9.52578e-02	2.18202e-02	1.22640e-05	6.24235e-01	[VPS41]	0.98441
chr12	rs1995182	24195287	C	T	-1.04706e-01	2.39084e-02	1.23125e-05	7.55720e-01	SOX5--[]---BCAT1	0.99804
chr16	rs11075990	53819893	A	G	9.24124e-02	2.11396e-02	1.24000e-05	3.99346e-01	[FTO]	0.99588
chr11	rs4980446	49575743	A	C	-9.14938e-02	2.09360e-02	1.24155e-05	5.62436e-01	FOLH1---[]---OR4C13	0.98800
chr11	rs10839307	49609843	A	C	-9.17346e-02	2.09930e-02	1.24388e-05	5.63618e-01	FOLH1---[]---OR4C13	0.98268
chr3	rs73182462	117521519	A	G	1.00865e-01	2.30482e-02	1.24510e-05	2.65751e-01	[]	0.98877
chr7	rs2394911	98322331	A	G	-9.72498e-02	2.22304e-02	1.24627e-05	7.03807e-01	NPTX2--[]---TMEM130	0.99513
chr11	rs11040397	49512053	A	C	9.17365e-02	2.09955e-02	1.24628e-05	4.37396e-01	FOLH1---[]---OR4C13	0.98530
chr6	rs7743032	105199772	C	T	-1.14546e-01	2.63057e-02	1.24929e-05	2.33338e-01	[HACE1]	0.89031
chr11	rs11040434	49603519	C	T	9.15887e-02	2.09649e-02	1.25010e-05	4.36657e-01	FOLH1---[]---OR4C13	0.98465
chr16	rs76222502	73600353	A	G	-2.19789e-01	4.99717e-02	1.25562e-05	9.57863e-01	ZFHX3---[]---PSMD7	0.95145
chr16	rs62033400	53811788	A	G	9.23114e-02	2.11304e-02	1.25647e-05	3.99652e-01	[FTO]	0.99843
chr11	rs2866573	49535503	C	G	9.12220e-02	2.08869e-02	1.25720e-05	4.36642e-01	FOLH1---[]---OR4C13	0.99517
chr4	rs10018248	105398068	C	T	9.42760e-02	2.15723e-02	1.25736e-05	3.55054e-01	[CXXC4]	0.98813
chr7	rs36040224	38916284	D	I	9.52400e-02	2.18473e-02	1.26212e-05	6.23907e-01	[VPS41]	0.98120
chr18	rs1785795	26276752	A	G	-1.08647e-01	2.48518e-02	1.26612e-05	7.07641e-01	CDH2---[]	0.83872
chr13	rs9537780	58271352	A	T	-1.10271e-01	2.52061e-02	1.26995e-05	7.95363e-01	[PCDH17]	0.99082
chr6	rs150624612	99662339	D	I	1.06522e-01	2.43640e-02	1.27168e-05	2.41320e-01	FBXL4---[]--FAXC	0.95679
chr13	rs9597588	58265596	A	G	1.10124e-01	2.51760e-02	1.27324e-05	2.04730e-01	[PCDH17]	0.99313
chr18	rs191661	26329402	C	T	1.10808e-01	2.53350e-02	1.27403e-05	2.15244e-01	CDH2---[]	0.97344
chr4	rs10000493	67819451	C	T	1.07929e-01	2.46804e-02	1.27597e-05	2.23598e-01	[]---CENPC	0.98329
chr3	rs73182464	117521896	A	G	1.00720e-01	2.30460e-02	1.27898e-05	2.65795e-01	[]	0.98897
chr7	rs3801119	38913831	A	G	-9.50870e-02	2.18288e-02	1.28150e-05	3.75677e-01	[VPS41]	0.98288
chr7	rs10266910	38914869	A	T	-9.50517e-02	2.18227e-02	1.28385e-05	3.76066e-01	[VPS41]	0.98384
chr11	rs34883408	49606871	D	I	-9.15068e-02	2.09748e-02	1.28469e-05	5.62528e-01	FOLH1---[]---OR4C13	0.98441
chr18	rs576051	26496400	A	T	1.07698e-01	2.46436e-02	1.28854e-05	2.34591e-01	CDH2---[]	0.96891
chr18	rs537634	26496394	A	G	-1.07693e-01	2.46435e-02	1.28963e-05	7.65413e-01	CDH2---[]	0.96894
chr7	rs10280533	98316111	C	T	-9.70826e-02	2.22303e-02	1.28978e-05	7.04545e-01	NPTX2--[]---TMEM130	0.99626
chr16	rs56313538	53818834	A	G	9.32294e-02	2.13694e-02	1.29140e-05	3.93949e-01	[FTO]	0.98074
chr7	rs112389289	38907127	A	G	-9.51070e-02	2.18442e-02	1.29408e-05	3.75091e-01	[VPS41]	0.98276
chr18	rs356818	26355942	C	G	-1.10360e-01	2.52533e-02	1.29490e-05	7.85145e-01	CDH2---[]	0.97874
chr7	rs6951520	98314371	C	G	-9.70652e-02	2.22326e-02	1.29702e-05	7.04760e-01	NPTX2--[]---TMEM130	0.99599
chr3	rs73185928	117819818	A	G	-1.05679e-01	2.41914e-02	1.29738e-05	7.57892e-01	[]---IGSF11	0.94951
chr16	rs11075988	53819771	A	G	-9.21107e-02	2.11212e-02	1.30089e-05	6.00054e-01	[FTO]	0.99998
chr7	rs3801124	38905055	C	T	9.49529e-02	2.18146e-02	1.30102e-05	6.23934e-01	[VPS41]	0.98512
chr18	rs3053127	26336309	D	I	-1.10675e-01	2.53422e-02	1.31237e-05	7.85204e-01	CDH2---[]	0.97451
chr11	rs4980435	49591576	A	G	9.11640e-02	2.09249e-02	1.32039e-05	4.37110e-01	FOLH1---[]---OR4C13	0.98840
chr3	rs150022026	117814352	C	G	-1.05500e-01	2.41722e-02	1.32091e-05	7.57964e-01	[]---IGSF11	0.95270
chr18	rs201336353	26330234	D	I	-1.10671e-01	2.53499e-02	1.32105e-05	7.85122e-01	CDH2---[]	0.97300
chr17	rs28615324	11211349	C	G	9.00854e-02	2.06944e-02	1.32115e-05	5.28082e-01	[SHISA6]	0.99498
chr18	rs356825	26353548	C	T	1.10261e-01	2.52561e-02	1.32118e-05	2.14950e-01	CDH2---[]	0.97898
chr17	rs1008362	11209951	A	G	9.01696e-02	2.07132e-02	1.32158e-05	5.22028e-01	[SHISA6]	0.99550
chr7	rs10951578	38916077	C	G	9.48260e-02	2.18050e-02	1.32458e-05	6.23844e-01	[VPS41]	0.98492
chr18	rs1785793	26276001	A	G	1.08386e-01	2.48512e-02	1.32771e-05	2.92317e-01	CDH2---[]	0.83881
chr3	rs10049077	117822657	A	C	-1.01807e-01	2.33447e-02	1.33234e-05	7.24647e-01	[]---IGSF11	0.94375
chr11	rs12293522	49558425	A	T	9.07036e-02	2.08294e-02	1.33322e-05	4.36115e-01	FOLH1---[]---OR4C13	0.99623
chr18	rs356834	26322800	C	T	1.10650e-01	2.53577e-02	1.33432e-05	2.15144e-01	CDH2---[]	0.97196
chr2	rs200785204	66370695	A	G	1.21643e-01	2.80665e-02	1.33653e-05	8.28172e-01	SPRED2---[]---MEIS1	0.98514
chr16	rs9923312	53819367	A	G	-9.19780e-02	2.11249e-02	1.34334e-05	6.00149e-01	[FTO]	0.99968
chr10	rs111776864	106545347	D	I	-9.64218e-02	2.21342e-02	1.34505e-05	6.60617e-01	[SORCS3]	0.94642
chr11	rs2866574	49542247	C	T	-9.08716e-02	2.08787e-02	1.34691e-05	5.63398e-01	FOLH1---[]---OR4C13	0.99463
chr10	rs145081614	74205484	C	T	5.34289e-01	1.27024e-01	1.34693e-05	9.89446e-01	[MICU1]	0.82375
chr3	rs7619072	117822025	C	T	-1.05243e-01	2.41394e-02	1.34911e-05	7.56250e-01	[]---IGSF11	0.94932
chr3	rs78487750	117740351	D	I	-9.89187e-02	2.26976e-02	1.34973e-05	7.21169e-01	[]---IGSF11	0.99292
chr7	rs2067683	38918042	A	C	-9.47375e-02	2.18060e-02	1.35067e-05	3.76126e-01	[VPS41]	0.98480
chr1	rs56331796	246848889	A	C	-1.06347e-01	2.45191e-02	1.35841e-05	2.53297e-01	CNST--[]--SCCPDH	0.97951
chr16	rs66908032	53822142	A	C	-9.20076e-02	2.11450e-02	1.36044e-05	6.00565e-01	[FTO]	0.99832
chr5	rs10064773	29080895	A	G	9.93787e-02	2.29035e-02	1.36046e-05	7.05722e-01	[]	0.99578
chr2	rs147223473	19292181	C	T	-1.85342e-01	4.23942e-02	1.36078e-05	9.40037e-01	NT5C1B-RDH14---[]---OSR1	0.91938
chr16	rs79994966	53823727	C	T	-9.42522e-02	2.16606e-02	1.36152e-05	6.13827e-01	[FTO]	0.96231
chr3	rs2942060	165469743	C	G	9.32189e-02	2.14153e-02	1.36224e-05	3.50243e-01	SLITRK3---[]--BCHE	0.99768
chr4	rs7683046	67818215	A	G	-1.07702e-01	2.47100e-02	1.36272e-05	7.76618e-01	[]---CENPC	0.98275
chr13	rs7319102	58252801	A	G	1.09596e-01	2.51467e-02	1.36787e-05	2.04644e-01	[PCDH17]	0.98665
chr7	rs56980069	38920406	C	T	9.47278e-02	2.18189e-02	1.36947e-05	6.23998e-01	[VPS41]	0.98409
chr10	rs10883776	104541019	C	T	-1.10148e-01	2.52781e-02	1.37035e-05	7.87533e-01	[WBP1L]	0.98351
chr2	rs6546214	66371756	G	T	-1.18642e-01	2.74031e-02	1.37159e-05	1.84058e-01	SPRED2---[]---MEIS1	0.97765
chr7	rs12672018	38919685	A	C	-9.47108e-02	2.18195e-02	1.37513e-05	3.75844e-01	[VPS41]	0.98372
chr7	rs7802589	98313434	C	T	9.68911e-02	2.22595e-02	1.37656e-05	2.96633e-01	NPTX2--[]---TMEM130	0.99134
chr10	rs10883777	104541020	C	G	-1.10125e-01	2.52790e-02	1.37697e-05	7.87536e-01	[WBP1L]	0.98346
chr16	rs1861866	53804340	C	T	9.05354e-02	2.08409e-02	1.37921e-05	5.12864e-01	[FTO]	0.99731
chr17	rs9903128	11211080	C	G	8.98406e-02	2.06839e-02	1.38058e-05	5.28289e-01	[SHISA6]	0.99581
chr11	rs10769588	49567110	C	T	-9.05544e-02	2.08361e-02	1.38642e-05	5.63671e-01	FOLH1---[]---OR4C13	0.99615
chr7	rs6960585	38907097	A	G	-9.47901e-02	2.18537e-02	1.39489e-05	3.74864e-01	[VPS41]	0.98236
chr20	rs6114819	24643768	A	G	9.26504e-02	2.13217e-02	1.40091e-05	3.88136e-01	[SYNDIG1]	0.97521
chr11	rs35133177	49593006	D	I	9.10056e-02	2.09556e-02	1.40701e-05	4.38418e-01	FOLH1---[]---OR4C13	0.98455
chr12	rs75388914	24160136	C	T	-9.90144e-02	2.27825e-02	1.41475e-05	6.88525e-01	SOX5--[]---BCAT1	0.95587
chr11	rs11040416	49566429	C	T	-9.04452e-02	2.08342e-02	1.41733e-05	5.63620e-01	FOLH1---[]---OR4C13	0.99621
chr6	6:99662342	99662342	D	I	1.09945e-01	2.52831e-02	1.41779e-05	2.30331e-01	FBXL4---[]--FAXC	0.91538
chr15	rs565903480	55880786	D	I	-1.25714e-01	2.90840e-02	1.42170e-05	1.92462e-01	[PYGO1]	0.86545
chr3	rs55989628	117820304	A	G	1.04816e-01	2.41064e-02	1.42300e-05	2.44283e-01	[]---IGSF11	0.95034
chr4	rs4698921	105414222	C	T	-9.28100e-02	2.13753e-02	1.42402e-05	6.16302e-01	[CXXC4]	0.98346
chr2	rs6743038	66370808	A	G	-1.18937e-01	2.75266e-02	1.42709e-05	1.82875e-01	SPRED2---[]---MEIS1	0.97584
chr7	rs62443565	38920708	A	C	9.44643e-02	2.18108e-02	1.43660e-05	6.23815e-01	[VPS41]	0.98465
chr3	rs1398620	165468203	C	T	9.30579e-02	2.14390e-02	1.44062e-05	3.49821e-01	SLITRK3---[]--BCHE	0.99636
chr18	rs34866940	26332088	D	I	1.10094e-01	2.53292e-02	1.44171e-05	2.15071e-01	CDH2---[]	0.97443
chr2	rs67124606	66372346	G	T	1.20861e-01	2.79931e-02	1.44328e-05	8.26526e-01	SPRED2---[]---MEIS1	0.98188
chr16	rs7190396	53822502	G	T	-9.16618e-02	2.11302e-02	1.44531e-05	5.99899e-01	[FTO]	0.99910
chr16	rs8055197	53803156	A	G	-9.02078e-02	2.08165e-02	1.44774e-05	4.86780e-01	[FTO]	0.99872
chr16	rs7202116	53821615	A	G	9.17156e-02	2.11463e-02	1.45035e-05	3.99203e-01	[FTO]	0.99830
chr17	rs9898781	11210955	C	T	8.97409e-02	2.07155e-02	1.45473e-05	5.27206e-01	[SHISA6]	0.99422
chr16	rs7185735	53822651	A	G	9.15987e-02	2.11272e-02	1.46090e-05	4.00161e-01	[FTO]	0.99928
chr16	rs7206122	53822440	A	G	-9.15963e-02	2.11275e-02	1.46206e-05	5.99823e-01	[FTO]	0.99920
chr10	rs113228408	79908755	D	I	9.27931e-02	2.14414e-02	1.46951e-05	5.83166e-01	RPS24--[]---ZMIZ1	0.95384
chr3	rs11372653	165467227	D	I	9.28298e-02	2.14090e-02	1.47106e-05	3.50319e-01	SLITRK3---[]--BCHE	0.99812
chr3	rs829781	165472686	C	T	9.27870e-02	2.14006e-02	1.47290e-05	3.50485e-01	SLITRK3---[]--BCHE	0.99893
chr3	rs73178510	117689733	A	C	-1.00082e-01	2.30629e-02	1.47313e-05	7.38010e-01	[]---IGSF11	0.99384
chr3	rs829780	165472601	A	C	9.27311e-02	2.13931e-02	1.48026e-05	3.50833e-01	SLITRK3---[]--BCHE	0.99905
chr10	rs2249412	79890256	A	T	-9.00325e-02	2.08049e-02	1.48084e-05	4.51947e-01	RPS24--[]---ZMIZ1	0.99289
chr5	rs396755	104022239	C	G	-9.14801e-02	2.11197e-02	1.48297e-05	5.75851e-01	[]	0.97945
chr13	rs1373285	54048078	A	G	-9.39173e-02	2.16697e-02	1.48533e-05	6.58091e-01	OLFM4---[]	0.99173
chr18	rs1390690	26262134	A	T	-1.10657e-01	2.55004e-02	1.48753e-05	7.82406e-01	CDH2---[]	0.96102
chr16	rs9923233	53819198	C	G	-9.15855e-02	2.11447e-02	1.48939e-05	6.01096e-01	[FTO]	0.99561
chr3	rs17724734	117817206	A	C	1.04865e-01	2.41735e-02	1.48943e-05	2.42434e-01	[]---IGSF11	0.95120
chr5	rs1363100	103946206	A	T	9.00629e-02	2.08024e-02	1.49420e-05	4.34728e-01	[]	0.99599
chr16	rs7202296	53821690	A	G	9.14924e-02	2.11274e-02	1.49513e-05	3.99968e-01	[FTO]	0.99959
chr8	rs60601694	13861430	C	T	-2.11859e-01	4.95081e-02	1.50289e-05	5.11680e-02	C8orf48---[]--SGCZ	0.98993
chr13	rs1413506	58320252	A	G	9.17454e-02	2.12207e-02	1.50392e-05	5.67792e-01	PCDH17--[]	0.99041
chr3	rs829783	165474409	A	G	-9.28038e-02	2.14281e-02	1.50542e-05	6.50225e-01	SLITRK3---[]--BCHE	0.99842
chr3	rs1707677	165464893	C	T	-9.35863e-02	2.16121e-02	1.51032e-05	6.53380e-01	SLITRK3---[]--BCHE	0.98215
chr16	rs3751812	53818460	G	T	9.14868e-02	2.11374e-02	1.51132e-05	3.98066e-01	[FTO]	0.99990
chr2	rs11126074	66352599	A	G	1.16003e-01	2.69218e-02	1.51488e-05	8.04873e-01	SPRED2---[]---MEIS1	0.98588
chr3	rs35124303	165466800	D	I	-9.29213e-02	2.14687e-02	1.52405e-05	6.50983e-01	SLITRK3---[]--BCHE	0.99434
chr13	rs1413507	58320583	A	C	9.16652e-02	2.12175e-02	1.52544e-05	5.67736e-01	PCDH17--[]	0.99081
chr8	rs141742903	13862322	D	I	-2.11275e-01	4.94072e-02	1.53146e-05	5.30746e-02	C8orf48---[]--SGCZ	0.95149
chr16	rs9936385	53819169	C	T	-9.14133e-02	2.11370e-02	1.53429e-05	6.00750e-01	[FTO]	0.99623
chr18	rs34612813	26312905	D	I	9.24754e-02	2.13936e-02	1.54201e-05	4.33521e-01	CDH2---[]	0.96828
chr7	rs10281823	38923295	A	C	-9.41540e-02	2.18185e-02	1.54358e-05	3.76161e-01	[VPS41]	0.98434
chr3	rs35794117	165474070	D	I	-9.25206e-02	2.13931e-02	1.54773e-05	6.49349e-01	SLITRK3---[]--BCHE	0.99963
chr3	rs10646699	165472998	D	I	9.27245e-02	2.14412e-02	1.54919e-05	3.50252e-01	SLITRK3---[]--BCHE	0.99587
chr8	rs58346753	13867464	C	T	2.11594e-01	4.95217e-02	1.54947e-05	9.48815e-01	C8orf48---[]--SGCZ	0.98833
chr13	rs1373284	54047978	A	G	-9.36968e-02	2.16681e-02	1.55319e-05	6.58041e-01	OLFM4---[]	0.99175
chr16	rs17817497	53815435	C	T	-9.13334e-02	2.11317e-02	1.55338e-05	6.01271e-01	[FTO]	0.99965
chr10	rs74986652	16726641	A	G	-4.89109e-01	1.16983e-01	1.55732e-05	1.25669e-02	[RSU1]	0.89241
chr18	rs12458369	26286703	C	T	-9.25040e-02	2.14273e-02	1.55801e-05	4.73995e-01	CDH2---[]	0.95786
chr3	rs3894957	165469909	C	T	9.24896e-02	2.13943e-02	1.55974e-05	3.50647e-01	SLITRK3---[]--BCHE	0.99925
chr2	rs13009244	66368383	A	T	-1.20642e-01	2.80569e-02	1.56380e-05	1.71468e-01	SPRED2---[]---MEIS1	0.98868
chr7	rs3801116	38923904	A	C	9.41211e-02	2.18285e-02	1.56818e-05	6.23988e-01	[VPS41]	0.98384
chr16	rs9939609	53820527	A	T	-9.12639e-02	2.11272e-02	1.56991e-05	5.99985e-01	[FTO]	0.99980
chr10	rs11598797	104505765	C	T	1.13119e-01	2.61296e-02	1.56994e-05	1.86295e-01	[WBP1L]	0.99238
chr2	rs56143598	66366736	C	T	-1.23550e-01	2.87411e-02	1.57032e-05	1.65769e-01	SPRED2---[]---MEIS1	0.96958
chr2	rs573410924	66367807	D	I	-1.20647e-01	2.80687e-02	1.57518e-05	1.71065e-01	SPRED2---[]---MEIS1	0.98972
chr18	rs570267	26482776	A	G	-1.06052e-01	2.45174e-02	1.57725e-05	7.65316e-01	CDH2---[]	0.97741
chr3	rs17722625	117619953	A	T	9.96128e-02	2.30402e-02	1.58410e-05	2.63375e-01	[]---IGSF11	0.99390
chr5	rs141202823	103946549	D	I	8.99413e-02	2.08379e-02	1.58635e-05	4.35048e-01	[]	0.99276
chr3	rs73168370	117627472	A	C	9.95224e-02	2.30281e-02	1.59570e-05	2.63801e-01	[]---IGSF11	0.99460
chr5	rs10043330	29067430	A	G	-9.85407e-02	2.28960e-02	1.59748e-05	2.93404e-01	[]	0.99496
chr18	rs570199	26482797	A	T	1.05970e-01	2.45161e-02	1.59973e-05	2.34718e-01	CDH2---[]	0.97746
chr16	rs9926289	53820503	A	G	-9.11820e-02	2.11305e-02	1.60269e-05	5.99794e-01	[FTO]	0.99913
chr2	rs6733850	15930951	C	T	-1.28192e-01	2.96280e-02	1.60519e-05	8.44496e-01	DDX1---[]---MYCN	0.88052
chr13	rs200264596	58319541	D	I	9.15251e-02	2.12420e-02	1.60780e-05	5.68411e-01	PCDH17--[]	0.98865
chr7	rs7782705	98326180	A	G	-9.83333e-02	2.27672e-02	1.61105e-05	7.26034e-01	NPTX2--[]---TMEM130	0.99595
chr3	rs829779	165472440	G	T	-9.23711e-02	2.14044e-02	1.61397e-05	6.49357e-01	SLITRK3---[]--BCHE	0.99802
chr3	rs143914731	117602058	A	G	-9.91186e-02	2.29486e-02	1.61440e-05	7.34969e-01	[]	0.99610
chr16	rs8050136	53816275	A	C	-9.10837e-02	2.11184e-02	1.61842e-05	5.99572e-01	[FTO]	0.99999
chr3	rs1707678	165465357	A	C	-9.22966e-02	2.13944e-02	1.62474e-05	6.49340e-01	SLITRK3---[]--BCHE	0.99894
chr17	rs2008491	11209878	G	T	8.89557e-02	2.06525e-02	1.62810e-05	5.28158e-01	[SHISA6]	0.99843
chr3	rs35905683	117601716	A	G	-9.90509e-02	2.29475e-02	1.63453e-05	7.34947e-01	[]	0.99609
chr3	rs6782296	117745881	A	G	9.77941e-02	2.26604e-02	1.63606e-05	2.79162e-01	[]---IGSF11	0.99547
chr2	rs112454139	25310034	A	T	-1.55162e-01	3.62518e-02	1.63982e-05	1.08131e-01	[EFR3B]	0.93366
chr7	rs10272658	38892975	C	T	-9.38006e-02	2.18061e-02	1.64276e-05	3.75299e-01	[VPS41]	0.98386
chr3	rs17666058	117618520	C	T	9.93095e-02	2.30139e-02	1.64385e-05	2.63951e-01	[]	0.99499
chr13	rs9537787	58318866	A	G	9.13923e-02	2.12371e-02	1.64652e-05	5.68471e-01	PCDH17--[]	0.98808
chr1	rs55823910	246846781	C	G	-1.04716e-01	2.43828e-02	1.65067e-05	2.52382e-01	CNST--[]--SCCPDH	0.99235
chr18	rs1785794	26276218	A	G	-1.07063e-01	2.48237e-02	1.65297e-05	7.05319e-01	CDH2---[]	0.83697
chr4	rs4691130	165610088	A	G	-9.24814e-02	2.15031e-02	1.65386e-05	3.87987e-01	MARCH1---[]--LINC01207	0.97930
chr2	rs11903706	28693870	A	G	-1.09493e-01	2.53675e-02	1.65729e-05	7.96471e-01	FOSL2--[]--PLB1	0.98096
chr3	rs140390006	117614659	D	I	-9.92837e-02	2.30199e-02	1.66065e-05	7.35871e-01	[]	0.99296
chr7	rs7799737	98339860	C	G	-9.75570e-02	2.26254e-02	1.66241e-05	7.19934e-01	NPTX2--[]---TMEM130	0.99622
chr3	rs73163783	117602144	C	T	-9.91904e-02	2.30012e-02	1.66441e-05	7.35605e-01	[]	0.99323
chr13	rs17574479	54049489	A	C	9.33206e-02	2.16608e-02	1.66896e-05	3.41960e-01	OLFM4---[]	0.99194
chr3	rs56401741	117686289	C	T	9.94969e-02	2.30759e-02	1.67026e-05	2.61989e-01	[]---IGSF11	0.99319
chr5	rs17542985	17088471	A	C	-1.92648e-01	4.45072e-02	1.67066e-05	9.44866e-01	MYO10---[]---BASP1	0.93358
chr18	rs12960889	26312341	C	T	9.19565e-02	2.13630e-02	1.67375e-05	4.34213e-01	CDH2---[]	0.97071
chr16	rs7206410	53821297	C	T	-9.09836e-02	2.11321e-02	1.67469e-05	6.00325e-01	[FTO]	0.99906
chr16	rs17637309	79018645	C	T	1.67950e-01	3.93260e-02	1.67569e-05	9.13981e-01	[WWOX]	0.94563
chr3	rs17722976	117683223	C	T	9.94729e-02	2.30754e-02	1.67742e-05	2.62015e-01	[]---IGSF11	0.99288
chr3	rs12635844	117738381	C	T	9.76042e-02	2.26472e-02	1.68012e-05	2.79191e-01	[]---IGSF11	0.99653
chr18	rs12955340	26312302	C	G	9.19389e-02	2.13634e-02	1.68051e-05	4.34211e-01	CDH2---[]	0.97069
chr5	rs11336236	92377804	D	I	-8.92806e-02	2.07510e-02	1.68088e-05	5.33935e-01	[]---NR2F1	0.98964
chr3	rs1403015	165468999	G	T	9.21674e-02	2.14027e-02	1.68241e-05	3.50504e-01	SLITRK3---[]--BCHE	0.99880
chr3	rs60707757	117740993	C	G	9.76097e-02	2.26501e-02	1.68242e-05	2.79262e-01	[]---IGSF11	0.99636
chr16	rs17817712	53821125	A	G	9.09911e-02	2.11389e-02	1.68281e-05	3.98116e-01	[FTO]	0.99977
chr5	rs201709375	29060322	D	I	-9.87296e-02	2.30012e-02	1.68292e-05	2.94562e-01	[]	0.98784
chr16	rs9935401	53816838	A	G	-9.09087e-02	2.11255e-02	1.69119e-05	5.99674e-01	[FTO]	0.99964
chr3	rs1707676	165464589	A	G	9.21380e-02	2.14021e-02	1.69182e-05	3.50885e-01	SLITRK3---[]--BCHE	0.99762
chr16	rs62033405	53822387	C	T	9.09677e-02	2.11411e-02	1.69474e-05	3.98300e-01	[FTO]	0.99923
chr2	rs150532351	66366230	A	C	1.19975e-01	2.80168e-02	1.69510e-05	8.28784e-01	SPRED2---[]---MEIS1	0.99298
chr6	rs117437239	111592793	C	G	-3.23210e-01	7.62907e-02	1.69669e-05	2.81085e-02	MFSD4B[]--REV3L	0.83891
chr3	rs6773574	165463707	C	G	9.20980e-02	2.13983e-02	1.70028e-05	3.50842e-01	SLITRK3---[]--BCHE	0.99790
chr2	rs12616246	66361426	C	T	1.18974e-01	2.77893e-02	1.70401e-05	8.26853e-01	SPRED2---[]---MEIS1	0.99706
chr2	rs6732354	181856869	C	T	-9.52714e-02	2.22001e-02	1.70816e-05	3.41726e-01	[UBE2E3]	0.97909
chr16	rs8047395	53798523	A	G	-8.94327e-02	2.08141e-02	1.71023e-05	4.86190e-01	[FTO]	0.99843
chr3	rs6783233	117509984	C	T	9.85086e-02	2.28788e-02	1.71237e-05	2.72503e-01	[]	0.98681
chr3	rs11712259	117684615	C	T	9.93850e-02	2.30866e-02	1.72254e-05	2.61895e-01	[]---IGSF11	0.99255
chr16	rs9922047	53806280	C	G	8.94698e-02	2.08306e-02	1.72274e-05	5.14450e-01	[FTO]	0.99819
chr5	rs2013340	38099612	A	G	-5.09112e-01	1.25487e-01	1.72495e-05	4.76590e-02	GDNF---[]---EGFLAM	0.92634
chr10	rs3976794	106607222	A	G	-9.85513e-02	2.29014e-02	1.73030e-05	7.29231e-01	[SORCS3]	0.99792
chr3	rs56247556	117743147	C	T	-9.76150e-02	2.26926e-02	1.74273e-05	7.21023e-01	[]---IGSF11	0.99277
chr5	rs2447827	103948045	C	T	8.93314e-02	2.07968e-02	1.74305e-05	4.34105e-01	[]	0.99650
chr3	rs202036869	117676657	D	I	9.92997e-02	2.30811e-02	1.74322e-05	2.62287e-01	[]---IGSF11	0.99222
chr16	rs9927317:G	53820996	C	G	9.08025e-02	2.11335e-02	1.74324e-05	3.98813e-01	[FTO]	0.99952
chr2	rs6707998	144892358	G	T	2.05182e-01	4.81903e-02	1.74583e-05	6.60151e-01	[GTDC1]	0.98793
chr10	rs7912147	104521661	A	G	-1.07668e-01	2.50205e-02	1.75056e-05	7.86524e-01	[WBP1L]	0.99591
chr5	rs11749524	29062190	A	G	9.84300e-02	2.29785e-02	1.75099e-05	7.07185e-01	[]	0.99309
chr2	rs116603791	119974219	A	C	2.80653e-01	6.62265e-02	1.75150e-05	9.66197e-01	C1QL2--[]-STEAP3	0.80818
chr3	rs829785	165474831	A	G	9.19608e-02	2.13995e-02	1.75191e-05	3.51132e-01	SLITRK3---[]--BCHE	0.99871
chr3	rs73178541	117751059	A	G	9.76656e-02	2.27116e-02	1.75365e-05	2.78466e-01	[]---IGSF11	0.99374
chr13	rs11364689	58319923	D	I	9.11591e-02	2.12530e-02	1.75601e-05	5.66304e-01	PCDH17--[]	0.98606
chr3	rs57308391	117743538	C	T	-9.74035e-02	2.26531e-02	1.75726e-05	7.20770e-01	[]---IGSF11	0.99611
chr3	rs61424839	117743490	A	G	-9.74027e-02	2.26531e-02	1.75746e-05	7.20771e-01	[]---IGSF11	0.99612
chr16	rs56137030	53825905	A	G	-9.07936e-02	2.11446e-02	1.76454e-05	6.01891e-01	[FTO]	0.99963
chr3	rs73163706	117533506	A	G	9.91103e-02	2.30529e-02	1.76526e-05	2.66016e-01	[]	0.98853
chr2	rs7565180	66361227	C	T	1.18532e-01	2.77449e-02	1.77638e-05	8.26433e-01	SPRED2---[]---MEIS1	0.99734
chr13	rs371553182	53985266	D	I	9.48505e-02	2.21040e-02	1.77907e-05	4.32836e-01	OLFM4---[]	0.88833
chr3	rs56065148	117743277	A	G	-9.74087e-02	2.26783e-02	1.79377e-05	7.21326e-01	[]---IGSF11	0.99502
chr10	rs10883771	104510158	A	G	1.07597e-01	2.50365e-02	1.79478e-05	2.14054e-01	[WBP1L]	0.99533
chr10	rs10786825	106606505	C	T	9.83607e-02	2.29010e-02	1.79555e-05	2.70792e-01	[SORCS3]	0.99799
chr18	rs1785791	26274058	A	G	1.06597e-01	2.48243e-02	1.79976e-05	2.94632e-01	CDH2---[]	0.83717
chr17	rs9894431	11208436	A	G	8.83824e-02	2.06267e-02	1.80176e-05	5.28326e-01	[SHISA6]	0.99984
chr18	rs139725264	26274391	D	I	1.06589e-01	2.48246e-02	1.80270e-05	2.94635e-01	CDH2---[]	0.83715
chr18	rs2847406	26274914	A	G	-1.06586e-01	2.48249e-02	1.80415e-05	7.05364e-01	CDH2---[]	0.83711
chr3	rs73168303	117611715	A	G	-9.87742e-02	2.30014e-02	1.80584e-05	7.35046e-01	[]	0.99285
chr18	rs1692485	26274222	A	G	1.06577e-01	2.48244e-02	1.80650e-05	2.94634e-01	CDH2---[]	0.83716
chr18	rs11083299	26305366	C	T	-9.18352e-02	2.14203e-02	1.80870e-05	5.65979e-01	CDH2---[]	0.96865
chr22	rs191596061	24819991	A	G	4.06117e-01	9.70810e-02	1.81200e-05	9.83430e-01	[SPECC1L-ADORA2A]	0.86321
chr18	rs553389	26483151	A	C	1.05249e-01	2.45069e-02	1.81333e-05	2.34858e-01	CDH2---[]	0.97822
chr3	rs73176600	117670597	C	T	-9.91515e-02	2.30938e-02	1.81349e-05	7.37740e-01	[]---IGSF11	0.99140
chr2	rs78414039	66366312	G	T	1.19653e-01	2.80394e-02	1.81406e-05	8.29011e-01	SPRED2---[]---MEIS1	0.99202
chr3	rs1513132	165463765	C	T	9.17886e-02	2.13981e-02	1.81432e-05	3.50927e-01	SLITRK3---[]--BCHE	0.99775
chr3	rs6803402	117765968	C	T	-9.73779e-02	2.26884e-02	1.81995e-05	7.20646e-01	[]---IGSF11	0.99382
chr3	rs73176601	117670666	A	G	-9.91003e-02	2.30862e-02	1.82007e-05	7.37863e-01	[]---IGSF11	0.99238
chr7	rs10251632	38928651	A	C	9.34161e-02	2.18326e-02	1.82205e-05	6.23796e-01	[VPS41]	0.98315
chr2	rs114055620	25193427	C	T	-1.55799e-01	3.66043e-02	1.82437e-05	9.96279e-02	[DNAJC27]	0.91502
chr3	rs7643173	117668533	C	T	9.90959e-02	2.30893e-02	1.82631e-05	2.62155e-01	[]---IGSF11	0.99222
chr3	rs4687901:G_C	117603590	C	G	-9.85478e-02	2.29627e-02	1.82706e-05	7.34563e-01	[]	0.99545
chr7	rs1872809	98325409	C	G	9.52840e-02	2.22117e-02	1.83050e-05	2.95080e-01	NPTX2--[]---TMEM130	0.99803
chr13	rs4375560	58296205	C	T	8.98214e-02	2.09796e-02	1.83273e-05	5.20624e-01	[PCDH17]	0.98871
chr5	rs2447828	103947205	C	T	8.91571e-02	2.08112e-02	1.83418e-05	4.34909e-01	[]	0.99517
chr13	rs2181389	53704246	A	G	-9.14289e-02	2.13330e-02	1.83519e-05	6.17041e-01	OLFM4--[]	0.98726
chr13	rs7336996	58312022	G	T	9.07150e-02	2.11994e-02	1.83807e-05	5.66591e-01	PCDH17-[]	0.98955
chr10	rs10883772	104510240	A	T	1.07372e-01	2.50162e-02	1.83943e-05	2.14390e-01	[WBP1L]	0.99596
chr13	rs2321388	58691608	C	T	-9.09324e-02	2.12359e-02	1.83956e-05	5.20596e-01	PCDH17---[]	0.97116
chr11	rs10128597	8694830	A	G	1.00737e-01	2.35770e-02	1.84313e-05	7.03743e-01	TRIM66-[]-RPL27A	0.96562
chr18	rs356845	26309834	C	T	1.08239e-01	2.52212e-02	1.84527e-05	2.19184e-01	CDH2---[]	0.96811
chr3	rs73185925	117816097	A	G	-1.03726e-01	2.41781e-02	1.84848e-05	7.57625e-01	[]---IGSF11	0.95098
chr2	rs115019336	120647314	C	T	2.28791e-01	5.40644e-02	1.85185e-05	9.56575e-01	[PTPN4]	0.97947
chr3	rs17722965	117681910	C	T	9.91167e-02	2.31115e-02	1.85305e-05	2.61927e-01	[]---IGSF11	0.98983
chr18	rs1785790	26273944	C	T	-1.06423e-01	2.48271e-02	1.86137e-05	7.05364e-01	CDH2---[]	0.83706
chr5	rs147324766	104039563	D	I	-9.64366e-02	2.25420e-02	1.86205e-05	4.78420e-01	[]	0.84890
chr18	rs1785788	26273649	A	C	-1.06410e-01	2.48253e-02	1.86288e-05	7.05420e-01	CDH2---[]	0.83733
chr5	rs554643:T	29038949	C	T	-9.89611e-02	2.31773e-02	1.86328e-05	2.91984e-01	[]	0.98579
chr3	rs6766743	117609293	C	T	-9.85363e-02	2.29868e-02	1.86867e-05	7.35137e-01	[]	0.99464
chr18	rs1692486	26273542	C	T	-1.06377e-01	2.48249e-02	1.87371e-05	7.05416e-01	CDH2---[]	0.83734
chr18	rs1785789	26273665	A	G	-1.06376e-01	2.48254e-02	1.87449e-05	7.05424e-01	CDH2---[]	0.83730
chr1	rs17014825	209757763	A	T	-3.87214e-01	8.96528e-02	1.87908e-05	9.89145e-01	[CAMK1G]	0.98849
chr16	rs10852521	53804965	C	T	-8.90947e-02	2.08370e-02	1.87953e-05	4.85418e-01	[FTO]	0.99817
chr5	rs68155288	103949431	D	I	-8.91376e-02	2.08334e-02	1.88030e-05	5.65964e-01	[]	0.99394
chr8	rs11996377	70571622	A	G	-2.64283e-01	6.26545e-02	1.88085e-05	3.30057e-02	[SULF1]	0.96988
chr3	rs6765305	117630401	A	G	9.88372e-02	2.30654e-02	1.88248e-05	2.63172e-01	[]---IGSF11	0.99253
chr3	rs2124549	117751753	A	G	9.70832e-02	2.26598e-02	1.88303e-05	2.79345e-01	[]---IGSF11	0.99583
chr9	rs10869875	79669718	C	T	1.36254e-01	3.17319e-02	1.88556e-05	1.15688e-01	FOXB2--[]---VPS13A	0.98718
chr3	rs9824647	192436	C	T	9.16833e-02	2.14193e-02	1.88575e-05	3.65249e-01	[]--CHL1	0.99170
chr16	rs74630171	76995041	C	T	-1.39038e-01	3.26887e-02	1.88855e-05	1.30176e-01	RP11-58C22.1---[]---MON1B	0.97684
chr8	rs4354276	94587752	A	T	9.83138e-02	2.30388e-02	1.89044e-05	7.02977e-01	TRIQK---[]---FAM92A1	0.96541
chr3	rs6791692	117602481	C	T	-9.93687e-02	2.31969e-02	1.89366e-05	7.37112e-01	[]	0.98318
chr3	rs73168305	117612958	C	T	-9.85233e-02	2.29999e-02	1.89417e-05	7.35354e-01	[]	0.99421
chr6	rs74507171	88138218	C	T	2.34838e-01	5.46028e-02	1.89566e-05	3.64581e-02	[CFAP206,RP3-382I10.7]	0.84544
chr8	rs5017929	94653283	A	G	-9.95321e-02	2.33305e-02	1.89613e-05	2.92718e-01	TRIQK---[]--FAM92A1	0.95965
chr5	rs445578	103926442	A	T	-8.92996e-02	2.08845e-02	1.90354e-05	5.65838e-01	[]	0.99136
chr18	rs11441340	26484292	D	I	1.10546e-01	2.58042e-02	1.90627e-05	2.17962e-01	CDH2---[]	0.92884
chr3	rs73163784	117602186	G	T	-9.85563e-02	2.30185e-02	1.91146e-05	7.35969e-01	[]	0.99209
chr3	rs73163774	117598023	C	T	9.81750e-02	2.29306e-02	1.91289e-05	2.65444e-01	[]	0.99617
chr1	rs926385	209758732	A	G	-3.86821e-01	8.96525e-02	1.91598e-05	9.89146e-01	[CAMK1G]	0.98863
chr18	rs515363	26474365	C	T	-1.05262e-01	2.45792e-02	1.91600e-05	7.68994e-01	CDH2---[]	0.98000
chr3	rs6765407	117769305	C	T	-9.71662e-02	2.27030e-02	1.92138e-05	7.21020e-01	[]---IGSF11	0.99327
chr5	rs17544248	29038473	A	G	-9.87825e-02	2.31738e-02	1.92366e-05	2.92195e-01	[]	0.98517
chr5	rs6899088	29066509	C	T	9.77379e-02	2.29288e-02	1.92455e-05	7.08078e-01	[]	0.99664
chr8	rs56927790	13856424	C	G	-2.08934e-01	4.94426e-02	1.92516e-05	5.10687e-02	C8orf48---[]--SGCZ	0.99420
chr3	rs73163755	117581266	G	T	9.88889e-02	2.31051e-02	1.92560e-05	2.61395e-01	[]	0.98932
chr3	rs6778857	117602595	G	T	9.82432e-02	2.29549e-02	1.92643e-05	2.65317e-01	[]	0.99558
chr4	rs1476295	45374305	A	G	8.98641e-02	2.10266e-02	1.93239e-05	3.97740e-01	GNPDA2---[]---GABRG1	0.99956
chr2	rs7575195	204924187	A	G	-1.95084e-01	4.53745e-02	1.93330e-05	9.48216e-01	ICOS--[]---PARD3B	0.98394
chr13	rs7991211	53608888	G	T	-9.23794e-02	2.16112e-02	1.93436e-05	6.33565e-01	[OLFM4]	0.98407
chr3	rs56380279	117743174	A	G	-9.71095e-02	2.26991e-02	1.93656e-05	7.21047e-01	[]---IGSF11	0.99273
chr11	rs71792717	49516500	D	I	9.13440e-02	2.13765e-02	1.93791e-05	4.00706e-01	FOLH1---[]---OR4C13	0.96827
chr12	rs35135814	24203492	G	T	-1.02522e-01	2.39583e-02	1.93813e-05	7.56759e-01	SOX5---[]---BCAT1	0.99671
chr5	rs517935:A	29052547	A	G	9.81898e-02	2.30455e-02	1.94146e-05	7.07531e-01	[]	0.99173
chr11	rs10769596	49654494	A	G	-8.95424e-02	2.09643e-02	1.94319e-05	5.57841e-01	FOLH1---[]---OR4C13	0.98698
chr6	rs141121750	148748212	A	T	1.51771e-01	3.53891e-02	1.94511e-05	9.95864e-02	[SASH1]	0.89671
chr9	rs10435941	79669104	A	G	-1.35791e-01	3.16779e-02	1.94805e-05	8.84051e-01	FOXB2--[]---VPS13A	0.98911
chr3	rs6766453	117766280	A	C	9.69777e-02	2.26762e-02	1.94957e-05	2.79316e-01	[]---IGSF11	0.99474
chr10	rs7342026	104508906	A	G	1.07029e-01	2.50177e-02	1.95815e-05	2.14291e-01	[WBP1L]	0.99644
chr7	rs962223	98343077	A	G	1.02148e-01	2.38818e-02	1.95874e-05	2.36143e-01	NPTX2--[]---TMEM130	0.99616
chr10	rs2902549	104519469	A	G	1.06935e-01	2.49970e-02	1.96009e-05	2.14386e-01	[WBP1L]	0.99680
chr3	rs6791342	117611140	G	T	9.82934e-02	2.29887e-02	1.96245e-05	2.64688e-01	[]	0.99449
chr10	rs147442515	79898159	D	I	-8.85149e-02	2.07522e-02	1.96491e-05	4.64105e-01	RPS24--[]---ZMIZ1	0.99079
chr3	rs67135844	117762413	D	I	-9.74464e-02	2.27985e-02	1.97107e-05	7.21770e-01	[]---IGSF11	0.98773
chr3	rs6438431	117764777	A	C	9.69085e-02	2.26731e-02	1.97112e-05	2.79379e-01	[]---IGSF11	0.99489
chr5	rs2447832	103933473	C	T	8.90176e-02	2.08592e-02	1.97589e-05	4.34661e-01	[]	0.99242
chr3	rs36174890	117767934	C	T	-9.69037e-02	2.26776e-02	1.98050e-05	7.20632e-01	[]---IGSF11	0.99467
chr18	rs1464217	26465206	A	G	1.05088e-01	2.45815e-02	1.98080e-05	2.31229e-01	CDH2---[]	0.97865
chr7	rs10230382	38930632	A	T	-9.30054e-02	2.18323e-02	1.98268e-05	3.76155e-01	[VPS41]	0.98369
chr5	rs11742838	29065852	C	T	9.76217e-02	2.29374e-02	1.98346e-05	7.06608e-01	[]	0.99317
chr13	rs35626583	53682393	D	I	9.14304e-02	2.14196e-02	1.98351e-05	3.81902e-01	OLFM4--[]	0.97536
chr10	rs10883770	104506852	A	G	-1.06941e-01	2.50162e-02	1.98690e-05	7.85604e-01	[WBP1L]	0.99607
chr18	rs553879	26461438	C	T	-1.05065e-01	2.45805e-02	1.98746e-05	7.68928e-01	CDH2---[]	0.97898
chr10	rs2863719	104493676	A	G	-1.06726e-01	2.49672e-02	1.98816e-05	7.84032e-01	[SFXN2]	0.99471
chr7	rs36017585	98334187	D	I	-9.95384e-02	2.33063e-02	1.98975e-05	6.89758e-01	NPTX2--[]---TMEM130	0.88761
chr5	rs254024	103944020	G	T	8.87778e-02	2.08111e-02	1.99078e-05	4.34135e-01	[]	0.99556
chr3	rs10934433	117769495	C	T	-9.68809e-02	2.26787e-02	1.99122e-05	7.20629e-01	[]---IGSF11	0.99458
chr3	rs73163779	117600473	A	G	-9.80463e-02	2.29504e-02	1.99440e-05	7.34990e-01	[]	0.99649
chr5	rs76077922	92406148	C	T	1.88155e-01	4.38815e-02	2.00469e-05	6.05738e-02	[]---NR2F1	0.89483
chr5	rs325485	103995368	A	G	-8.99632e-02	2.10916e-02	2.00783e-05	6.07063e-01	[]	0.98628
chr3	rs11716966	117605599	C	T	-9.80615e-02	2.29653e-02	2.01337e-05	7.34925e-01	[]	0.99566
chr3	rs4688071	117639224	G	T	9.84640e-02	2.30605e-02	2.01538e-05	2.63468e-01	[]---IGSF11	0.99423
chr3	rs74323067	117601442	C	T	-9.79923e-02	2.29505e-02	2.01573e-05	7.34989e-01	[]	0.99665
chr3	rs73163781	117600551	C	G	-9.79619e-02	2.29462e-02	2.02028e-05	7.34933e-01	[]	0.99675
chr18	rs356846	26307186	C	G	-1.07706e-01	2.52175e-02	2.02211e-05	7.79175e-01	CDH2---[]	0.96510
chr3	rs73163777	117600454	C	T	-9.79515e-02	2.29453e-02	2.02296e-05	7.34926e-01	[]	0.99678
chr11	rs16907306	21063785	A	G	-1.36661e-01	3.22333e-02	2.02362e-05	1.56362e-01	[NELL1]	0.90266
chr10	rs7923711	104506543	C	G	-1.06797e-01	2.50111e-02	2.03056e-05	7.85549e-01	[WBP1L]	0.99644
chr5	rs13361962	29047004	A	G	9.81528e-02	2.30913e-02	2.03125e-05	7.07558e-01	[]	0.98992
chr2	rs76728971	19268357	C	T	-1.80329e-01	4.21125e-02	2.03381e-05	9.39838e-01	NT5C1B-RDH14---[]---OSR1	0.92453
chr8	rs73523975	13859590	A	G	-2.08492e-01	4.94788e-02	2.03422e-05	5.10439e-02	C8orf48---[]--SGCZ	0.99189
chr18	rs2460097	26466770	A	T	1.04975e-01	2.45894e-02	2.03457e-05	2.30878e-01	CDH2---[]	0.97917
chr2	rs4362519	181889062	C	G	9.31975e-02	2.19149e-02	2.03537e-05	6.58196e-01	[UBE2E3]	0.99402
chr18	rs12457391	26305686	G	T	9.12772e-02	2.14219e-02	2.03601e-05	4.34047e-01	CDH2---[]	0.96887
chr3	rs11710605	117600135	A	G	9.79170e-02	2.29465e-02	2.03853e-05	2.65174e-01	[]	0.99648
chr18	rs1949460	26487292	C	T	1.04584e-01	2.45035e-02	2.04162e-05	2.34803e-01	CDH2---[]	0.97841
chr18	rs487017	26476896	A	T	-1.04947e-01	2.45877e-02	2.04223e-05	7.68799e-01	CDH2---[]	0.97915
chr18	rs2850507	71660138	A	T	9.93014e-02	2.32763e-02	2.04432e-05	2.69445e-01	[]--FBXO15	0.98004
chr8	rs58742518	13862044	A	C	-2.08438e-01	4.94816e-02	2.04652e-05	5.09991e-02	C8orf48---[]--SGCZ	0.99216
chr11	rs11607798	21063577	G	T	1.36731e-01	3.22722e-02	2.05087e-05	8.44164e-01	[NELL1]	0.90203
chr2	rs1401130	181894213	A	T	9.32741e-02	2.19422e-02	2.05167e-05	6.58654e-01	[UBE2E3]	0.99235
chr10	rs7918080	104517826	C	G	-1.06691e-01	2.50035e-02	2.05733e-05	7.85739e-01	[WBP1L]	0.99663
chr10	rs7912571	104499388	A	G	1.06543e-01	2.49695e-02	2.05805e-05	2.15813e-01	[SFXN2]	0.99610
chr18	rs2960575	26467786	A	T	1.04879e-01	2.45825e-02	2.05912e-05	2.31043e-01	CDH2---[]	0.97937
chr10	rs2264862	79898539	A	G	8.80064e-02	2.06849e-02	2.06130e-05	5.37690e-01	RPS24--[]---ZMIZ1	0.99817
chr7	rs11773403	98366565	C	T	1.01860e-01	2.38822e-02	2.06809e-05	2.33817e-01	NPTX2---[]--TMEM130	0.99971
chr5	rs254020	103950251	C	T	8.85405e-02	2.07983e-02	2.07058e-05	4.34512e-01	[]	0.99688
chr5	rs6880371	29048866	C	T	-9.80304e-02	2.30871e-02	2.07308e-05	2.92324e-01	[]	0.98959
chr3	rs1706409	165464918	C	G	-9.25892e-02	2.17351e-02	2.07314e-05	6.54866e-01	SLITRK3---[]--BCHE	0.97275
chr13	rs34987848	111258800	C	T	-1.13561e-01	2.67703e-02	2.07570e-05	2.22788e-01	RAB20--[]-NAXD	0.89759
chr18	rs356911	26337067	C	T	-1.07046e-01	2.50988e-02	2.07782e-05	7.80876e-01	CDH2---[]	0.97671
chr10	rs3802676	104491702	A	G	-1.06500e-01	2.49732e-02	2.07947e-05	7.84280e-01	[SFXN2]	0.99472
chr10	rs11191386	104515170	A	G	1.06607e-01	2.49983e-02	2.08026e-05	2.14466e-01	[WBP1L]	0.99666
chr10	rs7090307	104517119	A	G	-1.06667e-01	2.50131e-02	2.08158e-05	7.85760e-01	[WBP1L]	0.99645
chr7	rs2072247	38948595	C	T	-9.42752e-02	2.21876e-02	2.08218e-05	3.75139e-01	[VPS41]	0.96759
chr10	rs7092723	104499764	C	T	1.06470e-01	2.49724e-02	2.08961e-05	2.15975e-01	[SFXN2]	0.99560
chr18	rs356909	26335841	C	T	1.07034e-01	2.51038e-02	2.09001e-05	2.19134e-01	CDH2---[]	0.97627
chr8	rs56353434	13859334	C	G	2.08533e-01	4.95598e-02	2.09154e-05	9.49069e-01	C8orf48---[]--SGCZ	0.99043
chr2	rs1439932	224365894	C	T	1.04139e-01	2.45500e-02	2.09596e-05	7.44076e-01	KCNE4---[]--SCG2	0.97967
chr3	rs73163796	117604432	A	G	-9.78606e-02	2.29669e-02	2.09624e-05	7.34985e-01	[]	0.99605
chr2	rs4666988	181832867	C	T	-9.49175e-02	2.23567e-02	2.10117e-05	3.42740e-01	CWC22---[]--UBE2E3	0.96466
chr6	rs7764251	105197091	G	T	-9.32294e-02	2.19562e-02	2.10258e-05	3.53222e-01	[HACE1]	0.99510
chr3	rs199981234	117768552	C	T	-9.71901e-02	2.28180e-02	2.10666e-05	7.23123e-01	[]---IGSF11	0.98669
chr3	rs148747300	117604885	D	I	-1.00004e-01	2.34759e-02	2.10759e-05	7.42810e-01	[]	0.97172
chr18	rs503216	26485857	A	C	1.04567e-01	2.45434e-02	2.11211e-05	2.34634e-01	CDH2---[]	0.97469
chr13	rs8000124	53605235	A	G	8.93250e-02	2.09997e-02	2.11570e-05	3.95263e-01	[OLFM4]	0.99725
chr18	rs546193	26483130	A	C	1.04233e-01	2.44681e-02	2.11734e-05	2.35583e-01	CDH2---[]	0.97995
chr7	rs11772408	38934219	A	G	9.27271e-02	2.18467e-02	2.12592e-05	6.23978e-01	[VPS41]	0.98324
chr10	rs10883769	104494947	C	G	1.06361e-01	2.49708e-02	2.12802e-05	2.15829e-01	[SFXN2]	0.99521
chr11	rs10839316	49655455	A	G	-8.90260e-02	2.09450e-02	2.13210e-05	5.57625e-01	FOLH1---[]---OR4C13	0.98827
chr18	rs2460095	26481980	A	G	-1.04042e-01	2.44329e-02	2.13308e-05	7.64147e-01	CDH2---[]	0.98060
chr18	rs573582	26477553	C	T	1.04854e-01	2.46222e-02	2.13318e-05	2.31286e-01	CDH2---[]	0.97604
chr11	rs11605578	21063299	C	G	1.36882e-01	3.23765e-02	2.13357e-05	8.46737e-01	[NELL1]	0.90436
chr18	rs578518	26461835	C	T	1.04716e-01	2.45903e-02	2.13368e-05	2.31014e-01	CDH2---[]	0.97852
chr13	rs2759700	53684042	C	T	9.09045e-02	2.13782e-02	2.13411e-05	3.80409e-01	OLFM4--[]	0.97919
chr5	rs2112163	103946482	C	T	8.83713e-02	2.07935e-02	2.13728e-05	4.36268e-01	[]	0.99601
chr5	rs2161097	103945178	C	T	8.84083e-02	2.08033e-02	2.13993e-05	4.34224e-01	[]	0.99599
chr5	rs75008494	122003760	A	G	1.11813e-01	2.62563e-02	2.14148e-05	1.94115e-01	SNCAIP---[]---SNX2	0.87851
chr11	rs10769593	49616217	C	T	8.91653e-02	2.09830e-02	2.14240e-05	4.41500e-01	FOLH1---[]---OR4C13	0.98562
chr6	rs62421933	98290348	A	G	-2.47283e-01	5.78269e-02	2.14397e-05	9.69654e-01	MMS22L---[]---POU3F2	0.91900
chr16	rs10468280	53827479	A	G	8.99217e-02	2.11596e-02	2.15169e-05	3.98185e-01	[FTO]	0.99769
chr5	rs10440641	29038269	A	G	9.81349e-02	2.31583e-02	2.15397e-05	7.07386e-01	[]	0.98549
chr5	rs254025	103943938	C	G	8.84672e-02	2.08246e-02	2.15454e-05	4.33954e-01	[]	0.99441
chr5	rs3886358	29038021	C	T	-9.81290e-02	2.31608e-02	2.16096e-05	2.92619e-01	[]	0.98519
chr4	rs4859940	75988363	C	G	-1.02124e-01	2.40023e-02	2.16548e-05	7.61397e-01	PARM1--[]---RCHY1	0.97864
chr10	rs7074894	104504534	G	T	-1.06306e-01	2.49809e-02	2.16553e-05	7.84307e-01	[WBP1L]	0.99643
chr16	rs8051591	53816752	A	G	8.97562e-02	2.11318e-02	2.17272e-05	4.00103e-01	[FTO]	0.99894
chr18	rs2509568	26484258	G	T	1.04186e-01	2.44906e-02	2.17289e-05	2.35237e-01	CDH2---[]	0.97714
chr7	rs3801115	38935720	A	T	9.27678e-02	2.18827e-02	2.17525e-05	6.23728e-01	[VPS41]	0.98096
chr5	rs254027	103940415	A	T	-8.89621e-02	2.09526e-02	2.17792e-05	5.69855e-01	[]	0.98454
chr10	rs2252271	79901837	C	T	8.77456e-02	2.06839e-02	2.17885e-05	5.37885e-01	RPS24--[]---ZMIZ1	0.99820
chr10	rs61869257	104516272	C	T	1.06481e-01	2.50309e-02	2.18062e-05	2.14063e-01	[WBP1L]	0.99567
chr5	rs3853229	29037749	A	G	-9.81013e-02	2.31659e-02	2.18157e-05	2.92561e-01	[]	0.98456
chr18	rs2945664	26476437	A	C	-1.04652e-01	2.46041e-02	2.18165e-05	7.68243e-01	CDH2---[]	0.97645
chr18	rs2460094	26482239	A	G	1.03917e-01	2.44333e-02	2.18268e-05	2.35875e-01	CDH2---[]	0.98060
chr18	rs9635990	26325095	A	T	-1.06958e-01	2.51436e-02	2.18299e-05	7.80858e-01	CDH2---[]	0.97298
chr6	rs4594939	21450572	A	G	-1.85411e-01	4.34452e-02	2.18351e-05	9.27682e-01	CDKAL1---[]---SOX4	0.81731
chr10	rs11191384	104506111	A	G	1.06205e-01	2.49683e-02	2.18359e-05	2.15854e-01	[WBP1L]	0.99685
chr18	rs558837	26483767	C	G	1.03912e-01	2.44330e-02	2.18414e-05	2.35912e-01	CDH2---[]	0.98089
chr5	rs9292296	29032343	A	C	-9.82817e-02	2.32106e-02	2.18555e-05	2.92884e-01	[]	0.97994
chr18	rs2960576	26484303	A	T	-1.03911e-01	2.44345e-02	2.18712e-05	7.64091e-01	CDH2---[]	0.98083
chr18	rs522703	26460361	C	T	-1.04527e-01	2.45787e-02	2.18797e-05	7.68958e-01	CDH2---[]	0.97916
chr7	rs35721998	98347241	A	C	-1.01489e-01	2.38669e-02	2.18930e-05	7.63931e-01	NPTX2--[]--TMEM130	0.99714
chr18	rs541776	26483594	C	T	1.03892e-01	2.44326e-02	2.19123e-05	2.35912e-01	CDH2---[]	0.98091
chr18	rs556138	26483472	C	T	1.03890e-01	2.44322e-02	2.19156e-05	2.35913e-01	CDH2---[]	0.98092
chr16	rs9972653	53814363	G	T	8.99408e-02	2.11858e-02	2.19219e-05	4.04463e-01	[FTO]	0.99164
chr3	rs17665813	117603115	C	T	-9.76271e-02	2.29681e-02	2.19541e-05	7.35080e-01	[]	0.99589
chr7	rs17680879	38941615	G	T	9.32507e-02	2.20075e-02	2.19549e-05	6.24428e-01	[VPS41]	0.97579
chr18	rs62084825	26484955	C	T	1.03892e-01	2.44358e-02	2.19679e-05	2.35917e-01	CDH2---[]	0.98074
chr7	rs7782927	38945384	G	T	-9.36710e-02	2.21081e-02	2.19799e-05	3.75353e-01	[VPS41]	0.96984
chr5	rs10053150	29030074	C	T	-9.83472e-02	2.32397e-02	2.20991e-05	2.92413e-01	[]	0.97803
chr7	rs10245322	38937283	C	T	9.28024e-02	2.19115e-02	2.21435e-05	6.23983e-01	[VPS41]	0.98008
chr3	rs1707657	165464916	A	G	9.22821e-02	2.17384e-02	2.21438e-05	3.45328e-01	SLITRK3---[]--BCHE	0.97226
chr2	rs4666084	28748451	A	C	2.68713e-01	6.42845e-02	2.21723e-05	9.67062e-01	[PLB1]	0.96721
chr3	rs4687901:GA_CA	117603590	X	Y	9.75310e-02	2.29576e-02	2.21737e-05	2.65137e-01	[]	0.99610
chr7	rs917321	38946736	A	G	9.36045e-02	2.21041e-02	2.22023e-05	6.24146e-01	[VPS41]	0.97158
chr5	rs140780591	29048152	D	I	9.76408e-02	2.30788e-02	2.22095e-05	7.07314e-01	[]	0.98946
chr10	rs2251794	79906054	C	G	-8.78613e-02	2.07321e-02	2.22104e-05	4.62328e-01	RPS24--[]---ZMIZ1	0.99253
chr2	rs4666085	28748857	C	T	-2.68615e-01	6.42685e-02	2.22223e-05	3.29343e-02	[PLB1]	0.96778
chr5	rs2431112	103931707	A	G	-8.85449e-02	2.08776e-02	2.22324e-05	5.64568e-01	[]	0.99060
chr2	rs115804565	205003585	C	T	-2.02603e-01	4.74815e-02	2.22505e-05	9.49595e-01	ICOS---[]---PARD3B	0.93093
chr7	rs10244901	38946051	C	T	-9.35214e-02	2.20875e-02	2.22598e-05	3.75895e-01	[VPS41]	0.97187
chr10	rs2252158	79902816	A	G	8.76529e-02	2.06856e-02	2.22638e-05	5.37922e-01	RPS24--[]---ZMIZ1	0.99856
chr10	rs565064025	104502217	D	I	1.07188e-01	2.52253e-02	2.22717e-05	2.12644e-01	[SFXN2]	0.98645
chr7	rs10953271	98349062	G	T	1.01374e-01	2.38663e-02	2.23565e-05	2.36054e-01	NPTX2--[]--TMEM130	0.99721
chr3	rs7620036	117700866	A	G	-9.95630e-02	2.34421e-02	2.23686e-05	7.52466e-01	[]---IGSF11	0.99335
chr9	rs17086818	86709041	C	T	-1.36675e-01	3.21192e-02	2.23735e-05	8.88861e-01	RMI1--[]---SLC28A3	0.98316
chr7	rs13223620	137485153	A	G	1.91635e-01	4.49498e-02	2.23751e-05	6.17093e-02	[DGKI]	0.81019
chr20	rs6049886	24683554	G	T	9.32076e-02	2.19654e-02	2.23904e-05	3.27624e-01	SYNDIG1--[]---CST7	0.97865
chr5	rs254035	103936343	A	T	-8.84095e-02	2.08553e-02	2.24304e-05	5.65677e-01	[]	0.99260
chr7	rs62443573	38942698	A	T	9.31905e-02	2.20191e-02	2.24486e-05	6.24210e-01	[VPS41]	0.97528
chr7	rs3801113	38943116	C	G	9.32204e-02	2.20267e-02	2.24588e-05	6.24220e-01	[VPS41]	0.97494
chr10	rs11191383	104505884	A	G	-1.06045e-01	2.49680e-02	2.24615e-05	7.84066e-01	[WBP1L]	0.99663
chr18	rs580443	26480154	A	G	1.03796e-01	2.44438e-02	2.24941e-05	2.35609e-01	CDH2---[]	0.98020
chr10	rs2114907	79903729	G	T	-8.75181e-02	2.06693e-02	2.25820e-05	4.62178e-01	RPS24--[]---ZMIZ1	0.99987
chr7	rs4380856	98332628	A	C	9.41411e-02	2.21889e-02	2.25859e-05	2.96156e-01	NPTX2--[]---TMEM130	0.99760
chr4	rs1383722	67879681	A	G	-1.03710e-01	2.44281e-02	2.26278e-05	7.76399e-01	[]---CENPC	0.99396
chr6	rs2388905	99605296	C	T	-1.00439e-01	2.36676e-02	2.26283e-05	7.40880e-01	FBXL4---[]---FAXC	0.97684
chr3	rs150890825	117604826	D	I	9.81509e-02	2.31302e-02	2.26694e-05	2.62719e-01	[]	0.98691
chr16	rs9930501	53830452	A	G	8.84115e-02	2.08718e-02	2.27521e-05	4.34771e-01	[FTO]	0.99943
chr11	rs10752703	49635714	C	T	-9.32452e-02	2.20165e-02	2.27910e-05	5.26570e-01	FOLH1---[]---OR4C13	0.88294
chr18	rs171421	26313755	C	G	-1.07068e-01	2.52288e-02	2.28291e-05	7.81173e-01	CDH2---[]	0.96841
chr11	rs3862350	49595912	A	C	-8.94226e-02	2.11087e-02	2.28320e-05	5.91561e-01	FOLH1---[]---OR4C13	0.98519
chr11	rs10840102	8676238	C	T	-9.82260e-02	2.32520e-02	2.29072e-05	2.96305e-01	[TRIM66]	0.98803
chr7	rs10568858	38948118	D	I	9.35833e-02	2.21360e-02	2.29136e-05	6.23822e-01	[VPS41]	0.96911
chr10	rs2297451	104503459	A	T	-1.06163e-01	2.50228e-02	2.29259e-05	7.84647e-01	SFXN2[]WBP1L	0.99457
chr6	rs963949	105174273	C	T	9.31701e-02	2.20436e-02	2.29477e-05	6.46315e-01	[]-HACE1	0.97767
chr18	rs11346797	26308445	D	I	-1.06979e-01	2.52191e-02	2.30116e-05	7.79114e-01	CDH2---[]	0.96505
chr7	rs917320	38946789	A	G	-9.35001e-02	2.21231e-02	2.30455e-05	3.75464e-01	[VPS41]	0.97025
chr7	rs17619021	38947193	G	T	9.34517e-02	2.21118e-02	2.30489e-05	6.24168e-01	[VPS41]	0.97108
chr7	rs10280140	38935157	C	T	-9.24577e-02	2.18788e-02	2.30971e-05	3.76083e-01	[VPS41]	0.98153
chr4	rs1435428	67890148	A	G	1.03514e-01	2.44097e-02	2.31164e-05	2.24398e-01	[]---CENPC	0.99216
chr3	rs7617580	117607027	A	G	9.73434e-02	2.29679e-02	2.31886e-05	2.65148e-01	[]	0.99562
chr3	rs55707511	117545012	A	G	9.69993e-02	2.28875e-02	2.31938e-05	2.66883e-01	[]	0.99646
chr5	rs2447838	103927579	C	T	8.84727e-02	2.09076e-02	2.32031e-05	4.34149e-01	[]	0.98863
chr16	rs4888519	73644305	C	T	-1.14470e-01	2.69844e-02	2.32150e-05	8.25576e-01	ZFHX3---[]---PSMD7	0.98293
chr8	rs6530689	13745213	C	T	1.95425e-01	4.66518e-02	2.32219e-05	9.40109e-01	C8orf48---[]---SGCZ	0.97071
chr5	rs748106254	29047574	D	I	1.00268e-01	2.37573e-02	2.32320e-05	7.14711e-01	[]	0.94763
chr5	rs35062142	103924431	D	I	-8.85697e-02	2.09328e-02	2.32435e-05	5.63383e-01	[]	0.98558
chr13	rs9538095	59104084	C	G	8.81586e-02	2.08571e-02	2.32939e-05	5.50736e-01	PCDH17---[]	0.99445
chr5	rs250269	92361227	A	G	8.96650e-02	2.12191e-02	2.33039e-05	5.78827e-01	[]---NR2F1	0.98870
chr18	rs1914741	26490439	A	G	-1.03645e-01	2.44547e-02	2.33142e-05	7.63967e-01	CDH2---[]	0.97953
chr18	rs564017	26486303	A	G	-1.03556e-01	2.44380e-02	2.33917e-05	7.64026e-01	CDH2---[]	0.98043
chr15	rs117952620	76102853	G	T	-2.33507e-01	5.58758e-02	2.33980e-05	4.24409e-02	AC019294.1--[]--UBE2Q2	0.87118
chr7	rs73131153	38950100	C	T	-9.36767e-02	2.21830e-02	2.34024e-05	3.75827e-01	VPS41-[]--POU6F2	0.96828
chr18	rs356844	26309944	C	T	1.06791e-01	2.51987e-02	2.34304e-05	2.20567e-01	CDH2---[]	0.96705
chr6	rs7773123	105173726	A	G	9.30703e-02	2.20446e-02	2.34372e-05	6.46222e-01	[]-HACE1	0.97756
chr3	rs3981386	165470252	D	I	9.05584e-02	2.13972e-02	2.34397e-05	3.50520e-01	SLITRK3---[]--BCHE	0.99918
chr3	rs4134199	165463280	C	G	-9.08706e-02	2.14752e-02	2.35305e-05	6.50798e-01	SLITRK3---[]--BCHE	0.99190
chr1	rs11209915	72586208	C	T	8.80782e-02	2.08369e-02	2.35402e-05	4.69380e-01	[NEGR1]	0.97648
chr8	rs830505	73316693	C	G	-1.67412e-01	3.93981e-02	2.35813e-05	9.21834e-01	TRPA1---[]---KCNB2	0.94181
chr7	rs3801111	38947742	A	T	-9.33904e-02	2.21241e-02	2.35815e-05	3.75819e-01	[VPS41]	0.97071
chr18	rs114624363	26308446	C	G	1.06818e-01	2.52146e-02	2.35934e-05	2.20898e-01	CDH2---[]	0.96559
chr5	rs34572866	103942061	D	I	-8.79731e-02	2.08090e-02	2.36122e-05	5.65588e-01	[]	0.99586
chr9	rs35073670	128848535	D	I	8.83428e-02	2.08975e-02	2.36952e-05	4.16651e-01	PBX3---[]---MVB12B	0.99604
chr18	rs356815	26355794	C	T	-1.05954e-01	2.50167e-02	2.36991e-05	7.79875e-01	CDH2---[]	0.97939
chr1	rs11209916	72586209	A	G	8.80402e-02	2.08365e-02	2.37225e-05	4.69391e-01	[NEGR1]	0.97652
chr18	rs62084850	26490614	A	G	-1.03515e-01	2.44467e-02	2.37263e-05	7.64188e-01	CDH2---[]	0.98056
chr3	rs7627393	117700733	A	G	9.96191e-02	2.35290e-02	2.37309e-05	2.46529e-01	[]---IGSF11	0.99048
chr3	rs1706411	165464688	C	T	9.12252e-02	2.15694e-02	2.37441e-05	3.47346e-01	SLITRK3---[]--BCHE	0.98507
chr1	rs12402629	72578709	C	T	-8.72899e-02	2.06615e-02	2.37683e-05	5.25685e-01	[NEGR1]	0.99328
chr3	rs73168402	117667643	C	G	-9.89441e-02	2.33759e-02	2.37839e-05	7.42788e-01	[]---IGSF11	0.98030
chr2	rs6710800	28752727	C	G	2.66810e-01	6.40629e-02	2.37856e-05	9.67096e-01	[PLB1]	0.97429
chr9	rs10760413	128858016	C	T	-9.01705e-02	2.13294e-02	2.38435e-05	6.23867e-01	PBX3---[]---MVB12B	0.98516
chr4	rs7684709	165613291	A	G	9.28260e-02	2.20116e-02	2.39287e-05	6.50211e-01	MARCH1---[]--LINC01207	0.99229
chr6	rs17058051	98275801	A	G	-2.21598e-01	5.21584e-02	2.39563e-05	9.60363e-01	MMS22L---[]	0.89037
chr16	rs55915613	77006441	D	I	1.33686e-01	3.18182e-02	2.39870e-05	8.60487e-01	RP11-58C22.1---[]---MON1B	0.96654
chr7	rs4623319	38944676	A	T	-9.30250e-02	2.20581e-02	2.40016e-05	3.75921e-01	[VPS41]	0.97313
chr2	rs6728486	28752498	C	T	-2.66793e-01	6.40895e-02	2.40036e-05	3.29012e-02	[PLB1]	0.97352
chr18	rs568329	26482996	C	T	-1.03449e-01	2.44499e-02	2.40718e-05	7.64392e-01	CDH2---[]	0.98049
chr12	rs79480395	24160108	C	T	-9.53327e-02	2.25520e-02	2.40887e-05	6.80565e-01	SOX5--[]---BCAT1	0.96256
chr3	rs6773485	117768523	A	C	9.73123e-02	2.30091e-02	2.40928e-05	2.73635e-01	[]---IGSF11	0.97666
chr7	rs66754531	98355350	A	G	-1.00962e-01	2.38648e-02	2.41054e-05	7.64118e-01	NPTX2--[]--TMEM130	0.99712
chr9	rs10869872	79659753	C	T	1.36564e-01	3.22171e-02	2.41110e-05	1.10350e-01	FOXB2--[]---VPS13A	0.99014
chr16	rs9930506	53830465	A	G	8.81099e-02	2.08683e-02	2.41860e-05	4.34856e-01	[FTO]	0.99991
chr11	rs625442	49245454	A	C	-9.32097e-02	2.20688e-02	2.42150e-05	5.95200e-01	FOLH1--[]---OR4C13	0.89971
chr5	rs10037700	29127031	C	G	9.80588e-02	2.32898e-02	2.43153e-05	7.12683e-01	[]	0.98220
chr3	rs73183039	117607873	C	T	9.71937e-02	2.29917e-02	2.43370e-05	2.64771e-01	[]	0.99442
chr16	rs62033408	53827962	A	G	8.92670e-02	2.11446e-02	2.43660e-05	3.98520e-01	[FTO]	0.99868
chr7	rs62443566	38927005	A	G	9.20026e-02	2.18340e-02	2.43874e-05	6.24032e-01	[VPS41]	0.98244
chr16	rs4580172	76994847	A	G	-1.37481e-01	3.27622e-02	2.44351e-05	1.29690e-01	RP11-58C22.1---[]---MON1B	0.97497
chr11	rs12806430	49510856	A	C	-8.91658e-02	2.11264e-02	2.44853e-05	5.93275e-01	FOLH1---[]---OR4C13	0.98883
chr11	rs2319281	49697386	C	G	-8.87244e-02	2.10299e-02	2.44859e-05	5.41399e-01	FOLH1---[]---OR4C13	0.97272
chr7	rs35763199	38945932	D	I	-9.31303e-02	2.21081e-02	2.45158e-05	3.75308e-01	[VPS41]	0.97038
chr5	rs163948	92361578	A	G	-8.93641e-02	2.12095e-02	2.46148e-05	4.21532e-01	[]---NR2F1	0.98951
chr18	rs566194	26488096	C	T	1.03345e-01	2.44559e-02	2.46387e-05	2.35793e-01	CDH2---[]	0.97978
chr13	rs11343122	58335814	D	I	8.97197e-02	2.12961e-02	2.47196e-05	5.66167e-01	PCDH17--[]	0.98369
chr13	rs139916933	57031858	D	I	9.63369e-02	2.28558e-02	2.47283e-05	5.14660e-01	[]---PRR20A	0.82226
chr17	rs145823814	12077486	C	T	2.47377e-01	5.93965e-02	2.47845e-05	9.62979e-01	MAP2K4--[]---MYOCD	0.92795
chr3	rs1499975	117802643	A	C	9.70922e-02	2.29963e-02	2.48522e-05	2.79623e-01	[]---IGSF11	0.96983
chr7	rs35692911	6678421	C	T	-1.35873e-01	3.21170e-02	2.48792e-05	8.85612e-01	[ZNF316]	0.96308
chr8	rs76551793	58450479	A	G	-1.33038e-01	3.17254e-02	2.48932e-05	1.38558e-01	IMPAD1---[]---FAM110B	0.96972
chr7	rs6966738	38936285	A	G	-9.21887e-02	2.19033e-02	2.49176e-05	3.76594e-01	[VPS41]	0.97906
chr5	rs163949	92360881	C	T	8.93598e-02	2.12250e-02	2.49746e-05	5.78680e-01	[]---NR2F1	0.98796
chr2	rs76942982	19256667	A	G	1.82073e-01	4.29868e-02	2.50083e-05	5.94737e-02	NT5C1B-RDH14---[]---OSR1	0.89757
chr11	rs35319120	8669694	C	T	-9.73421e-02	2.31517e-02	2.50366e-05	2.96418e-01	[TRIM66]	0.99237
chr11	rs7103112	49593303	C	G	8.88015e-02	2.10660e-02	2.50538e-05	4.07153e-01	FOLH1---[]---OR4C13	0.98991
chr6	rs9391238	105197874	A	G	-9.23172e-02	2.19452e-02	2.50778e-05	3.53523e-01	[HACE1]	0.99536
chr2	rs55772470	66366665	A	G	1.18653e-01	2.82784e-02	2.50818e-05	8.25422e-01	SPRED2---[]---MEIS1	0.96101
chr13	rs9569779	58497931	A	G	-8.85465e-02	2.10292e-02	2.51180e-05	4.70800e-01	PCDH17---[]	0.98960
chr18	rs1685057	26360528	A	C	1.05627e-01	2.50191e-02	2.51552e-05	2.19940e-01	CDH2---[]	0.97798
chr20	rs13041031	24642760	A	G	-9.16238e-02	2.17290e-02	2.51674e-05	6.61472e-01	[SYNDIG1]	0.98449
chr5	rs9292297	29038115	A	G	9.75186e-02	2.32061e-02	2.52175e-05	7.08292e-01	[]	0.98376
chr2	rs116789887	25191843	A	G	1.53434e-01	3.66682e-02	2.52573e-05	9.01741e-01	[DNAJC27]	0.92132
chr11	rs1851989	49413378	C	T	-9.51588e-02	2.25679e-02	2.52876e-05	6.80122e-01	FOLH1---[]---OR4C13	0.95482
chr16	rs57072866	73651606	D	I	1.12086e-01	2.65457e-02	2.53049e-05	1.78696e-01	ZFHX3---[]---PSMD7	0.99684
chr5	5:103914139:T_TCAAACATGACAAACATG	103914139	D	I	8.80714e-02	2.09094e-02	2.53052e-05	4.34946e-01	[]	0.99096
chr11	rs7483795	49704930	A	G	8.78035e-02	2.08518e-02	2.53880e-05	4.52285e-01	FOLH1---[]---OR4C13	0.99095
chr7	rs10245333	38946209	A	G	9.28850e-02	2.20924e-02	2.54170e-05	6.24259e-01	[VPS41]	0.97142
chr18	rs35349817	26495964	D	I	-1.03199e-01	2.44631e-02	2.54363e-05	7.64145e-01	CDH2---[]	0.97950
chr2	rs11126075	66360307	C	G	1.16657e-01	2.78279e-02	2.54837e-05	8.27333e-01	SPRED2---[]---MEIS1	0.99547
chr18	rs497521	26491416	C	G	-1.03113e-01	2.44457e-02	2.54943e-05	7.63585e-01	CDH2---[]	0.97869
chr2	rs1320854	66363617	G	T	-1.17445e-01	2.80215e-02	2.55500e-05	1.70463e-01	SPRED2---[]---MEIS1	0.99631
chr2	rs12464049	66360462	C	G	-1.16592e-01	2.78169e-02	2.55607e-05	1.72809e-01	SPRED2---[]---MEIS1	0.99549
chr18	rs145541696	26332639	D	I	-1.05874e-01	2.51000e-02	2.55747e-05	7.79252e-01	CDH2---[]	0.97323
chr13	rs140570343	58351262	D	I	9.00155e-02	2.14045e-02	2.55887e-05	5.59976e-01	PCDH17--[]	0.96837
chr6	rs9322812	105194651	A	G	-9.21600e-02	2.19328e-02	2.56167e-05	3.53331e-01	[HACE1]	0.99659
chr5	rs10044971	29083477	A	T	9.60989e-02	2.28872e-02	2.56227e-05	7.07610e-01	[]	0.99906
chr11	rs1851990	49413336	C	T	-9.50854e-02	2.25714e-02	2.57267e-05	6.80136e-01	FOLH1---[]---OR4C13	0.95438
chr3	rs7427162	117586681	C	T	-9.65411e-02	2.29070e-02	2.57521e-05	7.33905e-01	[]	0.99811
chr9	rs1420771	128849488	A	C	-8.93950e-02	2.12344e-02	2.57971e-05	6.28674e-01	PBX3---[]---MVB12B	0.99667
chr18	rs62085690	26275176	A	G	1.04454e-01	2.47936e-02	2.58185e-05	2.96911e-01	CDH2---[]	0.83705
chr3	rs67038230	117709237	A	G	9.86706e-02	2.34107e-02	2.58189e-05	2.47573e-01	[]---IGSF11	0.99633
chr2	rs67617705	66358664	A	G	1.17351e-01	2.80169e-02	2.58681e-05	8.29384e-01	SPRED2---[]---MEIS1	0.99153
chr11	rs11040400	49518296	A	C	8.88545e-02	2.11158e-02	2.58926e-05	4.06545e-01	FOLH1---[]---OR4C13	0.98969
chr18	rs356922	26347455	A	C	1.05527e-01	2.50350e-02	2.59033e-05	2.20248e-01	CDH2---[]	0.97935
chr6	rs12183038	105190335	G	T	9.20064e-02	2.19093e-02	2.59035e-05	6.46790e-01	[HACE1]	0.99797
chr12	rs3741728	53161744	C	T	-1.40615e-01	3.36228e-02	2.59110e-05	1.16682e-01	KRT77--[]KRT76	0.98909
chr5	rs35832962	103919143	D	I	-8.79156e-02	2.09003e-02	2.59397e-05	5.64466e-01	[]	0.99080
chr11	rs139851988	49535634	D	I	-8.88054e-02	2.11064e-02	2.59428e-05	5.90610e-01	FOLH1---[]---OR4C13	0.98546
chr2	rs77483992	25179893	C	T	-1.52851e-01	3.65801e-02	2.59441e-05	9.78209e-02	[DNAJC27]	0.92114
chr11	rs11040423	49573139	C	T	8.84272e-02	2.10187e-02	2.59951e-05	4.06066e-01	FOLH1---[]---OR4C13	0.99375
chr16	rs9932754	53830491	C	T	-8.77686e-02	2.08688e-02	2.60154e-05	5.65089e-01	[FTO]	0.99990
chr5	5:103914139	103914139	D	I	8.79861e-02	2.09206e-02	2.60222e-05	4.34789e-01	[]	0.98965
chr11	rs10840104	8690257	C	G	-9.84215e-02	2.34592e-02	2.60599e-05	2.96094e-01	[TRIM66]	0.97403
chr18	rs1785801	26281296	C	G	-1.06227e-01	2.52116e-02	2.60816e-05	7.74153e-01	CDH2---[]	0.95616
chr11	rs10839295	49527345	A	C	-8.85551e-02	2.10531e-02	2.60874e-05	5.93046e-01	FOLH1---[]---OR4C13	0.99417
chr16	rs9922619	53831771	G	T	8.77486e-02	2.08690e-02	2.61313e-05	4.34602e-01	[FTO]	0.99996
chr18	rs2440187	26490575	A	C	-1.03224e-01	2.45049e-02	2.61377e-05	7.64838e-01	CDH2---[]	0.97763
chr10	rs77303607	73808115	A	C	2.32872e-01	5.50218e-02	2.61651e-05	3.22165e-02	CHST3--[]--SPOCK2	0.95311
chr13	rs9537865	58496024	C	T	-8.83595e-02	2.10319e-02	2.61893e-05	4.70867e-01	PCDH17---[]	0.98955
chr5	rs13359880	29080719	C	T	9.63640e-02	2.29800e-02	2.62327e-05	7.10088e-01	[]	0.99676
chr14	rs36215333	41514949	D	I	-1.09642e-01	2.60225e-02	2.62553e-05	8.04488e-01	[]---LRFN5	0.95849
chr18	rs356833	26323525	A	G	1.05793e-01	2.51191e-02	2.63108e-05	2.20521e-01	CDH2---[]	0.97218
chr11	rs1404366	49415899	A	T	9.48977e-02	2.25549e-02	2.63291e-05	3.20026e-01	FOLH1---[]---OR4C13	0.95535
chr5	rs6875194	29083162	A	T	-9.59718e-02	2.28903e-02	2.63311e-05	2.92312e-01	[]	0.99865
chr1	rs12127723	73141767	A	G	-8.86031e-02	2.10988e-02	2.63540e-05	4.67774e-01	NEGR1---[]	0.95504
chr11	rs147734169	49491975	D	I	9.20754e-02	2.18949e-02	2.64004e-05	3.58039e-01	FOLH1---[]---OR4C13	0.97080
chr8	rs117744104	133517776	A	G	-1.91527e-01	4.60216e-02	2.64268e-05	5.94898e-02	KCNQ3--[]--LRRC6	0.98456
chr11	rs7934343	49528287	C	G	-8.84560e-02	2.10460e-02	2.64696e-05	5.93171e-01	FOLH1---[]---OR4C13	0.99478
chr20	rs13040961	24642930	A	G	9.13370e-02	2.17201e-02	2.64767e-05	3.38252e-01	[SYNDIG1]	0.98589
chr8	rs348177	73344470	C	G	1.62825e-01	3.85633e-02	2.65078e-05	7.51098e-02	TRPA1---[]---KCNB2	0.98608
chr8	rs76770000	94615858	A	G	-9.60742e-02	2.29197e-02	2.65150e-05	3.00379e-01	TRIQK---[]--FAM92A1	0.97644
chr5	rs185260	103965223	A	C	8.72836e-02	2.07751e-02	2.65344e-05	4.33649e-01	[]	0.99661
chr1	rs71074821	72602280	D	I	8.69757e-02	2.07101e-02	2.65653e-05	4.74355e-01	[NEGR1]	0.99059
chr11	rs9787891	49413494	A	G	9.48522e-02	2.25552e-02	2.65702e-05	3.20264e-01	FOLH1---[]---OR4C13	0.95471
chr11	rs138979216	49553690	D	I	8.82198e-02	2.09945e-02	2.65788e-05	4.05841e-01	FOLH1---[]---OR4C13	0.99636
chr8	rs1451144	58454076	C	T	1.33171e-01	3.18700e-02	2.65960e-05	8.63054e-01	IMPAD1---[]---FAM110B	0.96728
chr6	rs7754919	105186426	A	T	-9.18220e-02	2.18984e-02	2.66406e-05	3.53071e-01	[HACE1]	0.99880
chr6	rs4336470	105180785	C	T	-9.17410e-02	2.18793e-02	2.66464e-05	3.53033e-01	[HACE1]	0.99997
chr5	rs254023	103955361	C	T	-8.73418e-02	2.07941e-02	2.66519e-05	5.65091e-01	[]	0.99647
chr11	rs11042030	8690718	C	T	9.83061e-02	2.34608e-02	2.66745e-05	7.02834e-01	[TRIM66]	0.97018
chr11	rs1814175	49559172	C	T	8.80949e-02	2.09693e-02	2.66868e-05	4.06322e-01	FOLH1---[]---OR4C13	0.99638
chr18	rs242512	26344633	A	C	1.05399e-01	2.50447e-02	2.66881e-05	2.20247e-01	CDH2---[]	0.97919
chr18	rs356921	26344085	A	G	1.05405e-01	2.50463e-02	2.66898e-05	2.20277e-01	CDH2---[]	0.97901
chr6	rs10685648	105181713	D	I	-9.17403e-02	2.18832e-02	2.67394e-05	3.52994e-01	[HACE1]	0.99970
chr11	rs79685344	35225044	A	T	-1.56794e-01	3.71885e-02	2.68185e-05	9.09483e-01	[CD44]	0.86570
chr11	rs61904166	49581461	C	T	8.83635e-02	2.10392e-02	2.68269e-05	4.07060e-01	FOLH1---[]---OR4C13	0.99187
chr18	rs28548721	26275014	C	T	1.04609e-01	2.48829e-02	2.68739e-05	2.92417e-01	CDH2---[]	0.83681
chr16	rs10718688	53807006	D	I	-8.75323e-02	2.08596e-02	2.68856e-05	5.06970e-01	[FTO]	0.99153
chr11	rs10769587	49549849	C	G	-8.81480e-02	2.09915e-02	2.69128e-05	5.93688e-01	FOLH1---[]---OR4C13	0.99711
chr6	rs71763197	105232460	D	I	-9.28832e-02	2.21623e-02	2.69222e-05	3.60496e-01	[HACE1]	0.97220
chr11	rs3907576	49536639	A	C	-8.83249e-02	2.10346e-02	2.69341e-05	5.93066e-01	FOLH1---[]---OR4C13	0.99471
chr16	rs767225987	53812784	D	I	-9.00347e-02	2.14419e-02	2.69482e-05	6.04519e-01	[FTO]	0.97229
chr11	rs3051256	49561971	D	I	8.84663e-02	2.10686e-02	2.69487e-05	4.04241e-01	FOLH1---[]---OR4C13	0.99084
chr11	rs3974442:C	49582457	C	G	8.83683e-02	2.10475e-02	2.69950e-05	4.07238e-01	FOLH1---[]---OR4C13	0.99088
chr20	rs6092932	37349253	A	G	-1.19533e-01	2.83960e-02	2.70206e-05	8.49820e-01	ARHGAP40--[]-SLC32A1	0.97656
chr11	rs4980444	49550764	A	T	8.80771e-02	2.09795e-02	2.70291e-05	4.06248e-01	FOLH1---[]---OR4C13	0.99757
chr11	rs7941510	8677063	A	C	9.74066e-02	2.32635e-02	2.70526e-05	7.03172e-01	[TRIM66]	0.98509
chr18	rs1692491	26344393	C	T	1.05495e-01	2.50872e-02	2.70812e-05	2.19841e-01	CDH2---[]	0.97843
chr9	rs4837039	128849032	C	T	8.91530e-02	2.12337e-02	2.71097e-05	3.71473e-01	PBX3---[]---MVB12B	0.99673
chr3	rs1610148	117658899	C	G	-9.67585e-02	2.30250e-02	2.71779e-05	7.35426e-01	[]---IGSF11	0.99212
chr10	rs2496004	106615033	C	T	1.01949e-01	2.42547e-02	2.72189e-05	2.28145e-01	[SORCS3]	0.99596
chr5	rs62353943	29081487	A	G	-9.60595e-02	2.29564e-02	2.72977e-05	2.90188e-01	[]	0.99766
chr4	rs7690978	75991844	A	G	1.00476e-01	2.39097e-02	2.73054e-05	2.38474e-01	PARM1--[]---RCHY1	0.98755
chr20	rs13045365	24643043	A	G	-9.11567e-02	2.17147e-02	2.73384e-05	6.61908e-01	[SYNDIG1]	0.98672
chr5	rs7737230	29079950	C	G	9.60871e-02	2.29658e-02	2.73634e-05	7.09325e-01	[]	0.99649
chr16	rs9933040	53830867	A	T	-8.75256e-02	2.08686e-02	2.73857e-05	5.65060e-01	[FTO]	0.99988
chr5	rs115121673	17054768	A	C	-1.85163e-01	4.39175e-02	2.74078e-05	9.43901e-01	MYO10---[]---BASP1	0.93411
chr3	rs34889950	117575722	C	G	9.60183e-02	2.28607e-02	2.74233e-05	2.66936e-01	[]	0.99732
chr8	rs16922274	58452793	C	T	1.32155e-01	3.16784e-02	2.74250e-05	8.61307e-01	IMPAD1---[]---FAM110B	0.97169
chr6	rs9404576	105184640	G	T	9.16701e-02	2.18968e-02	2.74375e-05	6.46688e-01	[HACE1]	0.99890
chr18	rs148974757	26160105	D	I	1.07667e-01	2.56182e-02	2.74919e-05	1.94440e-01	CDH2---[]	0.99272
chr5	rs10053621	29116706	C	T	9.63799e-02	2.30462e-02	2.75863e-05	7.09932e-01	[]	0.99442
chr8	rs4735259	94953295	C	T	-1.10155e-01	2.62162e-02	2.76056e-05	7.99572e-01	PDP1--[]---CDH17	0.96780
chrX	rs1150267	95497285	A	G	9.26384e-02	2.20106e-02	2.76070e-05	2.15977e-01	[]---DIAPH2	0.99504
chr11	rs7925255	49702416	C	T	8.73794e-02	2.08475e-02	2.76716e-05	4.52572e-01	FOLH1---[]---OR4C13	0.99275
chr3	rs2268836	185977060	G	T	1.48925e-01	3.53798e-02	2.76929e-05	9.01624e-02	[DGKG]	0.98850
chr11	rs11040472	49703116	C	T	-8.73593e-02	2.08444e-02	2.77126e-05	5.47410e-01	FOLH1---[]---OR4C13	0.99151
chr5	rs2431109	103945126	A	G	8.71527e-02	2.07939e-02	2.77356e-05	4.35737e-01	[]	0.99573
chr3	rs57072770	157947188	C	T	9.03696e-02	2.15797e-02	2.78686e-05	5.02117e-01	[RSRC1]	0.90099
chr3	rs61244568	157947184	C	T	-9.03661e-02	2.15798e-02	2.78905e-05	4.97883e-01	[RSRC1]	0.90099
chr1	rs1564970	72573798	C	T	-8.65205e-02	2.06569e-02	2.79161e-05	5.25827e-01	[NEGR1]	0.99182
chr2	rs66643978	66356544	C	T	-1.16984e-01	2.80442e-02	2.79325e-05	1.71076e-01	SPRED2---[]---MEIS1	0.98741
chr16	rs55699900	77000646	G	T	-1.35459e-01	3.25114e-02	2.79550e-05	1.30235e-01	RP11-58C22.1---[]---MON1B	0.98103
chr18	rs571922	26488826	A	G	1.03089e-01	2.45621e-02	2.79661e-05	2.34360e-01	CDH2---[]	0.97520
chr1	rs12141628	72593767	C	T	8.65810e-02	2.06774e-02	2.80643e-05	4.74673e-01	[NEGR1]	0.99374
chr11	rs4261285	49570493	A	G	-8.79758e-02	2.09984e-02	2.80727e-05	5.93665e-01	FOLH1---[]---OR4C13	0.99533
chr11	rs10839297	49561561	A	C	8.78511e-02	2.09688e-02	2.80778e-05	4.06447e-01	FOLH1---[]---OR4C13	0.99748
chr6	rs112487217	154508027	A	G	1.30294e-01	3.12673e-02	2.81028e-05	8.53076e-01	[IPCEF1]	0.93891
chr4	rs12642928	101088217	C	T	-8.85746e-02	2.11540e-02	2.81135e-05	5.29498e-01	H2AFZ---[]--DDIT4L	0.97789
chr1	rs1352082	72571656	A	C	-8.64589e-02	2.06509e-02	2.81348e-05	5.25864e-01	[NEGR1]	0.99208
chr3	rs146078982	117584158	D	I	-9.60124e-02	2.28918e-02	2.81577e-05	7.33692e-01	[]	0.99802
chr2	rs200502709	19297672	D	I	1.78015e-01	4.23005e-02	2.81663e-05	6.17502e-02	NT5C1B-RDH14---[]---OSR1	0.90966
chr16	rs17817964	53828066	C	T	8.85636e-02	2.11428e-02	2.81791e-05	3.98626e-01	[FTO]	0.99806
chr13	rs6561938	58266222	C	T	-9.59602e-02	2.28845e-02	2.81921e-05	7.17871e-01	[PCDH17]	0.99288
chr20	rs3746326	24645639	C	T	-9.07507e-02	2.16579e-02	2.82857e-05	6.61692e-01	[SYNDIG1]	0.99018
chr1	rs1486093	72573363	C	T	-8.64755e-02	2.06625e-02	2.83265e-05	5.25600e-01	[NEGR1]	0.99110
chr8	rs62512196	70567938	C	T	-2.58036e-01	6.24967e-02	2.83297e-05	3.28528e-02	[SULF1]	0.97482
chr11	rs11040411	49556818	C	T	-8.78699e-02	2.09850e-02	2.83677e-05	5.93912e-01	FOLH1---[]---OR4C13	0.99674
chr5	rs11445139	29086607	D	I	-9.55229e-02	2.28750e-02	2.83707e-05	2.92346e-01	[]	0.99992
chr18	rs16944981	26165566	C	T	-1.07538e-01	2.56324e-02	2.83976e-05	8.05900e-01	CDH2---[]	0.99256
chr13	rs4132014	58308216	C	G	8.80490e-02	2.10519e-02	2.84777e-05	5.22485e-01	PCDH17-[]	0.98415
chr11	rs11040428	49581925	A	G	-8.82043e-02	2.10703e-02	2.85042e-05	5.92046e-01	FOLH1---[]---OR4C13	0.98786
chrX	rs1150295	95562322	A	G	-9.27783e-02	2.20851e-02	2.85682e-05	7.82700e-01	[]---DIAPH2	0.99260
chr5	rs6450670	29077468	C	T	-9.60816e-02	2.30187e-02	2.85791e-05	2.89653e-01	[]	0.99377
chr5	rs55980629	29083938	G	T	9.59266e-02	2.29821e-02	2.85906e-05	7.10339e-01	[]	0.99662
chr3	rs1032165	117803966	A	G	-9.64317e-02	2.30151e-02	2.86348e-05	7.20487e-01	[]---IGSF11	0.96862
chr3	rs1707664	165455289	A	C	8.97162e-02	2.14285e-02	2.86659e-05	3.49025e-01	SLITRK3---[]--BCHE	0.99776
chr11	rs7109526	49569604	C	T	-8.78058e-02	2.09847e-02	2.87443e-05	5.93460e-01	FOLH1---[]---OR4C13	0.99634
chr2	rs13408199	204926229	A	C	1.91931e-01	4.55974e-02	2.87511e-05	5.13370e-02	ICOS--[]---PARD3B	0.98216
chr11	rs3862346	49605177	A	C	8.80594e-02	2.10486e-02	2.87812e-05	4.18344e-01	FOLH1---[]---OR4C13	0.98566
chr5	rs62353944	29081912	A	G	9.57396e-02	2.29472e-02	2.88221e-05	7.09760e-01	[]	0.99845
chr16	rs11378189	73644103	D	I	1.13076e-01	2.69689e-02	2.88352e-05	1.75195e-01	ZFHX3---[]---PSMD7	0.98056
chr1	rs17014770	209745718	C	T	-3.74337e-01	8.86901e-02	2.88381e-05	9.88924e-01	[]--CAMK1G	0.99264
chr1	rs12132602	72597051	A	G	8.64499e-02	2.06779e-02	2.88741e-05	4.74778e-01	[NEGR1]	0.99363
chr11	rs66971051	49569015	D	I	8.77742e-02	2.09827e-02	2.88853e-05	4.06523e-01	FOLH1---[]---OR4C13	0.99648
chr11	rs7479975	49581964	C	G	8.81581e-02	2.10756e-02	2.89142e-05	4.07985e-01	FOLH1---[]---OR4C13	0.98749
chrX	rs6620015	95472025	C	T	-9.24490e-02	2.20243e-02	2.89840e-05	7.83131e-01	[]---DIAPH2	0.98955
chr11	rs59368430	49630929	D	I	9.02955e-02	2.15937e-02	2.90029e-05	4.39476e-01	FOLH1---[]---OR4C13	0.93187
chr11	rs116576300	49630930	A	T	9.02930e-02	2.15937e-02	2.90180e-05	4.39476e-01	FOLH1---[]---OR4C13	0.93187
chr1	rs35892805	209753413	D	I	-3.74489e-01	8.87682e-02	2.90887e-05	9.88908e-01	[]-CAMK1G	0.98863
chr1	rs80241403	209751290	C	T	-3.74083e-01	8.86744e-02	2.91064e-05	9.88906e-01	[]-CAMK1G	0.99038
chr5	rs10472665	29084611	G	T	9.54646e-02	2.28950e-02	2.91602e-05	7.07475e-01	[]	0.99804
chr8	rs538946611	133509946	C	T	1.89348e-01	4.57371e-02	2.91748e-05	9.40518e-01	KCNQ3--[]--LRRC6	0.99023
chr1	rs17014808	209751012	C	T	-3.73951e-01	8.86551e-02	2.91796e-05	9.88906e-01	[]-CAMK1G	0.99077
chr1	rs10489338	209754361	A	G	3.74539e-01	8.87970e-02	2.91913e-05	1.10915e-02	[]-CAMK1G	0.98808
chr18	rs8096029	26260155	A	G	1.05139e-01	2.51075e-02	2.92262e-05	2.26670e-01	CDH2---[]	0.96152
chr18	rs484149	26488880	A	G	-1.03364e-01	2.46876e-02	2.92387e-05	7.64310e-01	CDH2---[]	0.96384
chr18	rs484141	26488871	C	T	1.03362e-01	2.46876e-02	2.92505e-05	2.35691e-01	CDH2---[]	0.96383
chrX	rs1206604	95477684	C	T	9.25806e-02	2.20679e-02	2.92832e-05	2.16284e-01	[]---DIAPH2	0.98749
chr1	rs142206964	73382466	D	I	-8.96917e-02	2.14724e-02	2.92909e-05	5.14890e-01	NEGR1---[]	0.92447
chr3	rs547419298	117584153	D	I	9.57734e-02	2.28850e-02	2.93159e-05	2.66528e-01	[]	0.99789
chr18	rs33962534	26488467	D	I	-1.02276e-01	2.44319e-02	2.93239e-05	7.62860e-01	CDH2---[]	0.97874
chr16	rs8044303	73644744	A	G	1.13378e-01	2.70670e-02	2.93380e-05	1.73943e-01	ZFHX3---[]---PSMD7	0.97885
chr3	rs538736751	117584154	A	G	9.57684e-02	2.28851e-02	2.93452e-05	2.66528e-01	[]	0.99789
chr3	rs571760466	117584148	A	C	-9.57655e-02	2.28847e-02	2.93518e-05	7.33467e-01	[]	0.99792
chr5	rs6867873	29086909	A	G	9.53311e-02	2.28723e-02	2.93782e-05	7.07664e-01	[]	0.99998
chr4	rs993700	67825894	C	T	1.03148e-01	2.46391e-02	2.93816e-05	2.24963e-01	[]---CENPC	0.98326
chr2	rs17278243	204927444	G	T	1.93953e-01	4.61347e-02	2.94092e-05	4.99830e-02	ICOS---[]---PARD3B	0.98218
chr8	rs11987374	70569718	A	G	2.58124e-01	6.26490e-02	2.94452e-05	9.67193e-01	[SULF1]	0.97269
chr5	rs141548:G	29080476	A	G	9.56404e-02	2.29501e-02	2.94468e-05	7.09726e-01	[]	0.99812
chr18	rs7230808	26485122	C	T	1.03400e-01	2.47068e-02	2.94719e-05	2.33143e-01	CDH2---[]	0.96707
chr18	rs567205	26488226	G	T	1.02239e-01	2.44308e-02	2.94967e-05	2.37080e-01	CDH2---[]	0.97890
chr1	rs150865178	209744259	D	I	-3.73962e-01	8.87196e-02	2.95520e-05	9.88931e-01	[]--CAMK1G	0.99329
chr13	rs113262806	54001786	C	T	-9.19398e-02	2.19961e-02	2.95729e-05	6.57051e-01	OLFM4---[]	0.98028
chr3	rs73163713	117545743	A	T	-9.58950e-02	2.29249e-02	2.95787e-05	7.33685e-01	[]	0.99493
chr12	rs1521341	53161420	C	T	1.39170e-01	3.35142e-02	2.95956e-05	8.82462e-01	KRT77--[]KRT76	0.98981
chr16	rs62033413	53830055	C	G	8.77426e-02	2.10059e-02	2.96162e-05	4.14196e-01	[FTO]	0.99799
chr11	rs10769936	8654528	C	T	-9.59671e-02	2.30320e-02	2.96215e-05	2.97208e-01	[TRIM66]	0.99703
chr8	rs1383498	13749772	C	T	1.91064e-01	4.62041e-02	2.96278e-05	9.40322e-01	C8orf48---[]---SGCZ	0.99059
chr3	rs7432631	117567983	A	G	9.55480e-02	2.28446e-02	2.96297e-05	2.67053e-01	[]	0.99828
chr18	rs568405	26452104	C	T	1.03110e-01	2.46456e-02	2.96814e-05	2.30111e-01	CDH2---[]	0.97701
chr11	rs66802001	49709330	D	I	8.78181e-02	2.10379e-02	2.98368e-05	4.50014e-01	FOLH1---[]---OR4C13	0.97522
chr3	rs699920	157947175	A	G	-9.12896e-02	2.18735e-02	2.98425e-05	5.36107e-01	[RSRC1]	0.87751
chr5	rs10058226	29138078	C	T	-9.59574e-02	2.30427e-02	2.98491e-05	2.92535e-01	[]	0.99237
chr3	rs1563438	117656521	C	T	9.63524e-02	2.30490e-02	2.99350e-05	2.64307e-01	[]---IGSF11	0.99159
chr11	rs10839283	49490943	C	T	-9.12648e-02	2.18513e-02	2.99580e-05	6.44882e-01	FOLH1---[]---OR4C13	0.97694
chr3	rs73163732	117557698	C	T	-9.54994e-02	2.28496e-02	3.00309e-05	7.32958e-01	[]	0.99857
chr5	rs309670	29155055	C	T	9.62724e-02	2.31286e-02	3.00772e-05	7.09442e-01	[]	0.98932
chr3	rs9839426	117784815	A	G	-9.51935e-02	2.27808e-02	3.00845e-05	7.20102e-01	[]---IGSF11	0.99001
chr3	rs73163739	117562846	A	T	9.54447e-02	2.28397e-02	3.01067e-05	2.67061e-01	[]	0.99884
chr2	rs4666992	181855003	G	T	9.78451e-02	2.35073e-02	3.01241e-05	7.12838e-01	[UBE2E3]	0.96821
chr13	rs2759694	53695378	A	G	-8.91667e-02	2.13619e-02	3.01532e-05	6.19000e-01	OLFM4--[]	0.98291
chr2	rs4666993	181855005	A	G	9.78266e-02	2.35071e-02	3.02231e-05	7.12831e-01	[UBE2E3]	0.96821
chr11	rs5789583	8738198	D	I	-9.47566e-02	2.27148e-02	3.02453e-05	5.60075e-01	[ST5]	0.84444
chr18	rs112798669	26449930	D	I	-1.02513e-01	2.45322e-02	3.02931e-05	7.61864e-01	CDH2---[]	0.96028
chr5	rs3913123	29075329	A	C	9.56720e-02	2.29943e-02	3.03250e-05	7.09934e-01	[]	0.99543
chr16	rs4888520	73644464	C	T	1.13233e-01	2.70821e-02	3.03605e-05	1.73297e-01	ZFHX3---[]---PSMD7	0.98130
chr1	rs11119309	209742782	A	G	3.73548e-01	8.87575e-02	3.03939e-05	1.10593e-02	[]--CAMK1G	0.99406
chr11	rs17472844	49491005	A	G	-9.12740e-02	2.18725e-02	3.04300e-05	6.41629e-01	FOLH1---[]---OR4C13	0.97200
chr1	rs1385914	72591774	A	G	8.61821e-02	2.06744e-02	3.04685e-05	4.75160e-01	[NEGR1]	0.99373
chr16	rs62048402	53803223	A	G	-8.77593e-02	2.10445e-02	3.05329e-05	5.88938e-01	[FTO]	0.99948
chr2	rs7592766	204925201	G	T	-1.93370e-01	4.60911e-02	3.05360e-05	9.49828e-01	ICOS--[]---PARD3B	0.98011
chr18	rs12604179	26162797	C	G	1.06899e-01	2.55813e-02	3.05362e-05	1.94812e-01	CDH2---[]	0.99394
chr1	rs1486096	72584184	A	G	-8.61436e-02	2.06680e-02	3.05452e-05	5.24955e-01	[NEGR1]	0.99442
chr11	rs7118611	8685685	A	C	-9.72786e-02	2.33866e-02	3.05474e-05	2.96704e-01	[TRIM66]	0.97634
chr13	rs7997285	58509432	C	T	-8.75060e-02	2.10040e-02	3.05720e-05	4.70864e-01	PCDH17---[]	0.98923
chr8	rs146673042	133519210	C	T	1.89897e-01	4.59877e-02	3.05723e-05	9.40485e-01	KCNQ3--[]--LRRC6	0.98460
chr18	rs1785800	26281282	A	T	-1.05239e-01	2.51941e-02	3.05816e-05	7.73151e-01	CDH2---[]	0.95577
chr5	rs141548:T	29080476	A	T	-9.54438e-02	2.29501e-02	3.05835e-05	2.90236e-01	[]	0.99813
chr13	rs980610	58521633	A	G	-8.73825e-02	2.09761e-02	3.06175e-05	4.70673e-01	PCDH17---[]	0.99054
chr5	rs13357238	29150084	A	C	9.61459e-02	2.31237e-02	3.06920e-05	7.09391e-01	[]	0.98999
chr2	rs1873204	66337888	A	G	1.03404e-01	2.48873e-02	3.07192e-05	7.62329e-01	SPRED2---[]---MEIS1	0.97870
chr1	rs72096511	72591773	D	I	-8.63640e-02	2.07296e-02	3.07848e-05	5.26403e-01	[NEGR1]	0.98877
chr8	rs544453379	142038101	A	G	-3.26026e-01	7.76172e-02	3.08247e-05	9.83265e-01	PTK2--[]---DENND3	0.82702
chr16	rs11642015	53802494	C	T	8.77156e-02	2.10453e-02	3.08336e-05	4.11129e-01	[FTO]	0.99939
chr18	rs482344	26488685	A	G	-1.02000e-01	2.44331e-02	3.08394e-05	7.63345e-01	CDH2---[]	0.97980
chr13	rs9537872	58511363	A	G	-8.74473e-02	2.10011e-02	3.08715e-05	4.70825e-01	PCDH17---[]	0.98926
chr18	rs111211316	26485120	C	T	1.03132e-01	2.47060e-02	3.08906e-05	2.33105e-01	CDH2---[]	0.96720
chr8	rs573879469	142038100	A	C	3.25989e-01	7.76223e-02	3.09265e-05	1.67348e-02	PTK2--[]---DENND3	0.82694
chr3	rs73163719	117547737	C	T	9.56387e-02	2.29228e-02	3.10040e-05	2.66240e-01	[]	0.99543
chr6	rs11308954	105299606	D	I	-9.16019e-02	2.20238e-02	3.10065e-05	3.66602e-01	[HACE1]	0.98201
chr16	rs1558902	53803574	A	T	-8.76886e-02	2.10454e-02	3.10110e-05	5.88772e-01	[FTO]	0.99956
chr3	rs1499969	117712461	A	G	-9.79679e-02	2.34772e-02	3.10364e-05	7.53607e-01	[]---IGSF11	0.99420
chr15	rs113904757	83415901	C	G	1.27247e-01	3.06969e-02	3.10749e-05	8.55805e-01	AP3B2--[]-FSD2	0.96896
chrX	rs946102	95485627	C	T	9.20753e-02	2.20217e-02	3.11439e-05	2.16781e-01	[]---DIAPH2	0.99064
chr2	rs6435214	204925087	C	T	1.92835e-01	4.60165e-02	3.11827e-05	5.02109e-02	ICOS--[]---PARD3B	0.98280
chr18	rs148259904	26487090	D	I	1.01958e-01	2.44381e-02	3.11893e-05	2.36669e-01	CDH2---[]	0.97934
chr11	rs10769938	8671547	A	G	9.63560e-02	2.31911e-02	3.11983e-05	7.03646e-01	[TRIM66]	0.99026
chr9	rs7034265	78971253	C	T	-1.09157e-01	2.61479e-02	3.12102e-05	8.15289e-01	[PCSK5]	0.99917
chr8	rs2978997	101396145	A	G	1.02190e-01	2.46105e-02	3.12209e-05	7.45554e-01	RNF19A--[]---ANKRD46	0.97218
chr3	rs73163726	117554093	C	T	9.54080e-02	2.28768e-02	3.12354e-05	2.66681e-01	[]	0.99806
chr13	rs11289470	58570668	D	I	8.75228e-02	2.10341e-02	3.12742e-05	5.26299e-01	PCDH17---[]	0.98254
chr20	rs6049877	24660297	A	G	9.56169e-02	2.29339e-02	3.13030e-05	2.81621e-01	SYNDIG1--[]---CST7	0.98538
chr18	rs570860	26488982	C	T	1.01912e-01	2.44343e-02	3.13592e-05	2.36792e-01	CDH2---[]	0.97947
chr5	rs6875284	29082980	A	G	9.53071e-02	2.29539e-02	3.14916e-05	7.09938e-01	[]	0.99845
chr18	rs484071	26454352	C	T	-1.01863e-01	2.44324e-02	3.16040e-05	7.65645e-01	CDH2---[]	0.97904
chr5	rs10077874	29080765	A	C	-9.53045e-02	2.29584e-02	3.16187e-05	2.90061e-01	[]	0.99777
chr2	rs66499064	66357404	A	G	1.16235e-01	2.80537e-02	3.16377e-05	8.29181e-01	SPRED2---[]---MEIS1	0.98773
chr5	rs7733592	29157018	A	G	9.60074e-02	2.31287e-02	3.16380e-05	7.09594e-01	[]	0.98959
chr3	rs73163717	117547470	A	C	9.53832e-02	2.28919e-02	3.17625e-05	2.66920e-01	[]	0.99674
chr16	rs55872725	53809123	C	T	8.75491e-02	2.10403e-02	3.17846e-05	4.11016e-01	[FTO]	0.99948
chr16	rs62042995	73643498	C	G	1.12932e-01	2.70781e-02	3.17895e-05	1.73586e-01	ZFHX3---[]---PSMD7	0.98044
chr5	rs10071241	29114374	C	T	-9.55410e-02	2.30232e-02	3.18135e-05	2.90326e-01	[]	0.99549
chr18	rs35631843	26486577	D	I	-1.01931e-01	2.44586e-02	3.18206e-05	7.61841e-01	CDH2---[]	0.97293
chr5	rs56117876	29114554	D	I	9.55543e-02	2.30281e-02	3.18576e-05	7.09734e-01	[]	0.99533
chr16	rs9922708	53831146	C	T	8.68057e-02	2.08712e-02	3.19439e-05	4.34854e-01	[FTO]	0.99983
chr5	rs10645243:ATT	29055455	D	I	-9.34605e-02	2.25078e-02	3.20271e-05	3.80850e-01	[]	0.90747
chr5	rs10072095	29151136	C	T	9.60265e-02	2.31510e-02	3.20801e-05	7.10006e-01	[]	0.98908
chr18	rs509401	26491116	C	T	-1.01755e-01	2.44302e-02	3.21475e-05	7.62880e-01	CDH2---[]	0.97875
chr7	rs7780073	98330450	A	G	-9.21635e-02	2.21429e-02	3.21960e-05	7.02919e-01	NPTX2--[]---TMEM130	0.99695
chr8	rs73520192	13834230	A	G	-2.02709e-01	4.92870e-02	3.22082e-05	5.14340e-02	C8orf48---[]---SGCZ	0.98734
chr8	rs555580267	142038096	A	T	-3.26538e-01	7.79319e-02	3.22416e-05	9.83331e-01	PTK2--[]---DENND3	0.82266
chr18	rs138845520	26287051	D	I	-1.04660e-01	2.51287e-02	3.22563e-05	7.74136e-01	CDH2---[]	0.96257
chr5	rs2330004	29091086	C	T	-9.52138e-02	2.29639e-02	3.23156e-05	2.89870e-01	[]	0.99865
chr13	rs2217928	58524895	C	T	8.71370e-02	2.09798e-02	3.23329e-05	5.29945e-01	PCDH17---[]	0.98886
chr8	rs142373259	13843028	C	G	2.02372e-01	4.92165e-02	3.23563e-05	9.48304e-01	C8orf48---[]---SGCZ	0.98761
chr8	rs59442466	142038206	A	G	-3.24763e-01	7.75249e-02	3.23654e-05	9.83231e-01	PTK2--[]---DENND3	0.82676
chr18	rs505033	26486043	C	T	-1.01705e-01	2.44271e-02	3.23656e-05	7.63254e-01	CDH2---[]	0.97961
chr16	rs1421085	53800954	C	T	-8.74602e-02	2.10399e-02	3.23669e-05	5.88980e-01	[FTO]	1.00000
chr8	rs201068184	142038095	D	I	-3.26462e-01	7.79353e-02	3.24051e-05	9.83330e-01	PTK2--[]---DENND3	0.82260
chr1	rs12750634	72597654	A	T	-8.59414e-02	2.06904e-02	3.25241e-05	5.25429e-01	[NEGR1]	0.99275
chr3	rs1021938	20573468	C	G	9.00953e-02	2.17125e-02	3.25343e-05	5.99962e-01	SGO1---[]---ZNF385D	0.96087
chr5	rs67667580	103978833	A	G	8.69777e-02	2.09365e-02	3.26250e-05	4.34024e-01	[]	0.98163
chr18	rs509170	26445684	C	T	1.01892e-01	2.44821e-02	3.26303e-05	2.33661e-01	CDH2---[]	0.97824
chr18	rs356857	26395805	A	G	1.07378e-01	2.57899e-02	3.26312e-05	1.95653e-01	CDH2---[]	0.98861
chr18	rs138706199	26487164	D	I	1.01631e-01	2.44222e-02	3.26722e-05	2.36800e-01	CDH2---[]	0.98006
chr18	rs486126	26449160	A	G	-1.01664e-01	2.44296e-02	3.26800e-05	7.65574e-01	CDH2---[]	0.97900
chr3	rs705016	165443782	C	T	8.90730e-02	2.14290e-02	3.27117e-05	3.48737e-01	SLITRK3---[]--BCHE	0.99837
chr3	rs2686409	165495400	A	G	9.45040e-02	2.27259e-02	3.28176e-05	2.81292e-01	[BCHE]	0.99320
chrX	rs1150263	95482635	C	T	9.19442e-02	2.20545e-02	3.28370e-05	2.16514e-01	[]---DIAPH2	0.98812
chr18	rs534272	26486930	G	T	1.01611e-01	2.44241e-02	3.28377e-05	2.36811e-01	CDH2---[]	0.97992
chr18	rs2509570	26490628	C	T	-1.01608e-01	2.44240e-02	3.28571e-05	7.63313e-01	CDH2---[]	0.98057
chr18	rs62086022	26165350	G	T	1.06473e-01	2.55846e-02	3.29138e-05	1.94611e-01	CDH2---[]	0.99528
chr4	rs7670698	165610632	C	G	-9.09268e-02	2.19366e-02	3.29585e-05	3.55163e-01	MARCH1---[]--LINC01207	0.98855
chr5	rs1587207	29109983	C	T	9.53145e-02	2.30137e-02	3.29724e-05	7.09798e-01	[]	0.99615
chr5	rs724223	29100354	C	T	-9.51924e-02	2.29847e-02	3.29865e-05	2.90096e-01	[]	0.99763
chr18	rs2134790	26157443	C	T	1.06581e-01	2.56158e-02	3.30311e-05	1.94738e-01	CDH2---[]	0.99264
chr18	rs496731	26491368	A	C	-1.01587e-01	2.44270e-02	3.30484e-05	7.63236e-01	CDH2---[]	0.98021
chr16	rs56237241	73643270	A	C	-1.12836e-01	2.71137e-02	3.30609e-05	8.26696e-01	ZFHX3---[]---PSMD7	0.97952
chr18	rs1390689	26262031	C	T	1.04392e-01	2.50991e-02	3.30786e-05	2.25763e-01	CDH2---[]	0.96621
chr16	rs12599856	19022448	A	G	1.92529e-01	4.67017e-02	3.30999e-05	6.09496e-01	[TMC7]	0.94266
chr2	rs77596528	120536019	A	G	-2.21414e-01	5.39468e-02	3.31034e-05	4.35399e-02	[PTPN4]	0.97562
chrX	rs1150301	95567740	G	T	-9.19954e-02	2.20769e-02	3.31149e-05	7.82996e-01	[]---DIAPH2	0.99329
chr18	rs8089085	26158264	C	T	1.06506e-01	2.56014e-02	3.31202e-05	1.94665e-01	CDH2---[]	0.99418
chr18	rs7235466	26485115	G	T	-1.02651e-01	2.46872e-02	3.31681e-05	7.66647e-01	CDH2---[]	0.96813
chr3	rs1604057	117788850	A	G	-9.50072e-02	2.28595e-02	3.32003e-05	7.20944e-01	[]---IGSF11	0.98471
chr18	rs1496484	26385437	A	T	1.07090e-01	2.57460e-02	3.32142e-05	1.95583e-01	CDH2---[]	0.98996
chr2	rs78574482	19272713	A	C	-1.75484e-01	4.20785e-02	3.32153e-05	9.39907e-01	NT5C1B-RDH14---[]---OSR1	0.93072
chr5	rs7705246	29132504	C	T	9.55234e-02	2.30735e-02	3.32154e-05	7.09641e-01	[]	0.99335
chr13	rs7326330	58533627	C	T	8.68180e-02	2.09346e-02	3.32330e-05	5.29456e-01	PCDH17---[]	0.99266
chr6	rs12177561	105190492	A	G	9.04520e-02	2.18303e-02	3.32338e-05	6.34948e-01	[HACE1]	0.98832
chr5	rs254045	103959345	A	G	8.63093e-02	2.07982e-02	3.32747e-05	4.33694e-01	[]	0.99566
chr18	rs73412062	26159425	A	G	1.06455e-01	2.55981e-02	3.33319e-05	1.94685e-01	CDH2---[]	0.99425
chr16	rs1471537	73647647	C	G	-1.12025e-01	2.69312e-02	3.33332e-05	8.26729e-01	ZFHX3---[]---PSMD7	0.99267
chr18	rs482054	26485468	A	G	1.01486e-01	2.44156e-02	3.33680e-05	2.36893e-01	CDH2---[]	0.98036
chr18	rs480017	26485646	C	G	-1.01479e-01	2.44165e-02	3.34290e-05	7.63120e-01	CDH2---[]	0.98031
chr16	rs56094641	53806453	A	G	8.73285e-02	2.10507e-02	3.35692e-05	4.12016e-01	[FTO]	0.99831
chr5	rs10036801	29092306	C	T	9.49897e-02	2.29580e-02	3.35731e-05	7.09934e-01	[]	0.99871
chr4	rs2178253	165611388	C	T	-9.14579e-02	2.20905e-02	3.36309e-05	3.49803e-01	MARCH1---[]--LINC01207	0.98323
chr1	rs7556006	72587186	C	G	-8.57362e-02	2.06819e-02	3.37088e-05	5.24688e-01	[NEGR1]	0.99253
chr18	rs542090876	26485010	D	I	1.06451e-01	2.56200e-02	3.37127e-05	2.18128e-01	CDH2---[]	0.94016
chr5	rs9292298	29088584	C	G	-9.48958e-02	2.29414e-02	3.37368e-05	2.90018e-01	[]	0.99961
chr1	rs12133604	72610879	G	T	8.59370e-02	2.07317e-02	3.37548e-05	4.74490e-01	[NEGR1]	0.98938
chr20	rs6049850	24653908	C	T	-9.93021e-02	2.39175e-02	3.38104e-05	7.34647e-01	SYNDIG1-[]---CST7	0.93540
chr18	rs503921	26485880	C	T	1.01836e-01	2.45178e-02	3.38121e-05	2.35760e-01	CDH2---[]	0.97475
chr5	rs10065602	29136565	C	T	-9.54705e-02	2.30848e-02	3.38500e-05	2.90427e-01	[]	0.99255
chr18	rs564555	26454625	C	G	1.01514e-01	2.44423e-02	3.38790e-05	2.34203e-01	CDH2---[]	0.97858
chr4	rs10028896	5074029	A	G	-3.02743e-01	7.43109e-02	3.39254e-05	3.74711e-02	[STK32B]	0.80279
chr8	rs62512197	70569335	C	T	2.55596e-01	6.25146e-02	3.39550e-05	9.67153e-01	[SULF1]	0.97286
chr5	rs10472145	29085434	C	T	9.48650e-02	2.29422e-02	3.39588e-05	7.10043e-01	[]	0.99962
chr11	rs1993839	67406829	C	T	1.10917e-01	2.68625e-02	3.41275e-05	7.92577e-01	[TBX10]	0.92907
chr13	rs7492039	59116552	G	T	-8.62049e-02	2.08222e-02	3.41534e-05	4.47187e-01	PCDH17---[]	0.99891
chr6	rs34362588	111426965	C	T	-2.76149e-01	6.76490e-02	3.41630e-05	3.11595e-02	[SLC16A10]	0.86822
chr1	rs11209920	72610802	A	T	8.58859e-02	2.07332e-02	3.41634e-05	4.74387e-01	[NEGR1]	0.98937
chr3	rs6792102	117553543	A	C	-9.49572e-02	2.28820e-02	3.41785e-05	7.33159e-01	[]	0.99750
chr10	rs2932556	106625972	C	T	-1.01062e-01	2.43447e-02	3.41927e-05	7.76012e-01	[SORCS3]	0.99776
chr5	rs147122177	29156450	D	I	-9.56693e-02	2.31484e-02	3.42628e-05	2.90091e-01	[]	0.98850
chr13	rs9537878	58535792	A	G	8.66343e-02	2.09273e-02	3.43155e-05	5.29485e-01	PCDH17---[]	0.99301
chr18	rs356916	26341191	G	T	1.04189e-01	2.51024e-02	3.43783e-05	2.19764e-01	CDH2---[]	0.97569
chr4	rs10013053	105400344	C	T	-8.82620e-02	2.12983e-02	3.43816e-05	6.19189e-01	[CXXC4]	0.99131
chr5	rs113466266	92443158	A	G	1.84649e-01	4.43349e-02	3.44021e-05	5.73565e-02	[]---NR2F1	0.93107
chr11	rs12577922	55750066	A	G	-1.19112e-01	2.86815e-02	3.44030e-05	8.39131e-01	OR10AG1--[]--OR5F1	0.90775
chr18	rs6508553	26158092	A	G	1.06281e-01	2.56014e-02	3.44073e-05	1.94707e-01	CDH2---[]	0.99415
chr5	rs6863342	29086561	A	G	9.47765e-02	2.29376e-02	3.44117e-05	7.10056e-01	[]	0.99998
chr5	rs145818089	29128300	D	I	-9.55486e-02	2.31245e-02	3.44147e-05	2.91472e-01	[]	0.98542
chr8	rs59909262	142034892	A	G	-3.25494e-01	7.79616e-02	3.44244e-05	9.83237e-01	PTK2--[]---DENND3	0.82057
chr5	rs10051852	29082159	A	G	-9.53192e-02	2.30720e-02	3.44823e-05	2.88139e-01	[]	0.99155
chr20	rs6073215	42465497	A	G	-9.98986e-02	2.41020e-02	3.44864e-05	6.60810e-01	GTSF1L---[]--TOX2	0.82895
chr7	rs368207888	38950057	D	I	-9.21653e-02	2.22893e-02	3.45054e-05	3.72916e-01	VPS41-[]--POU6F2	0.96268
chr18	rs7241588	26155664	C	T	-1.06319e-01	2.56152e-02	3.45214e-05	8.05359e-01	CDH2---[]	0.99377
chr8	rs11991158	70569973	C	T	2.53705e-01	6.21025e-02	3.46066e-05	9.66592e-01	[SULF1]	0.96958
chr6	rs6920440	105183336	C	T	-9.06458e-02	2.19288e-02	3.46357e-05	3.58335e-01	[HACE1]	0.98776
chr12	rs11342964	102279304	D	I	8.87531e-02	2.14457e-02	3.46768e-05	4.98978e-01	[DRAM1]	0.93343
chr1	rs74679438	209751502	A	G	-3.70901e-01	8.87735e-02	3.47061e-05	9.88907e-01	[]-CAMK1G	0.99093
chr4	rs4691129	165609979	G	T	8.85413e-02	2.14165e-02	3.47655e-05	6.05339e-01	MARCH1---[]--LINC01207	0.98145
chr8	rs147100985	133519653	A	C	-2.04683e-01	4.99637e-02	3.48454e-05	5.16230e-02	KCNQ3--[]--LRRC6	0.95975
chr16	rs4887870	73650853	A	G	1.10417e-01	2.66124e-02	3.48801e-05	1.76866e-01	ZFHX3---[]---PSMD7	0.99956
chr8	rs73522222	13841390	C	T	-2.02112e-01	4.93587e-02	3.49298e-05	5.13183e-02	C8orf48---[]---SGCZ	0.98806
chr16	rs4888526	73650945	C	T	-1.10469e-01	2.66271e-02	3.49301e-05	8.23347e-01	ZFHX3---[]---PSMD7	0.99902
chr1	rs11209921	72612371	C	T	8.57307e-02	2.07218e-02	3.49491e-05	4.75008e-01	[NEGR1]	0.99078
chr6	rs541551145	147979515	D	I	3.23515e-01	7.75722e-02	3.49593e-05	1.64101e-02	SAMD5--[]---SASH1	0.90204
chr6	rs6942231	105191814	C	T	-8.98598e-02	2.17480e-02	3.49721e-05	3.68093e-01	[HACE1]	0.99604
chr6	rs574152154	147979510	D	I	-3.23504e-01	7.75714e-02	3.49741e-05	9.83590e-01	SAMD5--[]---SASH1	0.90203
chr6	rs545730560	147979516	A	C	-3.23494e-01	7.75725e-02	3.50030e-05	9.83590e-01	SAMD5--[]---SASH1	0.90204
chr18	rs576769275	26364020	A	G	9.40920e-02	2.27347e-02	3.50196e-05	4.20910e-01	CDH2---[]	0.83972
chr1	rs7517923	72614077	G	T	8.61006e-02	2.08132e-02	3.50200e-05	4.71632e-01	[NEGR1]	0.98083
chr6	rs565086216	147979517	C	T	3.23474e-01	7.75736e-02	3.50501e-05	1.64098e-02	SAMD5--[]---SASH1	0.90205
chr13	rs9563562	58523926	C	T	8.67422e-02	2.09779e-02	3.50509e-05	5.29013e-01	PCDH17---[]	0.98996
chr8	rs73523950	13847807	C	G	-2.02038e-01	4.93538e-02	3.50611e-05	5.14116e-02	C8orf48---[]--SGCZ	0.98850
chr5	rs6450669	29077428	A	G	9.48071e-02	2.29695e-02	3.50870e-05	7.09730e-01	[]	0.99649
chr18	rs1785782	26269259	C	T	-1.04321e-01	2.51639e-02	3.50876e-05	7.75152e-01	CDH2---[]	0.96387
chr4	rs535594439	35122759	C	T	4.38181e-01	1.08715e-01	3.51050e-05	9.85933e-01	[]---ARAP2	0.81518
chr18	rs564836367	26364019	C	T	-9.40762e-02	2.27345e-02	3.51210e-05	5.79089e-01	CDH2---[]	0.83972
chr13	rs1926544	58530277	A	C	-8.66221e-02	2.09513e-02	3.51233e-05	4.70561e-01	PCDH17---[]	0.99177
chr8	rs60946981	142042174	C	T	3.23031e-01	7.74628e-02	3.51325e-05	1.65771e-02	PTK2--[]--DENND3	0.83567
chr1	rs75924029	209750864	C	T	3.70241e-01	8.86779e-02	3.51458e-05	1.12010e-02	[]-CAMK1G	0.98286
chr5	rs13362149	29098541	A	G	9.48627e-02	2.29860e-02	3.51659e-05	7.09909e-01	[]	0.99715
chr11	rs7110529	8687710	C	G	-9.74463e-02	2.36098e-02	3.51739e-05	2.93560e-01	[TRIM66]	0.96591
chr18	rs356853	26400667	A	T	1.07001e-01	2.58063e-02	3.51760e-05	1.95780e-01	CDH2---[]	0.98798
chr5	rs62362057	104002370	C	T	-8.95140e-02	2.16309e-02	3.51953e-05	6.07485e-01	[]	0.94221
chr18	rs570907	26449653	A	G	-1.01222e-01	2.44266e-02	3.52759e-05	7.65700e-01	CDH2---[]	0.97960
chr13	rs9537883	58541519	G	T	-8.63990e-02	2.09025e-02	3.52800e-05	4.70511e-01	PCDH17---[]	0.99442
chr3	rs5853818	157941379	D	I	8.67937e-02	2.09980e-02	3.52970e-05	5.23825e-01	[RSRC1]	0.95428
chr8	rs7818965	124071852	A	T	-8.72654e-02	2.10930e-02	3.52997e-05	5.89037e-01	DERL1--[]--TBC1D31	0.98363
chr18	rs356868	26293399	A	G	1.04135e-01	2.51287e-02	3.53284e-05	2.24767e-01	CDH2---[]	0.96480
chr7	rs10245132	21197260	A	G	1.67392e-01	4.07938e-02	3.53552e-05	9.20481e-01	SP8---[]---SP4	0.97663
chr5	rs145748686	29086715	D	I	-9.46087e-02	2.29312e-02	3.53558e-05	2.90278e-01	[]	0.99929
chr11	rs10219200	49647379	C	G	8.72487e-02	2.10921e-02	3.53895e-05	4.12922e-01	FOLH1---[]---OR4C13	0.98739
chr2	rs62186780	235165066	G	T	-1.53508e-01	3.73616e-02	3.54172e-05	1.04179e-01	SPP2---[]---ARL4C	0.86555
chr13	rs2759698	53687653	A	C	8.84913e-02	2.13906e-02	3.54711e-05	3.81093e-01	OLFM4--[]	0.97852
chr11	rs7482690	49648814	C	T	-8.73266e-02	2.11140e-02	3.54826e-05	5.87649e-01	FOLH1---[]---OR4C13	0.98632
chr2	rs550896426	181906174	D	I	-9.69680e-02	2.35078e-02	3.55013e-05	2.83855e-01	[UBE2E3]	0.96334
chr1	rs57316908	72609955	C	G	-8.56646e-02	2.07271e-02	3.56043e-05	5.26005e-01	[NEGR1]	0.98974
chr11	rs4503528	8664454	A	G	9.50595e-02	2.30486e-02	3.56865e-05	7.02728e-01	[TRIM66]	0.99584
chr13	rs1536384	58654345	C	T	8.67545e-02	2.10033e-02	3.57080e-05	5.34903e-01	PCDH17---[]	0.99040
chr3	rs113089623	117569630	D	I	9.47358e-02	2.28843e-02	3.57100e-05	2.66569e-01	[]	0.99560
chr5	rs325528	104048590	C	G	-8.71068e-02	2.10706e-02	3.57461e-05	5.85563e-01	[]	0.99111
chr5	rs7701404	29149243	A	T	9.53040e-02	2.31145e-02	3.57586e-05	7.09648e-01	[]	0.99102
chr8	rs112579560	94646653	C	G	9.57274e-02	2.32159e-02	3.57836e-05	7.06222e-01	TRIQK---[]--FAM92A1	0.96777
chr12	rs34564588	24204917	C	T	-1.07947e-01	2.60653e-02	3.58372e-05	7.96585e-01	SOX5---[]---BCAT1	0.94481
chr1	rs7515320	72613608	G	T	8.56303e-02	2.07272e-02	3.58644e-05	4.75029e-01	[NEGR1]	0.99044
chr5	rs12109506	29148744	C	T	9.52727e-02	2.31135e-02	3.59421e-05	7.09654e-01	[]	0.99113
chr9	rs79552958	38417116	A	G	-2.43260e-01	5.84176e-02	3.59435e-05	9.71309e-01	[IGFBPL1]	0.98504
chr15	rs2381027	83577500	A	T	-1.08308e-01	2.62902e-02	3.59579e-05	2.46064e-01	[HOMER2]	0.87301
chr3	rs2268837	185976248	C	T	1.46366e-01	3.52758e-02	3.59691e-05	8.96453e-02	[DGKG]	0.99615
chr8	rs150467356	94572393	D	I	1.00278e-01	2.43346e-02	3.59917e-05	7.41467e-01	TRIQK---[]---FAM92A1	0.94192
chr4	rs10434247	67842920	C	T	1.04161e-01	2.51617e-02	3.60899e-05	2.15060e-01	[]---CENPC	0.96828
chr18	rs2850509	71659092	C	G	9.73890e-02	2.35395e-02	3.60977e-05	2.64875e-01	[]--FBXO15	0.97011
chr18	rs1949462	26487402	A	G	-1.01995e-01	2.46445e-02	3.60995e-05	7.66819e-01	CDH2---[]	0.97236
chr18	rs1910559	26169805	C	T	1.05898e-01	2.55797e-02	3.61625e-05	1.94609e-01	CDH2---[]	0.99561
chr3	rs704249	71657226	G	T	8.70563e-02	2.10857e-02	3.62233e-05	4.84246e-01	FOXP1--[]--EIF4E3	0.96692
chr8	rs61575494	13836973	A	C	2.01314e-01	4.92637e-02	3.62365e-05	9.48596e-01	C8orf48---[]---SGCZ	0.98885
chr5	rs111652724	29188596	A	G	9.67946e-02	2.34988e-02	3.62966e-05	7.22362e-01	[]	0.98130
chr5	rs139187535	17048385	C	T	1.74532e-01	4.20575e-02	3.64136e-05	6.10831e-02	MYO10---[]---BASP1	0.94352
chr5	rs33817	103978326	A	G	-8.59593e-02	2.08187e-02	3.64622e-05	5.68391e-01	[]	0.99290
chr13	rs9537776	58258094	A	G	8.71829e-02	2.11356e-02	3.64779e-05	5.54827e-01	[PCDH17]	0.98941
chr15	rs7179851	83422580	A	G	-1.25634e-01	3.05779e-02	3.65228e-05	1.44221e-01	AP3B2--[]-FSD2	0.97737
chr11	rs12271470	8691012	A	G	9.66374e-02	2.34624e-02	3.65398e-05	7.02682e-01	[TRIM66]	0.97148
chr12	rs1464423	53162773	A	G	1.37288e-01	3.34451e-02	3.65567e-05	8.81766e-01	[KRT76]	0.98695
chr1	rs11210055	73230347	C	T	8.60353e-02	2.08596e-02	3.65776e-05	5.44084e-01	NEGR1---[]	0.99308
chr10	rs2451492	106628998	A	T	1.00610e-01	2.43270e-02	3.65874e-05	2.23749e-01	[SORCS3]	0.99941
chr13	rs1342666	54000122	C	T	-9.08834e-02	2.20005e-02	3.65966e-05	6.55141e-01	OLFM4---[]	0.97835
chr10	rs2491377	106624348	A	G	-1.00697e-01	2.43504e-02	3.66540e-05	7.76236e-01	[SORCS3]	0.99816
chr18	rs514526	26453321	A	C	1.01045e-01	2.44358e-02	3.66546e-05	2.34349e-01	CDH2---[]	0.97890
chr4	rs34673022	165609273	D	I	8.89196e-02	2.15711e-02	3.66590e-05	6.03482e-01	MARCH1---[]--LINC01207	0.96528
chr18	rs476384	26492322	A	G	-1.01000e-01	2.44267e-02	3.66840e-05	7.63173e-01	CDH2---[]	0.98018
chr1	rs12142655	73284305	A	G	8.66530e-02	2.09952e-02	3.66940e-05	4.34182e-01	NEGR1---[]	0.98533
chr13	rs4417448	58274536	A	T	-1.01289e-01	2.44976e-02	3.67180e-05	7.74622e-01	[PCDH17]	0.98806
chr15	rs139345881	83413041	A	G	1.25666e-01	3.05956e-02	3.67462e-05	8.55591e-01	AP3B2--[]--FSD2	0.97252
chr1	rs12117216	73281285	A	C	-8.66834e-02	2.10047e-02	3.67615e-05	5.65869e-01	NEGR1---[]	0.98098
chr3	rs4688064	117551526	C	T	9.45953e-02	2.28876e-02	3.67729e-05	2.66905e-01	[]	0.99728
chr17	rs7502875	45823227	A	C	1.02032e-01	2.46789e-02	3.68130e-05	2.23147e-01	[TBX21]	0.99947
chr16	rs62042996	73643826	C	T	-1.11914e-01	2.70578e-02	3.69239e-05	8.26134e-01	ZFHX3---[]---PSMD7	0.98107
chr12	rs12296548	53165949	C	T	-1.37476e-01	3.35111e-02	3.69301e-05	1.16577e-01	[KRT76]	0.99414
chr13	rs9537775	58257427	C	T	-8.72858e-02	2.11754e-02	3.69427e-05	4.44794e-01	[PCDH17]	0.98659
chr18	rs537097	26490324	A	C	1.00999e-01	2.44365e-02	3.69555e-05	2.36632e-01	CDH2---[]	0.98030
chr12	rs549409112	92501670	D	I	-9.39460e-02	2.28120e-02	3.69723e-05	3.46547e-01	DCN---[]--BTG1	0.92996
chr13	rs9597590	58272421	A	T	-1.01235e-01	2.44954e-02	3.70163e-05	7.74002e-01	[PCDH17]	0.98485
chr3	rs73163715	117547177	A	G	9.46757e-02	2.29156e-02	3.70207e-05	2.66564e-01	[]	0.99580
chr1	rs7541218	72613917	C	T	8.55123e-02	2.07362e-02	3.70514e-05	4.74785e-01	[NEGR1]	0.98951
chr2	rs10191559	181940642	A	G	-9.48290e-02	2.30424e-02	3.70675e-05	2.95262e-01	UBE2E3--[]---ITGA4	0.97540
chr1	rs67474621	72577950	A	T	8.64770e-02	2.09714e-02	3.70732e-05	4.78328e-01	[NEGR1]	0.96568
chr17	rs12451801	45820975	C	T	-1.01871e-01	2.46532e-02	3.71444e-05	7.73814e-01	[TBX21]	0.99656
chr13	rs9527083	53991125	A	G	9.07579e-02	2.19896e-02	3.71810e-05	3.45605e-01	OLFM4---[]	0.97863
chr18	rs538695	26490208	C	T	1.00971e-01	2.44388e-02	3.71980e-05	2.36618e-01	CDH2---[]	0.98024
chr5	rs10051091	29028901	A	G	9.63964e-02	2.34326e-02	3.72395e-05	7.12324e-01	[]	0.97373
chr13	rs1953283	58475833	A	C	8.68591e-02	2.10792e-02	3.73136e-05	5.28746e-01	PCDH17---[]	0.98583
chr3	rs59097491	117653297	D	I	-9.51267e-02	2.30409e-02	3.75003e-05	7.35106e-01	[]---IGSF11	0.99043
chr13	rs9527759	58675865	C	T	8.71701e-02	2.11632e-02	3.75496e-05	5.35123e-01	PCDH17---[]	0.98361
chr18	rs11083298	26294805	A	T	-8.78576e-02	2.13240e-02	3.76358e-05	5.20438e-01	CDH2---[]	0.96796
chr12	rs10876340	53163467	A	C	-1.37055e-01	3.34428e-02	3.76397e-05	1.17441e-01	[KRT76]	0.99300
chr1	rs34750108	73279660	A	T	-8.66330e-02	2.10241e-02	3.77663e-05	5.65647e-01	NEGR1---[]	0.97872
chr10	rs2451498	106632121	C	T	-1.00424e-01	2.43266e-02	3.78070e-05	7.76227e-01	[SORCS3]	0.99907
chr3	rs58077016	117733015	A	G	-9.69031e-02	2.34790e-02	3.78492e-05	7.52653e-01	[]---IGSF11	0.99558
chr18	rs734676	26447958	A	G	1.00847e-01	2.44337e-02	3.79022e-05	2.34141e-01	CDH2---[]	0.97923
chr18	rs565181	26489611	A	T	-1.00843e-01	2.44344e-02	3.79266e-05	7.63162e-01	CDH2---[]	0.97949
chr6	rs34153414	105184997	D	I	9.04871e-02	2.20015e-02	3.79564e-05	6.40279e-01	[HACE1]	0.98097
chr2	rs201419894	235152432	D	I	1.56573e-01	3.82658e-02	3.81114e-05	8.97953e-01	SPP2---[]---ARL4C	0.84152
chr18	rs57543524	26178258	A	G	-1.05631e-01	2.55917e-02	3.81557e-05	8.05204e-01	CDH2---[]	0.99504
chr2	rs9783998	66335874	A	G	1.02430e-01	2.49503e-02	3.81667e-05	7.65123e-01	SPRED2---[]---MEIS1	0.98121
chr4	rs4425377	105403726	A	T	8.75791e-02	2.12577e-02	3.81982e-05	3.81135e-01	[CXXC4]	0.99408
chr13	rs1348465	54018303	A	G	-9.05570e-02	2.19742e-02	3.82158e-05	6.57539e-01	OLFM4---[]	0.98164
chr1	rs12136862	73287890	C	T	-8.64799e-02	2.10031e-02	3.82882e-05	5.65736e-01	NEGR1---[]	0.98762
chr4	rs11726613	101108057	A	C	8.90926e-02	2.16733e-02	3.83539e-05	6.31643e-01	[DDIT4L]	0.97582
chr13	rs9537940	58662782	A	C	8.66168e-02	2.10556e-02	3.84150e-05	5.35117e-01	PCDH17---[]	0.98922
chr15	rs62011682	83418142	C	T	-1.25394e-01	3.06108e-02	3.85422e-05	1.44126e-01	AP3B2--[]-FSD2	0.97381
chr4	rs6536842	165611672	C	T	-9.05691e-02	2.20422e-02	3.85559e-05	3.51366e-01	MARCH1---[]--LINC01207	0.98679
chr6	rs180685674	63984916	A	G	3.74506e-01	9.30192e-02	3.86206e-05	9.83664e-01	FKBP1C--[]-LGSN	0.94644
chr10	rs1149754	79931649	A	G	-8.70967e-02	2.11888e-02	3.86551e-05	4.16826e-01	RPS24---[]---ZMIZ1	0.99437
chr2	rs75606460	120711517	A	G	-2.13455e-01	5.24467e-02	3.86853e-05	4.48776e-02	[PTPN4]	0.99463
chr13	rs9537941	58669068	A	C	-8.67925e-02	2.11073e-02	3.87084e-05	4.64939e-01	PCDH17---[]	0.98632
chr11	11:8393291	8393292	D	I	9.74329e-02	2.37287e-02	3.87309e-05	6.94246e-01	LMO1---[]--STK33	0.94085
chr3	rs2686405	165491765	C	G	9.32834e-02	2.26407e-02	3.87486e-05	2.82301e-01	[BCHE]	0.99746
chr1	rs79441787	209741801	G	T	3.69101e-01	8.88946e-02	3.87595e-05	1.10565e-02	[]--CAMK1G	0.99300
chr3	rs827136	158008315	C	T	-8.57884e-02	2.08712e-02	3.87799e-05	4.31973e-01	[RSRC1]	0.99015
chr18	rs1785785	26272619	C	G	-1.03577e-01	2.51248e-02	3.87847e-05	7.74498e-01	CDH2---[]	0.96566
chr2	rs4666991:A	181854997	A	C	9.63340e-02	2.34718e-02	3.88658e-05	7.12463e-01	[UBE2E3]	0.96868
chr4	rs11726650	101108191	C	T	-8.91429e-02	2.17026e-02	3.88795e-05	3.66691e-01	[DDIT4L]	0.97826
chr14	rs1959944	41514877	C	T	1.09904e-01	2.66562e-02	3.89881e-05	1.90645e-01	[]---LRFN5	0.93143
chr1	rs11210070	73286409	A	G	-8.63957e-02	2.10055e-02	3.90405e-05	5.65955e-01	NEGR1---[]	0.98644
chr3	rs73178528	117737142	A	C	-9.69676e-02	2.35357e-02	3.90528e-05	7.53709e-01	[]---IGSF11	0.99329
chr2	rs59980060	181936337	D	I	-9.49579e-02	2.31417e-02	3.90530e-05	2.90711e-01	UBE2E3-[]---ITGA4	0.97574
chr11	rs885114	8678756	A	G	9.54027e-02	2.32491e-02	3.90714e-05	7.02619e-01	[TRIM66]	0.98752
chr1	rs34764847	73227840	D	I	-8.60725e-02	2.09466e-02	3.91059e-05	4.57337e-01	NEGR1---[]	0.98484
chr16	rs62042998	73650425	A	T	-1.10255e-01	2.67434e-02	3.91121e-05	8.24536e-01	ZFHX3---[]---PSMD7	0.99625
chr4	rs9291510	28156911	A	C	1.05804e-01	2.56693e-02	3.91446e-05	1.94041e-01	[]	0.99725
chr18	rs12456841	26519972	C	T	-8.90058e-02	2.16381e-02	3.91597e-05	5.91682e-01	CDH2---[]	0.94988
chr13	rs7324502	58275043	A	C	1.00857e-01	2.44834e-02	3.92251e-05	2.25497e-01	[PCDH17]	0.98805
chr11	rs4272783	8685393	C	T	-9.57452e-02	2.33389e-02	3.92557e-05	2.97882e-01	[TRIM66]	0.97825
chr11	rs4291677	8680891	C	T	9.56713e-02	2.33214e-02	3.92714e-05	7.02799e-01	[TRIM66]	0.98094
chr1	rs1525989	73243035	A	G	-8.63750e-02	2.10243e-02	3.92839e-05	4.63039e-01	NEGR1---[]	0.98717
chr13	rs35131667	58619318	D	I	8.63059e-02	2.10072e-02	3.93012e-05	5.38990e-01	PCDH17---[]	0.98934
chr5	rs309666	29159438	C	T	-9.48540e-02	2.31288e-02	3.93664e-05	2.91077e-01	[]	0.98797
chr17	rs4792124	11201111	C	T	8.91611e-02	2.17261e-02	3.93802e-05	6.44832e-01	[SHISA6]	0.97728
chr11	rs71049355	49521308	D	I	-8.91307e-02	2.16737e-02	3.94177e-05	6.11864e-01	FOLH1---[]---OR4C13	0.94065
chr16	rs17700558	77026093	A	G	-1.30705e-01	3.19654e-02	3.95234e-05	1.36711e-01	RP11-58C22.1---[]---MON1B	0.96254
chr4	rs114367621	35050785	A	T	-4.53067e-01	1.13344e-01	3.95702e-05	1.26811e-02	[]	0.85209
chr2	rs62180114	181866506	A	G	9.49739e-02	2.31657e-02	3.96487e-05	7.10184e-01	[UBE2E3]	0.98770
chr2	rs67057607	66351789	A	G	-1.03491e-01	2.52694e-02	3.97738e-05	2.29183e-01	SPRED2---[]---MEIS1	0.98180
chr13	rs9537900	58561539	A	G	-8.58504e-02	2.09099e-02	3.97944e-05	4.69417e-01	PCDH17---[]	0.99506
chr13	rs1470456	58674683	A	G	-8.68333e-02	2.11517e-02	3.98507e-05	4.64854e-01	PCDH17---[]	0.98389
chr16	rs12149437	73657157	A	G	1.10735e-01	2.68915e-02	3.99373e-05	1.75152e-01	ZFHX3---[]---PSMD7	0.98677
chr20	rs6049879	24660783	C	T	-9.41635e-02	2.28943e-02	3.99681e-05	7.17078e-01	SYNDIG1--[]---CST7	0.98658
chr3	rs138483572	117743310	D	I	-9.67829e-02	2.35225e-02	3.99928e-05	7.52178e-01	[]---IGSF11	0.99141
chr5	rs17652001	17086303	A	G	-1.50195e-01	3.64157e-02	4.00708e-05	9.14807e-01	MYO10---[]---BASP1	0.97840
chr18	rs502215	26443308	C	T	1.00653e-01	2.44642e-02	4.01036e-05	2.33677e-01	CDH2---[]	0.97811
chr12	rs7966621	24222431	C	T	9.85292e-02	2.39527e-02	4.01071e-05	2.46771e-01	SOX5---[]---BCAT1	0.99195
chr2	rs13418313	66341458	A	T	1.01181e-01	2.47166e-02	4.02173e-05	7.57820e-01	SPRED2---[]---MEIS1	0.97875
chr2	rs1356549	181947395	C	T	-9.43403e-02	2.30333e-02	4.03522e-05	2.90767e-01	UBE2E3--[]---ITGA4	0.98429
chr1	rs17014799	209749541	C	T	-3.65465e-01	8.82144e-02	4.03600e-05	9.88461e-01	[]-CAMK1G	0.96847
chr10	rs2491379	106623481	A	G	-1.00333e-01	2.43951e-02	4.04022e-05	7.76878e-01	[SORCS3]	0.99718
chr6	rs34032176	105196123	D	I	-8.92821e-02	2.17850e-02	4.04733e-05	3.68216e-01	[HACE1]	0.99266
chr12	rs12296490	53165862	C	T	-1.36558e-01	3.34583e-02	4.05109e-05	1.17097e-01	[KRT76]	0.99373
chr18	rs693481	26490733	C	T	-1.00757e-01	2.45039e-02	4.05113e-05	7.64216e-01	CDH2---[]	0.97613
chrX	rs2808748	95390402	C	T	-9.18207e-02	2.22895e-02	4.06071e-05	7.76950e-01	[]---DIAPH2	0.95953
chr18	rs35084356	26531752	D	I	8.88520e-02	2.16458e-02	4.06377e-05	4.08347e-01	CDH2---[]	0.94889
chr18	rs356902	26287606	A	T	-1.03307e-01	2.51261e-02	4.06651e-05	7.74200e-01	CDH2---[]	0.96420
chr3	rs2668203	165491796	A	G	-9.30963e-02	2.26569e-02	4.06736e-05	7.18259e-01	[BCHE]	0.99852
chr2	rs199548649	204926630	D	I	-1.88328e-01	4.56184e-02	4.07711e-05	9.48589e-01	ICOS---[]---PARD3B	0.98279
chr15	rs10162991	83408733	C	G	-1.23439e-01	3.02204e-02	4.07767e-05	1.55950e-01	AP3B2--[]--FSD2	0.93646
chr18	rs62086861	26189164	A	G	-1.05680e-01	2.56998e-02	4.07957e-05	8.06341e-01	CDH2---[]	0.99357
chr2	rs532293807	204926622	D	I	-1.88325e-01	4.56193e-02	4.07969e-05	9.48590e-01	ICOS---[]---PARD3B	0.98279
chr18	rs1785787	26273074	A	G	8.78383e-02	2.14168e-02	4.08315e-05	4.78164e-01	CDH2---[]	0.96397
chr5	rs6450673	29192733	A	G	-9.52820e-02	2.32845e-02	4.08845e-05	2.83187e-01	[]	0.99026
chr12	rs11170270	53166935	A	G	-1.36598e-01	3.34872e-02	4.09071e-05	1.16445e-01	[KRT76]	0.99454
chrX	rs5990185	95541477	A	C	8.57635e-02	2.08501e-02	4.09323e-05	2.73850e-01	[]---DIAPH2	0.97883
chr18	rs478007	26492205	G	T	1.01592e-01	2.47217e-02	4.09481e-05	2.34963e-01	CDH2---[]	0.96197
chr11	rs1164687	49290669	A	G	-9.17455e-02	2.23419e-02	4.09702e-05	6.91486e-01	FOLH1--[]---OR4C13	0.98541
chr18	rs525125	26492206	C	T	1.01590e-01	2.47218e-02	4.09708e-05	2.34962e-01	CDH2---[]	0.96197
chr4	rs2874623	165620788	C	T	-9.17511e-02	2.24096e-02	4.09933e-05	3.37920e-01	MARCH1---[]--LINC01207	0.97734
chr4	rs4692005	165608759	C	T	8.76259e-02	2.13907e-02	4.09979e-05	6.03958e-01	MARCH1---[]--LINC01207	0.98167
chr20	rs36123664	24661023	D	I	9.40411e-02	2.28978e-02	4.10131e-05	2.82788e-01	SYNDIG1--[]---CST7	0.98691
chr2	rs56796161	215286509	D	I	-9.39140e-02	2.29461e-02	4.10968e-05	3.21757e-01	[VWC2L]	0.96393
chr18	rs1119941	26268456	A	G	-1.03484e-01	2.51845e-02	4.11022e-05	7.74407e-01	CDH2---[]	0.96211
chr7	rs12667839	38965365	G	T	9.27072e-02	2.26403e-02	4.11042e-05	6.24775e-01	VPS41--[]--POU6F2	0.94293
chr18	rs147894413	26378976	D	I	-1.04897e-01	2.55246e-02	4.11853e-05	8.00531e-01	CDH2---[]	0.98878
chr18	rs62086035	26184652	C	T	1.05221e-01	2.56023e-02	4.11909e-05	1.94546e-01	CDH2---[]	0.99585
chr13	rs9563573	58652225	C	T	-8.60245e-02	2.09940e-02	4.12052e-05	4.65616e-01	PCDH17---[]	0.99084
chr3	rs73180340	185974982	G	T	1.45898e-01	3.54329e-02	4.12064e-05	8.89447e-02	[DGKG]	0.99268
chr17	rs8068935	12071965	C	T	-2.08996e-01	5.14798e-02	4.12277e-05	5.00005e-02	MAP2K4--[]---MYOCD	0.83581
chr2	rs2139061	181944829	C	G	-9.41081e-02	2.30062e-02	4.12866e-05	2.91554e-01	UBE2E3--[]---ITGA4	0.98507
chr10	rs1907038	106629880	A	G	-9.99550e-02	2.43344e-02	4.13207e-05	7.75351e-01	[SORCS3]	0.99758
chrX	rs111458533	95430345	C	G	9.26342e-02	2.25060e-02	4.13488e-05	2.14167e-01	[]---DIAPH2	0.97284
chr5	rs3932018	29071628	A	G	-9.39211e-02	2.29647e-02	4.13554e-05	2.89525e-01	[]	0.99739
chr6	rs6900902	105235757	A	G	-8.95071e-02	2.18702e-02	4.14690e-05	3.66774e-01	[HACE1]	0.99094
chr16	rs72805611	53831354	C	T	8.60706e-02	2.09941e-02	4.14813e-05	4.14173e-01	[FTO]	0.99925
chr6	rs113823793	10850620	D	I	-1.37625e-01	3.37476e-02	4.15069e-05	1.31163e-01	[RP11-637O19.3]	0.85878
chr11	rs10839323	49681990	A	T	-8.60877e-02	2.10012e-02	4.15559e-05	5.76460e-01	FOLH1---[]---OR4C13	0.99091
chr2	rs10181670	66345938	C	G	-1.01048e-01	2.47304e-02	4.15897e-05	2.42013e-01	SPRED2---[]---MEIS1	0.97986
chr12	rs371491733	102204244	D	I	-9.88145e-02	2.41507e-02	4.15949e-05	3.58431e-01	[GNPTAB]	0.80905
chr5	rs12697209	29128601	A	T	-9.42491e-02	2.30539e-02	4.16430e-05	2.90531e-01	[]	0.99369
chr5	rs3853232	29071252	C	T	9.38799e-02	2.29641e-02	4.16604e-05	7.10473e-01	[]	0.99742
chrX	rs1766300	95462603	A	T	9.08396e-02	2.20820e-02	4.16761e-05	2.16322e-01	[]---DIAPH2	0.98798
chr18	rs11662755	26173967	C	T	-1.05083e-01	2.55859e-02	4.16763e-05	8.05405e-01	CDH2---[]	0.99581
chr5	rs141915687	103934132	D	I	-8.52737e-02	2.08109e-02	4.16810e-05	5.51118e-01	[]	0.99177
chr11	rs1164688	49290604	C	G	9.16214e-02	2.23354e-02	4.17499e-05	3.08389e-01	FOLH1--[]---OR4C13	0.98586
chr4	rs114679280	3804977	A	G	3.16504e-01	7.86052e-02	4.17961e-05	9.79350e-01	ADRA2C--[]---OTOP1	0.94685
chr2	rs5836768	181939524	D	I	-9.42249e-02	2.30515e-02	4.18202e-05	2.90890e-01	UBE2E3--[]---ITGA4	0.98286
chr20	rs6036881	24661139	C	T	9.38909e-02	2.28887e-02	4.18917e-05	2.83260e-01	SYNDIG1--[]---CST7	0.98638
chr11	rs1502317	8682018	C	T	-9.51618e-02	2.32813e-02	4.18921e-05	2.98475e-01	[TRIM66]	0.98158
chr18	rs356864	26291071	A	T	1.03096e-01	2.51179e-02	4.19123e-05	2.25839e-01	CDH2---[]	0.96427
chr18	rs62086028	26177689	G	T	-1.05119e-01	2.56035e-02	4.19327e-05	8.05499e-01	CDH2---[]	0.99533
chr18	rs356865	26291472	A	G	-1.03079e-01	2.51150e-02	4.19522e-05	7.74156e-01	CDH2---[]	0.96438
chr18	rs187174	26389865	G	T	-1.04610e-01	2.54820e-02	4.19657e-05	7.99068e-01	CDH2---[]	0.98658
chr10	rs2491382	106620275	C	T	-9.99602e-02	2.43583e-02	4.20083e-05	7.75851e-01	[SORCS3]	0.99688
chr9	rs12336226	78972123	A	T	1.07889e-01	2.62762e-02	4.20283e-05	1.83866e-01	[PCSK5]	0.99386
chr13	rs1343603	53679958	A	G	-8.95605e-02	2.18487e-02	4.20324e-05	6.59283e-01	OLFM4--[]	0.97879
chr11	rs10839322	49677950	C	T	-8.60119e-02	2.09968e-02	4.20519e-05	5.76625e-01	FOLH1---[]---OR4C13	0.99210
chr18	rs356876	26299812	G	T	1.03147e-01	2.51357e-02	4.20678e-05	2.25575e-01	CDH2---[]	0.96264
chr18	rs1785798	26279347	C	T	8.75965e-02	2.13963e-02	4.21516e-05	4.78720e-01	CDH2---[]	0.96577
chr11	rs7131239	49680463	A	G	-8.60311e-02	2.10044e-02	4.21563e-05	5.76539e-01	FOLH1---[]---OR4C13	0.99098
chr2	rs1040229	181936490	G	T	9.40526e-02	2.30200e-02	4.21681e-05	7.08596e-01	UBE2E3-[]---ITGA4	0.98510
chr3	rs704251	71658379	A	T	-8.59907e-02	2.10066e-02	4.21980e-05	5.14530e-01	FOXP1--[]--EIF4E3	0.97440
chr18	rs512334	26490723	A	T	-1.00532e-01	2.45057e-02	4.22010e-05	7.64060e-01	CDH2---[]	0.97552
chr8	rs3019088	101396962	A	G	1.00242e-01	2.45481e-02	4.22071e-05	7.43819e-01	RNF19A--[]---ANKRD46	0.97505
chrX	rs4969670	95522680	C	T	-8.56711e-02	2.08640e-02	4.22132e-05	7.25879e-01	[]---DIAPH2	0.97914
chrX	rs6620022	95521151	A	G	8.57018e-02	2.08726e-02	4.22539e-05	2.74192e-01	[]---DIAPH2	0.97794
chr13	rs4415915	59116213	G	T	-8.52202e-02	2.08321e-02	4.23120e-05	4.47718e-01	PCDH17---[]	0.99686
chr18	rs62085738	26316623	A	G	-1.03127e-01	2.51377e-02	4.23147e-05	7.77733e-01	CDH2---[]	0.96717
chr13	rs9537885	58545245	A	G	8.55256e-02	2.09029e-02	4.23153e-05	5.30686e-01	PCDH17---[]	0.99000
chr18	rs509169	26495553	A	G	-1.00226e-01	2.44353e-02	4.23258e-05	7.62764e-01	CDH2---[]	0.97953
chr20	rs6036880	24660848	C	G	-9.38628e-02	2.28959e-02	4.23512e-05	7.17267e-01	SYNDIG1--[]---CST7	0.98722
chr3	rs699929	157931837	A	T	8.61771e-02	2.10745e-02	4.25150e-05	5.64405e-01	[RSRC1]	0.97610
chr3	rs7618293	117755528	A	G	-9.87679e-02	2.40911e-02	4.26480e-05	7.60873e-01	[]---IGSF11	0.97080
chr5	rs4124634	29129027	C	T	-9.41248e-02	2.30546e-02	4.26501e-05	2.90529e-01	[]	0.99368
chr11	rs1164686	49291822	C	T	9.20894e-02	2.24771e-02	4.26726e-05	3.05991e-01	FOLH1--[]---OR4C13	0.97939
chr11	rs11042025	8675475	A	C	-9.47209e-02	2.31986e-02	4.27066e-05	2.98159e-01	[TRIM66]	0.98709
chr11	rs7926002	49616018	A	G	-8.65017e-02	2.11336e-02	4.27340e-05	5.88400e-01	FOLH1---[]---OR4C13	0.98476
chr2	rs10191582	181940797	C	G	9.39576e-02	2.30141e-02	4.27377e-05	7.08337e-01	UBE2E3--[]---ITGA4	0.98442
chr3	rs827121	157947046	C	T	-8.57750e-02	2.09824e-02	4.27500e-05	4.34643e-01	[RSRC1]	0.98382
chr6	rs9322817	105232233	A	C	-8.93283e-02	2.18651e-02	4.27871e-05	3.67007e-01	[HACE1]	0.99131
chr11	rs11040462	49683158	A	G	8.59994e-02	2.10143e-02	4.27874e-05	4.22945e-01	FOLH1---[]---OR4C13	0.99082
chr8	rs830515	73327368	C	T	-1.60431e-01	3.90153e-02	4.28092e-05	9.24479e-01	TRPA1---[]---KCNB2	0.97746
chr8	rs77714828	94633050	C	G	9.39550e-02	2.30159e-02	4.28798e-05	7.00306e-01	TRIQK---[]--FAM92A1	0.97282
chr12	rs2047489	24222102	C	T	-9.81325e-02	2.39470e-02	4.28939e-05	7.52674e-01	SOX5---[]---BCAT1	0.99137
chr13	rs9597591	58274793	C	T	1.00296e-01	2.44713e-02	4.29166e-05	2.25692e-01	[PCDH17]	0.98884
chr8	rs830516	73327528	A	G	1.60366e-01	3.90076e-02	4.29639e-05	7.55105e-02	TRPA1---[]---KCNB2	0.97772
chr1	rs72764608	246846184	C	T	-9.69755e-02	2.37662e-02	4.29794e-05	2.70036e-01	CNST--[]--SCCPDH	0.99474
chr6	rs6937900	105185807	C	G	-8.86684e-02	2.17093e-02	4.30006e-05	3.67748e-01	[HACE1]	0.99792
chr2	rs75176222	120707510	G	T	2.12552e-01	5.25352e-02	4.30127e-05	9.55263e-01	[PTPN4]	0.99441
chr17	rs11657388	45820707	C	G	1.01098e-01	2.46694e-02	4.30262e-05	2.26133e-01	[TBX21]	0.99597
chr15	rs62011684	83433214	C	T	-1.24688e-01	3.06279e-02	4.30374e-05	1.43580e-01	[FSD2]	0.97874
chr13	rs5802559	30928389	D	I	8.84042e-02	2.15963e-02	4.30600e-05	3.44253e-01	KATNAL1--[]--UBE2L5P	0.99286
chr11	rs11820792	67405967	G	T	-1.09180e-01	2.67871e-02	4.30704e-05	2.06270e-01	[TBX10]	0.93776
chr11	rs7481117	49653908	G	T	-8.59619e-02	2.10130e-02	4.30747e-05	5.76746e-01	FOLH1---[]---OR4C13	0.99359
chr11	rs7950947	49668369	C	T	-8.59112e-02	2.10016e-02	4.31065e-05	5.76731e-01	FOLH1---[]---OR4C13	0.99303
chr11	rs10769600	49681832	C	T	-8.59842e-02	2.10206e-02	4.31466e-05	5.76527e-01	FOLH1---[]---OR4C13	0.98976
chr5	rs2303020	150489609	C	G	-8.55086e-02	2.09174e-02	4.31611e-05	5.02285e-01	[ANXA6]	0.98429
chr6	rs62433979	148681088	A	G	-2.19449e-01	5.33227e-02	4.31684e-05	9.59869e-01	[SASH1]	0.86603
chr13	rs9537886	58545246	A	C	8.54190e-02	2.09018e-02	4.32186e-05	5.30579e-01	PCDH17---[]	0.99037
chr2	rs6433885	181938082	C	T	-9.39166e-02	2.30187e-02	4.32188e-05	2.91442e-01	UBE2E3-[]---ITGA4	0.98509
chr2	rs10167839	181882879	A	G	8.97288e-02	2.19811e-02	4.32310e-05	6.56071e-01	[UBE2E3]	0.98298
chr2	rs62139614	28703500	C	G	1.02713e-01	2.50667e-02	4.32525e-05	2.16318e-01	FOSL2--[]--PLB1	0.96089
chr2	rs6542553	120692649	C	G	-2.12287e-01	5.24866e-02	4.32767e-05	4.48912e-02	[PTPN4]	0.99429
chr11	rs7479914	49661351	C	T	8.58968e-02	2.10047e-02	4.33480e-05	4.23128e-01	FOLH1---[]---OR4C13	0.99413
chr2	rs56206103	181932468	A	T	-9.39338e-02	2.30273e-02	4.33616e-05	2.90884e-01	UBE2E3-[]---ITGA4	0.98606
chr5	rs10045364	29127917	C	T	-9.41033e-02	2.30729e-02	4.34348e-05	2.91377e-01	[]	0.99023
chr18	rs477828	26494477	A	G	-1.00030e-01	2.44237e-02	4.34442e-05	7.62648e-01	CDH2---[]	0.98043
chr18	rs1785799	26280014	C	T	1.02723e-01	2.50795e-02	4.34604e-05	2.28571e-01	CDH2---[]	0.96089
chr11	rs10839312	49631781	A	G	8.61210e-02	2.10626e-02	4.34618e-05	4.24116e-01	FOLH1---[]---OR4C13	0.98899
chr1	rs72678994	72350609	C	T	-1.41847e-01	3.45750e-02	4.34836e-05	8.87238e-01	[NEGR1]	0.84340
chr16	rs56233217	77024651	A	C	-1.29751e-01	3.19033e-02	4.34935e-05	1.36463e-01	RP11-58C22.1---[]---MON1B	0.96790
chr17	rs11079788	45820723	C	T	1.01117e-01	2.46894e-02	4.35010e-05	2.25918e-01	[TBX21]	0.99502
chr18	rs478030	26492193	A	G	-1.01188e-01	2.47083e-02	4.35190e-05	7.65002e-01	CDH2---[]	0.96283
chr18	rs528129	26494159	A	G	1.00008e-01	2.44218e-02	4.35528e-05	2.37370e-01	CDH2---[]	0.98045
chr3	rs144288057	157948338	D	I	-8.54447e-02	2.09241e-02	4.35535e-05	4.31464e-01	[RSRC1]	0.98996
chr11	rs6486001	49659131	C	T	-8.58721e-02	2.10045e-02	4.35625e-05	5.76850e-01	FOLH1---[]---OR4C13	0.99415
chr4	rs11726694	101108132	A	G	8.84522e-02	2.16729e-02	4.35761e-05	6.32220e-01	[DDIT4L]	0.97841
chr11	rs10839317	49657228	A	C	-8.58738e-02	2.10067e-02	4.36267e-05	5.76856e-01	FOLH1---[]---OR4C13	0.99412
chr17	rs4792123	11200993	A	G	8.88683e-02	2.17802e-02	4.36277e-05	6.46027e-01	[SHISA6]	0.97409
chr2	rs3841093	181941215	D	I	-9.38908e-02	2.30249e-02	4.36373e-05	2.91455e-01	UBE2E3--[]---ITGA4	0.98431
chr11	rs6485999	49658986	C	G	8.58622e-02	2.10046e-02	4.36541e-05	4.23139e-01	FOLH1---[]---OR4C13	0.99418
chr11	rs9971508	49656382	A	G	8.58950e-02	2.10129e-02	4.36648e-05	4.23005e-01	FOLH1---[]---OR4C13	0.99376
chr18	rs542435	26497104	A	G	1.00076e-01	2.44422e-02	4.36691e-05	2.37164e-01	CDH2---[]	0.97869
chr11	rs35252144	49650456	D	I	8.59062e-02	2.10161e-02	4.36811e-05	4.23236e-01	FOLH1---[]---OR4C13	0.99354
chr6	rs79818401	105175006	D	I	-9.12409e-02	2.23631e-02	4.36820e-05	3.45636e-01	[]HACE1	0.95946
chr5	rs12697208	29128499	G	T	9.40222e-02	2.30609e-02	4.36911e-05	7.09394e-01	[]	0.99296
chr5	rs7730686	169951041	C	G	1.81016e-01	4.40445e-02	4.37108e-05	5.28717e-02	[KCNIP1]	0.98214
chr1	rs374091104	150416325	D	I	8.94015e-02	2.18982e-02	4.37649e-05	5.54131e-01	[RPRD2]	0.91950
chr17	rs4792122	11200979	C	T	8.88357e-02	2.17774e-02	4.38094e-05	6.46158e-01	[SHISA6]	0.97404
chr4	rs560542677	76052880	A	T	2.07975e-01	5.06001e-02	4.38806e-05	4.29221e-02	PARM1--[]---RCHY1	0.88678
chr10	rs11201833	81895031	A	G	8.73027e-02	2.13719e-02	4.38813e-05	4.72951e-01	[PLAC9]	0.91045
chr16	rs9922839	73648212	C	T	-1.09778e-01	2.68019e-02	4.38820e-05	8.25002e-01	ZFHX3---[]---PSMD7	0.99467
chr2	rs72887003	181936102	A	G	-9.38306e-02	2.30186e-02	4.39189e-05	2.91480e-01	UBE2E3-[]---ITGA4	0.98521
chr18	rs479483	26494621	C	G	9.99532e-02	2.44202e-02	4.39203e-05	2.37401e-01	CDH2---[]	0.98050
chr3	rs17723684	117732681	A	G	-9.60865e-02	2.34786e-02	4.39638e-05	7.52400e-01	[]---IGSF11	0.99531
chr18	rs12458909	26286965	C	T	-8.72330e-02	2.13589e-02	4.39806e-05	5.20315e-01	CDH2---[]	0.96673
chr18	rs16945046	26181793	C	T	1.04791e-01	2.55938e-02	4.40125e-05	1.94647e-01	CDH2---[]	0.99600
chr11	rs35149996	49661843	D	I	8.58680e-02	2.10165e-02	4.40401e-05	4.22911e-01	FOLH1---[]---OR4C13	0.99308
chr13	rs7984442	58276365	A	G	1.00192e-01	2.44825e-02	4.40611e-05	2.25827e-01	[PCDH17]	0.98857
chr3	rs17667088	117722101	A	G	9.59717e-02	2.34553e-02	4.41210e-05	2.47443e-01	[]---IGSF11	0.99688
chr4	rs7681157	67834020	A	G	1.02001e-01	2.49210e-02	4.41315e-05	2.16762e-01	[]---CENPC	0.98410
chr3	rs9798822	189621	G	T	8.87473e-02	2.17127e-02	4.41690e-05	3.50136e-01	[]--CHL1	0.98383
chr4	rs13151344	137651783	A	T	9.42435e-02	2.31215e-02	4.41980e-05	6.74818e-01	[]---PCDH18	0.93809
chr11	rs11040450	49650638	A	G	8.58501e-02	2.10169e-02	4.42163e-05	4.23299e-01	FOLH1---[]---OR4C13	0.99344
chr11	rs11040451	49650639	C	T	-8.58455e-02	2.10169e-02	4.42559e-05	5.76701e-01	FOLH1---[]---OR4C13	0.99344
chr11	rs7479622	49673340	G	T	8.58582e-02	2.10200e-02	4.42568e-05	4.23254e-01	FOLH1---[]---OR4C13	0.99069
chr18	rs139826063	26155833	D	I	-9.63757e-02	2.35605e-02	4.42704e-05	7.51453e-01	CDH2---[]	0.99063
chr11	rs11040445	49641518	A	C	8.58482e-02	2.10180e-02	4.42748e-05	4.23116e-01	FOLH1---[]---OR4C13	0.99339
chr13	rs2149853	30930188	A	G	8.83289e-02	2.16124e-02	4.42863e-05	3.44276e-01	KATNAL1--[]--UBE2L5P	0.99284
chr2	rs546217	25311537	A	C	-8.41739e-02	2.06271e-02	4.43071e-05	4.64024e-01	[EFR3B]	0.99794
chr18	rs541343	26496821	A	G	-9.99210e-02	2.44249e-02	4.43201e-05	7.62638e-01	CDH2---[]	0.97966
chr13	rs7326551	58277306	A	C	1.00009e-01	2.44506e-02	4.44672e-05	2.26120e-01	[PCDH17]	0.98981
chr2	rs10930952	181941513	A	T	-9.37650e-02	2.30200e-02	4.45143e-05	2.91419e-01	UBE2E3--[]---ITGA4	0.98473
chr3	rs141439727	165455566	D	I	-8.85325e-02	2.16678e-02	4.45403e-05	6.64511e-01	SLITRK3---[]--BCHE	0.99465
chr5	rs1862332	169955565	A	C	1.79563e-01	4.37402e-02	4.45695e-05	5.31372e-02	[KCNIP1]	0.99348
chr5	rs73313458	169952341	A	G	1.78993e-01	4.36054e-02	4.45915e-05	5.34514e-02	[KCNIP1]	0.98903
chr3	rs6807605	186019	A	G	-8.77956e-02	2.14957e-02	4.46833e-05	6.41565e-01	[]--CHL1	0.99415
chr18	rs11660834	26185085	A	G	1.04694e-01	2.55939e-02	4.47418e-05	1.94666e-01	CDH2---[]	0.99625
chr18	rs356873	26297758	A	G	-1.02669e-01	2.51068e-02	4.47442e-05	7.74021e-01	CDH2---[]	0.96366
chr1	rs1525988	73241398	C	T	8.54900e-02	2.09626e-02	4.47504e-05	5.36302e-01	NEGR1---[]	0.99107
chr3	rs35913284	185975118	C	T	1.44610e-01	3.52859e-02	4.47632e-05	8.93190e-02	[DGKG]	0.99627
chr9	rs2377636	78974295	A	T	-1.07998e-01	2.63999e-02	4.48619e-05	8.17628e-01	[PCSK5]	0.98939
chr5	rs145595905	29119509	D	I	-9.36993e-02	2.30152e-02	4.48786e-05	2.96116e-01	[]	0.98337
chrX	rs5949820	95541217	C	G	8.52647e-02	2.08380e-02	4.48986e-05	2.73970e-01	[]---DIAPH2	0.97971
chr11	rs1827017	49632592	C	G	-8.58277e-02	2.10299e-02	4.49066e-05	5.76936e-01	FOLH1---[]---OR4C13	0.99260
chr2	rs10532295	235151715	D	I	1.60102e-01	3.95061e-02	4.49569e-05	9.03529e-01	SPP2---[]---ARL4C	0.82851
chr1	rs1830091	73212593	A	C	-8.52953e-02	2.09209e-02	4.49851e-05	4.64423e-01	NEGR1---[]	0.98431
chr20	rs12624459	24647725	C	T	9.32811e-02	2.28340e-02	4.50496e-05	2.82164e-01	SYNDIG1[]---CST7	0.98544
chr18	rs10163831	26487496	A	T	1.00868e-01	2.46790e-02	4.50580e-05	2.33049e-01	CDH2---[]	0.97174
chr20	rs2006216	24648007	A	C	-9.32885e-02	2.28367e-02	4.50804e-05	7.17829e-01	SYNDIG1[]---CST7	0.98526
chr7	rs12530511	39367004	C	T	-1.20903e-01	2.97715e-02	4.51117e-05	1.54371e-01	[POU6F2]	0.97953
chr3	rs56302821	117726162	A	C	9.59261e-02	2.34747e-02	4.51342e-05	2.48000e-01	[]---IGSF11	0.99417
chrX	rs5990527	95540507	A	G	8.52247e-02	2.08364e-02	4.52066e-05	2.73903e-01	[]---DIAPH2	0.98011
chr1	rs1525986	73237902	C	T	8.52956e-02	2.09276e-02	4.52309e-05	5.35983e-01	NEGR1---[]	0.99240
chr3	rs17667317	117737280	A	G	9.59208e-02	2.34764e-02	4.52369e-05	2.47620e-01	[]---IGSF11	0.99614
chr13	rs1409526	58607843	A	G	-8.51889e-02	2.09008e-02	4.52704e-05	4.67601e-01	PCDH17---[]	0.99684
chr3	rs282192	165638187	C	G	8.53740e-02	2.09347e-02	4.52940e-05	4.54824e-01	BCHE--[]	0.99038
chr10	rs2244647	104486304	C	G	9.94898e-02	2.43503e-02	4.53007e-05	2.31429e-01	[SFXN2]	0.99584
chr3	rs7644556	117735413	C	T	-9.58932e-02	2.34718e-02	4.53083e-05	7.52360e-01	[]---IGSF11	0.99619
chr11	rs11042029	8688125	A	C	9.53889e-02	2.34432e-02	4.53750e-05	7.03282e-01	[TRIM66]	0.97224
chr3	rs7645152	117739148	C	T	9.59471e-02	2.34874e-02	4.53910e-05	2.47448e-01	[]---IGSF11	0.99548
chr5	rs254013	103926044	C	T	8.49330e-02	2.08303e-02	4.54652e-05	4.49567e-01	[]	0.99111
chr17	rs4792121	11200942	A	G	-8.82112e-02	2.16694e-02	4.54810e-05	3.58321e-01	[SHISA6]	0.97715
chr4	rs2318542	67821500	A	G	1.01908e-01	2.49420e-02	4.55074e-05	2.18410e-01	[]---CENPC	0.98043
chr3	rs7355880	73460095	A	T	-1.95645e-01	4.84704e-02	4.55399e-05	5.34436e-02	[PDZRN3]	0.97734
chr16	rs7188250	53834607	C	T	-8.66541e-02	2.12487e-02	4.55437e-05	5.87160e-01	[FTO]	0.97575
chr2	rs62181579	181925041	C	T	9.35834e-02	2.30055e-02	4.55464e-05	7.08592e-01	[UBE2E3]	0.98785
chr11	rs7939673	8670747	A	G	-9.41278e-02	2.31375e-02	4.55485e-05	2.97409e-01	[TRIM66]	0.99216
chrX	rs2808742	95446396	C	T	-9.09230e-02	2.22160e-02	4.56201e-05	7.83269e-01	[]---DIAPH2	0.98164
chr13	rs34073649	111256200	D	I	1.03851e-01	2.55470e-02	4.56614e-05	7.53685e-01	RAB20--[]--NAXD	0.92079
chr13	rs35781367	58648157	A	G	-8.52868e-02	2.09363e-02	4.57074e-05	4.67444e-01	PCDH17---[]	0.99431
chr3	rs698988	157942860	C	G	-8.52161e-02	2.09259e-02	4.57323e-05	4.32873e-01	[RSRC1]	0.98921
chr4	rs113285022	2766141	C	T	2.03739e-01	4.96821e-02	4.57334e-05	4.31905e-02	TNIP2-[]--SH3BP2	0.94488
chr1	rs1358042	73241894	C	G	-8.54071e-02	2.09704e-02	4.58191e-05	4.64128e-01	NEGR1---[]	0.99099
chr20	rs13039850	24547144	C	T	9.19264e-02	2.25356e-02	4.58211e-05	3.40678e-01	[SYNDIG1]	0.95507
chr2	rs2897362	129551701	A	G	-1.53549e-01	3.79377e-02	4.58598e-05	9.18672e-02	HS6ST1---[]	0.95953
chr18	rs1622156	26271756	A	G	-8.72864e-02	2.14230e-02	4.58633e-05	5.21046e-01	CDH2---[]	0.96359
chr3	rs1730054:G	157954918	A	G	8.52352e-02	2.09342e-02	4.58734e-05	5.67024e-01	[RSRC1]	0.98627
chr5	rs254011	103920770	A	C	-8.49676e-02	2.08497e-02	4.58845e-05	5.50409e-01	[]	0.99042
chr11	rs10769604	49690504	G	T	8.56095e-02	2.10026e-02	4.58903e-05	4.24359e-01	FOLH1---[]---OR4C13	0.98937
chrX	rs5990516	95518957	A	C	8.52914e-02	2.08712e-02	4.59156e-05	2.74107e-01	[]---DIAPH2	0.97793
chr5	rs563661599	103934155	C	T	-8.62871e-02	2.11722e-02	4.59318e-05	5.68312e-01	[]	0.96753
chr18	rs555573	26493478	A	G	-9.97081e-02	2.44230e-02	4.59442e-05	7.62495e-01	CDH2---[]	0.97990
chr5	rs2910628	41659364	A	T	-9.82878e-02	2.41834e-02	4.59592e-05	2.61250e-01	PLCXD3---[]--OXCT1	0.98432
chr8	rs73665706	13831715	A	G	-1.99719e-01	4.95329e-02	4.60563e-05	5.06778e-02	C8orf48---[]---SGCZ	0.98870
chr18	rs525205	26494507	A	G	-9.97037e-02	2.44267e-02	4.61057e-05	7.62666e-01	CDH2---[]	0.98037
chr3	rs9816862	73459773	C	T	1.95574e-01	4.84908e-02	4.61748e-05	9.46568e-01	[PDZRN3]	0.97756
chr12	rs12308045	53165178	A	G	-1.35298e-01	3.33973e-02	4.62323e-05	1.17313e-01	[KRT76]	0.99586
chr3	rs546945664	117535186	D	I	9.72369e-02	2.38324e-02	4.62693e-05	2.52714e-01	[]	0.95432
chr1	rs7549440	73244475	C	T	-8.54578e-02	2.09953e-02	4.62993e-05	4.63837e-01	NEGR1---[]	0.98934
chr8	rs57898979	13838931	C	T	1.99930e-01	4.96086e-02	4.64438e-05	9.49137e-01	C8orf48---[]---SGCZ	0.98116
chr2	rs6725110	204924625	C	T	2.05135e-01	5.00525e-02	4.64935e-05	4.24546e-02	ICOS--[]---PARD3B	0.96197
chr18	rs62086873	26202697	A	G	1.05114e-01	2.57540e-02	4.65328e-05	1.93071e-01	CDH2---[]	0.99235
chr1	rs1358041	73241582	C	G	-8.53076e-02	2.09648e-02	4.65463e-05	4.64082e-01	NEGR1---[]	0.99117
chr1	rs4146851	73240302	A	T	-8.52060e-02	2.09408e-02	4.65856e-05	4.63756e-01	NEGR1---[]	0.99239
chr11	rs11040438	49622521	A	G	8.56470e-02	2.10305e-02	4.66210e-05	4.23369e-01	FOLH1---[]---OR4C13	0.99248
chr5	rs10042518	29183913	C	G	9.45468e-02	2.32791e-02	4.66881e-05	7.16784e-01	[]	0.99113
chr5	rs143138178	103917215	D	I	-8.49573e-02	2.08687e-02	4.67196e-05	5.50142e-01	[]	0.98900
chr11	rs7924371	49620595	C	T	-8.56627e-02	2.10376e-02	4.67475e-05	5.76473e-01	FOLH1---[]---OR4C13	0.99163
chr1	rs4650152	73238360	A	G	8.51219e-02	2.09245e-02	4.67565e-05	5.36415e-01	NEGR1---[]	0.99290
chr3	rs73178532	117740195	A	T	-9.57524e-02	2.34799e-02	4.67720e-05	7.52449e-01	[]---IGSF11	0.99605
chr18	rs242511	26299350	A	G	-1.02384e-01	2.51011e-02	4.67898e-05	7.74121e-01	CDH2---[]	0.96407
chr11	rs28586931	49693872	A	G	8.53594e-02	2.09649e-02	4.68074e-05	4.23394e-01	FOLH1---[]---OR4C13	0.99264
chr18	rs62086033	26184097	A	G	-1.04434e-01	2.55969e-02	4.68255e-05	8.05001e-01	CDH2---[]	0.99462
chr11	rs11040463	49685574	C	T	-8.54585e-02	2.09901e-02	4.68428e-05	5.76327e-01	FOLH1---[]---OR4C13	0.99137
chr18	rs8083405	26186281	C	T	-1.04305e-01	2.55674e-02	4.68778e-05	8.03519e-01	CDH2---[]	0.99143
chr11	rs1846289	49620253	A	G	8.56311e-02	2.10335e-02	4.68887e-05	4.23312e-01	FOLH1---[]---OR4C13	0.99211
chr16	rs11075993	53837144	G	T	8.54786e-02	2.09968e-02	4.69434e-05	4.14078e-01	[FTO]	0.99853
chr2	rs79152982	134341099	C	T	-2.10560e-01	5.22678e-02	4.69774e-05	5.04664e-02	NCKAP5--[]---MGAT5	0.89947
chr18	rs1685020	26384093	A	T	-1.03916e-01	2.54785e-02	4.70500e-05	8.00035e-01	CDH2---[]	0.98998
chr10	rs143411051	106626956	D	I	9.93462e-02	2.43657e-02	4.70646e-05	2.23263e-01	[SORCS3]	0.99902
chr1	rs1525987	73241105	C	T	8.52011e-02	2.09531e-02	4.71140e-05	5.36244e-01	NEGR1---[]	0.99189
chr1	rs11327224	73231824	D	I	-8.47016e-02	2.08319e-02	4.71853e-05	4.63953e-01	NEGR1---[]	0.99652
chr1	rs12729247	73239463	A	G	-8.51084e-02	2.09328e-02	4.72131e-05	4.63734e-01	NEGR1---[]	0.99264
chr2	rs16825349	146425531	A	G	1.09719e-01	2.68917e-02	4.72162e-05	1.69460e-01	[]	0.99322
chr10	rs3001926	106627130	A	C	-9.93151e-02	2.43639e-02	4.72618e-05	7.76746e-01	[SORCS3]	0.99914
chr2	rs62180090	181859560	A	G	9.42441e-02	2.32174e-02	4.72632e-05	7.09712e-01	[UBE2E3]	0.98363
chr3	rs73178533	117740412	C	T	9.58496e-02	2.35189e-02	4.73003e-05	2.47028e-01	[]---IGSF11	0.99382
chr18	rs62086034	26184524	G	T	1.04471e-01	2.56219e-02	4.73370e-05	1.94486e-01	CDH2---[]	0.99505
chr13	rs11620581	111259525	C	T	-1.03663e-01	2.55530e-02	4.73465e-05	2.47768e-01	RAB20--[]-NAXD	0.91410
chr8	rs2978998	101395760	A	G	-9.99321e-02	2.46335e-02	4.73886e-05	2.55513e-01	RNF19A--[]---ANKRD46	0.96802
chr3	rs827807	157941909	A	C	8.52199e-02	2.09700e-02	4.73998e-05	5.69295e-01	[RSRC1]	0.98731
chr2	rs6705815	181957666	A	C	9.33465e-02	2.30034e-02	4.75425e-05	7.08993e-01	UBE2E3--[]---ITGA4	0.98665
chr13	rs10454572	59116853	C	G	-8.46474e-02	2.08313e-02	4.76077e-05	4.47819e-01	PCDH17---[]	0.99760
chr15	rs62011702	83455423	A	G	1.22744e-01	3.03208e-02	4.76095e-05	8.52521e-01	[FSD2]	0.97729
chr11	rs10839329	49694206	A	G	8.55072e-02	2.10219e-02	4.76206e-05	4.23011e-01	FOLH1---[]---OR4C13	0.98921
chr1	rs7531927	73236487	C	G	-8.49168e-02	2.08972e-02	4.76725e-05	4.63620e-01	NEGR1---[]	0.99433
chr2	rs908734	181924674	A	G	-9.36331e-02	2.30784e-02	4.76934e-05	2.89823e-01	[UBE2E3]	0.98334
chr2	rs2368191	181924655	A	G	-9.36366e-02	2.30798e-02	4.77144e-05	2.89864e-01	[UBE2E3]	0.98305
chr2	rs113736244	181936965	D	I	9.35033e-02	2.30473e-02	4.77322e-05	7.09065e-01	UBE2E3-[]---ITGA4	0.98365
chr1	rs1405052	73235279	A	C	-8.48599e-02	2.08849e-02	4.77364e-05	4.63553e-01	NEGR1---[]	0.99485
chr4	rs28580245	75992736	A	G	-8.94720e-02	2.19820e-02	4.77664e-05	6.80490e-01	PARM1--[]---RCHY1	0.99667
chr2	rs7557544	181963378	A	T	9.32883e-02	2.29954e-02	4.77685e-05	7.09126e-01	UBE2E3--[]---ITGA4	0.98634
chr13	rs4771699	111261267	C	T	-1.03767e-01	2.55921e-02	4.77860e-05	2.48210e-01	RAB20--[]-NAXD	0.90988
chr16	rs72805613	53837342	A	G	8.53986e-02	2.09989e-02	4.77967e-05	4.14749e-01	[FTO]	0.99789
chr2	rs6705830	181957720	A	G	9.33479e-02	2.30107e-02	4.78003e-05	7.08038e-01	UBE2E3--[]---ITGA4	0.98411
chr13	rs12020534	59107091	A	T	-8.46304e-02	2.08320e-02	4.78089e-05	4.48448e-01	PCDH17---[]	0.99635
chr1	rs2764511	73261693	A	G	8.60130e-02	2.11726e-02	4.78112e-05	5.47192e-01	NEGR1---[]	0.97298
chr13	rs9538106	59120097	A	G	8.45698e-02	2.08186e-02	4.78550e-05	5.53383e-01	PCDH17---[]	0.99901
chr1	rs11210056	73242477	G	T	-8.52213e-02	2.09786e-02	4.79237e-05	4.63671e-01	NEGR1---[]	0.99094
chr2	rs140915263	181916793	D	I	-9.32837e-02	2.29996e-02	4.79647e-05	2.91604e-01	[UBE2E3]	0.98879
chr3	rs12495547	117788198	A	G	9.31019e-02	2.28711e-02	4.80250e-05	2.78396e-01	[]---IGSF11	0.98524
chr2	rs62178784	181939125	G	T	-9.34384e-02	2.30394e-02	4.80253e-05	2.91070e-01	UBE2E3--[]---ITGA4	0.98403
chr6	rs7751824	99601554	A	G	-1.07743e-01	2.64443e-02	4.80720e-05	8.13970e-01	FBXL4---[]---FAXC	0.98117
chrX	rs5990528	95541506	A	C	-8.49594e-02	2.08451e-02	4.80793e-05	7.25907e-01	[]---DIAPH2	0.97908
chr3	rs150045021	157946823	A	G	-8.50072e-02	2.09349e-02	4.80878e-05	4.31017e-01	[RSRC1]	0.98990
chr3	rs2668212	165495121	A	C	9.21821e-02	2.26499e-02	4.81080e-05	2.82570e-01	[BCHE]	0.99604
chr2	rs62186779	235162128	C	T	-1.52284e-01	3.77078e-02	4.81287e-05	1.02356e-01	SPP2---[]---ARL4C	0.86125
chr16	rs72805612	53834608	A	G	-8.63526e-02	2.12440e-02	4.82231e-05	5.88449e-01	[FTO]	0.97619
chr2	rs35393170	28700311	C	T	9.83496e-02	2.41585e-02	4.82561e-05	2.38049e-01	FOSL2--[]--PLB1	0.98032
chr5	rs316730	41650049	C	T	-9.81084e-02	2.42065e-02	4.82575e-05	2.61518e-01	PLCXD3---[]--OXCT1	0.98268
chr3	rs57481709	117740485	C	T	-9.55865e-02	2.34814e-02	4.82593e-05	7.52379e-01	[]---IGSF11	0.99581
chrX	rs2808757	95450214	A	G	9.02556e-02	2.21260e-02	4.83158e-05	2.16668e-01	[]---DIAPH2	0.98722
chr2	rs1568258	181931548	A	G	9.33477e-02	2.30256e-02	4.83378e-05	7.09055e-01	UBE2E3-[]---ITGA4	0.98671
chr11	rs7122224	20212391	C	T	-8.66325e-02	2.13412e-02	4.83469e-05	4.32135e-01	DBX1--[]---HTATIP2	0.97615
chr5	rs608902	41653466	A	T	9.80613e-02	2.41985e-02	4.83862e-05	7.38550e-01	PLCXD3---[]--OXCT1	0.98317
chr3	rs144943143	157946851	A	G	-8.49705e-02	2.09341e-02	4.84201e-05	4.31043e-01	[RSRC1]	0.98997
chr18	rs1785786	26272712	A	G	-8.69807e-02	2.14145e-02	4.84294e-05	5.21211e-01	CDH2---[]	0.96458
chr2	rs475868	25318059	A	G	-8.40632e-02	2.07051e-02	4.84354e-05	4.63052e-01	[EFR3B]	0.99393
chr4	rs6830788	67852867	G	T	1.01173e-01	2.48514e-02	4.84579e-05	2.16613e-01	[]---CENPC	0.98804
chr17	rs62063460	11200512	C	T	-8.80146e-02	2.16998e-02	4.84644e-05	3.57846e-01	[SHISA6]	0.97592
chr11	rs1916212	50516298	A	C	-1.00410e-01	2.47011e-02	4.84660e-05	6.20482e-01	OR4C12---[]---OR4A5	0.85088
chr18	rs556379	26493415	C	T	-9.94121e-02	2.44261e-02	4.85007e-05	7.62651e-01	CDH2---[]	0.98021
chr20	rs6049878	24660659	C	T	-9.41922e-02	2.31543e-02	4.85021e-05	7.21092e-01	SYNDIG1--[]---CST7	0.97503
chr1	rs6669872	73230928	C	T	-8.45003e-02	2.08154e-02	4.85077e-05	4.64113e-01	NEGR1---[]	0.99734
chr1	rs1525991	73246455	G	T	8.52883e-02	2.10099e-02	4.85166e-05	5.35923e-01	NEGR1---[]	0.98853
chr3	rs139347686	157946795	A	G	-8.49583e-02	2.09340e-02	4.85352e-05	4.30916e-01	[RSRC1]	0.99025
chr10	rs2451469	106613398	A	G	9.93786e-02	2.44178e-02	4.85552e-05	2.24575e-01	[SORCS3]	0.99505
chr2	rs6743224	181960067	A	C	-9.31635e-02	2.29864e-02	4.85716e-05	2.91084e-01	UBE2E3--[]---ITGA4	0.98702
chr3	rs2870563	117732581	C	G	9.55474e-02	2.34811e-02	4.85984e-05	2.47218e-01	[]---IGSF11	0.99584
chr3	rs1724676	157951504	C	T	8.49179e-02	2.09260e-02	4.86177e-05	5.68968e-01	[RSRC1]	0.99034
chr2	rs12468438	181953117	C	T	-9.34100e-02	2.30486e-02	4.86200e-05	2.90671e-01	UBE2E3--[]---ITGA4	0.98340
chr11	rs11040465	49689323	A	G	8.53139e-02	2.09994e-02	4.86210e-05	4.23354e-01	FOLH1---[]---OR4C13	0.99120
chr18	rs567164	26489359	A	G	-1.00100e-01	2.45995e-02	4.86566e-05	7.64129e-01	CDH2---[]	0.96910
chr18	rs1621375	26271678	A	C	8.69617e-02	2.14163e-02	4.86841e-05	4.78760e-01	CDH2---[]	0.96455
chr10	rs1979635	106629059	A	G	9.90947e-02	2.43518e-02	4.87010e-05	2.23266e-01	[SORCS3]	0.99996
chr2	esv3593535	181880746	X	Y	-1.14692e-01	2.83296e-02	4.87013e-05	2.08628e-01	[UBE2E3]	0.81759
chr1	rs6700560	73230620	C	T	8.44693e-02	2.08139e-02	4.87606e-05	5.35898e-01	NEGR1---[]	0.99740
chr10	rs17284174	63580133	A	G	3.22053e-01	8.07261e-02	4.87630e-05	9.78271e-01	C10orf107--[]--ARID5B	0.81757
chr2	rs6759130	181960612	G	T	-9.31273e-02	2.29837e-02	4.88019e-05	2.91080e-01	UBE2E3--[]---ITGA4	0.98729
chr3	rs1626881	165478486	A	C	-9.22101e-02	2.26757e-02	4.88147e-05	7.18163e-01	SLITRK3---[]--BCHE	0.99527
chrX	rs78332545	95529096	A	G	8.49669e-02	2.08664e-02	4.88629e-05	2.75054e-01	[]---DIAPH2	0.97701
chr18	rs1496478	26268963	C	T	1.02199e-01	2.51190e-02	4.88924e-05	2.26343e-01	CDH2---[]	0.96447
chr18	rs11331576	26202458	D	I	-1.04427e-01	2.56586e-02	4.88925e-05	8.05860e-01	CDH2---[]	0.99517
chr18	rs1620379	26271517	C	G	8.69435e-02	2.14172e-02	4.88962e-05	4.78751e-01	CDH2---[]	0.96450
chr16	rs17700498	77006591	C	T	1.28081e-01	3.17031e-02	4.89004e-05	8.63235e-01	RP11-58C22.1---[]---MON1B	0.98702
chr13	rs9537937	58648599	A	T	-8.49852e-02	2.09434e-02	4.89179e-05	4.67840e-01	PCDH17---[]	0.99289
chr3	rs73178542	117751440	C	T	-9.56649e-02	2.35191e-02	4.89234e-05	7.52703e-01	[]---IGSF11	0.99416
chr2	rs62178778	181928828	A	T	9.32194e-02	2.30110e-02	4.89670e-05	7.08882e-01	UBE2E3[]---ITGA4	0.98756
chr13	rs2321387	58689340	A	G	-8.61097e-02	2.12218e-02	4.90076e-05	4.74520e-01	PCDH17---[]	0.97608
chr3	rs10663357	157950028	D	I	8.48844e-02	2.09279e-02	4.90282e-05	5.69012e-01	[RSRC1]	0.99040
chr16	rs12149832	53842908	A	G	-8.51957e-02	2.09796e-02	4.90312e-05	5.86148e-01	[FTO]	0.99962
chr15	rs143348000	83929124	A	G	-2.38973e-01	5.95159e-02	4.90399e-05	4.17158e-02	[BNC1]	0.82951
chr7	rs521974	54562836	C	T	9.33397e-02	2.29616e-02	4.90423e-05	2.87889e-01	[]--VSTM2A	0.98269
chr4	rs9307295	105405240	A	G	-8.62744e-02	2.12419e-02	4.91243e-05	6.19439e-01	[CXXC4]	0.99703
chr2	rs11412702	181945664	D	I	9.33326e-02	2.30437e-02	4.91451e-05	7.09177e-01	UBE2E3--[]---ITGA4	0.98301
chr3	rs698990	157947708	C	T	-8.48825e-02	2.09303e-02	4.91462e-05	4.30964e-01	[RSRC1]	0.99037
chr1	rs6667201	73230678	C	T	-8.44324e-02	2.08143e-02	4.91488e-05	4.64216e-01	NEGR1---[]	0.99720
chr18	rs17760409	26284332	C	G	-8.67281e-02	2.13710e-02	4.91671e-05	5.20357e-01	CDH2---[]	0.96683
chr3	rs57361244	157947116	C	G	-8.48861e-02	2.09317e-02	4.91680e-05	4.30947e-01	[RSRC1]	0.99035
chr3	rs73178531	117740136	C	G	-9.55459e-02	2.34969e-02	4.91798e-05	7.52634e-01	[]---IGSF11	0.99543
chr11	rs4495896	8687705	A	G	9.55924e-02	2.36022e-02	4.91869e-05	7.05816e-01	[TRIM66]	0.96552
chr8	rs830510	73324657	C	T	1.59775e-01	3.91658e-02	4.91993e-05	7.55650e-02	TRPA1---[]---KCNB2	0.97423
chr20	rs2223828	24659747	C	T	9.33229e-02	2.29605e-02	4.92265e-05	2.82025e-01	SYNDIG1--[]---CST7	0.98321
chr13	rs2026960	31560544	C	T	1.29935e-01	3.21687e-02	4.92335e-05	8.61345e-01	TEX26--[]---HSPH1	0.90263
chr8	rs4236821	94954056	C	T	-1.06544e-01	2.61900e-02	4.92573e-05	8.00399e-01	PDP1--[]---CDH17	0.97651
chr2	rs62180110	181861223	G	T	9.38380e-02	2.31727e-02	4.92806e-05	7.09335e-01	[UBE2E3]	0.98676
chr3	rs827125	157953173	G	T	-8.48373e-02	2.09225e-02	4.92852e-05	4.30962e-01	[RSRC1]	0.99056
chr2	rs58057770	181904471	A	G	9.29754e-02	2.29603e-02	4.93219e-05	7.08346e-01	[UBE2E3]	0.99296
chr4	rs1589993	28158179	C	T	1.04401e-01	2.56645e-02	4.93355e-05	1.94002e-01	[]	0.99842
chr2	rs6754913	181968662	C	T	9.31186e-02	2.29965e-02	4.93560e-05	7.08582e-01	UBE2E3--[]---ITGA4	0.98666
chr2	rs6433887	181954075	C	T	-9.31563e-02	2.30062e-02	4.93715e-05	2.90958e-01	UBE2E3--[]---ITGA4	0.98623
chr3	rs185393456	117535422	A	G	-9.48462e-02	2.33346e-02	4.93882e-05	7.37960e-01	[]	0.97369
chr3	rs282193	165639565	C	G	-8.49256e-02	2.09284e-02	4.93956e-05	5.44441e-01	BCHE--[]	0.99066
chr13	rs66641140	59114318	D	I	8.44721e-02	2.08324e-02	4.94092e-05	5.52021e-01	PCDH17---[]	0.99734
chr14	rs7157717	28472455	A	G	1.03816e-01	2.55245e-02	4.94153e-05	1.96228e-01	[]---FOXG1	0.95914
chr2	rs112754668	181938266	D	I	-9.32767e-02	2.30381e-02	4.94534e-05	2.91219e-01	UBE2E3--[]---ITGA4	0.98356
chr18	rs146085093	26253081	D	I	-9.52466e-02	2.34347e-02	4.94545e-05	7.46122e-01	CDH2---[]	0.99850
chr13	rs8000064	31529497	C	T	1.26364e-01	3.12913e-02	4.94549e-05	8.60938e-01	[TEX26]	0.94415
chr2	rs10206003	3672670	A	G	-1.21408e-01	3.00529e-02	4.94559e-05	1.48644e-01	[COLEC11]	0.94694
chr2	rs58820362	181956164	D	I	-9.31366e-02	2.30036e-02	4.94578e-05	2.91001e-01	UBE2E3--[]---ITGA4	0.98638
chr2	rs148932821	19290650	G	T	1.76881e-01	4.33763e-02	4.95007e-05	5.80269e-02	NT5C1B-RDH14---[]---OSR1	0.90939
chr11	rs10839326	49687202	C	T	-8.55046e-02	2.10682e-02	4.95029e-05	5.73617e-01	FOLH1---[]---OR4C13	0.98264
chr3	rs1724677	157952210	A	G	8.48268e-02	2.09254e-02	4.95100e-05	5.68980e-01	[RSRC1]	0.99039
chr18	rs34576820	26495684	D	I	9.95740e-02	2.44953e-02	4.95366e-05	2.36113e-01	CDH2---[]	0.97754
chr2	rs62181573	181917754	A	G	-9.31303e-02	2.30048e-02	4.95564e-05	2.91061e-01	[UBE2E3]	0.98914
chr2	rs12151685	181911807	A	G	9.30123e-02	2.29754e-02	4.95574e-05	7.07582e-01	[UBE2E3]	0.99097
chr2	rs143693843	19290651	A	T	1.76814e-01	4.33634e-02	4.95673e-05	5.80986e-02	NT5C1B-RDH14---[]---OSR1	0.90880
chr17	rs74458287	38323151	A	T	1.73822e-01	4.31857e-02	4.95925e-05	9.24698e-01	[CASC3]	0.90131
chr18	rs201899636	26495704	D	I	-9.95665e-02	2.44955e-02	4.96089e-05	7.63886e-01	CDH2---[]	0.97750
chr3	rs59808331	165496704	D	I	9.19063e-02	2.26229e-02	4.96413e-05	2.82126e-01	[BCHE]	0.99901
chr2	rs55824485	181856551	D	I	-9.40497e-02	2.32346e-02	4.96455e-05	2.91801e-01	[UBE2E3]	0.97894
chr11	rs4980441	49427906	G	T	-9.13022e-02	2.24789e-02	4.96471e-05	6.90705e-01	FOLH1---[]---OR4C13	0.98263
chr3	rs699917	157958419	C	T	8.47931e-02	2.09204e-02	4.96480e-05	5.69080e-01	[RSRC1]	0.99012
chr3	rs56833250	117747728	D	I	-9.55497e-02	2.35110e-02	4.96571e-05	7.52417e-01	[]---IGSF11	0.99407
chr1	rs12145482	73227348	A	G	8.44669e-02	2.08352e-02	4.96602e-05	5.36146e-01	NEGR1---[]	0.99487
chr2	rs10577743	181857267	D	I	9.41622e-02	2.32636e-02	4.96824e-05	7.09988e-01	[UBE2E3]	0.98013
chr2	rs6725837	181960844	G	T	9.30645e-02	2.29920e-02	4.96910e-05	7.09075e-01	UBE2E3--[]---ITGA4	0.98669
chr5	rs316727	41651794	C	T	9.79323e-02	2.42038e-02	4.96998e-05	7.38484e-01	PLCXD3---[]--OXCT1	0.98273
chr2	rs62180121	181867871	C	G	-9.36112e-02	2.31285e-02	4.97186e-05	2.89436e-01	[UBE2E3]	0.98842
chr18	rs512824	56952176	A	G	8.42862e-02	2.07743e-02	4.97343e-05	4.27132e-01	RAX--[]--CPLX4	0.99586
chr3	rs1707671	165454754	C	T	-8.78181e-02	2.16303e-02	4.97851e-05	6.65223e-01	SLITRK3---[]--BCHE	0.99851
chr18	rs1685019	26384289	C	T	1.03529e-01	2.54666e-02	4.97944e-05	1.99773e-01	CDH2---[]	0.99100
chr18	rs356877	26301542	C	T	1.02000e-01	2.50976e-02	4.98252e-05	2.25939e-01	CDH2---[]	0.96391
chr2	rs6734991	181957742	A	G	-9.30595e-02	2.29946e-02	4.98342e-05	2.91067e-01	UBE2E3--[]---ITGA4	0.98685
chr18	rs2509571	26433327	A	G	-1.04207e-01	2.56344e-02	4.98383e-05	7.98565e-01	CDH2---[]	0.98529
chr5	rs10037663	29127032	C	G	-9.35273e-02	2.31128e-02	4.98496e-05	2.89078e-01	[]	0.99120
chr2	rs1518452	181965096	A	G	-9.30006e-02	2.29808e-02	4.98651e-05	2.91066e-01	UBE2E3--[]---ITGA4	0.98748
chr4	rs1918315	28159370	C	T	1.04373e-01	2.56737e-02	4.98777e-05	1.94001e-01	[]	0.99820
chr2	rs62180120	181867844	C	T	9.36071e-02	2.31323e-02	4.98993e-05	7.10603e-01	[UBE2E3]	0.98815
chr2	rs62181567	181903878	A	G	-9.38348e-02	2.31905e-02	4.99712e-05	2.87657e-01	[UBE2E3]	0.98144
chr11	rs7131605	48248097	A	T	-9.79783e-02	2.41193e-02	5.00242e-05	7.53259e-01	OR4B1-[]--OR4X2	0.96054
chr4	rs35629211	28155291	D	I	-1.04364e-01	2.56758e-02	5.00244e-05	8.06033e-01	[]	0.99782
chr2	rs10930955	181956567	A	G	9.30487e-02	2.29978e-02	5.00564e-05	7.08937e-01	UBE2E3--[]---ITGA4	0.98663
chr2	rs10930956	181956658	A	G	9.30437e-02	2.29976e-02	5.00950e-05	7.08929e-01	UBE2E3--[]---ITGA4	0.98661
chr2	rs1518451	181964719	A	G	-9.29739e-02	2.29812e-02	5.01276e-05	2.91056e-01	UBE2E3--[]---ITGA4	0.98747
chr2	rs1046193	181939078	G	T	9.32750e-02	2.30569e-02	5.01722e-05	7.08867e-01	UBE2E3--[]---ITGA4	0.98207
chr5	rs617174	41671748	C	G	-9.62107e-02	2.37923e-02	5.02858e-05	2.69558e-01	PLCXD3---[]--OXCT1	0.99141
chr16	rs368532885	73650327	D	I	1.17371e-01	2.88821e-02	5.02957e-05	1.75499e-01	ZFHX3---[]---PSMD7	0.86101
chr2	rs2368195	181958708	C	G	-9.29811e-02	2.29875e-02	5.03015e-05	2.91108e-01	UBE2E3--[]---ITGA4	0.98697
chr2	rs12693268	181956014	A	G	9.30369e-02	2.30014e-02	5.03037e-05	7.08968e-01	UBE2E3--[]---ITGA4	0.98646
chr13	rs57014201	58275673	D	I	-1.54318e-01	3.78957e-02	5.03153e-05	9.09088e-01	[PCDH17]	0.89829
chr2	rs10930954	181956413	C	T	-9.30311e-02	2.30006e-02	5.03286e-05	2.91033e-01	UBE2E3--[]---ITGA4	0.98651
chr2	rs4575685	181954684	A	T	9.30441e-02	2.30042e-02	5.03414e-05	7.08917e-01	UBE2E3--[]---ITGA4	0.98612
chr10	rs3001933	106544636	A	T	-9.03548e-02	2.22626e-02	5.03482e-05	7.01008e-01	[SORCS3]	0.99682
chr2	rs12693267	181955994	C	T	-9.30280e-02	2.30014e-02	5.03886e-05	2.91035e-01	UBE2E3--[]---ITGA4	0.98645
chr2	rs6742345	181965345	A	C	-9.29482e-02	2.29821e-02	5.04047e-05	2.91044e-01	UBE2E3--[]---ITGA4	0.98756
chr3	rs34083277	157950813	D	I	-8.48634e-02	2.09572e-02	5.04525e-05	4.30299e-01	[RSRC1]	0.98831
chr2	rs10176421	181952317	G	T	-9.30462e-02	2.30078e-02	5.04586e-05	2.91076e-01	UBE2E3--[]---ITGA4	0.98599
chr4	rs1481244	67839069	C	G	-1.01216e-01	2.49203e-02	5.04720e-05	7.83378e-01	[]---CENPC	0.98471
chr3	rs1707718	165453253	C	T	-8.79330e-02	2.16763e-02	5.04965e-05	6.66490e-01	SLITRK3---[]--BCHE	0.99477
chr8	rs28803635	19556990	A	C	1.05271e-01	2.60608e-02	5.05007e-05	7.90204e-01	CSGALNACT1--[]---INTS10	0.98077
chr2	rs62139613	28694341	A	G	9.76514e-02	2.40501e-02	5.05044e-05	2.38270e-01	FOSL2--[]--PLB1	0.98641
chr5	rs586674	41642512	A	G	9.79359e-02	2.42276e-02	5.05279e-05	7.38313e-01	PLCXD3---[]--OXCT1	0.98100
chr5	rs316745	41633151	A	G	9.84097e-02	2.43458e-02	5.05464e-05	7.40140e-01	PLCXD3---[]--OXCT1	0.97803
chr2	rs2368190	181924324	C	T	-9.32823e-02	2.30695e-02	5.05751e-05	2.89921e-01	[UBE2E3]	0.98523
chr20	rs2387080	24648255	A	G	-9.28195e-02	2.28723e-02	5.05798e-05	7.18357e-01	SYNDIG1-[]---CST7	0.98345
chr2	rs72883535	181861968	C	G	-9.36792e-02	2.31683e-02	5.05885e-05	2.90742e-01	[UBE2E3]	0.98703
chr3	rs35163888	165491585	D	I	9.17724e-02	2.26150e-02	5.06040e-05	2.82309e-01	[BCHE]	0.99944
chr5	rs170298	41645751	A	G	-9.78799e-02	2.42168e-02	5.06375e-05	2.61698e-01	PLCXD3---[]--OXCT1	0.98186
chr3	rs35290766	157947571	D	I	8.48837e-02	2.09681e-02	5.06971e-05	5.69720e-01	[RSRC1]	0.98750
chr3	rs827123	157950881	C	T	-8.47288e-02	2.09299e-02	5.07033e-05	4.30900e-01	[RSRC1]	0.99014
chr10	rs17105581	87198567	A	G	1.29129e-01	3.20349e-02	5.07147e-05	8.69637e-01	CCSER2---[]---GRID1	0.97805
chr11	rs10657263	49690460	C	G	-8.55102e-02	2.10991e-02	5.07148e-05	5.72979e-01	FOLH1---[]---OR4C13	0.97703
chr17	rs62062059	11200279	C	T	8.77294e-02	2.16864e-02	5.07369e-05	6.41162e-01	[SHISA6]	0.97536
chr18	rs1785783	26269501	A	G	8.68023e-02	2.14281e-02	5.07452e-05	4.78880e-01	CDH2---[]	0.96355
chr2	rs2176550	181942037	A	G	9.30837e-02	2.30248e-02	5.07539e-05	7.08998e-01	UBE2E3--[]---ITGA4	0.98455
chr1	rs5775145	73241240	D	I	-8.49070e-02	2.09706e-02	5.07698e-05	4.64055e-01	NEGR1---[]	0.98973
chr3	rs699919	157957002	A	T	8.46598e-02	2.09147e-02	5.07813e-05	5.69023e-01	[RSRC1]	0.99067
chr18	rs1785784	26270002	A	G	-8.67736e-02	2.14220e-02	5.07853e-05	5.21196e-01	CDH2---[]	0.96420
chr18	rs62084725	26248344	C	T	-9.51341e-02	2.34450e-02	5.08649e-05	7.46415e-01	CDH2---[]	0.99809
chr18	rs56163435	26281422	C	T	-8.65875e-02	2.13784e-02	5.08770e-05	5.20603e-01	CDH2---[]	0.96664
chr4	rs1426064	75996025	C	T	9.66954e-02	2.38261e-02	5.09312e-05	2.39002e-01	PARM1--[]---RCHY1	0.99433
chr2	rs4666663	181857292	G	T	9.39867e-02	2.32539e-02	5.09484e-05	7.09864e-01	[UBE2E3]	0.98084
chr3	rs2668210	165494739	A	G	-9.19631e-02	2.26722e-02	5.10040e-05	7.18250e-01	[BCHE]	0.99524
chr3	rs282203	165650587	C	T	8.46927e-02	2.09095e-02	5.10045e-05	4.54720e-01	BCHE--[]	0.99349
chr3	rs827122	157948783	C	G	-8.47187e-02	2.09356e-02	5.10475e-05	4.30811e-01	[RSRC1]	0.99004
chr20	rs6036876	24654911	C	T	-9.28157e-02	2.28838e-02	5.10528e-05	7.17517e-01	SYNDIG1-[]---CST7	0.98516
chr1	rs2692856	73243079	A	G	-8.50019e-02	2.10031e-02	5.10719e-05	4.52268e-01	NEGR1---[]	0.98944
chr1	rs12736962	73225265	C	T	8.43515e-02	2.08416e-02	5.11236e-05	5.35795e-01	NEGR1---[]	0.99382
chr17	rs117185378	12062529	C	T	-2.05991e-01	5.13608e-02	5.11479e-05	4.99369e-02	MAP2K4--[]---MYOCD	0.82715
chr18	rs1949461	26487353	A	G	-9.97315e-02	2.45795e-02	5.11493e-05	7.64701e-01	CDH2---[]	0.97300
chr18	rs55927406	26202777	A	G	1.04024e-01	2.56273e-02	5.11919e-05	1.94374e-01	CDH2---[]	0.99729
chr3	rs1707654	165476193	C	T	9.18837e-02	2.26581e-02	5.12114e-05	2.81666e-01	SLITRK3---[]--BCHE	0.99684
chr2	rs10208742	181946208	A	G	-9.29674e-02	2.30081e-02	5.12202e-05	2.91093e-01	UBE2E3--[]---ITGA4	0.98599
chr18	rs356893	26367721	C	T	-1.04010e-01	2.56264e-02	5.12305e-05	8.00053e-01	CDH2---[]	0.98334
chr3	rs827172	157958717	A	G	8.45960e-02	2.09108e-02	5.12824e-05	5.68992e-01	[RSRC1]	0.99078
chr1	rs2257886	73248742	A	T	-8.52021e-02	2.10579e-02	5.12885e-05	4.52228e-01	NEGR1---[]	0.98611
chr10	rs1873307	106631633	A	G	9.88049e-02	2.43538e-02	5.13120e-05	2.23210e-01	[SORCS3]	0.99975
chr1	rs5775147:GAA	73253766	D	I	8.55198e-02	2.11348e-02	5.13185e-05	5.33302e-01	NEGR1---[]	0.97682
chr10	rs5787555	106633995	D	I	-9.88292e-02	2.43607e-02	5.13448e-05	7.76740e-01	[SORCS3]	0.99898
chr2	rs4018767	181947057	D	I	9.29638e-02	2.30109e-02	5.13597e-05	7.08827e-01	UBE2E3--[]---ITGA4	0.98559
chr14	rs61987623	82295849	C	T	8.70343e-02	2.15236e-02	5.13792e-05	6.11619e-01	SEL1L---[]	0.98832
chr2	rs3111727	120669842	A	G	2.08710e-01	5.20987e-02	5.13830e-05	9.53756e-01	[PTPN4]	0.98655
chr2	rs61080739	181854692	C	T	-9.44177e-02	2.33726e-02	5.14002e-05	2.89018e-01	[UBE2E3]	0.97431
chr3	rs1095630	157960952	A	G	-8.45660e-02	2.09067e-02	5.14265e-05	4.31046e-01	[RSRC1]	0.99088
chr3	rs282220	165663642	A	T	-8.45839e-02	2.08932e-02	5.14555e-05	5.45737e-01	BCHE---[]	0.99421
chr2	rs2917916	25316336	A	C	-8.37194e-02	2.06927e-02	5.14752e-05	4.63123e-01	[EFR3B]	0.99486
chr18	rs1893253	26280515	C	T	-8.65590e-02	2.13859e-02	5.14799e-05	5.20317e-01	CDH2---[]	0.96600
chr5	rs35608703	41682580	D	I	9.57189e-02	2.37026e-02	5.15022e-05	7.28061e-01	PLCXD3---[]--OXCT1	0.99304
chrX	rs5949807	95500892	G	T	8.47082e-02	2.08667e-02	5.15362e-05	2.74009e-01	[]---DIAPH2	0.97666
chr3	rs282219	165658522	C	G	-8.46324e-02	2.09073e-02	5.15416e-05	5.45495e-01	BCHE---[]	0.99287
chr15	rs8030131	75979782	G	T	-8.48548e-02	2.09633e-02	5.16050e-05	5.50835e-01	[CSPG4]	0.98322
chr6	rs9347748	158322652	A	G	1.04951e-01	2.60082e-02	5.16262e-05	7.62031e-01	[SNX9]	0.94045
chr2	rs10188726	181961236	C	T	-9.28207e-02	2.29823e-02	5.16263e-05	2.91146e-01	UBE2E3--[]---ITGA4	0.98720
chr10	rs12776521	106545149	C	G	9.01404e-02	2.22422e-02	5.16327e-05	2.99243e-01	[SORCS3]	0.99806
chr18	rs567159	26489362	A	C	9.97684e-02	2.46026e-02	5.16496e-05	2.35794e-01	CDH2---[]	0.96886
chr18	rs3104240	26267691	C	T	8.67123e-02	2.14278e-02	5.16513e-05	4.78694e-01	CDH2---[]	0.96399
chr18	rs531828	26493761	C	G	9.91209e-02	2.44434e-02	5.16654e-05	2.37122e-01	CDH2---[]	0.97991
chr10	rs2998423	106544778	C	G	-9.01408e-02	2.22432e-02	5.16696e-05	7.00749e-01	[SORCS3]	0.99798
chr5	rs316738	41645551	C	T	9.77428e-02	2.42132e-02	5.17519e-05	7.38268e-01	PLCXD3---[]--OXCT1	0.98206
chr18	rs5823629	26385944	D	I	-1.03313e-01	2.54712e-02	5.17942e-05	8.00103e-01	CDH2---[]	0.99132
chr3	rs698991	157948469	A	T	8.46628e-02	2.09407e-02	5.18533e-05	5.68742e-01	[RSRC1]	0.98920
chr5	rs1444728	161004677	C	T	8.44388e-02	2.08631e-02	5.18689e-05	4.27212e-01	GABRB2--[]---GABRA6	0.98541
chr7	rs7801178	21196272	A	T	1.62949e-01	4.05751e-02	5.18840e-05	9.19926e-01	SP8---[]---SP4	0.97919
chr13	rs9537904	58568049	A	G	8.45397e-02	2.09047e-02	5.18938e-05	5.32078e-01	PCDH17---[]	0.99510
chr4	rs1365162	75993726	A	G	-8.89040e-02	2.19475e-02	5.19135e-05	6.80285e-01	PARM1--[]---RCHY1	0.99965
chr16	rs1995082	77007437	G	T	1.27583e-01	3.16911e-02	5.19943e-05	8.63207e-01	RP11-58C22.1---[]---MON1B	0.98747
chrX	rs757351272	95520613	D	I	-8.46681e-02	2.08671e-02	5.19968e-05	7.26939e-01	[]---DIAPH2	0.97474
chr3	rs1706419	165449915	A	G	8.76414e-02	2.16413e-02	5.20040e-05	3.35244e-01	SLITRK3---[]--BCHE	0.99619
chrX	rs751725335	95520610	D	I	-8.46677e-02	2.08673e-02	5.20071e-05	7.26940e-01	[]---DIAPH2	0.97473
chr18	rs1692487	26271580	C	G	8.66407e-02	2.14187e-02	5.20102e-05	4.78731e-01	CDH2---[]	0.96439
chr2	rs2139060	181944662	A	T	9.28992e-02	2.30120e-02	5.20285e-05	7.08853e-01	UBE2E3--[]---ITGA4	0.98561
chr13	rs55991574	31558267	G	T	-1.29089e-01	3.20604e-02	5.20299e-05	1.38638e-01	TEX26-[]---HSPH1	0.90944
chr2	rs72883538	181862259	C	T	9.34495e-02	2.31492e-02	5.20387e-05	7.09342e-01	[UBE2E3]	0.98854
chr4	rs4353906	105405698	A	G	-8.69403e-02	2.14761e-02	5.20585e-05	6.29795e-01	[CXXC4]	0.98748
chrX	rs369010200	95520616	D	I	-8.46613e-02	2.08671e-02	5.20681e-05	7.26939e-01	[]---DIAPH2	0.97476
chr2	rs908736	181923773	C	T	9.28911e-02	2.30112e-02	5.20726e-05	7.09097e-01	[UBE2E3]	0.98770
chr14	rs142121387	44106250	D	I	-9.51396e-02	2.34810e-02	5.20872e-05	7.35609e-01	[]---FSCB	0.96506
chr2	rs4667041	181914941	A	G	-9.28203e-02	2.29941e-02	5.20881e-05	2.91434e-01	[UBE2E3]	0.99010
chr2	rs6716258	181947960	A	G	-9.28826e-02	2.30100e-02	5.21103e-05	2.91091e-01	UBE2E3--[]---ITGA4	0.98579
chr6	rs3828709	158328695	C	T	-1.02628e-01	2.54409e-02	5.21224e-05	2.51954e-01	[SNX9]	0.94699
chr3	rs10934430	117754491	G	T	-9.52582e-02	2.35061e-02	5.21636e-05	7.52442e-01	[]---IGSF11	0.99495
chr16	rs12149574	53840525	C	G	8.49357e-02	2.09906e-02	5.21704e-05	4.14238e-01	[FTO]	0.99886
chr2	rs3060771	181944873	D	I	9.29054e-02	2.30172e-02	5.21705e-05	7.08908e-01	UBE2E3--[]---ITGA4	0.98531
chrX	rs777860921	95520607	D	I	-8.46525e-02	2.08674e-02	5.21734e-05	7.26938e-01	[]---DIAPH2	0.97471
chr10	rs34121557	106512710	D	I	-9.22109e-02	2.27662e-02	5.21786e-05	7.07504e-01	[SORCS3]	0.96828
chr5	rs316737	41645679	A	G	9.76889e-02	2.42121e-02	5.22097e-05	7.38272e-01	PLCXD3---[]--OXCT1	0.98210
chr10	rs2451495	106630962	C	T	9.87019e-02	2.43537e-02	5.22420e-05	2.23228e-01	[SORCS3]	0.99975
[truncated: 8,001 more rows]
