# Supplementary material for: Characterizing mood disorders in the AFFECT study: a large, longitudinal, and phenotypically rich genetic cohort in the US
Source: Transl Psychiatry. 2022 Mar 25;12:121. doi: 10.1038/s41398-022-01877-2 (PMC8956583; doi:10.1038/s41398-022-01877-2)
Supplement: Supplementary file 5 — Supplementary Table 12 [file 41398_2022_1877_MOESM5_ESM.txt]

scaffold	ID	position	A1	A2	effect	stderr	pvalue	dose.b.0	gene.context	avg.rsqr
chr1	rs12134600	72635996	A	C	-1.74965e-01	2.61724e-02	2.01703e-11	8.71429e-01	[NEGR1]	0.85076
chr1	rs4348675	72515717	C	T	-1.61094e-01	2.54351e-02	2.13801e-10	8.67977e-01	[NEGR1]	0.86654
chr1	rs34305371	72733610	A	G	-1.91110e-01	3.01916e-02	2.14421e-10	9.01049e-01	[NEGR1]	0.80648
chr1	rs6699175	72514896	C	T	1.77439e-01	2.80767e-02	2.29707e-10	1.07561e-01	[NEGR1]	0.84755
chr1	rs12124523	72621463	C	T	1.82797e-01	2.89873e-02	2.51893e-10	1.03435e-01	[NEGR1]	0.84135
chr1	rs12127789	72740073	G	T	1.68091e-01	2.72723e-02	6.38689e-10	1.20518e-01	[NEGR1]	0.83364
chr1	rs35526787	72738649	D	I	-1.67959e-01	2.72695e-02	6.56150e-10	8.79502e-01	[NEGR1]	0.83403
chr1	rs11209943	72750500	A	G	1.20824e-01	1.96787e-02	8.29908e-10	6.35306e-01	NEGR1-[]	0.99617
chr5	rs325501	104007433	C	G	9.41242e-02	1.63269e-02	7.95600e-09	4.10235e-01	[]	0.98577
chr1	rs11209916	72586209	A	G	9.25667e-02	1.61538e-02	9.81994e-09	4.69170e-01	[NEGR1]	0.97652
chr1	rs11209915	72586208	C	T	9.25539e-02	1.61539e-02	9.86875e-09	4.69160e-01	[NEGR1]	0.97648
chr2	rs6720422	25371558	A	G	9.41701e-02	1.64822e-02	1.10556e-08	6.24333e-01	[EFR3B]	0.99888
chr1	rs12402629	72578709	C	T	-9.12969e-02	1.60113e-02	1.16055e-08	5.25924e-01	[NEGR1]	0.99328
chr1	rs12141628	72593767	C	T	9.13279e-02	1.60176e-02	1.16269e-08	4.74433e-01	[NEGR1]	0.99374
chr1	rs12132602	72597051	A	G	9.10809e-02	1.60184e-02	1.27494e-08	4.74539e-01	[NEGR1]	0.99363
chr1	rs67474621	72577950	A	T	9.22247e-02	1.62269e-02	1.29533e-08	4.78088e-01	[NEGR1]	0.96568
chr1	rs57316908	72609955	C	G	-9.10685e-02	1.60571e-02	1.38780e-08	5.26245e-01	[NEGR1]	0.98974
chr1	rs71074821	72602280	D	I	9.09937e-02	1.60443e-02	1.38885e-08	4.74115e-01	[NEGR1]	0.99059
chr1	rs1385914	72591774	A	G	9.07536e-02	1.60163e-02	1.43098e-08	4.74920e-01	[NEGR1]	0.99373
chr5	rs21126	104013782	A	G	9.20929e-02	1.62546e-02	1.43146e-08	4.23859e-01	[]	0.98358
chr1	rs12750634	72597654	A	T	-9.08093e-02	1.60275e-02	1.43494e-08	5.25669e-01	[NEGR1]	0.99275
chr2	rs140988689	25365643	D	I	-9.35098e-02	1.65012e-02	1.45249e-08	3.79070e-01	[EFR3B]	0.99307
chr1	rs1486096	72584184	A	G	-9.06196e-02	1.60124e-02	1.49047e-08	5.25194e-01	[NEGR1]	0.99442
chr2	rs13428823	25373298	A	G	-9.30642e-02	1.64656e-02	1.58375e-08	3.76498e-01	[EFR3B]	0.99993
chr2	rs13401333	25373031	C	T	9.30712e-02	1.64676e-02	1.58601e-08	6.23555e-01	[EFR3B]	0.99974
chr1	rs1486093	72573363	C	T	-9.03833e-02	1.60149e-02	1.63280e-08	5.25847e-01	[NEGR1]	0.99110
chr1	rs72096511	72591773	D	I	-9.05775e-02	1.60593e-02	1.66667e-08	5.26643e-01	[NEGR1]	0.98877
chr1	rs34137694	72577895	D	I	-9.36057e-02	1.65923e-02	1.66684e-08	4.40921e-01	[NEGR1]	0.93929
chr1	rs7556006	72587186	C	G	-9.03309e-02	1.60225e-02	1.69027e-08	5.24927e-01	[NEGR1]	0.99253
chr1	rs12133604	72610879	G	T	9.04986e-02	1.60596e-02	1.71596e-08	4.74250e-01	[NEGR1]	0.98938
chr1	rs11209920	72610802	A	T	9.04087e-02	1.60602e-02	1.77502e-08	4.74147e-01	[NEGR1]	0.98937
chr1	rs1564970	72573798	C	T	-8.99699e-02	1.60094e-02	1.87556e-08	5.26067e-01	[NEGR1]	0.99182
chr1	rs11209921	72612371	C	T	9.01849e-02	1.60506e-02	1.88744e-08	4.74768e-01	[NEGR1]	0.99078
chr5	rs325479	104002392	C	T	-9.23515e-02	1.64397e-02	1.89023e-08	5.92950e-01	[]	0.97099
chr1	rs1352082	72571656	A	C	-8.98584e-02	1.60052e-02	1.93629e-08	5.26103e-01	[NEGR1]	0.99208
chr1	rs7515320	72613608	G	T	9.01047e-02	1.60555e-02	1.96228e-08	4.74789e-01	[NEGR1]	0.99044
chr5	rs325502	104008133	A	G	9.11106e-02	1.62392e-02	1.97291e-08	4.23823e-01	[]	0.98507
chr5	rs325546	104055261	A	C	-9.11739e-02	1.62987e-02	2.16852e-08	5.89036e-01	[]	0.98808
chr13	rs7319102	58252801	A	G	1.08651e-01	1.94780e-02	2.29798e-08	2.04808e-01	[PCDH17]	0.98665
chr13	rs4142428	58264679	C	T	1.09361e-01	1.96067e-02	2.30375e-08	2.02648e-01	[PCDH17]	0.98795
chr2	rs7563834	25366080	A	G	-9.19069e-02	1.64703e-02	2.40040e-08	3.79022e-01	[EFR3B]	0.99633
chr1	rs7541218	72613917	C	T	8.95116e-02	1.60618e-02	2.45970e-08	4.74544e-01	[NEGR1]	0.98951
chr13	rs113739071	58269556	D	I	1.08294e-01	1.95284e-02	2.77510e-08	2.04983e-01	[PCDH17]	0.98857
chr5	rs325500	104006667	A	G	-9.06079e-02	1.63233e-02	2.77798e-08	5.92537e-01	[]	0.98736
chr13	rs9537777	58261917	A	G	-1.08110e-01	1.95333e-02	2.95192e-08	7.96286e-01	[PCDH17]	0.99074
chr1	rs12139692	72461382	C	T	1.50666e-01	2.72709e-02	3.04206e-08	1.11107e-01	[NEGR1]	0.90140
chr5	rs325523	104045386	A	C	8.97304e-02	1.62169e-02	3.07925e-08	4.22108e-01	[]	0.99087
chr5	rs1363100	103946206	A	T	8.86914e-02	1.60844e-02	3.43733e-08	4.34433e-01	[]	0.99599
chr13	rs9597588	58265596	A	G	1.07335e-01	1.94913e-02	3.46508e-08	2.04912e-01	[PCDH17]	0.99313
chr5	rs416223	103991476	A	C	8.93739e-02	1.62197e-02	3.50427e-08	4.08104e-01	[]	0.99397
chr5	rs141202823	103946549	D	I	8.86760e-02	1.61086e-02	3.62284e-08	4.34750e-01	[]	0.99276
chr5	rs325521	104043156	C	T	-8.92016e-02	1.62230e-02	3.75156e-08	5.78666e-01	[]	0.99020
chr13	rs9537780	58271352	A	T	-1.07075e-01	1.95164e-02	3.89170e-08	7.95180e-01	[PCDH17]	0.99082
chr1	rs2821260	72554093	C	T	-8.91139e-02	1.62399e-02	3.99524e-08	5.63741e-01	[NEGR1]	0.98427
chr1	rs2630381	72533775	C	T	-8.85797e-02	1.61702e-02	4.21428e-08	5.63400e-01	[NEGR1]	0.99148
chr5	rs254024	103944020	G	T	8.81316e-02	1.60956e-02	4.27949e-08	4.33807e-01	[]	0.99556
chr1	rs7517923	72614077	G	T	8.82741e-02	1.61280e-02	4.34149e-08	4.71388e-01	[NEGR1]	0.98083
chr5	rs254025	103943938	C	G	8.80835e-02	1.61045e-02	4.42781e-08	4.33623e-01	[]	0.99441
chr1	rs2821266	72535285	C	T	8.83785e-02	1.61702e-02	4.52175e-08	4.36447e-01	[NEGR1]	0.99197
chr1	rs11209905	72540875	C	T	-8.86681e-02	1.62241e-02	4.52983e-08	5.64729e-01	[NEGR1]	0.98749
chr1	rs12049085	72542738	C	T	8.85735e-02	1.62159e-02	4.60818e-08	4.35803e-01	[NEGR1]	0.98817
chr5	rs325481	104000752	A	G	8.86101e-02	1.62516e-02	4.86291e-08	4.08988e-01	[]	0.99010
chr1	rs11209906	72545694	C	T	8.84049e-02	1.62166e-02	4.89363e-08	4.35985e-01	[NEGR1]	0.98865
chr5	rs2161097	103945178	C	T	8.76958e-02	1.60908e-02	4.94168e-08	4.33896e-01	[]	0.99599
chr1	rs2821272	72525098	C	T	-8.78951e-02	1.61293e-02	4.95235e-08	5.63582e-01	[NEGR1]	0.99480
chr5	rs141915687	103934132	D	I	-8.76560e-02	1.60895e-02	5.00525e-08	5.51383e-01	[]	0.99177
chr1	rs4649954	72593174	G	T	8.81674e-02	1.61980e-02	5.14545e-08	4.65113e-01	[NEGR1]	0.97262
chr1	rs12409966	72539545	C	T	8.81449e-02	1.61979e-02	5.17001e-08	4.36076e-01	[NEGR1]	0.98995
chr2	rs3795955	25375105	C	T	-9.16394e-02	1.68294e-02	5.18384e-08	3.47345e-01	[EFR3B]	0.99542
chr5	rs62362057	104002370	C	T	-9.11425e-02	1.67525e-02	5.19086e-08	6.07790e-01	[]	0.94221
chr5	rs254020	103950251	C	T	8.74639e-02	1.60743e-02	5.19389e-08	4.34215e-01	[]	0.99688
chr1	rs2422135	72540398	C	T	-8.81280e-02	1.61990e-02	5.21116e-08	5.63944e-01	[NEGR1]	0.99005
chr1	rs35420279	72578373	D	I	8.88527e-02	1.63589e-02	5.49179e-08	4.57850e-01	[NEGR1]	0.95488
chr5	rs2447828	103947205	C	T	8.73674e-02	1.60910e-02	5.54563e-08	4.34614e-01	[]	0.99517
chr1	rs2220252	72534543	A	G	-8.78136e-02	1.61774e-02	5.58082e-08	5.64044e-01	[NEGR1]	0.99138
chr5	rs2447827	103948045	C	T	8.71582e-02	1.60786e-02	5.82657e-08	4.33808e-01	[]	0.99650
chr5	rs34572866	103942061	D	I	-8.71979e-02	1.60929e-02	5.90364e-08	5.65917e-01	[]	0.99586
chr1	rs12132044	72533676	A	G	-8.76462e-02	1.61770e-02	5.90965e-08	5.64118e-01	[NEGR1]	0.99122
chr1	rs36047136	72529562	D	I	8.74172e-02	1.61565e-02	6.15620e-08	4.36029e-01	[NEGR1]	0.99293
chr2	rs1866146	25380573	A	G	-9.08787e-02	1.67848e-02	6.16118e-08	3.50795e-01	[EFR3B]	0.99730
chr1	rs2200484	72536341	A	T	-8.75873e-02	1.61908e-02	6.18985e-08	5.63650e-01	[NEGR1]	0.99037
chr5	rs2112163	103946482	C	T	8.69753e-02	1.60781e-02	6.20509e-08	4.35973e-01	[]	0.99601
chr5	rs254023	103955361	C	T	-8.69308e-02	1.60719e-02	6.22803e-08	5.65402e-01	[]	0.99647
chr1	rs11209900	72529337	C	T	8.73180e-02	1.61608e-02	6.42244e-08	4.35807e-01	[NEGR1]	0.99235
chr1	rs12036443	72524862	G	T	-8.72413e-02	1.61478e-02	6.43686e-08	5.63844e-01	[NEGR1]	0.99334
chr5	rs185260	103965223	A	C	8.67967e-02	1.60650e-02	6.44100e-08	4.33319e-01	[]	0.99661
chr5	rs410915	104034140	C	T	-8.76566e-02	1.62274e-02	6.47121e-08	5.78024e-01	[]	0.98869
chr1	rs12131816	72529866	C	T	-8.72658e-02	1.61586e-02	6.51348e-08	5.64036e-01	[NEGR1]	0.99280
chr1	rs12408173	72531083	A	G	8.72541e-02	1.61658e-02	6.62844e-08	4.36110e-01	[NEGR1]	0.99197
chr5	rs254013	103926044	C	T	8.68940e-02	1.61021e-02	6.68509e-08	4.49289e-01	[]	0.99111
chr5	rs67667580	103978833	A	G	8.73346e-02	1.61885e-02	6.73442e-08	4.33710e-01	[]	0.98163
chr1	rs975480	72517928	A	G	-8.68954e-02	1.61086e-02	6.74397e-08	5.63514e-01	[NEGR1]	0.99627
chr5	rs68155288	103949431	D	I	-8.68615e-02	1.61016e-02	6.74463e-08	5.66251e-01	[]	0.99394
chr5	rs143138178	103917215	D	I	-8.69477e-02	1.61325e-02	6.94497e-08	5.50429e-01	[]	0.98900
chr5	rs2431109	103945126	A	G	8.66134e-02	1.60825e-02	7.09359e-08	4.35409e-01	[]	0.99573
chr5	rs254011	103920770	A	C	-8.66358e-02	1.61166e-02	7.50939e-08	5.50696e-01	[]	0.99042
chr1	rs2630406	72590865	A	G	8.59424e-02	1.60016e-02	7.72644e-08	4.97325e-01	[NEGR1]	0.99425
chr1	rs2630390	72603400	C	G	-8.60596e-02	1.60477e-02	8.08250e-08	5.01507e-01	[NEGR1]	0.98864
chr5	rs254045	103959345	A	G	8.61150e-02	1.60810e-02	8.40302e-08	4.33381e-01	[]	0.99566
chr5	rs396755	104022239	C	G	-8.72315e-02	1.63006e-02	8.56214e-08	5.76184e-01	[]	0.97945
chr5	rs254027	103940415	A	T	-8.67137e-02	1.62063e-02	8.60950e-08	5.70186e-01	[]	0.98454
chr1	rs2821239	72590193	A	G	8.55970e-02	1.60154e-02	8.93354e-08	4.97059e-01	[NEGR1]	0.99222
chr5	rs2447832	103933473	C	T	8.60269e-02	1.61292e-02	9.46275e-08	4.34354e-01	[]	0.99242
chr5	rs2431112	103931707	A	G	-8.59359e-02	1.61442e-02	1.00319e-07	5.64880e-01	[]	0.99060
chr1	rs1486094	72573432	A	T	8.50175e-02	1.59937e-02	1.04814e-07	4.97393e-01	[NEGR1]	0.99202
chr5	rs254035	103936343	A	T	-8.56881e-02	1.61254e-02	1.05508e-07	5.66010e-01	[]	0.99260
chr5	rs445578	103926442	A	T	-8.57780e-02	1.61476e-02	1.06524e-07	5.66158e-01	[]	0.99136
chr5	rs552825058	103989468	D	I	8.79425e-02	1.65687e-02	1.08480e-07	3.84478e-01	[]	0.96483
chr5	rs35062142	103924431	D	I	-8.58811e-02	1.61851e-02	1.10068e-07	5.63707e-01	[]	0.98558
chr5	rs2447838	103927579	C	T	8.57504e-02	1.61682e-02	1.11592e-07	4.33830e-01	[]	0.98863
chr5	rs563661599	103934155	C	T	-8.66447e-02	1.63453e-02	1.13297e-07	5.68580e-01	[]	0.96753
chr2	rs112454139	25310034	A	T	-1.46010e-01	2.75292e-02	1.15590e-07	1.08364e-01	[EFR3B]	0.93366
chr1	rs2630400	72583763	A	G	8.46867e-02	1.59884e-02	1.16317e-07	4.97360e-01	[NEGR1]	0.99498
chr6	rs2253491	31249217	A	G	1.04680e-01	1.97622e-02	1.19198e-07	7.84722e-01	HLA-C-[]--HLA-B	0.99828
chr1	rs1385912:A	72583375	A	T	8.44967e-02	1.59920e-02	1.24929e-07	4.97075e-01	[NEGR1]	0.99445
chr16	rs9931900	53818813	A	G	8.63985e-02	1.63629e-02	1.26492e-07	4.11379e-01	[FTO]	0.98045
chr1	rs1486091	72571364	C	T	-8.40866e-02	1.59708e-02	1.38339e-07	5.04222e-01	[NEGR1]	0.99280
chr5	rs33817	103978326	A	G	-8.46431e-02	1.60968e-02	1.42926e-07	5.68722e-01	[]	0.99290
chr2	rs546217	25311537	A	C	-8.35751e-02	1.59689e-02	1.64961e-07	4.64134e-01	[EFR3B]	0.99794
chr5	5:103914139:T_TCAAACATGACAAACATG	103914139	D	I	8.43749e-02	1.61635e-02	1.75993e-07	4.34619e-01	[]	0.99096
chr5	rs35832962	103919143	D	I	-8.43372e-02	1.61582e-02	1.76612e-07	5.64794e-01	[]	0.99080
chr1	rs2630395	72577177	A	G	8.43468e-02	1.61822e-02	1.84136e-07	4.97582e-01	[NEGR1]	0.96959
chr1	rs2220253	72565460	C	T	-8.35408e-02	1.60387e-02	1.87763e-07	5.03698e-01	[NEGR1]	0.98522
chr5	5:103914139	103914139	D	I	8.42192e-02	1.61766e-02	1.89692e-07	4.34461e-01	[]	0.98965
chr2	rs475868	25318059	A	G	-8.34164e-02	1.60252e-02	1.92243e-07	4.63165e-01	[EFR3B]	0.99393
chr16	rs9937709	53820813	A	G	8.41825e-02	1.61817e-02	1.93080e-07	4.17437e-01	[FTO]	0.99953
chr2	rs563590	25331172	A	G	-8.37344e-02	1.61117e-02	2.00949e-07	4.62124e-01	[EFR3B]	0.98364
chr3	rs1048243	157815461	A	G	8.73787e-02	1.68269e-02	2.02370e-07	3.67535e-01	[SHOX2]	0.96840
chr3	rs1608113	157815217	A	T	8.73707e-02	1.68270e-02	2.02928e-07	3.67536e-01	[SHOX2]	0.96844
chr1	rs2821246	72577179	A	T	8.40612e-02	1.61853e-02	2.03644e-07	4.97648e-01	[NEGR1]	0.96909
chr2	rs2917916	25316336	A	C	-8.31720e-02	1.60163e-02	2.05471e-07	4.63235e-01	[EFR3B]	0.99486
chr5	rs325485	103995368	A	G	-8.47607e-02	1.63372e-02	2.08213e-07	6.07384e-01	[]	0.98628
chr1	rs1822979	72951344	C	T	8.48663e-02	1.63703e-02	2.16103e-07	5.96453e-01	NEGR1---[]	0.99466
chr16	rs9933509	53818167	C	T	-8.37272e-02	1.61824e-02	2.24917e-07	5.82925e-01	[FTO]	0.99922
chr3	rs6441172	157810269	C	G	8.69455e-02	1.68231e-02	2.31014e-07	3.68967e-01	PQLC2L---[]-SHOX2	0.96895
chr5	rs325528	104048590	C	G	-8.39693e-02	1.62451e-02	2.31418e-07	5.85860e-01	[]	0.99111
chr3	rs4619748	157800689	A	G	-8.69154e-02	1.68218e-02	2.32731e-07	6.31095e-01	PQLC2L---[]--SHOX2	0.97014
chr3	rs6441170	157806960	C	T	-8.68786e-02	1.68159e-02	2.33193e-07	6.30938e-01	PQLC2L---[]-SHOX2	0.97009
chr2	rs564667	25310860	A	T	-8.25427e-02	1.59748e-02	2.36149e-07	4.63320e-01	[EFR3B]	0.99768
chr3	rs6796942	157805023	G	T	-8.67992e-02	1.68123e-02	2.37771e-07	6.30857e-01	PQLC2L---[]-SHOX2	0.97045
chr16	rs9941349	53825488	C	T	8.35893e-02	1.61924e-02	2.39438e-07	4.15362e-01	[FTO]	0.99995
chr2	rs2918630	25314186	C	T	8.23341e-02	1.59466e-02	2.41175e-07	5.36602e-01	[EFR3B]	0.99964
chr16	rs7206629	53821413	C	T	-8.34951e-02	1.61803e-02	2.42030e-07	5.82801e-01	[FTO]	0.99926
chr3	rs4680409	157804697	C	G	8.67172e-02	1.68129e-02	2.44306e-07	3.69035e-01	PQLC2L---[]--SHOX2	0.97069
chr3	rs6798355	157809387	A	G	-8.68161e-02	1.68347e-02	2.45374e-07	6.29965e-01	PQLC2L---[]-SHOX2	0.96771
chr16	rs7201850	53821862	C	T	8.34257e-02	1.61838e-02	2.49125e-07	4.17546e-01	[FTO]	0.99887
chr1	rs11209972	72944714	A	G	8.43387e-02	1.63696e-02	2.56534e-07	5.96646e-01	NEGR1---[]	0.99499
chr16	rs201399553	53829963	D	I	8.52700e-02	1.65685e-02	2.60460e-07	4.12838e-01	[FTO]	0.95742
chr3	rs4679819	157804409	G	T	-8.64786e-02	1.68150e-02	2.64486e-07	6.30610e-01	PQLC2L---[]--SHOX2	0.97006
chr3	rs13084451	157801668	A	G	-8.64813e-02	1.68226e-02	2.67521e-07	6.31293e-01	PQLC2L---[]--SHOX2	0.96995
chr1	rs7530496	72937842	A	G	8.40922e-02	1.63628e-02	2.74810e-07	5.96469e-01	NEGR1---[]	0.99536
chr1	rs4649957	72949748	A	T	8.40785e-02	1.63786e-02	2.83430e-07	5.97324e-01	NEGR1---[]	0.99409
chr1	rs4650139	72924848	C	T	8.38835e-02	1.63549e-02	2.90258e-07	5.96591e-01	NEGR1---[]	0.99541
chr3	rs3924686	157800762	A	G	8.70722e-02	1.69928e-02	2.92448e-07	3.64546e-01	PQLC2L---[]--SHOX2	0.95508
chr1	rs10889955	72910182	G	T	-8.38481e-02	1.63604e-02	2.96303e-07	4.03170e-01	NEGR1---[]	0.99421
chr3	rs13100952	157800753	C	T	-8.69034e-02	1.69851e-02	3.04528e-07	6.35337e-01	PQLC2L---[]--SHOX2	0.95574
chr3	rs13072123	157799839	A	C	8.59832e-02	1.68073e-02	3.05573e-07	3.69189e-01	PQLC2L---[]--SHOX2	0.97141
chr5	rs147324766	104039563	D	I	-8.88238e-02	1.73560e-02	3.06311e-07	4.78683e-01	[]	0.84890
chr3	rs7613525	157800130	C	T	-8.59981e-02	1.68124e-02	3.06644e-07	6.30915e-01	PQLC2L---[]--SHOX2	0.97089
chr3	rs7646113	157800356	C	T	8.59804e-02	1.68146e-02	3.09455e-07	3.69122e-01	PQLC2L---[]--SHOX2	0.97054
chr16	rs8057044	53812614	A	G	-8.15010e-02	1.59673e-02	3.27864e-07	5.18268e-01	[FTO]	0.99950
chr3	rs4679818	157801969	C	T	8.57719e-02	1.68214e-02	3.34162e-07	3.68878e-01	PQLC2L---[]--SHOX2	0.96964
chr6	rs112876663:AAC	51501373	D	I	2.44384e-01	4.82464e-02	3.35229e-07	2.59239e-02	[PKHD1]	0.97566
chr1	rs12759396	72921381	A	G	-8.33898e-02	1.63610e-02	3.44025e-07	4.05532e-01	NEGR1---[]	0.99286
chr16	rs28567725	53826028	C	T	-8.25191e-02	1.62043e-02	3.47233e-07	5.84432e-01	[FTO]	0.99817
chr13	rs4417448	58274536	A	T	-9.63612e-02	1.89491e-02	3.53550e-07	7.74394e-01	[PCDH17]	0.98806
chr16	rs9931494	53827179	C	G	8.24450e-02	1.62031e-02	3.55030e-07	4.15664e-01	[FTO]	0.99824
chr1	rs4650138	72924689	A	C	-8.30438e-02	1.63415e-02	3.72583e-07	4.03561e-01	NEGR1---[]	0.99692
chr1	rs2121056	72906786	A	G	8.29895e-02	1.63332e-02	3.73982e-07	5.96359e-01	NEGR1---[]	0.99788
chr9	rs74306420	97481928	C	T	-2.04282e-01	4.01528e-02	3.74923e-07	5.00298e-02	FBP1--[]--C9orf3	0.88593
chr1	rs2121055	72920283	A	G	8.29976e-02	1.63366e-02	3.75096e-07	5.95924e-01	NEGR1---[]	0.99683
chr1	rs12035763	72930635	C	T	-8.30673e-02	1.63575e-02	3.79579e-07	4.04157e-01	NEGR1---[]	0.99513
chr13	rs9597590	58272421	A	T	-9.61006e-02	1.89518e-02	3.81641e-07	7.73786e-01	[PCDH17]	0.98485
chr1	rs1822977	72906443	A	G	8.29151e-02	1.63350e-02	3.84215e-07	5.96354e-01	NEGR1---[]	0.99776
chr1	rs1596762	72902974	C	T	-8.28432e-02	1.63433e-02	3.98594e-07	4.03548e-01	NEGR1---[]	0.99706
chr1	rs11209969	72916124	A	G	-8.27369e-02	1.63240e-02	3.99707e-07	4.03703e-01	NEGR1---[]	0.99817
chr3	rs62286626	157757485	G	T	8.50430e-02	1.67948e-02	4.02638e-07	3.69022e-01	PQLC2L---[]--SHOX2	0.97133
chr1	rs7531797	72903118	A	G	8.27930e-02	1.63467e-02	4.07312e-07	5.96518e-01	NEGR1---[]	0.99677
chr2	rs2438679	25317653	C	T	-8.15197e-02	1.61014e-02	4.10375e-07	4.58824e-01	[EFR3B]	0.98548
chr1	rs7535539	72913499	A	C	-8.26036e-02	1.63158e-02	4.11690e-07	4.03851e-01	NEGR1---[]	0.99885
chr1	rs2422222	72912745	A	G	-8.25772e-02	1.63185e-02	4.17024e-07	4.03809e-01	NEGR1---[]	0.99875
chr13	rs7324502	58275043	A	C	9.57284e-02	1.89413e-02	4.17052e-07	2.25725e-01	[PCDH17]	0.98805
chr1	rs6424471	72901752	G	T	-8.27186e-02	1.63476e-02	4.17794e-07	4.03685e-01	NEGR1---[]	0.99662
chr1	rs11209968	72911317	A	T	-8.25262e-02	1.63231e-02	4.27092e-07	4.03813e-01	NEGR1---[]	0.99849
chr13	rs9597591	58274793	C	T	9.55389e-02	1.89296e-02	4.32469e-07	2.25920e-01	[PCDH17]	0.98884
chr1	rs7534013	72909011	A	G	8.25462e-02	1.63354e-02	4.32922e-07	5.96491e-01	NEGR1---[]	0.99760
chr1	rs4649956	72909435	C	T	8.25170e-02	1.63336e-02	4.35725e-07	5.96686e-01	NEGR1---[]	0.99789
chr1	rs12035943	72904244	C	G	8.25169e-02	1.63449e-02	4.43745e-07	5.95996e-01	NEGR1---[]	0.99615
chr1	rs1841493	72849086	A	G	-8.33429e-02	1.65093e-02	4.44296e-07	4.00690e-01	NEGR1---[]	0.97908
chr1	rs1373913	72901573	C	T	-8.24878e-02	1.63499e-02	4.51515e-07	4.03439e-01	NEGR1---[]	0.99656
chr3	rs7614120	157796788	A	G	8.47528e-02	1.68154e-02	4.55445e-07	3.69192e-01	PQLC2L---[]--SHOX2	0.97091
chr1	rs12026130	72910098	C	T	-8.23656e-02	1.63413e-02	4.63102e-07	4.04240e-01	NEGR1---[]	0.99613
chr1	rs7523080	72927346	A	G	-8.21858e-02	1.63514e-02	4.98488e-07	4.03649e-01	NEGR1---[]	0.99546
chr1	rs1072882	72852995	A	G	-8.26984e-02	1.64729e-02	5.14202e-07	4.02781e-01	NEGR1---[]	0.98142
chr5	rs325482:G	104040665	G	T	8.10469e-02	1.61472e-02	5.16417e-07	5.60472e-01	[]	0.99036
chr13	rs558190947	58253495	D	I	8.80324e-02	1.75536e-02	5.17088e-07	3.08162e-01	[PCDH17]	0.94566
chr1	rs72678994	72350609	C	T	-1.34815e-01	2.69278e-02	5.19344e-07	8.87133e-01	[NEGR1]	0.84340
chr13	rs7984442	58276365	A	G	9.48415e-02	1.89351e-02	5.28590e-07	2.26055e-01	[PCDH17]	0.98857
chr13	rs7326551	58277306	A	C	9.47020e-02	1.89109e-02	5.31254e-07	2.26348e-01	[PCDH17]	0.98981
chr1	rs1599335	72847620	A	C	8.27151e-02	1.64977e-02	5.31961e-07	5.96198e-01	NEGR1--[]	0.97781
chr2	rs80086565	25375112	C	T	-1.36235e-01	2.71609e-02	5.38120e-07	1.11912e-01	[EFR3B]	0.92395
chr1	rs1961767	72852773	A	G	-8.24680e-02	1.64667e-02	5.47586e-07	4.03097e-01	NEGR1---[]	0.98154
chr14	rs2318309	66392398	G	T	-1.14849e-01	2.30059e-02	5.66696e-07	8.62395e-01	FUT8---[]---LINC00238	0.98558
chrX	rs1207609	24558261	C	G	7.27145e-02	1.45429e-02	5.68876e-07	4.46426e-01	PDK3[]--PCYT1B	0.95429
chr1	rs4650133	72863906	A	G	-8.21058e-02	1.64203e-02	5.70639e-07	4.02760e-01	NEGR1---[]	0.98837
chr1	rs150612655	72857098	C	G	8.21287e-02	1.64454e-02	5.89371e-07	5.96492e-01	NEGR1---[]	0.98425
chr1	rs1445581	72899359	A	G	8.16194e-02	1.63450e-02	5.90775e-07	5.96156e-01	NEGR1---[]	0.99660
chr13	rs6561937	58257667	A	T	9.42915e-02	1.89134e-02	5.97159e-07	2.26089e-01	[PCDH17]	0.98640
chr16	rs1558901	53803187	A	T	8.04074e-02	1.61265e-02	6.06765e-07	4.29399e-01	[FTO]	0.99966
chr1	rs10889951	72887886	A	G	-8.15884e-02	1.63692e-02	6.19851e-07	4.03972e-01	NEGR1---[]	0.99433
chr1	rs6673910	72886559	C	G	8.15610e-02	1.63722e-02	6.28255e-07	5.96114e-01	NEGR1---[]	0.99405
chr16	rs9940646	53800629	C	G	8.02504e-02	1.61247e-02	6.36241e-07	4.29344e-01	[FTO]	0.99964
chr16	rs9923544	53801985	C	T	8.02551e-02	1.61278e-02	6.38444e-07	4.29591e-01	[FTO]	0.99954
chr16	rs9940128	53800754	A	G	-8.02095e-02	1.61234e-02	6.43320e-07	5.70712e-01	[FTO]	0.99991
chr13	rs4497542	58279394	C	G	9.39667e-02	1.89077e-02	6.47483e-07	2.26455e-01	[PCDH17]	0.99043
chr16	rs1421086	53801343	A	C	-8.01977e-02	1.61254e-02	6.47893e-07	5.70661e-01	[FTO]	0.99973
chr1	rs11209967	72891703	C	G	8.13798e-02	1.63643e-02	6.57039e-07	5.96302e-01	NEGR1---[]	0.99493
chr1	rs10889950	72887750	C	T	8.13901e-02	1.63749e-02	6.65904e-07	5.96303e-01	NEGR1---[]	0.99352
chr13	rs9569728	58280144	A	C	-9.38217e-02	1.89004e-02	6.66992e-07	7.73499e-01	[PCDH17]	0.99063
chr13	rs7333401	58278221	A	G	9.38358e-02	1.89090e-02	6.72256e-07	2.26605e-01	[PCDH17]	0.98962
chr1	rs980243	72897106	A	G	8.12875e-02	1.63619e-02	6.73946e-07	5.96479e-01	NEGR1---[]	0.99522
chr16	rs9923147	53801549	C	T	8.00718e-02	1.61338e-02	6.83532e-07	4.29630e-01	[FTO]	0.99852
chr1	rs11209960	72871160	C	T	8.13946e-02	1.63951e-02	6.86269e-07	5.96393e-01	NEGR1---[]	0.99143
chr16	rs9930333:G	53799977	G	T	-8.00354e-02	1.61495e-02	7.08966e-07	5.71015e-01	[FTO]	0.99794
chr1	rs1599334	72866574	G	T	-8.13076e-02	1.64031e-02	7.14091e-07	4.03371e-01	NEGR1---[]	0.98997
chr1	rs2166314	72895551	C	T	8.10584e-02	1.63544e-02	7.15918e-07	5.96164e-01	NEGR1---[]	0.99596
chr1	rs6424469	72893648	A	C	-8.12117e-02	1.63864e-02	7.17080e-07	4.05149e-01	NEGR1---[]	0.99100
chr16	rs9940278	53800200	C	T	7.98981e-02	1.61307e-02	7.19065e-07	4.29419e-01	[FTO]	0.99920
chr16	rs9939973	53800568	A	G	-7.98845e-02	1.61336e-02	7.25461e-07	5.70653e-01	[FTO]	0.99881
chr1	rs10889952	72890548	A	T	-8.09946e-02	1.63648e-02	7.42356e-07	4.03831e-01	NEGR1---[]	0.99503
chr1	rs7549534	72885969	C	G	-8.10228e-02	1.63740e-02	7.46313e-07	4.04092e-01	NEGR1---[]	0.99393
chr1	rs1445582	72897985	A	C	-8.09072e-02	1.63513e-02	7.47195e-07	4.03787e-01	NEGR1---[]	0.99603
chr6	rs202033558	51555070	D	I	2.55474e-01	5.20123e-02	7.50511e-07	2.51192e-02	[PKHD1]	0.87622
chr1	rs2422221	72896654	C	T	8.08824e-02	1.63499e-02	7.51363e-07	5.96066e-01	NEGR1---[]	0.99645
chr1	rs10789339	72884712	A	G	-8.10364e-02	1.63839e-02	7.54671e-07	4.03940e-01	NEGR1---[]	0.99273
chr13	rs4296159	58288502	C	T	9.33358e-02	1.88963e-02	7.57557e-07	2.26693e-01	[PCDH17]	0.99250
chr3	rs827121	157947046	C	T	-8.00820e-02	1.62007e-02	7.64784e-07	4.34388e-01	[RSRC1]	0.98382
chr1	rs1824530	72863102	C	T	8.11354e-02	1.64128e-02	7.65260e-07	5.96906e-01	NEGR1---[]	0.98866
chr7	rs73098794	35033584	C	T	-8.68153e-02	1.75816e-02	7.68728e-07	7.18706e-01	[DPY19L1]	0.99241
chr1	rs11209964	72885087	C	T	8.09347e-02	1.63805e-02	7.74973e-07	5.95707e-01	NEGR1---[]	0.99311
chr5	rs6596618	104841064	A	T	9.82134e-02	1.98678e-02	7.76504e-07	7.90846e-01	[]	0.99700
chr7	rs10264960	34943327	A	G	8.91707e-02	1.80728e-02	7.83859e-07	2.77697e-01	NPSR1--[]--DPY19L1	0.94226
chr3	rs144288057	157948338	D	I	-7.97550e-02	1.61620e-02	7.98531e-07	4.31206e-01	[RSRC1]	0.98996
chr16	rs9930397	53799985	A	T	-7.96603e-02	1.61503e-02	7.99923e-07	5.71003e-01	[FTO]	0.99794
chr1	rs10789338	72875201	A	T	8.08071e-02	1.63869e-02	8.14651e-07	5.96224e-01	NEGR1---[]	0.99288
chr1	rs1838662	72874257	C	T	8.08083e-02	1.63884e-02	8.16266e-07	5.96200e-01	NEGR1---[]	0.99270
chr1	rs7532281	72882343	C	G	8.06941e-02	1.63823e-02	8.37955e-07	5.96032e-01	NEGR1---[]	0.99324
chr3	rs827136	158008315	C	T	-7.94005e-02	1.61286e-02	8.48137e-07	4.31708e-01	[RSRC1]	0.99015
chr6	rs4946833	107821262	A	T	-8.08168e-02	1.64192e-02	8.50223e-07	4.78761e-01	[SOBP]	0.96001
chr1	rs35447128	72860708	D	I	8.09714e-02	1.64535e-02	8.57357e-07	5.95230e-01	NEGR1---[]	0.98128
chr5	rs12055234	104037760	A	G	-8.43316e-02	1.71709e-02	8.84847e-07	6.79311e-01	[]	0.98553
chr1	rs6424470	72893683	G	T	-8.05287e-02	1.63861e-02	8.87498e-07	4.04948e-01	NEGR1---[]	0.99099
chr7	rs10282006	35058177	A	G	8.71805e-02	1.77608e-02	8.93388e-07	2.80011e-01	[DPY19L1]	0.98198
chr16	rs1121980	53809247	A	G	-7.91319e-02	1.61199e-02	9.02269e-07	5.69683e-01	[FTO]	0.99998
chr2	rs114055620	25193427	C	T	-1.36865e-01	2.78523e-02	9.15019e-07	9.98457e-02	[DNAJC27]	0.91502
chr7	rs10259097	34944959	C	T	-8.84892e-02	1.80468e-02	9.17350e-07	7.21845e-01	NPSR1--[]--DPY19L1	0.94379
chr1	rs76447464	72884207	D	I	-8.06368e-02	1.64304e-02	9.18331e-07	4.03972e-01	NEGR1---[]	0.98742
chr7	rs139774258	35052516	D	I	-8.75850e-02	1.78641e-02	9.19951e-07	7.22111e-01	[DPY19L1]	0.97439
chr3	rs5853818	157941379	D	I	7.94937e-02	1.62149e-02	9.38926e-07	5.23982e-01	[RSRC1]	0.95428
chr3	rs698988	157942860	C	G	-7.92610e-02	1.61663e-02	9.39879e-07	4.32597e-01	[RSRC1]	0.98921
chr7	rs55809580	34962584	C	T	-8.71302e-02	1.77913e-02	9.45977e-07	7.18770e-01	NPSR1--[]-DPY19L1	0.96500
chr3	rs699929	157931837	A	T	7.97439e-02	1.62693e-02	9.46196e-07	5.64657e-01	[RSRC1]	0.97610
chr7	rs113434869	34996121	A	T	8.90168e-02	1.82019e-02	9.78792e-07	2.69593e-01	[DPY19L1]	0.94595
chr13	rs57014201	58275673	D	I	-1.43415e-01	2.93704e-02	9.79307e-07	9.09035e-01	[PCDH17]	0.89829
chr16	rs28429148	53798319	A	G	-8.03702e-02	1.64264e-02	9.81249e-07	5.53110e-01	[FTO]	0.95252
chr1	rs11209961	72875646	A	T	-8.02668e-02	1.63993e-02	9.82371e-07	4.03828e-01	NEGR1---[]	0.99101
chr3	rs827143	157924321	A	G	7.91985e-02	1.61833e-02	9.84008e-07	5.68843e-01	[RSRC1]	0.98920
chr7	rs73098784	35020983	C	T	-8.57957e-02	1.75490e-02	9.87522e-07	7.19316e-01	[DPY19L1]	0.99542
chr3	rs63538860	157948897	D	I	-7.91720e-02	1.61838e-02	9.93003e-07	4.31769e-01	[RSRC1]	0.98739
chrX	rs1207610	24559271	A	G	7.13612e-02	1.45895e-02	9.94461e-07	4.51887e-01	PDK3-[]--PCYT1B	0.94609
chr16	rs11075985	53805207	A	C	-7.88710e-02	1.61308e-02	9.96561e-07	5.69488e-01	[FTO]	0.99896
chr5	rs6421926	104075130	C	T	8.34940e-02	1.70888e-02	1.00718e-06	3.19689e-01	[]	0.99430
chr3	rs827124	157953918	A	G	-7.90406e-02	1.61701e-02	1.01339e-06	4.30567e-01	[RSRC1]	0.98879
chr5	rs145421903	165042631	D	I	-1.06020e-01	2.17267e-02	1.01704e-06	8.37051e-01	[]	0.96396
chr13	rs6561938	58266222	C	T	-8.61874e-02	1.76626e-02	1.03697e-06	7.17708e-01	[PCDH17]	0.99288
chr3	rs139755618	157946996	D	I	-7.89249e-02	1.61628e-02	1.03912e-06	4.31418e-01	[RSRC1]	0.98997
chr3	rs699917	157958419	C	T	7.88631e-02	1.61567e-02	1.04975e-06	5.69362e-01	[RSRC1]	0.99012
chr6	rs2771020	51493520	C	T	2.37616e-01	4.90159e-02	1.05045e-06	2.47620e-02	[PKHD1]	0.99102
chr3	rs827803	157920266	G	T	7.89755e-02	1.61804e-02	1.05076e-06	5.68625e-01	[RSRC1]	0.99000
chr6	rs2661492	51493525	C	T	2.37605e-01	4.90159e-02	1.05176e-06	2.47623e-02	[PKHD1]	0.99101
chr7	rs10266719	34955473	C	T	8.74150e-02	1.79265e-02	1.05293e-06	2.78430e-01	NPSR1--[]--DPY19L1	0.95593
chr3	rs1070894	157956642	A	G	-7.87814e-02	1.61488e-02	1.06394e-06	4.31469e-01	[RSRC1]	0.99070
chr3	rs1729999	157928701	C	T	7.88941e-02	1.61720e-02	1.06409e-06	5.68749e-01	[RSRC1]	0.99043
chr3	rs1724676	157951504	C	T	7.88411e-02	1.61615e-02	1.06471e-06	5.69227e-01	[RSRC1]	0.99034
chr3	rs9838196	158003560	A	T	7.85459e-02	1.61023e-02	1.06686e-06	5.68724e-01	[RSRC1]	0.99308
chr3	rs698986	157933855	C	T	7.88597e-02	1.61702e-02	1.07283e-06	5.68695e-01	[RSRC1]	0.99030
chr3	rs139347686	157946795	A	G	-7.88365e-02	1.61669e-02	1.07516e-06	4.30657e-01	[RSRC1]	0.99025
chr3	rs35441217	157931292	D	I	7.88444e-02	1.61713e-02	1.07966e-06	5.68729e-01	[RSRC1]	0.99033
chr3	rs10663357	157950028	D	I	7.88012e-02	1.61627e-02	1.08014e-06	5.69271e-01	[RSRC1]	0.99040
chr3	rs112702432	157935554	D	I	7.97719e-02	1.63624e-02	1.08076e-06	5.59821e-01	[RSRC1]	0.95009
chr3	rs852110	157924373	A	G	-7.88572e-02	1.61746e-02	1.08080e-06	4.31221e-01	[RSRC1]	0.99051
chr3	rs862351	157926792	A	G	7.88433e-02	1.61728e-02	1.08257e-06	5.68743e-01	[RSRC1]	0.99049
chr3	rs827148	157926346	A	G	-7.88433e-02	1.61730e-02	1.08284e-06	4.31243e-01	[RSRC1]	0.99056
chr3	rs698990	157947708	C	T	-7.87970e-02	1.61644e-02	1.08434e-06	4.30705e-01	[RSRC1]	0.99037
chr16	rs71863246	53812771	D	I	-7.93293e-02	1.62820e-02	1.08610e-06	5.93306e-01	[FTO]	0.99527
chr3	rs57361244	157947116	C	G	-7.87858e-02	1.61653e-02	1.08973e-06	4.30688e-01	[RSRC1]	0.99035
chr3	rs1724677	157952210	A	G	7.87630e-02	1.61611e-02	1.09043e-06	5.69239e-01	[RSRC1]	0.99039
chr3	rs1624094	157922110	A	G	7.88872e-02	1.61879e-02	1.09273e-06	5.69048e-01	[RSRC1]	0.98936
chr3	rs827123	157950881	C	T	-7.87719e-02	1.61651e-02	1.09409e-06	4.30641e-01	[RSRC1]	0.99014
chr3	rs827804	157920223	A	G	-7.88210e-02	1.61762e-02	1.09578e-06	4.31191e-01	[RSRC1]	0.99062
chr3	rs698989	157944655	A	G	-7.87665e-02	1.61666e-02	1.09849e-06	4.31132e-01	[RSRC1]	0.98960
chr3	rs827125	157953173	G	T	-7.87262e-02	1.61588e-02	1.09938e-06	4.30702e-01	[RSRC1]	0.99056
chr3	rs1730100	157927650	G	T	7.88095e-02	1.61761e-02	1.09967e-06	5.68735e-01	[RSRC1]	0.98997
chr3	rs699922	157941774	C	T	-7.87475e-02	1.61644e-02	1.10142e-06	4.31341e-01	[RSRC1]	0.99042
chr3	rs1204958	157914140	A	G	-7.88320e-02	1.61824e-02	1.10252e-06	4.30968e-01	[RSRC1]	0.99042
chr3	rs827806	157940395	C	G	7.87494e-02	1.61656e-02	1.10263e-06	5.68676e-01	[RSRC1]	0.99042
chr3	rs699919	157957002	A	T	7.86911e-02	1.61540e-02	1.10333e-06	5.69284e-01	[RSRC1]	0.99067
chr3	rs699921	157941876	A	G	7.88430e-02	1.61868e-02	1.10613e-06	5.69382e-01	[RSRC1]	0.98846
chr3	rs9814827	158002143	C	T	-7.84262e-02	1.61015e-02	1.10648e-06	4.31258e-01	[RSRC1]	0.99315
chr3	rs150045021	157946823	A	G	-7.87316e-02	1.61673e-02	1.11186e-06	4.30758e-01	[RSRC1]	0.98990
chr3	rs63652861	157946610	D	I	-7.90815e-02	1.62406e-02	1.11416e-06	4.31732e-01	[RSRC1]	0.98066
chr3	rs1095630	157960952	A	G	-7.86321e-02	1.61485e-02	1.11455e-06	4.30784e-01	[RSRC1]	0.99088
chr3	rs827172	157958717	A	G	7.86351e-02	1.61514e-02	1.11836e-06	5.69253e-01	[RSRC1]	0.99078
chr3	rs144943143	157946851	A	G	-7.87096e-02	1.61668e-02	1.11853e-06	4.30785e-01	[RSRC1]	0.98997
chr3	rs9881641	117602500	C	T	-8.43572e-02	1.73403e-02	1.12001e-06	7.00537e-01	[]	0.98443
chr3	rs698991	157948469	A	T	7.87175e-02	1.61722e-02	1.12501e-06	5.69000e-01	[RSRC1]	0.98920
chr3	rs36082762	157946236	D	I	-7.86827e-02	1.61673e-02	1.12898e-06	4.31279e-01	[RSRC1]	0.98956
chr3	rs827090	157986788	A	T	7.83890e-02	1.61101e-02	1.13446e-06	5.68952e-01	[RSRC1]	0.99257
chr3	rs827807	157941909	A	C	7.87908e-02	1.61938e-02	1.13641e-06	5.69551e-01	[RSRC1]	0.98731
chr1	rs71074837	72864663	D	I	8.00865e-02	1.64609e-02	1.13976e-06	5.94567e-01	NEGR1---[]	0.98097
chr16	rs8047587	53798622	G	T	7.83298e-02	1.61071e-02	1.14092e-06	4.46813e-01	[FTO]	0.99056
chr3	rs2693528	158041455	C	G	-7.84806e-02	1.61337e-02	1.14269e-06	4.32169e-01	[RSRC1]	0.98876
chr3	rs34083277	157950813	D	I	-7.87181e-02	1.61843e-02	1.14579e-06	4.30040e-01	[RSRC1]	0.98831
chr3	rs35290766	157947571	D	I	7.87424e-02	1.61925e-02	1.15144e-06	5.69979e-01	[RSRC1]	0.98750
chr3	rs59730690	157946480	D	I	-7.86842e-02	1.61813e-02	1.15276e-06	4.30081e-01	[RSRC1]	0.98848
chr3	rs1095633	157961858	A	G	7.84783e-02	1.61411e-02	1.15650e-06	5.68929e-01	[RSRC1]	0.99117
chr3	rs113682460	157977932	D	I	7.84158e-02	1.61333e-02	1.16530e-06	5.68693e-01	[RSRC1]	0.99017
chr3	rs827175	157960534	A	G	7.84599e-02	1.61434e-02	1.16724e-06	5.68958e-01	[RSRC1]	0.99108
chr3	rs138798458	117545338	D	I	-8.35670e-02	1.72081e-02	1.16982e-06	6.93560e-01	[]	0.98727
chr3	rs1729997	157927899	C	T	-7.86488e-02	1.61848e-02	1.17173e-06	4.31045e-01	[RSRC1]	0.98917
chr3	rs699924	157936228	A	T	7.85567e-02	1.61695e-02	1.17819e-06	5.68711e-01	[RSRC1]	0.99011
chr3	rs2682397	157917834	A	G	7.85941e-02	1.61779e-02	1.17957e-06	5.68997e-01	[RSRC1]	0.99060
chr3	rs698980	157937372	G	T	7.85413e-02	1.61701e-02	1.18499e-06	5.68567e-01	[RSRC1]	0.98995
chr3	rs827122	157948783	C	G	-7.85259e-02	1.61680e-02	1.18699e-06	4.30552e-01	[RSRC1]	0.99004
chr16	rs9928094	53799905	A	G	7.83310e-02	1.61370e-02	1.19226e-06	4.30444e-01	[FTO]	0.99834
chr3	rs699916	157958516	A	G	7.84502e-02	1.61608e-02	1.20209e-06	5.68815e-01	[RSRC1]	0.98957
chr3	rs7614091	158043391	A	G	7.83024e-02	1.61318e-02	1.20483e-06	5.67945e-01	[RSRC1]	0.98941
chr3	rs827150	157911536	A	G	-7.85250e-02	1.61805e-02	1.21008e-06	4.30956e-01	[RSRC1]	0.99082
chr6	rs41273712	51480835	A	T	-2.34440e-01	4.86341e-02	1.21010e-06	9.75004e-01	[PKHD1]	0.99741
chr6	rs7762852	107866515	C	G	-8.02176e-02	1.65295e-02	1.21284e-06	4.16022e-01	[SOBP]	0.98268
chr3	rs1456191	117614743	A	T	-8.38659e-02	1.72962e-02	1.21390e-06	7.04024e-01	[]	0.99422
chr5	rs542662000	103934169	A	T	-8.21432e-02	1.69379e-02	1.21923e-06	5.93417e-01	[]	0.91371
chr11	rs11606592	57160186	C	T	-1.23187e-01	2.54513e-02	1.21975e-06	8.95174e-01	[RP11-872D17.8]	0.99781
chr5	rs573691892	103934166	A	T	8.21321e-02	1.69380e-02	1.22338e-06	4.06586e-01	[]	0.91370
chr1	rs10889958	72956535	A	T	8.08792e-02	1.66740e-02	1.22906e-06	6.17201e-01	NEGR1---[]	0.97651
chr16	rs57292959	53799279	G	T	7.83052e-02	1.61535e-02	1.23227e-06	4.29480e-01	[FTO]	0.99653
chr3	rs1095634	157964892	A	T	-7.84046e-02	1.61696e-02	1.23574e-06	4.29824e-01	[RSRC1]	0.98937
chr3	rs827091	157985706	A	G	7.81188e-02	1.61108e-02	1.23606e-06	5.69176e-01	[RSRC1]	0.99264
chr3	rs1585086	117615717	C	G	8.37854e-02	1.72938e-02	1.23857e-06	2.95945e-01	[]	0.99469
chr16	rs199952722	53799278	D	I	7.82893e-02	1.61541e-02	1.23945e-06	4.29484e-01	[FTO]	0.99645
chr3	rs827169	157956878	A	G	7.83141e-02	1.61530e-02	1.23962e-06	5.68961e-01	[RSRC1]	0.99016
chr2	rs116789887	25191843	A	G	1.35498e-01	2.79167e-02	1.24240e-06	9.01525e-01	[DNAJC27]	0.92132
chr3	rs827118	158038442	A	G	7.81211e-02	1.61190e-02	1.25062e-06	5.67765e-01	[RSRC1]	0.99027
chr3	rs1456192	117614563	C	T	-8.35131e-02	1.72447e-02	1.25175e-06	6.99393e-01	[]	0.99391
chr3	rs1095643	158045452	A	G	7.82378e-02	1.61445e-02	1.25335e-06	5.66366e-01	[RSRC1]	0.98586
chr16	rs9937053	53799507	A	G	-7.81786e-02	1.61386e-02	1.25347e-06	5.69551e-01	[FTO]	0.99816
chr6	rs6941633	51482354	C	T	2.34018e-01	4.86186e-02	1.25524e-06	2.49998e-02	[PKHD1]	0.99788
chr6	rs77444784	51489143	C	G	-2.34056e-01	4.86385e-02	1.26286e-06	9.75024e-01	[PKHD1]	0.99770
chr6	rs7762721	107866498	A	G	-8.00559e-02	1.65235e-02	1.26288e-06	4.16173e-01	[SOBP]	0.98319
chr3	rs1618377	157922724	A	G	7.84000e-02	1.61892e-02	1.27464e-06	5.69992e-01	[RSRC1]	0.98926
chr6	rs114269725	51485089	A	G	2.33820e-01	4.86162e-02	1.28002e-06	2.49965e-02	[PKHD1]	0.99784
chr3	rs9879272	158044096	A	C	-7.80928e-02	1.61292e-02	1.28144e-06	4.32142e-01	[RSRC1]	0.98953
chr3	rs12638991	158044251	A	G	-7.80913e-02	1.61301e-02	1.28372e-06	4.32127e-01	[RSRC1]	0.98945
chr11	rs7121288	57159019	C	T	-1.23085e-01	2.54852e-02	1.28602e-06	8.95128e-01	[RP11-872D17.8]	0.99516
chr7	rs28575505	34967850	C	G	8.55142e-02	1.76809e-02	1.28806e-06	2.81391e-01	NPSR1--[]DPY19L1	0.97684
chr6	rs56319745	51492849	A	G	-2.34196e-01	4.87081e-02	1.28874e-06	9.75079e-01	[PKHD1]	0.99616
chr6	rs1634201:C	67049515	C	G	7.88022e-02	1.62960e-02	1.30966e-06	4.17763e-01	EYS---[]	0.97552
chr7	rs10268579	35028428	C	T	-8.50320e-02	1.75983e-02	1.31929e-06	7.17336e-01	[DPY19L1]	0.98894
chr3	rs827187	158047443	G	T	7.80341e-02	1.61375e-02	1.32146e-06	5.67868e-01	[RSRC1]	0.98889
chr3	rs827188	158047753	C	T	7.80276e-02	1.61369e-02	1.32305e-06	5.67922e-01	[RSRC1]	0.98899
chr3	rs827808	157946739	A	G	-7.86492e-02	1.62655e-02	1.32350e-06	4.25726e-01	[RSRC1]	0.98166
chr7	rs10267957	35014299	A	C	8.48063e-02	1.75540e-02	1.32351e-06	2.81413e-01	[DPY19L1]	0.99373
chr16	rs9937354	53799847	A	G	-7.79957e-02	1.61399e-02	1.32980e-06	5.69406e-01	[FTO]	0.99780
chr7	rs76375349	35062402	D	I	8.57699e-02	1.77584e-02	1.33317e-06	2.81713e-01	[DPY19L1]	0.97997
chr3	rs827161	157905224	A	T	-7.82583e-02	1.61898e-02	1.33347e-06	4.30933e-01	[RSRC1]	0.99110
chr3	rs62635973	157946767	A	G	-7.85998e-02	1.62664e-02	1.34570e-06	4.25601e-01	[RSRC1]	0.98164
chr6	rs116369443	51497612	C	T	-2.33609e-01	4.86756e-02	1.34848e-06	9.75037e-01	[PKHD1]	0.99636
chr2	rs530951	25307005	C	T	-7.80708e-02	1.61600e-02	1.35277e-06	4.31538e-01	[EFR3B]	0.99440
chr6	rs114958213	51502255	C	T	-2.33700e-01	4.87013e-02	1.35310e-06	9.75049e-01	[PKHD1]	0.99561
chr11	rs10792094	57162364	G	T	1.22807e-01	2.54808e-02	1.35348e-06	1.04599e-01	[RP11-872D17.8]	0.99912
chr11	rs10896614	57164154	C	T	-1.22708e-01	2.54617e-02	1.35515e-06	8.95176e-01	[RP11-872D17.8]	0.99862
chr3	rs827802	157920543	A	C	7.81649e-02	1.61872e-02	1.36733e-06	5.68504e-01	[RSRC1]	0.98884
chr6	rs150652910	51502451	C	T	2.33444e-01	4.86725e-02	1.36976e-06	2.49669e-02	[PKHD1]	0.99623
chr6	rs139776667	51502518	A	G	2.33436e-01	4.86723e-02	1.37071e-06	2.49670e-02	[PKHD1]	0.99623
chr3	rs1730054:G	157954918	A	G	7.80785e-02	1.61734e-02	1.37550e-06	5.67257e-01	[RSRC1]	0.98627
chr3	rs1724729	157899116	C	T	-7.81894e-02	1.61967e-02	1.37647e-06	4.30540e-01	[RSRC1]	0.98999
chr1	rs12568918	72622654	C	T	-7.95762e-02	1.64868e-02	1.37750e-06	4.87206e-01	[NEGR1]	0.94026
chr7	rs561911367	34991743	A	C	8.47040e-02	1.75624e-02	1.37974e-06	2.92788e-01	[DPY19L1]	0.96744
chr3	rs1210358	158028486	A	G	-7.77855e-02	1.61159e-02	1.38225e-06	4.31401e-01	[RSRC1]	0.99128
chr6	rs151132910	51505150	C	T	-2.33290e-01	4.86612e-02	1.38431e-06	9.74934e-01	[PKHD1]	0.99335
chr3	rs1095629	157976553	C	T	7.79417e-02	1.61494e-02	1.38455e-06	5.68359e-01	[RSRC1]	0.98753
chr13	rs9537784	58291621	A	G	9.10208e-02	1.88867e-02	1.39631e-06	2.27592e-01	[PCDH17]	0.99258
chr3	rs2693541	158032143	A	G	-7.77488e-02	1.61196e-02	1.40610e-06	4.31756e-01	[RSRC1]	0.99010
chr3	rs6791432	117618668	A	G	-8.33302e-02	1.72954e-02	1.41745e-06	7.03650e-01	[]	0.99484
chr3	rs827120	158039605	A	G	-7.77552e-02	1.61268e-02	1.41846e-06	4.31639e-01	[RSRC1]	0.98939
chr3	rs7616499	117618954	C	G	-8.33203e-02	1.72950e-02	1.42071e-06	7.03544e-01	[]	0.99428
chr7	rs2114732	34995214	C	T	8.46734e-02	1.75785e-02	1.42237e-06	2.81751e-01	[DPY19L1]	0.98959
chr16	rs10718688	53807006	D	I	-7.73049e-02	1.60411e-02	1.42746e-06	5.06846e-01	[FTO]	0.99153
chr3	rs10618455	158039072	D	I	-7.76433e-02	1.61194e-02	1.45263e-06	4.31749e-01	[RSRC1]	0.99039
chr2	rs77483992	25179893	C	T	-1.34397e-01	2.78743e-02	1.46089e-06	9.80331e-02	[DNAJC27]	0.92114
chr7	rs17792232	34980653	C	T	8.44726e-02	1.75574e-02	1.46336e-06	2.81017e-01	[DPY19L1]	0.99105
chr6	rs77893019	51430189	A	G	2.37941e-01	4.97664e-02	1.48001e-06	2.44476e-02	TFAP2B---[]--PKHD1	0.97811
chr16	rs28562191	53799303	C	T	7.78453e-02	1.61829e-02	1.48595e-06	4.28479e-01	[FTO]	0.99396
chr5	rs191800971	104003311	C	G	-8.30338e-02	1.72668e-02	1.48728e-06	6.71008e-01	[]	0.96415
chr16	rs9937521	53799296	C	T	7.78442e-02	1.61842e-02	1.48942e-06	4.28453e-01	[FTO]	0.99377
chr5	rs70990483	103824804	D	I	-7.73596e-02	1.60823e-02	1.49468e-06	5.13535e-01	NUDT12---[]	0.98113
chr3	rs9856753	158045141	G	T	7.75847e-02	1.61310e-02	1.50516e-06	5.68367e-01	[RSRC1]	0.98959
chr16	rs201940822	53799270	D	I	-7.78146e-02	1.61860e-02	1.50733e-06	5.71533e-01	[FTO]	0.99351
chr6	rs17667127	51430941	C	T	-2.33698e-01	4.89254e-02	1.51257e-06	9.75083e-01	TFAP2B---[]--PKHD1	0.98947
chr6	rs201100242	51508638	D	I	2.32473e-01	4.86723e-02	1.51635e-06	2.50127e-02	[PKHD1]	0.99453
chr5	rs4441858	104845178	A	G	-9.52270e-02	1.97940e-02	1.51828e-06	2.10377e-01	[]	0.99946
chr3	rs9856600	158045143	C	G	7.75558e-02	1.61310e-02	1.51861e-06	5.68353e-01	[RSRC1]	0.98959
chr6	rs17740307	51508864	A	G	-2.32412e-01	4.86714e-02	1.52538e-06	9.74985e-01	[PKHD1]	0.99439
chr3	rs9878469	117617279	A	C	8.26532e-02	1.72122e-02	1.53704e-06	3.02414e-01	[]	0.99466
chr3	rs827159	157905655	C	T	7.78167e-02	1.61969e-02	1.54533e-06	5.70239e-01	[RSRC1]	0.99020
chr5	rs4340892	104845257	C	T	-9.51458e-02	1.97917e-02	1.54546e-06	2.10367e-01	[]	0.99973
chr6	rs375001225:ATTTTGTTTTGTTTTG	51509483	D	I	2.32271e-01	4.86682e-02	1.54570e-06	2.50227e-02	[PKHD1]	0.99406
chr2	rs56796161	215286509	D	I	-8.45220e-02	1.75895e-02	1.54900e-06	3.21766e-01	[VWC2L]	0.96393
chr5	rs40465	103981726	G	T	-8.24419e-02	1.71823e-02	1.56972e-06	6.73699e-01	[]	0.97532
chr6	rs67184827	51502404	D	I	2.32212e-01	4.87059e-02	1.58437e-06	2.49629e-02	[PKHD1]	0.99573
chr5	rs11955377	103861597	A	C	7.70259e-02	1.60554e-02	1.59410e-06	4.97173e-01	NUDT12---[]	0.98240
chr3	rs1730043	157903411	C	T	-7.77712e-02	1.62093e-02	1.59624e-06	4.29729e-01	[RSRC1]	0.98895
chr3	rs827156	157906957	A	G	7.76470e-02	1.61853e-02	1.60074e-06	5.69882e-01	[RSRC1]	0.99094
chr3	rs827151	157910658	A	G	7.76390e-02	1.61894e-02	1.61430e-06	5.70194e-01	[RSRC1]	0.99074
chr6	rs17667190	51431987	C	G	2.32833e-01	4.89216e-02	1.65146e-06	2.49925e-02	TFAP2B---[]--PKHD1	0.98620
chr3	rs62691060	158041746	D	I	-7.73740e-02	1.61530e-02	1.66013e-06	4.31012e-01	[RSRC1]	0.98722
chr3	rs864859	157907507	A	G	-7.75116e-02	1.61820e-02	1.66070e-06	4.30260e-01	[RSRC1]	0.99150
chr9	rs10512236	97630451	G	T	-1.66303e-01	3.46720e-02	1.66109e-06	6.09386e-02	[C9orf3]	0.98495
chr6	rs319068	107788546	C	T	-7.82490e-02	1.63410e-02	1.67054e-06	4.65830e-01	PDSS2-[]--SOBP	0.97806
chr6	6:51418841:CGAAAA_CGAAAAGAAAAGAAAAGAAAAGAAAAGAAAAGAAAA	51418841	D	I	2.31802e-01	4.87322e-02	1.67514e-06	2.51271e-02	TFAP2B---[]--PKHD1	0.98798
chr3	rs1724728	157899163	A	G	-7.74854e-02	1.61837e-02	1.67851e-06	4.30176e-01	[RSRC1]	0.99170
chr3	rs1724727	157899727	A	G	-7.74686e-02	1.61846e-02	1.68944e-06	4.30260e-01	[RSRC1]	0.99162
chr3	rs57072770	157947188	C	T	7.96931e-02	1.66644e-02	1.71925e-06	5.02319e-01	[RSRC1]	0.90099
chr3	rs61244568	157947184	C	T	-7.96915e-02	1.66644e-02	1.72019e-06	4.97681e-01	[RSRC1]	0.90099
chr1	rs782236	72934826	A	G	-7.87155e-02	1.64671e-02	1.74898e-06	3.86732e-01	NEGR1---[]	0.99768
chr11	rs116954382	57171721	C	T	1.23973e-01	2.60066e-02	1.76122e-06	1.02223e-01	[RP11-872D17.8]	0.98089
chr3	rs9875219	117597695	G	T	8.22477e-02	1.72311e-02	1.77424e-06	2.97563e-01	[]	0.99718
chr5	rs10040923	103822036	A	G	-7.68414e-02	1.60950e-02	1.78871e-06	5.15787e-01	NUDT12---[]	0.98012
chr6	rs34693525	51492508	C	T	2.29869e-01	4.84599e-02	1.79291e-06	2.53133e-02	[PKHD1]	0.99410
chr5	rs30266	103972357	A	G	-8.18769e-02	1.71610e-02	1.79565e-06	6.75328e-01	[]	0.97894
chr4	rs6843563	105383540	A	G	-8.08925e-02	1.69566e-02	1.80148e-06	6.66412e-01	TACR3---[]-CXXC4	0.97892
chr3	rs827158	157905747	A	G	7.72917e-02	1.61955e-02	1.81276e-06	5.70196e-01	[RSRC1]	0.99014
chr6	rs12203851	107807880	A	G	7.78949e-02	1.63238e-02	1.81322e-06	5.16005e-01	PDSS2--[]-SOBP	0.97339
chr7	rs2114733	34995410	G	T	8.37590e-02	1.75700e-02	1.82415e-06	2.82504e-01	[DPY19L1]	0.98931
chr5	rs13187104	103841272	G	T	-7.64221e-02	1.60223e-02	1.82907e-06	5.15618e-01	NUDT12---[]	0.98654
chr4	rs34818372	105379797	D	I	8.08715e-02	1.69889e-02	1.89622e-06	3.33523e-01	TACR3---[]-CXXC4	0.97590
chr13	rs7338138	58278527	A	G	-1.05453e-01	2.21735e-02	1.90289e-06	8.31461e-01	[PCDH17]	0.90503
chr5	rs1363097	103875902	C	T	7.59974e-02	1.59616e-02	1.90764e-06	4.84400e-01	NUDT12---[]	0.99206
chr2	rs577963225	125311141	D	I	1.62211e-01	3.41905e-02	1.91733e-06	5.61686e-02	[CNTNAP5]	0.96664
chr1	rs12141660	73195560	C	T	8.97098e-02	1.88584e-02	1.92038e-06	2.97657e-01	NEGR1---[]	0.82142
chr1	rs11209909	72553122	A	T	7.88236e-02	1.65652e-02	1.93253e-06	4.70799e-01	[NEGR1]	0.93267
chr1	rs782239	72908137	C	T	7.84290e-02	1.64797e-02	1.94153e-06	6.13591e-01	NEGR1---[]	0.99717
chr5	rs171697	103956516	C	G	8.15612e-02	1.71551e-02	1.95208e-06	3.25641e-01	[]	0.97936
chr1	1:72862542	72862543	D	I	-7.91484e-02	1.66424e-02	1.97268e-06	3.90710e-01	NEGR1---[]	0.97287
chr6	rs35740865	51492554	A	T	-2.31190e-01	4.89398e-02	1.97501e-06	9.75111e-01	[PKHD1]	0.99096
chr3	rs577938745	157964186	D	I	7.74761e-02	1.62948e-02	1.97895e-06	5.59885e-01	[RSRC1]	0.96636
chr4	rs4698920	105379055	A	G	8.06374e-02	1.69723e-02	1.98438e-06	3.33808e-01	TACR3---[]--CXXC4	0.97701
chr5	rs35319957	103864338	C	G	-7.62366e-02	1.60382e-02	1.98502e-06	5.02248e-01	NUDT12---[]	0.98400
chr6	rs2784207	51493388	A	C	-2.31698e-01	4.90901e-02	2.01701e-06	9.75194e-01	[PKHD1]	0.98748
chr5	rs13165216	104790196	C	T	-9.49339e-02	1.99759e-02	2.03085e-06	2.08307e-01	[]	0.98879
chr13	rs200508	30903250	A	T	-8.05145e-02	1.69638e-02	2.03383e-06	6.67414e-01	KATNAL1--[]--UBE2L5P	0.97280
chr5	rs4703307	103848762	A	C	-7.59407e-02	1.59995e-02	2.05305e-06	5.16451e-01	NUDT12---[]	0.98841
chr5	rs1582419	103870101	C	T	-7.60570e-02	1.60288e-02	2.06957e-06	5.01936e-01	NUDT12---[]	0.98447
chr6	rs319045	107803708	A	G	-7.73611e-02	1.63042e-02	2.07300e-06	4.83946e-01	PDSS2--[]-SOBP	0.97720
chr1	rs1084440	72902776	A	T	7.81589e-02	1.64729e-02	2.08530e-06	6.13244e-01	NEGR1---[]	0.99657
chr1	rs1084439	72902919	G	T	7.81971e-02	1.64840e-02	2.09425e-06	6.13831e-01	NEGR1---[]	0.99601
chr6	rs319048	107798540	A	G	-7.73484e-02	1.63119e-02	2.10410e-06	4.83347e-01	PDSS2--[]--SOBP	0.97614
chr1	rs59175778	72913309	D	I	7.79747e-02	1.64439e-02	2.11467e-06	6.12887e-01	NEGR1---[]	0.99884
chr6	rs2580012	51509215	A	G	-2.28342e-01	4.84751e-02	2.11673e-06	9.74594e-01	[PKHD1]	0.98970
chr2	rs10196507	25348584	A	G	8.10273e-02	1.71019e-02	2.12048e-06	3.46932e-01	[EFR3B]	0.94460
chr6	rs78468924	51490509	A	G	2.30143e-01	4.88725e-02	2.12824e-06	2.49404e-02	[PKHD1]	0.99136
chr7	rs11981687	34983400	C	T	-8.30930e-02	1.75504e-02	2.14478e-06	7.15599e-01	[DPY19L1]	0.98682
chr5	rs173823:A	103954801	A	T	-8.12037e-02	1.71489e-02	2.14610e-06	6.74242e-01	[]	0.98025
chr1	rs1084441	72902623	A	G	7.80676e-02	1.64744e-02	2.14759e-06	6.13301e-01	NEGR1---[]	0.99666
chr6	rs319044	107803650	A	G	7.72244e-02	1.63041e-02	2.16050e-06	5.15702e-01	PDSS2--[]-SOBP	0.97763
chr6	rs17739359	51364791	C	T	-2.28301e-01	4.85144e-02	2.16855e-06	9.74446e-01	TFAP2B---[]---PKHD1	0.98284
chr5	rs4515268	103874262	G	T	-7.55786e-02	1.59623e-02	2.17446e-06	5.15674e-01	NUDT12---[]	0.99174
chr9	rs12352600	97582608	A	G	1.60042e-01	3.37585e-02	2.19095e-06	9.36869e-01	[C9orf3]	0.99608
chr6	rs59031464	147989935	A	G	-2.13302e-01	4.53499e-02	2.20242e-06	9.69851e-01	SAMD5--[]---SASH1	0.92502
chr2	rs522806	25316584	A	C	7.65367e-02	1.61704e-02	2.20385e-06	5.68840e-01	[EFR3B]	0.99365
chr6	rs319047	107806281	A	T	-7.72442e-02	1.63232e-02	2.20703e-06	4.83579e-01	PDSS2--[]-SOBP	0.97373
chr6	rs62436326	147993974	C	T	2.12345e-01	4.51546e-02	2.21214e-06	3.02874e-02	SAMD5---[]---SASH1	0.92613
chr6	rs138562768	147994739	D	I	2.13716e-01	4.54570e-02	2.22272e-06	3.06313e-02	SAMD5---[]---SASH1	0.90397
chr11	rs11438833	57158461	D	I	1.20603e-01	2.55506e-02	2.22530e-06	1.04378e-01	[RP11-872D17.8]	0.99358
chr5	rs325506	104012303	C	G	-7.63078e-02	1.61369e-02	2.23356e-06	5.60131e-01	[]	0.98561
chr9	rs12345098	97607800	C	T	-1.59911e-01	3.37622e-02	2.23851e-06	6.34300e-02	[C9orf3]	0.99432
chr11	rs7106575	57158427	A	G	1.20562e-01	2.55545e-02	2.25091e-06	1.04334e-01	[RP11-872D17.8]	0.99377
chr2	rs11684464	25340610	A	G	-7.70069e-02	1.62858e-02	2.25471e-06	4.33265e-01	[EFR3B]	0.97745
chr5	rs249390	104652670	C	T	9.44596e-02	1.99660e-02	2.25788e-06	7.90673e-01	[]	0.99098
chr2	rs142004878	204905205	C	T	-2.70878e-01	5.77606e-02	2.26912e-06	9.80613e-01	ICOS--[]---PARD3B	0.90355
chr1	rs111891256	72888517	D	I	-7.84290e-02	1.65902e-02	2.27075e-06	3.85197e-01	NEGR1---[]	0.98605
chr2	rs478222	25301755	A	T	-7.66326e-02	1.62161e-02	2.28613e-06	4.30326e-01	[EFR3B]	0.98624
chr2	rs483428	25305136	C	T	-7.64577e-02	1.61814e-02	2.29335e-06	4.31497e-01	[EFR3B]	0.99121
chr2	rs551573	25305504	A	G	7.63219e-02	1.61546e-02	2.29985e-06	5.67175e-01	[EFR3B]	0.99390
chr1	rs2815781	72848682	A	T	7.85468e-02	1.66286e-02	2.31398e-06	6.14606e-01	NEGR1---[]	0.97865
chr5	rs1363098	103867339	A	G	-7.54650e-02	1.59823e-02	2.31860e-06	5.16730e-01	NUDT12---[]	0.98960
chr2	rs839652	25334340	C	T	-7.68362e-02	1.62707e-02	2.32399e-06	4.30742e-01	[EFR3B]	0.98070
chr5	rs113682271	104666148	D	I	-9.44234e-02	1.99842e-02	2.32747e-06	2.08483e-01	[]	0.99070
chr5	rs13165289	103836995	C	T	-7.56739e-02	1.60370e-02	2.35400e-06	5.17000e-01	NUDT12---[]	0.98503
chr5	rs969397	103863877	A	G	-7.54074e-02	1.59827e-02	2.36154e-06	5.16403e-01	NUDT12---[]	0.98967
chr11	rs1049272	57174630	A	C	1.20308e-01	2.55592e-02	2.37536e-06	1.05347e-01	[RP11-872D17.8]	0.98831
chr1	rs782243	72916538	C	T	-7.76540e-02	1.64582e-02	2.37565e-06	3.86730e-01	NEGR1---[]	0.99750
chr6	rs1335907	51498698	G	T	-2.29364e-01	4.89491e-02	2.39269e-06	9.75023e-01	[PKHD1]	0.98784
chr13	rs66898865	57075727	D	I	8.02819e-02	1.70351e-02	2.40451e-06	3.75561e-01	[]---PRR20A	0.94189
chr6	rs2784204	51492133	A	G	2.27099e-01	4.84750e-02	2.40575e-06	2.52361e-02	[PKHD1]	0.99681
chr6	rs664250	51494251	A	G	-2.27040e-01	4.84648e-02	2.40811e-06	9.74758e-01	[PKHD1]	0.99666
chr2	rs480319	25318522	A	G	7.62089e-02	1.61634e-02	2.41080e-06	5.66790e-01	[EFR3B]	0.99306
chr3	rs140512512:AT	158042024	D	I	7.66418e-02	1.62576e-02	2.41600e-06	5.58830e-01	[RSRC1]	0.96838
chr5	rs12719532	103822938	A	G	7.60261e-02	1.61327e-02	2.42748e-06	4.88473e-01	NUDT12---[]	0.97377
chr6	rs2661504	51509431	A	C	-2.27924e-01	4.86695e-02	2.42842e-06	9.74803e-01	[PKHD1]	0.99082
chr5	rs77960	103964585	A	G	-8.08524e-02	1.71660e-02	2.42961e-06	6.75379e-01	[]	0.97795
chr3	rs66511648	117515519	C	T	-8.43932e-02	1.79221e-02	2.43137e-06	7.28167e-01	[]	0.97714
chr2	rs492393	25315511	A	G	7.61807e-02	1.61634e-02	2.43152e-06	5.68429e-01	[EFR3B]	0.99377
chr1	rs782252	72911829	C	T	-7.75555e-02	1.64580e-02	2.44588e-06	3.86664e-01	NEGR1---[]	0.99734
chr7	rs1834786	35083634	A	C	-8.51460e-02	1.80872e-02	2.45040e-06	7.19818e-01	DPY19L1-[]---TBX20	0.94738
chr9	rs12344157	97607673	C	T	-1.59368e-01	3.37825e-02	2.45644e-06	6.33840e-02	[C9orf3]	0.99347
chr6	rs77762413	51490559	C	T	-2.27143e-01	4.85398e-02	2.46967e-06	9.74852e-01	[PKHD1]	0.99749
chr5	rs11747766	103838556	G	T	-7.55811e-02	1.60505e-02	2.47005e-06	5.16479e-01	NUDT12---[]	0.98346
chr2	rs1530016	25305756	C	T	-7.61222e-02	1.61621e-02	2.47044e-06	4.30786e-01	[EFR3B]	0.99439
chr6	rs2661488	51491866	A	T	2.26740e-01	4.84687e-02	2.48852e-06	2.52437e-02	[PKHD1]	0.99692
chr6	rs377616372	51491952	D	I	2.26730e-01	4.84685e-02	2.49086e-06	2.52432e-02	[PKHD1]	0.99692
chr6	rs2784203	51491556	C	G	2.26736e-01	4.84699e-02	2.49118e-06	2.52465e-02	[PKHD1]	0.99683
chr6	rs62436327	147994081	A	G	-2.11013e-01	4.51016e-02	2.49326e-06	9.69615e-01	SAMD5---[]---SASH1	0.92528
chr9	rs79634589	97594686	A	G	1.58883e-01	3.37022e-02	2.49505e-06	9.36686e-01	[C9orf3]	0.99744
chr6	rs2771015	51492169	A	G	2.26699e-01	4.84682e-02	2.49851e-06	2.52443e-02	[PKHD1]	0.99688
chr6	rs2209951	51492409	A	G	-2.26698e-01	4.84695e-02	2.50032e-06	9.74755e-01	[PKHD1]	0.99674
chr6	rs2771016	51492605	C	T	-2.26701e-01	4.84703e-02	2.50057e-06	9.74754e-01	[PKHD1]	0.99664
chr9	rs61446634	97593983	C	T	-1.58820e-01	3.36995e-02	2.51349e-06	6.33084e-02	[C9orf3]	0.99758
chr6	rs62436328	147994645	C	T	2.12628e-01	4.54710e-02	2.52073e-06	2.98781e-02	SAMD5---[]---SASH1	0.92629
chr6	rs17740031	51486939	A	C	-2.26741e-01	4.84968e-02	2.52132e-06	9.74803e-01	[PKHD1]	0.99745
chr6	rs17667402	51488789	G	T	-2.26769e-01	4.85036e-02	2.52237e-06	9.74809e-01	[PKHD1]	0.99743
chr6	rs1414505	51487178	A	G	2.26739e-01	4.84975e-02	2.52286e-06	2.51966e-02	[PKHD1]	0.99745
chr5	rs323509	104082179	A	C	-8.08672e-02	1.71980e-02	2.52453e-06	6.83654e-01	[]	0.98876
chr2	rs6435826:G	215296845	G	T	8.25468e-02	1.75386e-02	2.52496e-06	6.82623e-01	[VWC2L]	0.97127
chr6	rs2661505	51509041	A	C	2.26852e-01	4.85244e-02	2.52674e-06	2.53147e-02	[PKHD1]	0.99080
chr1	rs72125771	71401356	D	I	9.14547e-02	1.94560e-02	2.52676e-06	2.45019e-01	CTH---[]--PTGER3	0.89950
chr6	rs62416014	67322398	A	G	-1.80262e-01	3.84857e-02	2.53011e-06	9.56230e-01	EYS---[]	0.95544
chr7	rs73095530	35085919	C	T	-8.72732e-02	1.85633e-02	2.53149e-06	6.83894e-01	DPY19L1-[]---TBX20	0.83473
chr6	rs75914518	51484505	C	T	2.26614e-01	4.84799e-02	2.53381e-06	2.52090e-02	[PKHD1]	0.99761
chr5	rs11747125	103847569	C	T	7.52919e-02	1.60075e-02	2.53649e-06	4.82947e-01	NUDT12---[]	0.98716
chr5	rs10464007	103831500	A	T	-7.55554e-02	1.60665e-02	2.54728e-06	5.16748e-01	NUDT12---[]	0.98247
chr5	rs7731266	103877918	C	G	-7.50461e-02	1.59603e-02	2.55503e-06	5.16838e-01	NUDT12---[]	0.99166
chr13	rs17074133	50902394	G	T	-2.42660e-01	5.15550e-02	2.55525e-06	2.74192e-02	DLEU1---[]---DLEU7	0.99175
chr3	rs1104168	62573001	C	T	8.06240e-02	1.71573e-02	2.55738e-06	3.20027e-01	[CADPS]	0.98789
chr6	rs565177	51500084	A	G	2.26580e-01	4.84928e-02	2.55884e-06	2.52362e-02	[PKHD1]	0.99548
chr5	rs67909927	103827658	A	G	7.55554e-02	1.60710e-02	2.56360e-06	4.83102e-01	NUDT12---[]	0.98209
chr6	rs2248157	51494134	A	G	-2.26611e-01	4.85037e-02	2.56485e-06	9.74781e-01	[PKHD1]	0.99622
chr9	rs12351111	97581075	G	T	-1.58559e-01	3.36763e-02	2.56955e-06	6.32892e-02	[C9orf3]	0.99847
chr3	rs199981234	117768552	C	T	-8.32350e-02	1.77183e-02	2.57311e-06	7.23040e-01	[]---IGSF11	0.98669
chr2	rs510107	25319471	A	G	7.60654e-02	1.61800e-02	2.57840e-06	5.68796e-01	[EFR3B]	0.99240
chr6	rs2661511	51503825	C	T	2.26376e-01	4.84661e-02	2.58007e-06	2.52778e-02	[PKHD1]	0.99512
chr13	rs41284822	50903749	A	C	2.42642e-01	5.15774e-02	2.58554e-06	9.72588e-01	DLEU1---[]---DLEU7	0.99069
chr6	rs1335908	51498818	C	T	2.26438e-01	4.84846e-02	2.58624e-06	2.52393e-02	[PKHD1]	0.99579
chr9	rs10993337	97521307	C	T	1.58875e-01	3.37555e-02	2.59066e-06	9.36923e-01	FBP1---[]C9orf3	0.99799
chr6	rs35375565	51507136	A	T	2.26842e-01	4.85764e-02	2.59249e-06	2.52193e-02	[PKHD1]	0.99296
chr2	rs488817	25332696	C	T	-7.64606e-02	1.62690e-02	2.59684e-06	4.30546e-01	[EFR3B]	0.98215
chr3	rs78487750	117740351	D	I	-8.27618e-02	1.76255e-02	2.60000e-06	7.21073e-01	[]---IGSF11	0.99292
chr1	rs2815778	72850425	A	G	-7.80334e-02	1.66037e-02	2.60120e-06	3.86281e-01	NEGR1---[]	0.98003
chr6	rs2661509	51504181	A	C	2.26442e-01	4.84988e-02	2.60275e-06	2.52418e-02	[PKHD1]	0.99509
chr6	rs2661491	51493257	C	T	2.26295e-01	4.84709e-02	2.60772e-06	2.52329e-02	[PKHD1]	0.99722
chr6	rs2771018	51493281	A	G	2.26280e-01	4.84709e-02	2.61154e-06	2.52335e-02	[PKHD1]	0.99721
chr6	rs2771019	51493342	A	G	2.26279e-01	4.84711e-02	2.61223e-06	2.52333e-02	[PKHD1]	0.99720
chr6	rs2771021	51493934	A	T	2.26284e-01	4.84725e-02	2.61244e-06	2.52351e-02	[PKHD1]	0.99699
chr6	rs35929288	51493664	C	G	-2.26281e-01	4.84718e-02	2.61248e-06	9.74765e-01	[PKHD1]	0.99707
chr6	rs35691250	51493646	C	T	2.26276e-01	4.84717e-02	2.61361e-06	2.52345e-02	[PKHD1]	0.99710
chr6	rs141172725	51494056	A	G	-2.26279e-01	4.84727e-02	2.61404e-06	9.74764e-01	[PKHD1]	0.99694
chr6	rs2661495	51494011	C	T	-2.26278e-01	4.84726e-02	2.61428e-06	9.74764e-01	[PKHD1]	0.99696
chr6	rs2771022	51494018	C	G	-2.26277e-01	4.84726e-02	2.61459e-06	9.74764e-01	[PKHD1]	0.99691
chr6	rs676365	51494655	C	G	2.26264e-01	4.84732e-02	2.61879e-06	2.52378e-02	[PKHD1]	0.99680
chr6	rs675959	51494595	A	G	-2.26256e-01	4.84729e-02	2.62048e-06	9.74762e-01	[PKHD1]	0.99682
chr6	rs2784214	51497146	A	T	-2.26263e-01	4.84749e-02	2.62112e-06	9.74757e-01	[PKHD1]	0.99637
chr6	rs1702802	51496596	A	G	-2.26258e-01	4.84742e-02	2.62154e-06	9.74759e-01	[PKHD1]	0.99653
chr6	rs2784212	51495796	A	G	2.26250e-01	4.84734e-02	2.62280e-06	2.52404e-02	[PKHD1]	0.99661
chr6	rs2784210	51495695	A	C	2.26241e-01	4.84732e-02	2.62509e-06	2.52402e-02	[PKHD1]	0.99664
chr6	rs2784227	51503388	C	T	-2.26445e-01	4.85173e-02	2.62515e-06	9.74769e-01	[PKHD1]	0.99504
chr6	rs78077034	51425333	A	G	-2.27923e-01	4.88335e-02	2.62559e-06	9.74824e-01	TFAP2B---[]--PKHD1	0.98360
chr6	rs2784211	51495761	A	G	2.26238e-01	4.84734e-02	2.62602e-06	2.52404e-02	[PKHD1]	0.99663
chr6	rs200793639	51494390	D	I	-2.26224e-01	4.84729e-02	2.62914e-06	9.74760e-01	[PKHD1]	0.99677
chr9	rs113633127	97579483	C	T	-1.58394e-01	3.36755e-02	2.63080e-06	6.32756e-02	[C9orf3]	0.99865
chr6	rs2661497	51495513	C	T	-2.26215e-01	4.84731e-02	2.63193e-06	9.74760e-01	[PKHD1]	0.99667
chr6	rs2784217	51499219	A	G	2.26216e-01	4.84741e-02	2.63266e-06	2.52482e-02	[PKHD1]	0.99614
chr6	rs111889966	51504399	D	I	2.31438e-01	4.95884e-02	2.63299e-06	2.56356e-02	[PKHD1]	0.94238
chr6	rs2580023	51499483	A	C	-2.26207e-01	4.84741e-02	2.63524e-06	9.74752e-01	[PKHD1]	0.99611
chr6	rs2771024	51499020	C	T	2.26205e-01	4.84742e-02	2.63567e-06	2.52478e-02	[PKHD1]	0.99615
chr6	rs643251	51499817	A	T	2.26204e-01	4.84740e-02	2.63579e-06	2.52491e-02	[PKHD1]	0.99609
chr6	rs2580024:T	51499238	C	T	2.26180e-01	4.84740e-02	2.64244e-06	2.52516e-02	[PKHD1]	0.99590
chr6	rs598339	51500948	C	T	-2.26167e-01	4.84731e-02	2.64464e-06	9.74748e-01	[PKHD1]	0.99599
chr6	rs34456268	51500525	D	I	2.26164e-01	4.84734e-02	2.64577e-06	2.52519e-02	[PKHD1]	0.99601
chr6	rs2580022	51500518	G	T	-2.26163e-01	4.84733e-02	2.64606e-06	9.74748e-01	[PKHD1]	0.99603
chr5	rs79997868	103854240	A	T	-7.50380e-02	1.59833e-02	2.64755e-06	5.16646e-01	NUDT12---[]	0.98966
chr6	rs2784221	51501537	A	G	-2.26148e-01	4.84722e-02	2.64865e-06	9.74746e-01	[PKHD1]	0.99595
chr6	rs2244618	51501729	A	G	-2.26128e-01	4.84719e-02	2.65376e-06	9.74745e-01	[PKHD1]	0.99594
chr6	rs62436324	147992488	A	G	-2.11257e-01	4.52757e-02	2.65380e-06	9.69851e-01	SAMD5---[]---SASH1	0.92706
chr6	rs2244602	51501925	C	T	-2.26128e-01	4.84721e-02	2.65394e-06	9.74735e-01	[PKHD1]	0.99553
chr2	rs497567	25335089	A	G	7.63960e-02	1.62709e-02	2.65466e-06	5.69122e-01	[EFR3B]	0.98041
chr6	rs2784222	51502181	A	G	2.26123e-01	4.84717e-02	2.65494e-06	2.52552e-02	[PKHD1]	0.99592
chr6	rs2784223	51502272	A	G	-2.26111e-01	4.84713e-02	2.65763e-06	9.74744e-01	[PKHD1]	0.99591
chr6	rs2784224	51502314	C	T	-2.26106e-01	4.84714e-02	2.65899e-06	9.74744e-01	[PKHD1]	0.99592
chr6	rs140333662	51509088	D	I	-2.26096e-01	4.84716e-02	2.66268e-06	9.74624e-01	[PKHD1]	0.99070
chr6	rs2661512	51503422	A	G	-2.26053e-01	4.84679e-02	2.66894e-06	9.74739e-01	[PKHD1]	0.99587
chr6	rs2244484	51502989	C	T	-2.26058e-01	4.84691e-02	2.66906e-06	9.74741e-01	[PKHD1]	0.99588
chr6	rs1414507	51503043	C	T	-2.26058e-01	4.84689e-02	2.66908e-06	9.74740e-01	[PKHD1]	0.99587
chr6	rs2784226	51502875	C	T	-2.26055e-01	4.84691e-02	2.66997e-06	9.74741e-01	[PKHD1]	0.99588
chr6	rs2661510	51503958	C	T	-2.26033e-01	4.84667e-02	2.67300e-06	9.74738e-01	[PKHD1]	0.99587
chr6	rs2784215	51498313	A	G	2.26057e-01	4.84742e-02	2.67620e-06	2.52661e-02	[PKHD1]	0.99551
chr6	rs2580019	51504431	A	G	-2.26015e-01	4.84656e-02	2.67656e-06	9.74737e-01	[PKHD1]	0.99587
chr6	rs2661508	51504262	C	T	-2.26010e-01	4.84659e-02	2.67829e-06	9.74737e-01	[PKHD1]	0.99587
chr6	rs2580018	51504607	C	T	-2.26000e-01	4.84650e-02	2.67990e-06	9.74736e-01	[PKHD1]	0.99587
chr5	rs11958220	103843517	C	T	7.51413e-02	1.60137e-02	2.67994e-06	4.83134e-01	NUDT12---[]	0.98683
chr6	rs2661507	51504679	C	T	2.25997e-01	4.84647e-02	2.68042e-06	2.52642e-02	[PKHD1]	0.99588
chr9	rs12345783	97569395	C	T	1.58265e-01	3.36757e-02	2.68063e-06	9.36733e-01	[C9orf3]	0.99876
chr6	rs2784209	51495562	A	G	2.26246e-01	4.85196e-02	2.68204e-06	2.52157e-02	[PKHD1]	0.99536
chr9	rs17086818	86709041	C	T	-1.17647e-01	2.51230e-02	2.68211e-06	8.88836e-01	RMI1--[]---SLC28A3	0.98316
chr6	rs74607442	51366616	G	T	-2.23028e-01	4.78278e-02	2.68576e-06	9.73899e-01	TFAP2B---[]---PKHD1	0.99094
chr11	rs1049273	57174584	C	T	-1.19554e-01	2.55345e-02	2.68657e-06	8.94480e-01	[RP11-872D17.8]	0.98927
chr9	rs188856714	97582244	G	T	1.65207e-01	3.51562e-02	2.69248e-06	9.40846e-01	[C9orf3]	0.97185
chr6	rs2784194	51478886	A	T	-2.26964e-01	4.86802e-02	2.69286e-06	9.74864e-01	TFAP2B---[]-PKHD1	0.99191
chr5	rs1363096	103876193	A	G	-7.48656e-02	1.59583e-02	2.69289e-06	5.16880e-01	NUDT12---[]	0.99202
chr6	rs17740067	51490262	A	T	-2.26253e-01	4.85332e-02	2.69727e-06	9.74827e-01	[PKHD1]	0.99732
chr3	rs112743340	71559214	A	C	8.25540e-02	1.75914e-02	2.69928e-06	6.61673e-01	[FOXP1]	0.94766
chr6	rs78439683	51430208	C	T	2.29966e-01	4.93269e-02	2.70155e-06	2.49129e-02	TFAP2B---[]--PKHD1	0.97999
chr6	rs2580017	51504862	C	T	-2.25931e-01	4.84695e-02	2.70443e-06	9.74737e-01	[PKHD1]	0.99562
chr6	rs1819566	51505255	C	T	-2.25899e-01	4.84659e-02	2.70896e-06	9.74729e-01	[PKHD1]	0.99565
chr6	rs2580026	51494978	C	T	-2.26908e-01	4.86836e-02	2.71097e-06	9.74873e-01	[PKHD1]	0.99256
chr6	rs2580027	51494977	C	T	-2.26905e-01	4.86836e-02	2.71167e-06	9.74873e-01	[PKHD1]	0.99257
chr13	rs139439721	50888121	D	I	-2.41843e-01	5.15158e-02	2.71175e-06	2.74099e-02	DLEU1---[]---DLEU7	0.99599
chr5	rs9687690	104851300	A	G	9.62958e-02	2.05206e-02	2.72738e-06	7.98257e-01	[]	0.95628
chr1	rs2613480	72850392	C	T	-7.79316e-02	1.66164e-02	2.72825e-06	3.85818e-01	NEGR1---[]	0.97892
chr13	rs17074122	50895492	C	T	2.41623e-01	5.14849e-02	2.73175e-06	9.72594e-01	DLEU1---[]---DLEU7	0.99643
chr5	rs7706513	103832094	A	G	-7.52585e-02	1.60551e-02	2.74346e-06	5.16883e-01	NUDT12---[]	0.98326
chr6	rs568079	51500419	G	T	-2.25879e-01	4.84891e-02	2.74491e-06	9.74753e-01	[PKHD1]	0.99579
chr13	rs17074106	50892520	C	T	-2.41545e-01	5.14805e-02	2.74625e-06	2.74125e-02	DLEU1---[]---DLEU7	0.99687
chr3	rs73178541	117751059	A	G	8.26003e-02	1.76352e-02	2.75400e-06	2.78561e-01	[]---IGSF11	0.99374
chr5	rs4482879	103878652	A	C	7.47983e-02	1.59597e-02	2.75449e-06	4.83116e-01	NUDT12---[]	0.99228
chr3	rs10222594	71554856	A	G	8.19145e-02	1.74726e-02	2.76166e-06	6.59307e-01	[FOXP1]	0.95616
chr6	rs2580001	51491076	C	T	-2.25623e-01	4.84523e-02	2.76969e-06	9.74719e-01	[PKHD1]	0.99679
chr6	rs2661484	51491028	C	T	-2.25623e-01	4.84528e-02	2.77011e-06	9.74719e-01	[PKHD1]	0.99676
chr6	rs2174860	51497542	C	T	-2.25960e-01	4.85387e-02	2.78682e-06	9.74793e-01	[PKHD1]	0.99493
chr2	rs487617	25309756	C	G	-7.56101e-02	1.61402e-02	2.79692e-06	4.31127e-01	[EFR3B]	0.99561
chr6	rs2784220	51501512	A	C	-2.25726e-01	4.85026e-02	2.80583e-06	9.74761e-01	[PKHD1]	0.99538
chr2	rs512419	25310155	G	T	-7.56114e-02	1.61436e-02	2.80916e-06	4.31559e-01	[EFR3B]	0.99452
chr9	rs10993349	97559336	A	T	1.57933e-01	3.36748e-02	2.81086e-06	9.36687e-01	[C9orf3]	0.99819
chr6	rs1819565	51505317	A	G	2.25702e-01	4.85016e-02	2.81120e-06	2.52543e-02	[PKHD1]	0.99496
chr6	rs2784218	51500396	A	G	2.25756e-01	4.85154e-02	2.81352e-06	2.52376e-02	[PKHD1]	0.99515
chr13	rs144066758	50898953	A	G	2.41607e-01	5.15496e-02	2.81630e-06	9.72623e-01	DLEU1---[]---DLEU7	0.99419
chr6	rs1819564	51505337	A	T	-2.25680e-01	4.85019e-02	2.81803e-06	9.74745e-01	[PKHD1]	0.99492
chr6	rs76079607	51431903	G	T	-2.26147e-01	4.86008e-02	2.82087e-06	9.74659e-01	TFAP2B---[]--PKHD1	0.98884
chr6	rs2784205	51492233	A	C	2.25350e-01	4.84333e-02	2.82254e-06	2.53072e-02	[PKHD1]	0.99652
chr13	rs35626583	53682393	D	I	7.78001e-02	1.66232e-02	2.82607e-06	3.82082e-01	OLFM4--[]	0.97536
chr6	rs140045475	51492313	G	T	2.37636e-01	5.10857e-02	2.83432e-06	2.35864e-02	[PKHD1]	0.96211
chr3	rs4416342	157841151	C	T	7.92071e-02	1.69178e-02	2.83650e-06	5.90882e-01	[RSRC1]	0.91728
chr9	rs10993341	97529606	C	T	1.57890e-01	3.36815e-02	2.84161e-06	9.36804e-01	[C9orf3]	0.99912
chr13	rs78327189	50900262	C	G	2.41631e-01	5.15757e-02	2.84274e-06	9.72634e-01	DLEU1---[]---DLEU7	0.99323
chr2	rs35290435	25321768	D	I	-7.57161e-02	1.61754e-02	2.84683e-06	4.33248e-01	[EFR3B]	0.99174
chr22	rs8141181	25917842	A	G	1.96887e-01	4.22732e-02	2.84801e-06	3.57964e-02	LRP5L---[]--GRK3	0.94433
chr5	rs60271	104078233	A	C	-8.01510e-02	1.71375e-02	2.85644e-06	6.83254e-01	[]	0.99537
chr6	rs2244619	51501728	A	T	2.25188e-01	4.84347e-02	2.87137e-06	2.53411e-02	[PKHD1]	0.99516
chr3	rs17718736	71555205	A	C	8.17683e-02	1.74724e-02	2.87605e-06	6.59244e-01	[FOXP1]	0.95616
chr13	rs117010378	50906639	A	C	2.43304e-01	5.19620e-02	2.88131e-06	9.72833e-01	DLEU1---[]---DLEU7	0.98349
chr6	rs17667073	51429437	C	T	-2.25830e-01	4.85838e-02	2.89061e-06	9.74657e-01	TFAP2B---[]--PKHD1	0.98947
chr9	rs10993340	97529408	A	C	1.57753e-01	3.36816e-02	2.89872e-06	9.36815e-01	[C9orf3]	0.99917
chr9	rs79069677	97530059	C	T	-1.57752e-01	3.36816e-02	2.89901e-06	6.31852e-02	[C9orf3]	0.99917
chr13	rs78630945	50910542	C	T	2.41857e-01	5.16686e-02	2.90089e-06	9.72634e-01	DLEU1---[]---DLEU7	0.98773
chr6	rs546865502	51497315	D	I	2.26947e-01	4.88353e-02	2.90103e-06	2.50858e-02	[PKHD1]	0.98764
chr13	rs4379958	58302111	A	G	1.35568e-01	2.90512e-02	2.90280e-06	9.24867e-02	[PCDH17]	0.91540
chr9	rs12346548	97544303	C	T	-1.57725e-01	3.36782e-02	2.90377e-06	6.32267e-02	[C9orf3]	0.99892
chr9	rs75698471	97527605	A	G	1.57721e-01	3.36814e-02	2.91187e-06	9.36816e-01	[C9orf3]	0.99919
chr9	rs12341764	97526526	A	G	-1.57707e-01	3.36812e-02	2.91701e-06	6.31841e-02	[C9orf3]	0.99920
chr10	rs2351358	87191554	G	T	-1.01109e-01	2.16116e-02	2.92404e-06	1.86714e-01	CCSER2---[]---GRID1	0.92634
chr9	rs10993362	97590535	G	T	-1.58544e-01	3.38645e-02	2.92740e-06	6.26378e-02	[C9orf3]	0.99733
chr9	rs76491653	97532666	C	T	-1.57641e-01	3.36737e-02	2.93032e-06	6.33046e-02	[C9orf3]	0.99784
chr9	rs12341814	97522915	A	G	1.57647e-01	3.36809e-02	2.94192e-06	9.36817e-01	[C9orf3]	0.99924
chr6	rs606875	51508309	C	G	2.25240e-01	4.85197e-02	2.97174e-06	2.52694e-02	[PKHD1]	0.99267
chr3	rs9853072	71555136	A	T	8.16374e-02	1.74707e-02	2.97670e-06	6.59358e-01	[FOXP1]	0.95640
chr9	rs141795736	97534027	D	I	-1.57514e-01	3.36752e-02	2.98729e-06	6.32089e-02	[C9orf3]	0.99926
chr6	rs573609	51501007	A	G	2.25525e-01	4.85943e-02	2.98973e-06	2.51769e-02	[PKHD1]	0.99473
chr3	rs56065148	117743277	A	G	-8.21878e-02	1.76127e-02	2.99926e-06	7.21229e-01	[]---IGSF11	0.99502
chr3	rs56247556	117743147	C	T	-8.22451e-02	1.76251e-02	2.99997e-06	7.20926e-01	[]---IGSF11	0.99277
chr6	rs66633887	107866011	D	I	7.71481e-02	1.65211e-02	3.01090e-06	5.88007e-01	[SOBP]	0.98382
chr6	rs2771013	51489064	A	G	-2.24477e-01	4.83890e-02	3.02252e-06	9.74654e-01	[PKHD1]	0.99729
chr6	rs10700140	51489781	D	I	2.25161e-01	4.85387e-02	3.02380e-06	2.53428e-02	[PKHD1]	0.99176
chr3	rs7638354	71548328	A	T	8.10176e-02	1.73576e-02	3.05338e-06	6.56267e-01	[FOXP1]	0.96402
chr5	rs2431108	103947968	C	T	-8.00869e-02	1.71738e-02	3.05418e-06	6.74454e-01	[]	0.97849
chr9	rs16911713	97571249	C	T	1.57349e-01	3.36772e-02	3.06354e-06	9.36660e-01	[C9orf3]	0.99720
chr9	rs150891531	97585477	C	T	-1.58059e-01	3.38312e-02	3.06871e-06	6.26560e-02	[C9orf3]	0.99855
chr11	rs10792095	57171123	A	G	1.19472e-01	2.56693e-02	3.07891e-06	1.05412e-01	[RP11-872D17.8]	0.98640
chr5	rs6870957	103868240	C	G	7.44915e-02	1.59721e-02	3.07928e-06	4.82749e-01	NUDT12---[]	0.99026
chr9	rs12348060	97581464	G	T	1.58036e-01	3.38315e-02	3.07940e-06	9.37347e-01	[C9orf3]	0.99856
chr2	rs519111	25333735	C	T	7.58818e-02	1.62674e-02	3.08232e-06	5.69126e-01	[EFR3B]	0.98126
chr18	rs9953723	66025619	C	T	-1.09070e-01	2.34296e-02	3.08800e-06	8.71260e-01	DSEL---[]---TMX3	0.99381
chr6	rs2661502	51509636	C	T	-2.24511e-01	4.84460e-02	3.09374e-06	9.74562e-01	[PKHD1]	0.99002
chr9	rs12347744	97575273	C	T	-1.58002e-01	3.38324e-02	3.09654e-06	6.26461e-02	[C9orf3]	0.99861
chr13	rs2096111	55072221	G	T	7.44424e-02	1.59662e-02	3.10194e-06	4.86074e-01	[]	0.99437
chr9	rs139965936	97582012	C	T	-1.57972e-01	3.38314e-02	3.10771e-06	6.26601e-02	[C9orf3]	0.99853
chr9	rs10993360	97587519	C	T	-1.59777e-01	3.42245e-02	3.12116e-06	6.18371e-02	[C9orf3]	0.98976
chr3	rs11711127	117518996	G	T	-8.37509e-02	1.79811e-02	3.12341e-06	7.33824e-01	[]	0.98636
chr3	rs60707757	117740993	C	G	8.19264e-02	1.75900e-02	3.13144e-06	2.79358e-01	[]---IGSF11	0.99636
chr11	rs10896617	57208915	C	T	1.19432e-01	2.56823e-02	3.13554e-06	1.04757e-01	SLC43A3--[]--RTN4RL2	0.97079
chr3	rs12635844	117738381	C	T	8.19191e-02	1.75897e-02	3.13667e-06	2.79288e-01	[]---IGSF11	0.99653
chr9	rs112045297	97526853	A	C	1.57164e-01	3.36767e-02	3.14554e-06	9.36758e-01	[C9orf3]	0.99821
chr6	rs2225241	51492286	C	T	-2.35649e-01	5.08936e-02	3.14699e-06	9.76087e-01	[PKHD1]	0.95587
chr9	rs3808890	97521810	A	G	-1.57135e-01	3.36758e-02	3.15658e-06	6.31912e-02	FBP1---[]C9orf3	0.99936
chr6	rs2661490	51492867	C	T	2.24950e-01	4.85896e-02	3.16318e-06	2.51886e-02	[PKHD1]	0.99472
chr6	rs6903564	51333423	A	C	-2.23670e-01	4.83218e-02	3.17969e-06	9.74527e-01	TFAP2B---[]---PKHD1	0.99286
chr11	rs10896615	57164280	C	T	-1.18728e-01	2.55487e-02	3.18748e-06	8.95691e-01	[RP11-872D17.8]	0.99645
chr16	rs72803697	53822183	C	T	7.62961e-02	1.63917e-02	3.20067e-06	3.96115e-01	[FTO]	0.98774
chr9	rs77820587	97518762	C	T	-1.57055e-01	3.36847e-02	3.21248e-06	6.31896e-02	FBP1---[]-C9orf3	0.99904
chr16	rs9930501	53830452	A	G	7.47850e-02	1.60711e-02	3.22672e-06	4.34992e-01	[FTO]	0.99943
chr9	rs12338982	97517835	G	T	1.57007e-01	3.36879e-02	3.24169e-06	9.36812e-01	FBP1---[]-C9orf3	0.99894
chr9	rs12337992	97520168	A	G	1.57926e-01	3.38844e-02	3.24190e-06	9.37479e-01	FBP1---[]-C9orf3	0.99733
chr9	rs12345763	97538619	C	G	-1.55592e-01	3.33895e-02	3.24955e-06	6.66810e-02	[C9orf3]	0.96600
chr9	rs925813	97525627	C	T	1.56828e-01	3.36549e-02	3.25392e-06	9.36240e-01	[C9orf3]	0.99166
chr13	rs2759700	53684042	C	T	7.71629e-02	1.65903e-02	3.25687e-06	3.80599e-01	OLFM4--[]	0.97919
chr7	rs2881758	134628088	A	C	-7.76454e-02	1.66871e-02	3.26040e-06	4.32505e-01	[CALD1]	0.95390
chr3	rs61424839	117743490	A	G	-8.17885e-02	1.75937e-02	3.26872e-06	7.20673e-01	[]---IGSF11	0.99612
chr3	rs57308391	117743538	C	T	-8.17883e-02	1.75937e-02	3.26903e-06	7.20673e-01	[]---IGSF11	0.99611
chr7	rs73093104	35078033	A	G	8.36647e-02	1.80007e-02	3.28122e-06	2.79417e-01	DPY19L1[]---TBX20	0.96016
chr9	rs60048957	97514674	A	G	-1.56940e-01	3.36951e-02	3.28888e-06	6.31860e-02	FBP1---[]-C9orf3	0.99869
chr3	rs73837362	71546321	A	G	8.14406e-02	1.75057e-02	3.28978e-06	6.61251e-01	[FOXP1]	0.95491
chr3	rs56380279	117743174	A	G	-8.19235e-02	1.76290e-02	3.29498e-06	7.20951e-01	[]---IGSF11	0.99273
chr3	rs6782296	117745881	A	G	8.17807e-02	1.75996e-02	3.30050e-06	2.79259e-01	[]---IGSF11	0.99547
chr9	rs12336061	97513774	A	G	1.56905e-01	3.36972e-02	3.31003e-06	9.36813e-01	FBP1---[]-C9orf3	0.99860
chr5	rs139528398	103827248	D	I	7.46886e-02	1.60665e-02	3.31800e-06	5.02921e-01	NUDT12---[]	0.98228
chr5	rs4703040	103879813	G	T	7.41883e-02	1.59609e-02	3.32401e-06	4.83258e-01	NUDT12---[]	0.99167
chr16	rs9930506	53830465	A	G	7.46689e-02	1.60680e-02	3.32775e-06	4.35077e-01	[FTO]	0.99991
chr6	rs34779206	147994952	C	T	-2.08044e-01	4.50340e-02	3.33710e-06	9.69520e-01	SAMD5---[]---SASH1	0.92436
chr9	rs12337706	97523154	A	G	-1.57522e-01	3.38421e-02	3.33848e-06	6.25605e-02	[C9orf3]	0.99889
chr3	rs2124549	117751753	A	G	8.17280e-02	1.75971e-02	3.33856e-06	2.79441e-01	[]---IGSF11	0.99583
chr9	rs9987803	97485004	C	T	-1.57758e-01	3.38926e-02	3.33938e-06	6.30182e-02	FBP1--[]--C9orf3	0.98665
chr16	rs56313538	53818834	A	G	7.64961e-02	1.64691e-02	3.35580e-06	3.94099e-01	[FTO]	0.98074
chr3	rs533080213	157888096	D	I	7.62164e-02	1.64033e-02	3.36218e-06	5.49148e-01	[RSRC1]	0.95224
chr1	rs1903372	72865045	A	G	7.68150e-02	1.65329e-02	3.37736e-06	6.13788e-01	NEGR1---[]	0.98973
chr16	rs3751814	53818724	A	G	-7.57301e-02	1.63091e-02	3.37873e-06	6.01498e-01	[FTO]	0.99325
chr9	rs7866487	97505318	A	G	1.56920e-01	3.37351e-02	3.38769e-06	9.36830e-01	FBP1---[]--C9orf3	0.99737
chr2	rs10208116	125312028	C	T	-1.54301e-01	3.33372e-02	3.40078e-06	9.42145e-01	[CNTNAP5]	0.98977
chr2	rs115019336	120647314	C	T	1.89270e-01	4.07072e-02	3.43692e-06	9.56518e-01	[PTPN4]	0.97947
chr9	rs60514919	97553468	A	G	1.57276e-01	3.38359e-02	3.44366e-06	9.37371e-01	[C9orf3]	0.99848
chr16	rs62033404	53822239	A	G	7.64442e-02	1.64781e-02	3.44929e-06	3.94950e-01	[FTO]	0.97952
chr6	rs3923954	107861550	C	T	-7.66637e-02	1.65165e-02	3.45008e-06	4.12381e-01	[SOBP]	0.98247
chr2	rs71397466	25302690	D	I	-7.51443e-02	1.61908e-02	3.45410e-06	4.33067e-01	[EFR3B]	0.98784
chr11	rs2846396	57149641	C	T	-1.20593e-01	2.60488e-02	3.47001e-06	8.99483e-01	PRG3-[]-PRG2	0.99174
chr16	rs9922619	53831771	G	T	7.45064e-02	1.60693e-02	3.50092e-06	4.34824e-01	[FTO]	0.99996
chr9	rs16911670	97505810	A	G	-1.56590e-01	3.37170e-02	3.50941e-06	6.31832e-02	FBP1---[]--C9orf3	0.99796
chr3	rs7648169	157864041	A	G	7.49967e-02	1.61759e-02	3.53200e-06	5.62839e-01	[RSRC1]	0.98703
chr9	rs12336437	97531079	C	T	-1.57054e-01	3.38355e-02	3.55373e-06	6.25569e-02	[C9orf3]	0.99915
chr9	rs41281168	97480140	A	T	-1.57121e-01	3.38562e-02	3.57376e-06	6.32147e-02	FBP1--[]--C9orf3	0.97983
chr3	rs6803402	117765968	C	T	-8.15953e-02	1.76218e-02	3.57406e-06	7.20560e-01	[]---IGSF11	0.99382
chr16	rs62033403	53822237	A	G	7.62295e-02	1.64662e-02	3.61534e-06	3.95290e-01	[FTO]	0.98042
chr6	rs2784192	51478675	A	G	-2.23485e-01	4.85557e-02	3.61635e-06	9.74774e-01	TFAP2B---[]-PKHD1	0.99432
chr3	rs6438431	117764777	A	C	8.14845e-02	1.76083e-02	3.62182e-06	2.79465e-01	[]---IGSF11	0.99489
chr5	rs537866099	104059655	D	I	7.90138e-02	1.70725e-02	3.62419e-06	3.29019e-01	[]	0.98135
chr9	rs12344256	97498046	A	T	-1.56743e-01	3.37999e-02	3.62742e-06	6.30697e-02	FBP1--[]--C9orf3	0.99560
chr1	rs534462578	73974514	D	I	7.60227e-02	1.64186e-02	3.63427e-06	5.30089e-01	[]---LRRIQ3	0.95301
chr16	rs9932754	53830491	C	T	-7.43602e-02	1.60681e-02	3.65266e-06	5.64867e-01	[FTO]	0.99990
chr1	rs1525989	73243035	A	G	-7.47117e-02	1.61396e-02	3.65270e-06	4.62484e-01	NEGR1---[]	0.98717
chr9	rs12343530	97532193	C	T	1.56953e-01	3.38555e-02	3.65358e-06	9.37484e-01	[C9orf3]	0.99861
chr11	rs3741085	57166969	C	T	1.18056e-01	2.55634e-02	3.66938e-06	1.04166e-01	[RP11-872D17.8]	0.99778
chr6	rs17667145	51431088	A	T	-2.32678e-01	5.05961e-02	3.67544e-06	9.75850e-01	TFAP2B---[]--PKHD1	0.95807
chr16	rs11075991	53819937	A	T	7.53321e-02	1.62867e-02	3.68765e-06	3.99571e-01	[FTO]	0.99753
chr9	rs9987493	97486935	C	T	1.56433e-01	3.37620e-02	3.69870e-06	9.36713e-01	FBP1--[]--C9orf3	0.99266
chr1	rs1830091	73212593	A	C	-7.43385e-02	1.60684e-02	3.70097e-06	4.63861e-01	NEGR1---[]	0.98431
chr3	rs6766453	117766280	A	C	8.14214e-02	1.76121e-02	3.70280e-06	2.79402e-01	[]---IGSF11	0.99474
chr9	rs12352856	97512298	A	G	1.56382e-01	3.37569e-02	3.71214e-06	9.36948e-01	FBP1---[]-C9orf3	0.99668
chr9	rs10993325	97479167	C	T	-1.57014e-01	3.38939e-02	3.71899e-06	6.31073e-02	FBP1--[]--C9orf3	0.97959
chr16	rs530568312	53822515	D	I	-7.53473e-02	1.62978e-02	3.72783e-06	5.97861e-01	[FTO]	0.99567
chr3	rs699920	157947175	A	G	-7.81366e-02	1.68982e-02	3.72802e-06	5.35878e-01	[RSRC1]	0.87751
chr2	rs493090	25303772	A	G	7.49007e-02	1.61952e-02	3.73794e-06	5.68582e-01	[EFR3B]	0.98858
chr3	rs36174890	117767934	C	T	-8.13838e-02	1.76119e-02	3.74055e-06	7.20549e-01	[]---IGSF11	0.99467
chr3	rs67135844	117762413	D	I	-8.17488e-02	1.76937e-02	3.75377e-06	7.21672e-01	[]---IGSF11	0.98773
chr9	rs34335636	97517216	C	T	1.57811e-01	3.40922e-02	3.77830e-06	9.37935e-01	FBP1---[]-C9orf3	0.99323
chr3	rs10934433	117769495	C	T	-8.13487e-02	1.76127e-02	3.78035e-06	7.20546e-01	[]---IGSF11	0.99458
chr22	rs59226697	25870037	C	G	1.56122e-01	3.38942e-02	3.78069e-06	5.48360e-02	LRP5L---[]--GRK3	0.99148
chr3	rs77830638	157863131	C	T	7.48120e-02	1.61868e-02	3.78931e-06	5.64074e-01	[RSRC1]	0.98787
chr9	rs2025793	97516688	A	G	-1.56323e-01	3.37770e-02	3.79355e-06	6.29697e-02	FBP1---[]-C9orf3	0.99643
chr13	rs2181389	53704246	A	G	-7.64413e-02	1.65476e-02	3.79656e-06	6.16849e-01	OLFM4--[]	0.98726
chr3	rs9852745	157856337	A	G	7.49096e-02	1.62094e-02	3.79778e-06	5.66909e-01	[RSRC1]	0.98588
chr5	rs72815870	144694152	A	T	-2.74083e-01	5.92354e-02	3.81496e-06	2.32877e-02	KCTD16---[]---PRELID2	0.84576
chr16	rs11075989	53819877	C	T	7.52380e-02	1.62916e-02	3.81776e-06	3.99517e-01	[FTO]	0.99610
chr6	rs148054659	51346384	G	T	2.19718e-01	4.78531e-02	3.82291e-06	2.60339e-02	TFAP2B---[]---PKHD1	0.99170
chr18	rs1943023	66024059	A	G	1.07647e-01	2.33455e-02	3.82863e-06	1.29258e-01	DSEL---[]---TMX3	0.99787
chr9	rs12345321	97513318	C	T	-1.55879e-01	3.36952e-02	3.82903e-06	6.32993e-02	FBP1---[]-C9orf3	0.99733
chr16	rs11075992	53820066	C	T	-7.51692e-02	1.62798e-02	3.83391e-06	6.00086e-01	[FTO]	0.99953
chr16	rs11075990	53819893	A	G	7.52194e-02	1.62930e-02	3.84590e-06	3.99480e-01	[FTO]	0.99588
chr2	rs6737961	125310461	A	G	-1.55092e-01	3.36961e-02	3.85634e-06	9.43043e-01	[CNTNAP5]	0.98487
chr3	rs74944238	157863353	A	G	7.47677e-02	1.61925e-02	3.86987e-06	5.63861e-01	[RSRC1]	0.98712
chr9	rs10993329	97489444	A	G	-1.55965e-01	3.37341e-02	3.88114e-06	6.32231e-02	FBP1--[]--C9orf3	0.99717
chr16	rs9933040	53830867	A	T	-7.41449e-02	1.60678e-02	3.89521e-06	5.64839e-01	[FTO]	0.99988
chr3	rs6441175	157857110	A	G	7.48911e-02	1.62241e-02	3.89666e-06	5.67732e-01	[RSRC1]	0.98563
chr1	rs2786521	98003268	A	C	7.97639e-02	1.72930e-02	3.90543e-06	3.28956e-01	[DPYD]	0.96915
chr3	rs147750803	157863952	A	C	7.48069e-02	1.62078e-02	3.90613e-06	5.64003e-01	[RSRC1]	0.98552
chr9	rs79654060	97509663	A	G	1.56536e-01	3.38694e-02	3.91227e-06	9.37458e-01	FBP1---[]--C9orf3	0.99796
chr3	rs1609524	157859505	C	T	7.47045e-02	1.61875e-02	3.91656e-06	5.63800e-01	[RSRC1]	0.98731
chr9	rs12336308	97538595	G	T	-1.59887e-01	3.46177e-02	3.97049e-06	6.09863e-02	[C9orf3]	0.97825
chr9	rs112794481	97488227	A	C	1.55854e-01	3.37507e-02	3.98666e-06	9.36834e-01	FBP1--[]--C9orf3	0.99579
chr2	rs7601825	125313152	A	C	1.53052e-01	3.33050e-02	3.99449e-06	5.78970e-02	[CNTNAP5]	0.99231
chr6	rs144170427	147997958	D	I	-2.07410e-01	4.52703e-02	4.01971e-06	9.69702e-01	SAMD5---[]---SASH1	0.92190
chr9	rs1028843	97476466	C	G	-1.56062e-01	3.38121e-02	4.03706e-06	6.32818e-02	FBP1--[]--C9orf3	0.97899
chr2	rs7601703	125313021	A	G	1.52964e-01	3.33021e-02	4.03800e-06	5.78990e-02	[CNTNAP5]	0.99248
chr3	rs13065148	157863013	A	G	-7.45315e-02	1.61724e-02	4.03881e-06	4.36454e-01	[RSRC1]	0.98845
chr6	rs1832931	51351356	C	T	-2.19137e-01	4.78451e-02	4.04095e-06	9.73942e-01	TFAP2B---[]---PKHD1	0.99095
chr1	rs2815767	72866847	A	G	7.61948e-02	1.65320e-02	4.04270e-06	6.13288e-01	NEGR1---[]	0.98954
chr6	rs71763197	105232460	D	I	-7.84807e-02	1.70289e-02	4.05468e-06	3.60602e-01	[HACE1]	0.97220
chr22	rs115716264	25909219	C	T	-1.87695e-01	4.09461e-02	4.08302e-06	9.63273e-01	LRP5L---[]--GRK3	0.97973
chr9	rs148425645	97482717	A	G	1.56089e-01	3.38366e-02	4.08430e-06	9.36807e-01	FBP1--[]--C9orf3	0.98264
chr3	rs73168400	117661691	C	T	-8.31146e-02	1.80618e-02	4.09656e-06	7.39337e-01	[]---IGSF11	0.98615
chr16	rs7202116	53821615	A	G	7.50008e-02	1.62928e-02	4.10228e-06	3.99338e-01	[FTO]	0.99830
chr3	rs6777968	157857972	A	G	-7.45751e-02	1.61937e-02	4.10485e-06	4.35546e-01	[RSRC1]	0.98737
chr16	rs11642841	53845487	A	C	-7.53929e-02	1.63788e-02	4.10487e-06	6.02621e-01	[FTO]	0.96512
chr3	rs6438430	117663518	A	G	-8.30512e-02	1.80507e-02	4.11006e-06	7.39270e-01	[]---IGSF11	0.98779
chr5	rs161645	104069917	A	G	-7.85343e-02	1.70670e-02	4.11788e-06	6.82547e-01	[]	0.99786
chr3	rs67052238	157869872	D	I	-7.46208e-02	1.62074e-02	4.12600e-06	4.35319e-01	[RSRC1]	0.98639
chr1	rs2613473	72866971	A	G	-7.61240e-02	1.65329e-02	4.13235e-06	3.86273e-01	NEGR1---[]	0.99003
chr6	rs6923721	51354417	C	T	2.18876e-01	4.78379e-02	4.13576e-06	2.60222e-02	TFAP2B---[]---PKHD1	0.99279
chr16	rs11075988	53819771	A	G	-7.48924e-02	1.62754e-02	4.13647e-06	5.99918e-01	[FTO]	0.99998
chr16	rs7193144	53810686	C	T	-7.49043e-02	1.62794e-02	4.14488e-06	5.99226e-01	[FTO]	0.99841
chr13	rs200509	30903943	C	T	-7.73244e-02	1.68078e-02	4.14651e-06	6.61377e-01	KATNAL1--[]--UBE2L5P	0.98275
chr1	rs34764847	73227840	D	I	-7.40755e-02	1.60937e-02	4.14868e-06	4.56759e-01	NEGR1---[]	0.98484
chr3	rs6765407	117769305	C	T	-8.10968e-02	1.76322e-02	4.15104e-06	7.20937e-01	[]---IGSF11	0.99327
chr6	rs17666418	51316167	A	G	-2.20278e-01	4.81586e-02	4.16124e-06	9.74327e-01	TFAP2B---[]---PKHD1	0.99315
chr3	rs73182464	117521896	A	G	8.26120e-02	1.79658e-02	4.16534e-06	2.65915e-01	[]	0.98897
chr3	rs4680417	157868904	A	G	-7.44865e-02	1.61860e-02	4.16990e-06	4.35855e-01	[RSRC1]	0.98807
chr3	rs1589526	157856146	A	C	-7.46602e-02	1.62248e-02	4.17696e-06	4.32225e-01	[RSRC1]	0.98552
chr13	rs2759694	53695378	A	G	-7.62233e-02	1.65716e-02	4.17740e-06	6.18810e-01	OLFM4--[]	0.98291
chr9	rs74587545	97501201	C	T	1.56156e-01	3.38874e-02	4.17802e-06	9.37437e-01	FBP1--[]--C9orf3	0.99717
chr3	rs74481668	157863961	A	C	7.45324e-02	1.62004e-02	4.19522e-06	5.63780e-01	[RSRC1]	0.98592
chr3	rs11922188	157862154	A	G	-7.44888e-02	1.61915e-02	4.19868e-06	4.35571e-01	[RSRC1]	0.98784
chr6	rs4945779	107863078	A	G	7.59774e-02	1.65138e-02	4.20091e-06	5.87988e-01	[SOBP]	0.98272
chr13	rs200507	30902902	C	T	7.73021e-02	1.68155e-02	4.21538e-06	3.39729e-01	KATNAL1--[]--UBE2L5P	0.97996
chr7	rs2021177	35020188	C	T	-7.98712e-02	1.73775e-02	4.21687e-06	7.02239e-01	[DPY19L1]	0.98403
chr3	rs73168399	117661669	A	G	-8.30048e-02	1.80616e-02	4.21723e-06	7.39342e-01	[]---IGSF11	0.98618
chr6	rs12177561	105190492	A	G	7.72423e-02	1.67904e-02	4.21916e-06	6.34886e-01	[HACE1]	0.98832
chr6	rs78837820	51315192	A	G	2.20159e-01	4.81628e-02	4.22047e-06	2.56784e-02	TFAP2B---[]---PKHD1	0.99299
chr2	rs567359	25304574	A	G	-7.43383e-02	1.61626e-02	4.22536e-06	4.33708e-01	[EFR3B]	0.99064
chr3	rs7645475	157870451	A	G	-7.44883e-02	1.61964e-02	4.22751e-06	4.35475e-01	[RSRC1]	0.98721
chr3	rs73182462	117521519	A	G	8.25623e-02	1.79687e-02	4.23634e-06	2.65872e-01	[]	0.98877
chr3	rs4318510	157856421	C	T	-7.45550e-02	1.62126e-02	4.23793e-06	4.32686e-01	[RSRC1]	0.98600
chr6	rs62416012	67315312	A	T	-1.72465e-01	3.76633e-02	4.24895e-06	9.51518e-01	EYS---[]	0.91007
chr3	rs6776109	157869705	A	G	7.44098e-02	1.61845e-02	4.25706e-06	5.64113e-01	[RSRC1]	0.98818
chr1	rs5775147:GA	73253766	D	I	-7.46425e-02	1.62367e-02	4.26115e-06	4.60492e-01	NEGR1---[]	0.97687
chr1	rs12127723	73141767	A	G	-7.45441e-02	1.62197e-02	4.28555e-06	4.67204e-01	NEGR1---[]	0.95504
chr16	rs66908032	53822142	A	C	-7.48534e-02	1.62935e-02	4.28863e-06	6.00429e-01	[FTO]	0.99832
chr3	rs4261833	157877216	C	T	-7.43687e-02	1.61814e-02	4.29135e-06	4.36012e-01	[RSRC1]	0.98859
chr3	rs62247035	71546358	A	G	8.00968e-02	1.74242e-02	4.29692e-06	6.59563e-01	[FOXP1]	0.96094
chr9	rs76814585	97495527	C	T	1.55993e-01	3.38952e-02	4.29709e-06	9.37418e-01	FBP1--[]--C9orf3	0.99670
chr16	rs3751812	53818460	G	T	7.48274e-02	1.62934e-02	4.32027e-06	3.98201e-01	[FTO]	0.99990
chr16	rs62033399	53810943	C	T	7.47265e-02	1.62749e-02	4.34139e-06	4.00517e-01	[FTO]	0.99914
chr3	rs4336069	157885022	C	G	-7.42929e-02	1.61734e-02	4.34142e-06	4.36337e-01	[RSRC1]	0.98966
chr6	rs10498784	51342001	C	G	-2.18309e-01	4.78194e-02	4.34744e-06	9.73918e-01	TFAP2B---[]---PKHD1	0.99281
chr1	rs11210055	73230347	C	T	7.35818e-02	1.60204e-02	4.34772e-06	5.44657e-01	NEGR1---[]	0.99308
chr3	rs13060100	157885282	A	G	-7.43040e-02	1.61782e-02	4.35570e-06	4.35425e-01	[RSRC1]	0.98949
chr6	rs10498785	51353096	A	G	-2.19942e-01	4.81876e-02	4.36342e-06	9.74063e-01	TFAP2B---[]---PKHD1	0.98267
chr10	rs10509521	87189449	C	T	9.40143e-02	2.04614e-02	4.37915e-06	8.02977e-01	CCSER2---[]---GRID1	0.99171
chr2	rs565906	25308576	C	T	7.40308e-02	1.61224e-02	4.38267e-06	5.66447e-01	[EFR3B]	0.99586
chr3	rs7623618	157857462	A	G	-7.42736e-02	1.61785e-02	4.39648e-06	4.36271e-01	[RSRC1]	0.98770
chr3	rs6777853	157857861	A	G	-7.42196e-02	1.61712e-02	4.42338e-06	4.36272e-01	[RSRC1]	0.98861
chr3	rs4561782	157877708	A	G	7.42755e-02	1.61839e-02	4.42666e-06	5.63874e-01	[RSRC1]	0.98810
chr16	rs9923312	53819367	A	G	-7.46671e-02	1.62782e-02	4.43819e-06	6.00013e-01	[FTO]	0.99968
chr6	rs74818400	51311932	C	G	2.19679e-01	4.81683e-02	4.44217e-06	2.56965e-02	TFAP2B---[]---PKHD1	0.99299
chr3	rs55958423	117665187	C	T	-8.26675e-02	1.80313e-02	4.44623e-06	7.38153e-01	[]---IGSF11	0.98691
chr9	rs12348206	97475320	C	G	-1.55468e-01	3.38324e-02	4.44988e-06	6.32888e-02	FBP1--[]--C9orf3	0.97717
chr7	rs376431818	35035529	D	I	-8.09264e-02	1.76487e-02	4.45096e-06	6.61291e-01	[DPY19L1]	0.89463
chr6	rs6915021	51372498	A	T	2.18554e-01	4.79300e-02	4.46101e-06	2.60088e-02	TFAP2B---[]---PKHD1	0.99337
chr6	rs6927323	51367305	C	G	2.18172e-01	4.78517e-02	4.47193e-06	2.60408e-02	TFAP2B---[]---PKHD1	0.99435
chr1	rs6669872	73230928	C	T	-7.32906e-02	1.59830e-02	4.50387e-06	4.63541e-01	NEGR1---[]	0.99734
chr5	rs200312312	104002346	C	T	-8.11084e-02	1.76983e-02	4.50772e-06	6.77491e-01	[]	0.91402
chr3	rs7629021	157864618	G	T	7.41675e-02	1.61745e-02	4.51226e-06	5.63688e-01	[RSRC1]	0.98838
chr16	rs9936385	53819169	C	T	-7.46672e-02	1.62921e-02	4.52147e-06	6.00615e-01	[FTO]	0.99623
chr1	rs6700560	73230620	C	T	7.32727e-02	1.59820e-02	4.52235e-06	5.36470e-01	NEGR1---[]	0.99740
chr3	rs4271876	157867635	A	C	-7.41398e-02	1.61717e-02	4.53233e-06	4.36369e-01	[RSRC1]	0.98866
chr3	rs9846988	157862031	A	G	-7.41284e-02	1.61712e-02	4.54470e-06	4.36304e-01	[RSRC1]	0.98867
chr2	rs71397467	25310231	D	I	7.48360e-02	1.63277e-02	4.55713e-06	5.36906e-01	[EFR3B]	0.95287
chr3	rs4410410	157894284	A	C	-7.41078e-02	1.61694e-02	4.56106e-06	4.36048e-01	[RSRC1]	0.98994
chr3	rs4679821	157859169	A	G	7.41115e-02	1.61717e-02	4.57043e-06	5.63751e-01	[RSRC1]	0.98865
chr16	rs11075987	53815161	G	T	-7.31229e-02	1.59589e-02	4.57117e-06	4.98444e-01	[FTO]	0.99963
chr16	rs9922708	53831146	C	T	7.36155e-02	1.60696e-02	4.57521e-06	4.35076e-01	[FTO]	0.99983
chr2	rs144106108	125309628	D	I	1.52013e-01	3.32843e-02	4.58066e-06	5.79268e-02	[CNTNAP5]	0.99230
chr3	rs7629341	157865146	C	G	7.41162e-02	1.61752e-02	4.58610e-06	5.63447e-01	[RSRC1]	0.98780
chr6	rs149322018	51310612	A	G	-2.19358e-01	4.81717e-02	4.59575e-06	9.74295e-01	TFAP2B---[]---PKHD1	0.99277
chr6	rs6914424	51372103	C	G	2.17940e-01	4.78595e-02	4.59581e-06	2.60552e-02	TFAP2B---[]---PKHD1	0.99454
chr6	rs6914834	51372357	A	C	-2.17941e-01	4.78604e-02	4.59722e-06	9.73947e-01	TFAP2B---[]---PKHD1	0.99460
chr3	rs34402121	157952387	D	I	7.59554e-02	1.65769e-02	4.60147e-06	6.21289e-01	[RSRC1]	0.98218
chr16	rs17817449	53813367	G	T	-7.44950e-02	1.62684e-02	4.60706e-06	5.99309e-01	[FTO]	0.99999
chr6	rs142301545	51373008	C	G	2.17895e-01	4.78616e-02	4.62168e-06	2.60541e-02	TFAP2B---[]---PKHD1	0.99456
chr11	rs1867128	57141310	A	T	-1.19859e-01	2.62297e-02	4.63661e-06	8.98557e-01	P2RX3-[]-PRG3	0.97303
chr3	rs7623107	157870421	A	T	7.41120e-02	1.61826e-02	4.63806e-06	5.64030e-01	[RSRC1]	0.98773
chr2	rs72968799	125309482	A	T	1.51905e-01	3.32817e-02	4.64484e-06	5.79290e-02	[CNTNAP5]	0.99235
chr2	rs13430312	125308980	A	G	1.51912e-01	3.32835e-02	4.64495e-06	5.78886e-02	[CNTNAP5]	0.99232
chr3	rs6786057	157878192	A	T	7.40346e-02	1.61673e-02	4.64799e-06	5.63474e-01	[RSRC1]	0.98924
chr6	rs7764251	105197091	G	T	-7.72639e-02	1.68737e-02	4.68024e-06	3.53269e-01	[HACE1]	0.99510
chr3	rs7617503	157885932	C	T	7.40837e-02	1.61839e-02	4.68507e-06	5.63925e-01	[RSRC1]	0.98855
chr2	rs6737746	125310339	A	G	-1.51893e-01	3.32924e-02	4.68561e-06	9.42079e-01	[CNTNAP5]	0.99222
chr1	rs1525986	73237902	C	T	7.35233e-02	1.60643e-02	4.69619e-06	5.36553e-01	NEGR1---[]	0.99240
chr6	rs115252420	51379055	A	T	2.17825e-01	4.78811e-02	4.69797e-06	2.60910e-02	TFAP2B---[]---PKHD1	0.99350
chr16	rs9923233	53819198	C	G	-7.45708e-02	1.62998e-02	4.69978e-06	6.00961e-01	[FTO]	0.99561
chr3	rs4558712	157877098	A	G	7.39987e-02	1.61685e-02	4.70523e-06	5.63510e-01	[RSRC1]	0.98916
chr9	rs9987549	97486369	A	G	1.56009e-01	3.40388e-02	4.70674e-06	9.37717e-01	FBP1--[]--C9orf3	0.98957
chr5	rs10074684	104734837	C	T	-9.11602e-02	1.99065e-02	4.71079e-06	2.07760e-01	[]	0.99629
chr13	rs139916933	57031858	D	I	8.07840e-02	1.76561e-02	4.71945e-06	5.14706e-01	[]---PRR20A	0.82226
chr2	rs72968797	125309254	G	T	-1.51775e-01	3.32782e-02	4.72150e-06	9.42042e-01	[CNTNAP5]	0.99213
chr3	rs4320040	157884946	G	T	-7.39875e-02	1.61717e-02	4.74098e-06	4.35799e-01	[RSRC1]	0.98989
chr3	rs11374960	157885848	D	I	7.40188e-02	1.61803e-02	4.75266e-06	5.64366e-01	[RSRC1]	0.98900
chr3	rs1610269	157884416	G	T	7.39747e-02	1.61719e-02	4.76076e-06	5.64208e-01	[RSRC1]	0.98984
chr6	rs77988755	51380999	C	T	-2.17681e-01	4.78831e-02	4.77175e-06	9.73895e-01	TFAP2B---[]--PKHD1	0.99326
chr1	rs1525988	73241398	C	T	7.35881e-02	1.60922e-02	4.78511e-06	5.36869e-01	NEGR1---[]	0.99107
chr12	rs7134161	102166912	A	C	-7.75517e-02	1.69629e-02	4.79476e-06	5.49532e-01	[GNPTAB]	0.89021
chr3	rs4396839	157884762	A	G	7.39609e-02	1.61757e-02	4.80464e-06	5.63948e-01	[RSRC1]	0.98902
chr3	rs60405683	71538137	A	C	7.90968e-02	1.73003e-02	4.84013e-06	6.58015e-01	[FOXP1]	0.97013
chr1	rs4650152	73238360	A	G	7.33982e-02	1.60649e-02	4.87828e-06	5.36985e-01	NEGR1---[]	0.99290
chr3	rs75643565	117660792	C	T	-8.23910e-02	1.80480e-02	4.88289e-06	7.39322e-01	[]---IGSF11	0.98820
chr3	rs6441176	157888553	G	T	-7.38840e-02	1.61709e-02	4.88320e-06	4.35811e-01	[RSRC1]	0.99005
chr5	rs559756855	103998895	D	I	-7.49328e-02	1.63996e-02	4.89153e-06	4.05566e-01	[]	0.97463
chr3	rs7629518	157895251	A	G	-7.38594e-02	1.61670e-02	4.89321e-06	4.35886e-01	[RSRC1]	0.99027
chr1	rs4146851	73240302	A	T	-7.34367e-02	1.60757e-02	4.89386e-06	4.63196e-01	NEGR1---[]	0.99239
chr16	rs7202296	53821690	A	G	7.43366e-02	1.62793e-02	4.89826e-06	4.00104e-01	[FTO]	0.99959
chr6	rs145355230	88345942	A	G	1.95810e-01	4.28257e-02	4.90832e-06	9.59512e-01	[ORC3]	0.98228
chr1	rs1358042	73241894	C	G	-7.35089e-02	1.60973e-02	4.93267e-06	4.63559e-01	NEGR1---[]	0.99099
chr6	rs79557788	51385058	A	G	-2.17321e-01	4.78878e-02	4.96060e-06	9.73868e-01	TFAP2B---[]--PKHD1	0.99288
chr3	rs11285476	157878721	D	I	-7.38069e-02	1.61670e-02	4.96925e-06	4.36570e-01	[RSRC1]	0.98914
chr1	rs12736962	73225265	C	T	7.30371e-02	1.60046e-02	5.00482e-06	5.36367e-01	NEGR1---[]	0.99382
chr1	rs1358041	73241582	C	G	-7.34377e-02	1.60933e-02	5.01036e-06	4.63513e-01	NEGR1---[]	0.99117
chr6	rs2661506	51505021	C	T	-2.19408e-01	4.83779e-02	5.01543e-06	9.74443e-01	[PKHD1]	0.98946
chr16	rs17817712	53821125	A	G	7.43245e-02	1.62946e-02	5.01628e-06	3.98251e-01	[FTO]	0.99977
chr3	rs9290022	157896157	A	G	-7.37887e-02	1.61712e-02	5.02455e-06	4.36076e-01	[RSRC1]	0.98955
chr3	rs1499975	117802643	A	C	8.14420e-02	1.78630e-02	5.03153e-06	2.79708e-01	[]---IGSF11	0.96983
chr1	rs6667201	73230678	C	T	-7.29180e-02	1.59827e-02	5.03272e-06	4.63644e-01	NEGR1---[]	0.99720
chr1	rs11327224	73231824	D	I	-7.29543e-02	1.59947e-02	5.06067e-06	4.63381e-01	NEGR1---[]	0.99652
chr1	rs7531927	73236487	C	G	-7.31721e-02	1.60441e-02	5.07212e-06	4.63050e-01	NEGR1---[]	0.99433
chr9	rs10512234	97509909	G	T	1.55631e-01	3.40811e-02	5.09589e-06	9.37925e-01	FBP1---[]--C9orf3	0.99242
chr1	rs5775145	73241240	D	I	-7.34113e-02	1.61002e-02	5.09740e-06	4.63487e-01	NEGR1---[]	0.98973
chr1	rs5775147:GAA	73253766	D	I	7.39922e-02	1.62280e-02	5.09960e-06	5.33860e-01	NEGR1---[]	0.97682
chr1	rs10674615	98003091	D	I	7.88685e-02	1.73086e-02	5.10716e-06	3.28722e-01	[DPYD]	0.96790
chr3	rs7651288	157895029	A	C	7.37944e-02	1.61848e-02	5.10879e-06	5.64424e-01	[RSRC1]	0.98851
chr16	rs7206122	53822440	A	G	-7.41907e-02	1.62793e-02	5.11227e-06	5.99687e-01	[FTO]	0.99920
chr7	rs10242954	35251096	G	T	8.07355e-02	1.77192e-02	5.11751e-06	3.36479e-01	[TBX20]	0.88366
chr16	rs17817497	53815435	C	T	-7.42322e-02	1.62900e-02	5.12263e-06	6.01136e-01	[FTO]	0.99965
chr1	rs1525987	73241105	C	T	7.33183e-02	1.60843e-02	5.12813e-06	5.36812e-01	NEGR1---[]	0.99189
chr1	rs1405052	73235279	A	C	-7.30927e-02	1.60350e-02	5.12999e-06	4.62982e-01	NEGR1---[]	0.99485
chr16	rs56137030	53825905	A	G	-7.42578e-02	1.62978e-02	5.13759e-06	6.01756e-01	[FTO]	0.99963
chr6	rs17666863	51399849	A	C	2.17264e-01	4.79525e-02	5.14402e-06	2.60881e-02	TFAP2B---[]--PKHD1	0.99195
chr16	rs7185735	53822651	A	G	7.41631e-02	1.62790e-02	5.15157e-06	4.00297e-01	[FTO]	0.99928
chr16	rs9939609	53820527	A	T	-7.41602e-02	1.62785e-02	5.15274e-06	5.99849e-01	[FTO]	0.99980
chr6	rs116249937	51306025	A	G	-2.18191e-01	4.81712e-02	5.16773e-06	9.74264e-01	TFAP2B---[]---PKHD1	0.99194
chr6	rs115889716	51306004	C	T	-2.18178e-01	4.81713e-02	5.17454e-06	9.74263e-01	TFAP2B---[]---PKHD1	0.99194
chr1	rs12039430	73926994	A	T	-7.32130e-02	1.60682e-02	5.17461e-06	4.94815e-01	[]---LRRIQ3	0.99006
chr16	rs7190396	53822502	G	T	-7.41586e-02	1.62816e-02	5.17682e-06	5.99763e-01	[FTO]	0.99910
chr10	rs146902671	87177288	D	I	-9.27186e-02	2.03371e-02	5.19138e-06	1.99768e-01	CCSER2---[]---GRID1	0.98940
chr3	rs6762154	157878387	A	G	-7.36545e-02	1.61679e-02	5.20400e-06	4.36691e-01	[RSRC1]	0.98896
chr1	rs11210056	73242477	G	T	-7.33501e-02	1.61022e-02	5.20460e-06	4.63103e-01	NEGR1---[]	0.99094
chr3	rs4320039	157884843	A	T	-7.37075e-02	1.61803e-02	5.20927e-06	4.36157e-01	[RSRC1]	0.98888
chr16	rs62033405	53822387	C	T	7.42014e-02	1.62959e-02	5.20941e-06	3.98435e-01	[FTO]	0.99923
chr3	rs34005788	157831160	D	I	7.66226e-02	1.68220e-02	5.21304e-06	5.28327e-01	[RSRC1]	0.88747
chr1	rs7549440	73244475	C	T	-7.34032e-02	1.61171e-02	5.22739e-06	4.63270e-01	NEGR1---[]	0.98934
chr11	rs10792093	57153948	G	T	1.19248e-01	2.62401e-02	5.22933e-06	9.96295e-02	PRG3-[]PRG2	0.98510
chr1	rs12729247	73239463	A	G	-7.31877e-02	1.60703e-02	5.23060e-06	4.63164e-01	NEGR1---[]	0.99264
chr16	rs9927317:G	53820996	C	G	7.41464e-02	1.62877e-02	5.23714e-06	3.98948e-01	[FTO]	0.99952
chr9	rs10993363	97597055	A	G	-1.55562e-01	3.41114e-02	5.24136e-06	6.23672e-02	[C9orf3]	0.98814
chr6	rs111428475	51397733	C	T	-2.16801e-01	4.79068e-02	5.27590e-06	9.73739e-01	TFAP2B---[]--PKHD1	0.98720
chr1	rs1405056	73232554	C	T	7.31207e-02	1.60623e-02	5.27980e-06	5.40857e-01	NEGR1---[]	0.98927
chr1	rs11315343	73870285	D	I	7.39582e-02	1.62466e-02	5.28048e-06	5.11034e-01	[]---LRRIQ3	0.96743
chr6	rs1535286	107833160	C	G	7.55074e-02	1.65842e-02	5.28344e-06	5.90640e-01	[SOBP]	0.97513
chr3	rs7628936	157894615	A	G	-7.35323e-02	1.61541e-02	5.29532e-06	4.36388e-01	[RSRC1]	0.99086
chr10	rs7897371	87188475	C	G	9.30229e-02	2.04266e-02	5.31784e-06	8.02259e-01	CCSER2---[]---GRID1	0.99234
chr6	rs9322812	105194651	A	G	-7.67311e-02	1.68573e-02	5.32718e-06	3.53376e-01	[HACE1]	0.99659
chr3	rs9839426	117784815	A	G	-8.04357e-02	1.76890e-02	5.32969e-06	7.20020e-01	[]---IGSF11	0.99001
chr1	rs1525991	73246455	G	T	7.33862e-02	1.61281e-02	5.33144e-06	5.36489e-01	NEGR1---[]	0.98853
chr16	rs767225987	53812784	D	I	-7.51755e-02	1.65293e-02	5.34396e-06	6.04392e-01	[FTO]	0.97229
chr1	rs5775188	73948998	D	I	7.28123e-02	1.60041e-02	5.34515e-06	5.05712e-01	[]---LRRIQ3	0.99514
chr3	rs7629432	157895285	C	T	7.34965e-02	1.61536e-02	5.34808e-06	5.63606e-01	[RSRC1]	0.99091
chr9	rs143845824	97474225	D	I	-1.54394e-01	3.38837e-02	5.35069e-06	6.37439e-02	FBP1--[]--C9orf3	0.96546
chr10	rs2351357	87188417	A	C	-9.28441e-02	2.03935e-02	5.35162e-06	1.99525e-01	CCSER2---[]---GRID1	0.98960
chr1	rs1405055	73232547	A	T	7.29707e-02	1.60422e-02	5.36956e-06	5.32527e-01	NEGR1---[]	0.98958
chr3	rs9824647	192436	C	T	7.50171e-02	1.65008e-02	5.38461e-06	3.65182e-01	[]--CHL1	0.99170
chr5	rs17348303	165047906	C	G	-9.80884e-02	2.15980e-02	5.39469e-06	8.37611e-01	[]	0.98280
chr1	rs11587164	73262105	C	T	7.39364e-02	1.62587e-02	5.40122e-06	5.37074e-01	NEGR1---[]	0.97161
chr10	rs4304708	87184801	A	G	-9.27772e-02	2.03885e-02	5.40831e-06	1.97787e-01	CCSER2---[]---GRID1	0.99478
chr1	rs1338649	73893632	C	T	7.34778e-02	1.61587e-02	5.40872e-06	5.22730e-01	[]---LRRIQ3	0.98281
chr6	rs963949	105174273	C	T	7.71113e-02	1.69545e-02	5.42201e-06	6.46271e-01	[]-HACE1	0.97767
chr1	rs11589504	73247219	A	G	-7.33644e-02	1.61364e-02	5.42643e-06	4.63390e-01	NEGR1---[]	0.98780
chr3	rs11382840	157871631	D	I	7.36464e-02	1.62000e-02	5.44563e-06	5.66008e-01	[RSRC1]	0.98715
chr6	rs4403255	51306493	A	T	-2.17538e-01	4.81497e-02	5.46417e-06	9.74153e-01	TFAP2B---[]---PKHD1	0.98969
chr3	rs73178510	117689733	A	C	-8.15673e-02	1.79608e-02	5.46816e-06	7.37896e-01	[]---IGSF11	0.99384
chr1	rs12145482	73227348	A	G	7.27144e-02	1.59992e-02	5.46842e-06	5.36718e-01	NEGR1---[]	0.99487
chr6	rs75726370	51397782	C	G	-2.16861e-01	4.79988e-02	5.46945e-06	9.73931e-01	TFAP2B---[]--PKHD1	0.99073
chr3	rs386398357	157948927	D	I	-7.55306e-02	1.66178e-02	5.48680e-06	3.70918e-01	[RSRC1]	0.98590
chr10	rs10749522	87189947	C	T	9.29287e-02	2.04365e-02	5.49289e-06	8.02281e-01	CCSER2---[]---GRID1	0.99120
chr3	rs34551128	157933088	D	I	-7.62157e-02	1.67708e-02	5.50153e-06	3.80826e-01	[RSRC1]	0.95828
chr6	rs7773123	105173726	A	G	7.70609e-02	1.69549e-02	5.50168e-06	6.46178e-01	[]-HACE1	0.97756
chr10	rs7087138	87175763	A	C	9.22996e-02	2.03017e-02	5.51425e-06	8.01876e-01	CCSER2---[]---GRID1	0.99890
chr13	rs1336228	55043072	C	T	-7.26912e-02	1.60018e-02	5.51482e-06	5.25870e-01	[]	0.99343
chr3	rs556035581	117520445	D	I	-7.58956e-02	1.67128e-02	5.51753e-06	6.28116e-01	[]	0.95979
chr1	rs35909727	73877375	D	I	-7.30648e-02	1.60831e-02	5.52071e-06	4.76490e-01	[]---LRRIQ3	0.99125
chr5	rs72815840	144626471	C	T	-2.54447e-01	5.59342e-02	5.52179e-06	2.37647e-02	KCTD16---[]---PRELID2	0.93927
chr6	rs12183038	105190335	G	T	7.65173e-02	1.68401e-02	5.53461e-06	6.46745e-01	[HACE1]	0.99797
chr16	rs7187250	53810546	A	C	-7.40004e-02	1.62988e-02	5.54645e-06	5.99837e-01	[FTO]	0.99714
chr6	rs9391238	105197874	A	G	-7.66247e-02	1.68657e-02	5.54868e-06	3.53570e-01	[HACE1]	0.99536
chr6	rs117473592	88437041	A	G	2.01691e-01	4.43590e-02	5.55111e-06	9.60501e-01	AKIRIN2--[]---SPACA1	0.93392
chr16	rs9935401	53816838	A	G	-7.39071e-02	1.62789e-02	5.55197e-06	5.99538e-01	[FTO]	0.99964
chr1	rs6694593	73259074	C	T	-7.36934e-02	1.62291e-02	5.57546e-06	4.63401e-01	NEGR1---[]	0.97599
chr10	rs2351347	87174520	A	G	-9.21585e-02	2.02870e-02	5.61142e-06	1.98120e-01	CCSER2---[]---GRID1	0.99980
chr13	rs1343603	53679958	A	G	-7.69338e-02	1.69564e-02	5.61615e-06	6.59159e-01	OLFM4--[]	0.97879
chr10	rs7910963	87185234	A	G	-9.26882e-02	2.04053e-02	5.62067e-06	1.97560e-01	CCSER2---[]---GRID1	0.99369
chr16	rs8050136	53816275	A	C	-7.38437e-02	1.62744e-02	5.62212e-06	5.99436e-01	[FTO]	0.99999
chr10	rs2351348	87174959	G	T	9.21623e-02	2.02907e-02	5.62785e-06	8.01890e-01	CCSER2---[]---GRID1	0.99959
chr1	rs12239956	73944904	A	T	7.26082e-02	1.59986e-02	5.63745e-06	5.07644e-01	[]---LRRIQ3	0.99624
chr13	rs2759698	53687653	A	C	7.52994e-02	1.65994e-02	5.65416e-06	3.81282e-01	OLFM4--[]	0.97852
chr5	rs72815846	144633518	C	T	-2.54073e-01	5.59138e-02	5.66171e-06	2.38116e-02	KCTD16---[]---PRELID2	0.93064
chr1	rs11210059	73250692	A	G	-7.33294e-02	1.61607e-02	5.66342e-06	4.63784e-01	NEGR1---[]	0.98559
chr7	rs34849554	35089902	D	I	-8.16289e-02	1.79995e-02	5.67572e-06	6.27114e-01	DPY19L1--[]---TBX20	0.82335
chr6	rs16881544	51399388	C	T	-2.15598e-01	4.78037e-02	5.69549e-06	9.73699e-01	TFAP2B---[]--PKHD1	0.99058
chr3	rs10650124	117766290	D	I	8.30606e-02	1.83248e-02	5.70224e-06	2.63593e-01	[]---IGSF11	0.95251
chr13	rs7991932	55077162	C	T	-7.24403e-02	1.59710e-02	5.70365e-06	5.13600e-01	[]	0.99439
chr10	rs11201617	87176585	A	G	9.21942e-02	2.03110e-02	5.70748e-06	8.01929e-01	CCSER2---[]---GRID1	0.99842
chr10	rs12261199	87178341	C	G	-9.23881e-02	2.03540e-02	5.70992e-06	1.97723e-01	CCSER2---[]---GRID1	0.99624
chr10	rs10749519	87184337	C	G	-9.25008e-02	2.03800e-02	5.71602e-06	1.97805e-01	CCSER2---[]---GRID1	0.99512
chr6	rs4945778	107826465	A	C	7.52653e-02	1.65920e-02	5.71985e-06	5.90363e-01	[SOBP]	0.97276
chr1	rs550349584	72862543	D	I	-7.51077e-02	1.65576e-02	5.72317e-06	3.90991e-01	NEGR1---[]	0.97868
chr5	rs72815835	144618679	C	T	2.54028e-01	5.59392e-02	5.72532e-06	9.76226e-01	KCTD16---[]---PRELID2	0.94413
chr10	rs7477445	87176755	A	G	9.21802e-02	2.03120e-02	5.73275e-06	8.01931e-01	CCSER2---[]---GRID1	0.99830
chr10	rs4933358	87172095	A	G	-9.25771e-02	2.04000e-02	5.73658e-06	1.97094e-01	CCSER2---[]---GRID1	0.99348
chr8	rs145331107	77853862	C	T	3.49864e-01	7.70956e-02	5.74822e-06	9.84947e-01	ZFHX4--[]--PEX2	0.82465
chr6	rs16881552	51401288	A	G	-2.15423e-01	4.77891e-02	5.75934e-06	9.73697e-01	TFAP2B---[]--PKHD1	0.99089
chr1	rs11210258	73934725	A	T	7.24056e-02	1.59725e-02	5.77993e-06	5.07470e-01	[]---LRRIQ3	0.99947
chr10	rs10749520	87186366	C	T	9.25299e-02	2.03973e-02	5.78184e-06	7.99101e-01	CCSER2---[]---GRID1	0.97963
chr6	rs575173270	67315807	A	G	1.66193e-01	3.68070e-02	5.78610e-06	4.93940e-02	EYS---[]	0.92965
chr10	rs5019241	87184129	A	G	-9.24218e-02	2.03747e-02	5.78992e-06	1.97822e-01	CCSER2---[]---GRID1	0.99553
chr10	rs5019242	87184149	C	T	9.24155e-02	2.03750e-02	5.79981e-06	8.02180e-01	CCSER2---[]---GRID1	0.99552
chr3	rs62644680	157946921	A	G	-7.84336e-02	1.73066e-02	5.80564e-06	5.05359e-01	[RSRC1]	0.83851
chr10	rs7907531	87184175	C	T	9.24109e-02	2.03752e-02	5.80754e-06	8.02181e-01	CCSER2---[]---GRID1	0.99551
chr10	rs10749518	87184243	C	T	9.24031e-02	2.03754e-02	5.81923e-06	8.02181e-01	CCSER2---[]---GRID1	0.99551
chr7	rs7781425	34944387	A	G	-7.95751e-02	1.75710e-02	5.82299e-06	6.96699e-01	NPSR1--[]--DPY19L1	0.95028
chr3	rs59404643	71537399	C	T	-7.83680e-02	1.72885e-02	5.82739e-06	3.41666e-01	[FOXP1]	0.97130
chr13	rs9569455	56852108	C	T	7.50912e-02	1.65799e-02	5.84346e-06	3.82540e-01	[]---PRR20A	0.98046
chr6	rs7754919	105186426	A	T	-7.62855e-02	1.68322e-02	5.84818e-06	3.53116e-01	[HACE1]	0.99880
chr3	rs6549392	71538696	G	T	-7.84098e-02	1.73009e-02	5.85073e-06	3.41439e-01	[FOXP1]	0.97011
chr1	rs12117265	73251154	A	G	-7.31929e-02	1.61560e-02	5.85832e-06	4.63432e-01	NEGR1---[]	0.98641
chr10	rs10749517	87179311	A	G	-9.22466e-02	2.03486e-02	5.86698e-06	1.97926e-01	CCSER2---[]---GRID1	0.99636
chr1	rs6665094	73262350	G	T	7.36205e-02	1.62517e-02	5.86816e-06	5.36654e-01	NEGR1---[]	0.97234
chr10	rs10749521	87186373	A	G	9.24644e-02	2.03976e-02	5.87217e-06	7.99084e-01	CCSER2---[]---GRID1	0.97952
chr6	rs4336470	105180785	C	T	-7.62068e-02	1.68184e-02	5.87565e-06	3.53076e-01	[HACE1]	0.99997
chr13	rs796028	55045337	C	T	-7.24011e-02	1.59857e-02	5.88131e-06	5.25725e-01	[]	0.99492
chr6	rs9404576	105184640	G	T	7.62554e-02	1.68322e-02	5.89798e-06	6.46642e-01	[HACE1]	0.99890
chr13	rs1415200	55047248	A	G	7.23775e-02	1.59830e-02	5.90082e-06	4.73848e-01	[]	0.99494
chr1	rs10889992	73264835	C	T	-7.37229e-02	1.62789e-02	5.90427e-06	4.63453e-01	NEGR1---[]	0.96765
chr21	rs80054410	43836010	C	T	7.45742e-02	1.64642e-02	5.91001e-06	6.12440e-01	[UBASH3A]	0.99017
chr16	rs8043757	53813450	A	T	7.36732e-02	1.62748e-02	5.91106e-06	4.01026e-01	[FTO]	0.99965
chr3	rs698976	157939209	G	T	7.55930e-02	1.66892e-02	5.91260e-06	6.30683e-01	[RSRC1]	0.98166
chr6	rs10685648	105181713	D	I	-7.61742e-02	1.68213e-02	5.95146e-06	3.53038e-01	[HACE1]	0.99970
chr2	rs116603791	119974219	A	C	2.29060e-01	5.04986e-02	5.95663e-06	9.66220e-01	C1QL2--[]-STEAP3	0.80818
chr3	rs73837358	71540853	A	G	7.84710e-02	1.73295e-02	5.96101e-06	6.58989e-01	[FOXP1]	0.96837
chr1	rs12091654	98003300	A	G	8.73892e-02	1.93247e-02	5.96610e-06	2.30052e-01	[DPYD]	0.96744
chr17	rs61490447	2274989	A	G	1.20387e-01	2.65695e-02	5.98430e-06	8.94528e-01	[SGSM2]	0.99293
chr1	rs4649967	73254595	C	G	-7.32460e-02	1.61844e-02	5.98884e-06	4.63552e-01	NEGR1---[]	0.98254
chr3	rs55863231	71541499	A	T	-7.83830e-02	1.73143e-02	5.99220e-06	3.41444e-01	[FOXP1]	0.96957
chr3	rs6807605	186019	A	G	-7.50023e-02	1.65825e-02	6.01265e-06	6.41646e-01	[]--CHL1	0.99415
chr5	rs17341948	165047881	A	G	9.78772e-02	2.16607e-02	6.01520e-06	1.61541e-01	[]	0.98258
chr1	rs11210066	73264305	A	G	7.36261e-02	1.62734e-02	6.02931e-06	5.36627e-01	NEGR1---[]	0.96860
chr1	rs4361942	73935978	C	G	-7.23035e-02	1.59815e-02	6.03043e-06	4.92181e-01	[]---LRRIQ3	0.99832
chr1	rs4116074	73256388	A	G	7.32996e-02	1.62018e-02	6.03352e-06	5.36459e-01	NEGR1---[]	0.97975
chr10	rs2351354	87186681	C	T	9.24260e-02	2.04155e-02	6.03692e-06	8.02310e-01	CCSER2---[]---GRID1	0.99325
chr1	rs11210067	73264631	A	G	7.36418e-02	1.62782e-02	6.03987e-06	5.36578e-01	NEGR1---[]	0.96784
chr6	rs17667974	51551699	C	T	-1.85800e-01	4.12731e-02	6.06244e-06	9.63094e-01	[PKHD1]	0.96106
chr3	rs17722976	117683223	C	T	8.12157e-02	1.79722e-02	6.08302e-06	2.62127e-01	[]---IGSF11	0.99288
chr6	rs79558678	51404691	C	G	-2.14666e-01	4.77528e-02	6.11359e-06	9.73674e-01	TFAP2B---[]--PKHD1	0.99116
chr3	rs62247034	71545798	A	C	7.86166e-02	1.73825e-02	6.11566e-06	6.59318e-01	[FOXP1]	0.96588
chr6	rs4615389	51396829	C	G	-2.15639e-01	4.79777e-02	6.11773e-06	9.73889e-01	TFAP2B---[]--PKHD1	0.98945
chr16	rs8051591	53816752	A	G	7.35726e-02	1.62834e-02	6.15602e-06	4.00239e-01	[FTO]	0.99894
chr13	rs2178168	56954195	A	G	7.39224e-02	1.63612e-02	6.16015e-06	3.99246e-01	[]---PRR20A	0.99077
chr10	rs4032252	87179758	C	T	-9.20783e-02	2.03581e-02	6.16186e-06	1.97778e-01	CCSER2---[]---GRID1	0.99610
chr9	rs10993364	97597062	A	G	1.55299e-01	3.43120e-02	6.16836e-06	9.38358e-01	[C9orf3]	0.98682
chr1	rs11210257	73934633	A	C	-7.22141e-02	1.59787e-02	6.16891e-06	4.92261e-01	[]---LRRIQ3	0.99870
chr10	rs10736333	87186318	C	G	-9.23910e-02	2.04302e-02	6.17952e-06	1.99221e-01	CCSER2---[]---GRID1	0.98410
chr6	rs34153414	105184997	D	I	7.64273e-02	1.69080e-02	6.18708e-06	6.40262e-01	[HACE1]	0.98097
chr1	rs12139242	73263793	C	T	7.34962e-02	1.62646e-02	6.18851e-06	5.36507e-01	NEGR1---[]	0.96979
chr6	rs6906712	51376111	C	T	2.14303e-01	4.77088e-02	6.19726e-06	2.63022e-02	TFAP2B---[]---PKHD1	0.99335
chr3	rs12490583	117724824	A	G	-7.72206e-02	1.71018e-02	6.21378e-06	6.85773e-01	[]---IGSF11	0.98669
chr3	rs12496942	117724825	A	C	7.72165e-02	1.71018e-02	6.22158e-06	3.14228e-01	[]---IGSF11	0.98668
chr10	rs10749516	87175259	C	T	9.17992e-02	2.03073e-02	6.23314e-06	8.02201e-01	CCSER2---[]---GRID1	0.99908
chr16	rs9926289	53820503	A	G	-7.35142e-02	1.62809e-02	6.24077e-06	5.99658e-01	[FTO]	0.99913
chr10	rs1125119	87186779	A	G	-9.24633e-02	2.04569e-02	6.25037e-06	1.97115e-01	CCSER2---[]---GRID1	0.99171
chr3	rs374554188	157946879	D	I	-7.43242e-02	1.64587e-02	6.27506e-06	4.64762e-01	[RSRC1]	0.93289
chr3	rs73176601	117670666	A	G	-8.11373e-02	1.79811e-02	6.27659e-06	7.37754e-01	[]---IGSF11	0.99238
chr1	rs11210259	73935251	A	G	7.21374e-02	1.59750e-02	6.27922e-06	5.07713e-01	[]---LRRIQ3	0.99843
chr6	rs10498787	51362548	C	T	2.14465e-01	4.77764e-02	6.28087e-06	2.61453e-02	TFAP2B---[]---PKHD1	0.99325
chr10	rs10736334	87186332	C	G	9.21823e-02	2.04006e-02	6.28843e-06	8.01339e-01	CCSER2---[]---GRID1	0.98905
chr1	rs1338648	73893609	C	G	7.30184e-02	1.61708e-02	6.28935e-06	5.23710e-01	[]---LRRIQ3	0.98141
chr3	rs1608968	157897269	G	T	-7.30393e-02	1.61748e-02	6.29070e-06	4.35569e-01	[RSRC1]	0.98969
chr1	rs1021756	73958086	G	T	-7.22652e-02	1.60051e-02	6.29450e-06	4.92191e-01	[]---LRRIQ3	0.99590
chr1	rs1416266	73892824	A	C	7.25285e-02	1.60634e-02	6.29885e-06	5.23476e-01	[]---LRRIQ3	0.99377
chr13	rs9563386	56838462	C	T	-7.40773e-02	1.64133e-02	6.30055e-06	6.09785e-01	[]---PRR20A	0.99163
chr5	rs35418770	104658484	D	I	-9.03894e-02	2.00064e-02	6.30317e-06	2.11947e-01	[]	0.97161
chr11	rs146247981	8593592	A	T	7.31648e-02	1.62046e-02	6.31731e-06	5.60700e-01	STK33--[]--TRIM66	0.98999
chr3	rs73176600	117670597	C	T	-8.11337e-02	1.79866e-02	6.32354e-06	7.37631e-01	[]---IGSF11	0.99140
chr13	rs1415201	55047295	C	T	7.20954e-02	1.59734e-02	6.33343e-06	4.74298e-01	[]	0.99599
chr10	rs10887476	87184973	A	G	-9.21388e-02	2.03980e-02	6.33468e-06	1.97600e-01	CCSER2---[]---GRID1	0.99463
chr3	rs56401741	117686289	C	T	8.10590e-02	1.79715e-02	6.33469e-06	2.62101e-01	[]---IGSF11	0.99319
chr3	rs7643173	117668533	C	T	8.11110e-02	1.79837e-02	6.34002e-06	2.62264e-01	[]---IGSF11	0.99222
chr6	rs1535287	107832866	A	G	7.48752e-02	1.65857e-02	6.34168e-06	5.90510e-01	[SOBP]	0.97496
chr11	rs199977718	61575808	D	I	-7.92097e-02	1.75607e-02	6.34240e-06	7.16381e-01	[FADS1]	0.98395
chr11	rs149313631	8593591	A	T	7.31472e-02	1.62051e-02	6.35452e-06	5.60719e-01	STK33--[]--TRIM66	0.98993
chr3	rs62247169	71536056	C	T	-7.80535e-02	1.72894e-02	6.35824e-06	3.41270e-01	[FOXP1]	0.97129
chr3	rs11712259	117684615	C	T	8.10804e-02	1.79797e-02	6.35971e-06	2.62008e-01	[]---IGSF11	0.99255
chr13	rs7997462	58257165	C	T	-7.83863e-02	1.73803e-02	6.36964e-06	6.96833e-01	[PCDH17]	0.98521
chr10	rs2291694	87179902	A	G	-9.18339e-02	2.03372e-02	6.37977e-06	1.98085e-01	CCSER2---[]---GRID1	0.99685
chr3	rs6802443	157888438	A	G	7.29572e-02	1.61677e-02	6.38230e-06	5.63081e-01	[RSRC1]	0.98938
chr13	rs2785942	55048320	A	G	-7.20263e-02	1.59642e-02	6.38475e-06	5.25617e-01	[]	0.99669
chr3	rs202036869	117676657	D	I	8.10441e-02	1.79769e-02	6.40049e-06	2.62397e-01	[]---IGSF11	0.99222
chr11	rs12272063	57149388	C	T	1.17836e-01	2.61739e-02	6.40178e-06	9.95090e-02	PRG3[]-PRG2	0.99253
chr1	rs11210236	73879821	C	T	-7.23896e-02	1.60450e-02	6.40304e-06	4.77227e-01	[]---LRRIQ3	0.99577
chr13	rs9563392	56840479	G	T	-7.40236e-02	1.64160e-02	6.42166e-06	6.09849e-01	[]---PRR20A	0.99178
chr3	rs62247171	71536301	C	T	-7.81086e-02	1.73103e-02	6.42631e-06	3.40339e-01	[FOXP1]	0.97097
chr1	rs12033462	72947342	A	G	-7.48652e-02	1.65938e-02	6.43152e-06	3.73245e-01	NEGR1---[]	0.99607
chr3	rs7617592	71539020	C	G	7.80687e-02	1.73032e-02	6.44003e-06	6.58472e-01	[FOXP1]	0.96976
chr16	rs62033400	53811788	A	G	7.34383e-02	1.62898e-02	6.45382e-06	3.99788e-01	[FTO]	0.99843
chr9	rs12344052	97655049	A	G	1.54773e-01	3.42711e-02	6.45530e-06	9.37627e-01	[C9orf3]	0.98048
chr1	rs1338656	73888982	C	T	7.23631e-02	1.60470e-02	6.47014e-06	5.22409e-01	[]---LRRIQ3	0.99523
chr9	rs75660441	97662448	A	G	-1.51049e-01	3.34570e-02	6.49842e-06	6.59662e-02	[C9orf3]	0.97232
chr1	rs4557913	73887712	A	T	7.23285e-02	1.60433e-02	6.50386e-06	5.22548e-01	[]---LRRIQ3	0.99580
chr16	rs7206410	53821297	C	T	-7.33916e-02	1.62854e-02	6.50495e-06	6.00190e-01	[FTO]	0.99906
chr6	rs17740574	51545760	C	G	1.84028e-01	4.10181e-02	6.50799e-06	3.68083e-02	[PKHD1]	0.97272
chr5	rs72815855	144649255	C	T	-2.55211e-01	5.65302e-02	6.50973e-06	2.38661e-02	KCTD16---[]---PRELID2	0.90668
chr3	rs62247173	71536974	A	C	-7.79479e-02	1.72862e-02	6.51776e-06	3.42223e-01	[FOXP1]	0.97036
chr1	rs11210263	73942894	C	T	-7.20350e-02	1.59822e-02	6.53416e-06	4.92684e-01	[]---LRRIQ3	0.99789
chr9	rs77074676:A	97720818	A	G	1.44583e-01	3.20360e-02	6.55092e-06	9.29546e-01	[C9orf3]	0.99041
chr3	rs62247170	71536083	C	G	7.79386e-02	1.72888e-02	6.55589e-06	6.58674e-01	[FOXP1]	0.97131
chr3	rs62247168	71535682	A	C	-7.79117e-02	1.72830e-02	6.55663e-06	3.41574e-01	[FOXP1]	0.97194
chr13	rs531161	55051017	C	T	7.19150e-02	1.59606e-02	6.56773e-06	4.74439e-01	[]	0.99671
chr3	rs6773485	117768523	A	C	8.04813e-02	1.78760e-02	6.59407e-06	2.73715e-01	[]---IGSF11	0.97666
chr6	rs6942231	105191814	C	T	-7.53152e-02	1.67128e-02	6.59526e-06	3.68179e-01	[HACE1]	0.99604
chr1	rs11210232	73864251	C	T	-7.23912e-02	1.60685e-02	6.60233e-06	4.77222e-01	[]---LRRIQ3	0.99377
chr6	rs139626961	51409705	D	I	2.13641e-01	4.76984e-02	6.61258e-06	2.63554e-02	TFAP2B---[]--PKHD1	0.99172
chr1	rs1316718	73874321	A	G	7.23058e-02	1.60508e-02	6.61295e-06	5.22793e-01	[]---LRRIQ3	0.99535
chr7	rs2057819	34944871	A	G	-7.89979e-02	1.75485e-02	6.61889e-06	6.96056e-01	NPSR1--[]--DPY19L1	0.95112
chr13	rs7335445	55056625	C	T	-7.19350e-02	1.59712e-02	6.62115e-06	5.25428e-01	[]	0.99542
chr1	rs10465869	73880724	A	C	7.22471e-02	1.60411e-02	6.64259e-06	5.22692e-01	[]---LRRIQ3	0.99613
chr1	rs34310848	73880782	D	I	-7.22330e-02	1.60409e-02	6.66854e-06	4.77317e-01	[]---LRRIQ3	0.99613
chr10	rs2351353	87185629	A	G	-9.19363e-02	2.04025e-02	6.66934e-06	1.97567e-01	CCSER2---[]---GRID1	0.99450
chr10	rs4568952	87173673	A	G	-9.16172e-02	2.03346e-02	6.69093e-06	1.97658e-01	CCSER2---[]---GRID1	0.99686
chr1	rs11210235	73878194	C	T	7.22389e-02	1.60449e-02	6.69185e-06	5.22748e-01	[]---LRRIQ3	0.99589
chr10	rs6585955	87183603	A	G	9.17882e-02	2.03737e-02	6.69773e-06	8.02268e-01	CCSER2---[]---GRID1	0.99553
chr1	rs11210261	73941881	A	C	7.19304e-02	1.59780e-02	6.70189e-06	5.07511e-01	[]---LRRIQ3	0.99862
chr3	rs12490584	117724832	C	G	-7.69356e-02	1.70998e-02	6.70661e-06	6.85717e-01	[]---IGSF11	0.98672
chrX	rs35284868	24635569	D	I	-6.61998e-02	1.47057e-02	6.71034e-06	5.61794e-01	[PCYT1B]	0.93849
chr1	rs12044316	73884929	C	G	7.22219e-02	1.60442e-02	6.71948e-06	5.22679e-01	[]---LRRIQ3	0.99577
chr7	rs328899	35018292	C	T	7.71794e-02	1.71573e-02	6.72429e-06	3.03463e-01	[DPY19L1]	0.99641
chr1	rs7550173	72944617	A	T	7.47060e-02	1.65935e-02	6.72602e-06	6.26705e-01	NEGR1---[]	0.99609
chr3	rs6783233	117509984	C	T	8.01552e-02	1.78219e-02	6.73321e-06	2.72626e-01	[]	0.98681
chr1	rs4354497	73889436	C	T	-7.23088e-02	1.60652e-02	6.73391e-06	4.78470e-01	[]---LRRIQ3	0.99274
chr1	rs7416650	73969936	A	G	7.21164e-02	1.60251e-02	6.75266e-06	5.07041e-01	[]---LRRIQ3	0.99436
chr1	rs1338650	73862004	G	T	-7.23298e-02	1.60722e-02	6.75523e-06	4.77019e-01	[]---LRRIQ3	0.99390
chr1	rs1822981	72936795	C	T	7.46871e-02	1.65940e-02	6.76618e-06	6.26709e-01	NEGR1---[]	0.99628
chr6	rs114574237	51432456	G	T	-2.14300e-01	4.79057e-02	6.76641e-06	9.72421e-01	TFAP2B---[]--PKHD1	0.94158
chr3	rs827162	158023087	A	G	-7.46482e-02	1.65872e-02	6.78322e-06	3.68256e-01	[RSRC1]	0.98920
chr1	rs10465868	73880654	A	G	-7.21681e-02	1.60423e-02	6.80875e-06	4.77241e-01	[]---LRRIQ3	0.99601
chr1	rs75857380	72943456	D	I	-7.47404e-02	1.66111e-02	6.81184e-06	3.73907e-01	NEGR1---[]	0.99309
chr3	rs4688071	117639224	G	T	8.06901e-02	1.79537e-02	6.83502e-06	2.63570e-01	[]---IGSF11	0.99423
chr6	rs7769752	99662681	C	T	7.78538e-02	1.73224e-02	6.84521e-06	2.93163e-01	FBXL4---[]--FAXC	0.99881
chr1	rs66801162	73853348	D	I	7.24725e-02	1.61142e-02	6.84688e-06	5.22688e-01	[]---LRRIQ3	0.98956
chr3	rs60281674	71536607	A	G	7.77545e-02	1.72847e-02	6.85795e-06	6.58095e-01	[FOXP1]	0.97098
chr13	rs7999546	56863225	C	T	7.38880e-02	1.64372e-02	6.86183e-06	3.89712e-01	[]---PRR20A	0.99151
chr16	rs9972653	53814363	G	T	7.33939e-02	1.63268e-02	6.86243e-06	4.04601e-01	[FTO]	0.99164
chr6	rs17667950	51546918	C	T	-1.83833e-01	4.10774e-02	6.86932e-06	9.63169e-01	[PKHD1]	0.97083
chr3	rs1604057	117788850	A	G	-7.97550e-02	1.77488e-02	6.87272e-06	7.20859e-01	[]---IGSF11	0.98471
chr1	rs10493518	73860631	A	G	7.22815e-02	1.60747e-02	6.87354e-06	5.22953e-01	[]---LRRIQ3	0.99381
chr4	rs34142040	105394947	D	I	-7.65556e-02	1.70357e-02	6.87869e-06	6.76144e-01	[CXXC4]	0.98368
chr13	rs4485247	58297816	A	C	8.34173e-02	1.85705e-02	6.89315e-06	2.39748e-01	[PCDH17]	0.98786
chr3	rs13072413	157887805	A	G	7.27511e-02	1.61819e-02	6.90505e-06	5.64830e-01	[RSRC1]	0.98782
chr2	rs7593004	204925441	G	T	-2.36968e-01	5.30563e-02	6.91815e-06	9.77110e-01	ICOS--[]---PARD3B	0.92614
chr1	rs1361244	73887871	A	G	7.21164e-02	1.60449e-02	6.93652e-06	5.22506e-01	[]---LRRIQ3	0.99563
chr1	rs11210237	73889110	C	T	7.21005e-02	1.60426e-02	6.94807e-06	5.22595e-01	[]---LRRIQ3	0.99586
chr1	rs1416274	73889941	C	T	7.20972e-02	1.60430e-02	6.95846e-06	5.22588e-01	[]---LRRIQ3	0.99581
chr1	rs7519030	73890473	A	T	-7.21138e-02	1.60476e-02	6.96709e-06	4.77296e-01	[]---LRRIQ3	0.99518
chr6	rs319123	107720995	C	T	7.30385e-02	1.62534e-02	6.96736e-06	5.33648e-01	[PDSS2]	0.98037
chr11	rs11229017	57145498	C	T	1.17786e-01	2.62709e-02	6.98782e-06	9.95802e-02	[PRG3]	0.98615
chr7	rs12154802	35257521	A	G	-7.97466e-02	1.77591e-02	6.99024e-06	6.70280e-01	[TBX20]	0.88357
chr3	rs12495547	117788198	A	G	7.97095e-02	1.77531e-02	6.99136e-06	2.78477e-01	[]---IGSF11	0.98524
chr5	rs140496309:TTA	103918952	D	I	-7.48284e-02	1.66512e-02	6.99748e-06	3.82590e-01	[]	0.97425
chr1	rs1885251	73866020	G	T	-7.21791e-02	1.60665e-02	7.00751e-06	4.77095e-01	[]---LRRIQ3	0.99424
chr3	rs698977	157939198	G	T	-7.50105e-02	1.66936e-02	7.00925e-06	3.69507e-01	[RSRC1]	0.98113
chr1	rs5775169	73661164	D	I	-7.32345e-02	1.63059e-02	7.03821e-06	5.01923e-01	NEGR1---[]---LRRIQ3	0.96608
chr13	rs2314449	56821623	C	T	7.34462e-02	1.63640e-02	7.08660e-06	3.86781e-01	[]---PRR20A	0.99988
chr1	rs1923243	73868386	A	C	-7.21698e-02	1.60744e-02	7.09947e-06	4.77330e-01	[]---LRRIQ3	0.99336
chr3	rs60265176	157860568	A	C	-7.26573e-02	1.61824e-02	7.10161e-06	4.34725e-01	[RSRC1]	0.98804
chr1	rs11210266	73964312	G	T	-7.19121e-02	1.60178e-02	7.10205e-06	4.92263e-01	[]---LRRIQ3	0.99620
chr3	rs11426021	157860567	D	I	7.26516e-02	1.61824e-02	7.11312e-06	5.65277e-01	[RSRC1]	0.98804
chr10	rs76673065	5557435	G	T	3.12001e-01	7.02169e-02	7.11600e-06	1.26130e-02	CALML5--[]-CALML3	0.90920
chr6	rs622128	107778801	A	C	7.29475e-02	1.62515e-02	7.13158e-06	5.18227e-01	[PDSS2]	0.98009
chr3	rs6549391	71529915	A	C	-7.73701e-02	1.72322e-02	7.14000e-06	3.43799e-01	[FOXP1]	0.97437
chr6	rs16881574	51417405	A	G	2.13124e-01	4.77564e-02	7.15046e-06	2.64535e-02	TFAP2B---[]--PKHD1	0.98664
chr10	rs10788441	87170534	C	G	-9.13497e-02	2.03396e-02	7.15460e-06	1.97853e-01	CCSER2---[]---GRID1	0.99449
chr7	rs328900	35020280	C	T	7.68293e-02	1.71319e-02	7.17517e-06	3.03471e-01	[DPY19L1]	0.99925
chr3	rs1032165	117803966	A	G	-8.01578e-02	1.78762e-02	7.18575e-06	7.20401e-01	[]---IGSF11	0.96862
chr6	rs2771017	51492717	A	G	2.19452e-01	4.92005e-02	7.18969e-06	2.48885e-02	[PKHD1]	0.98687
chr1	rs10493517	73858351	A	G	7.21685e-02	1.60860e-02	7.21097e-06	5.22983e-01	[]---LRRIQ3	0.99311
chr1	rs7553998	73886699	C	T	7.19684e-02	1.60422e-02	7.21865e-06	5.22599e-01	[]---LRRIQ3	0.99578
chr13	rs7987667	56839921	C	T	7.37248e-02	1.64423e-02	7.23638e-06	3.89307e-01	[]---PRR20A	0.98963
chr3	rs73168402	117667643	C	G	-8.16016e-02	1.82065e-02	7.23839e-06	7.42665e-01	[]---IGSF11	0.98030
chr1	rs12565386	73894459	C	T	-7.20912e-02	1.60728e-02	7.24844e-06	4.77656e-01	[]---LRRIQ3	0.99270
chr1	rs12754690	73939898	C	T	-7.16515e-02	1.59766e-02	7.26154e-06	4.92338e-01	[]---LRRIQ3	0.99876
chr10	rs7077952	87177603	C	G	-9.27030e-02	2.06576e-02	7.27734e-06	1.93830e-01	CCSER2---[]---GRID1	0.98174
chr1	rs1885250	73865790	A	G	7.20591e-02	1.60698e-02	7.28880e-06	5.23079e-01	[]---LRRIQ3	0.99371
chr10	rs11357037	87190401	D	I	-9.16920e-02	2.04347e-02	7.29398e-06	1.97905e-01	CCSER2---[]---GRID1	0.99003
chr13	rs11423198	58297401	D	I	-8.31826e-02	1.85680e-02	7.29535e-06	7.59927e-01	[PCDH17]	0.98716
chr6	rs6900902	105235757	A	G	-7.53798e-02	1.68077e-02	7.30072e-06	3.66869e-01	[HACE1]	0.99094
chr6	rs17740622	51556625	C	T	1.84348e-01	4.13134e-02	7.31719e-06	3.69863e-02	[PKHD1]	0.95866
chr1	rs1525994	73230334	A	C	7.19069e-02	1.60400e-02	7.32510e-06	5.34124e-01	NEGR1---[]	0.98992
chr13	rs9569065	55079398	A	T	-7.15950e-02	1.59708e-02	7.32613e-06	4.91481e-01	[]	0.99469
chr13	rs7986242	56839953	A	G	-7.36074e-02	1.64303e-02	7.36981e-06	6.10400e-01	[]---PRR20A	0.99071
chr6	rs34032176	105196123	D	I	-7.50544e-02	1.67437e-02	7.37879e-06	3.68306e-01	[HACE1]	0.99266
chr11	rs7107352	57145633	C	T	-1.17311e-01	2.62378e-02	7.41029e-06	9.00109e-01	[PRG3]	0.98604
chr6	rs9322817	105232233	A	C	-7.52975e-02	1.68032e-02	7.42784e-06	3.67102e-01	[HACE1]	0.99131
chr1	rs12742409	73974388	C	T	-7.17295e-02	1.60119e-02	7.43464e-06	4.92218e-01	[]---LRRIQ3	0.99664
chr16	rs10468280	53827479	A	G	7.30429e-02	1.63115e-02	7.44102e-06	3.98320e-01	[FTO]	0.99769
chr1	rs67778183	73907486	D	I	7.21222e-02	1.61000e-02	7.44223e-06	5.18169e-01	[]---LRRIQ3	0.98973
chr1	rs61765511	73890737	C	G	-7.18971e-02	1.60524e-02	7.46932e-06	4.77176e-01	[]---LRRIQ3	0.99477
chr1	rs6672225	73897246	A	T	7.19265e-02	1.60607e-02	7.48551e-06	5.20040e-01	[]---LRRIQ3	0.99333
chr6	rs6903302	51546146	A	G	-1.82614e-01	4.09702e-02	7.48564e-06	9.63089e-01	[PKHD1]	0.97235
chr11	rs116987758	1502695	A	G	-2.56592e-01	5.77211e-02	7.48685e-06	9.80262e-01	[MOB2]	0.86895
chr6	rs112083190	51555410	C	T	1.84478e-01	4.13916e-02	7.50082e-06	3.68540e-02	[PKHD1]	0.95753
chr3	rs6768496	157872951	A	G	7.25913e-02	1.62101e-02	7.50451e-06	5.66790e-01	[RSRC1]	0.98702
chr1	rs2764511	73261693	A	G	7.28386e-02	1.62660e-02	7.50488e-06	5.47753e-01	NEGR1---[]	0.97298
chr7	rs328901	35020451	C	T	7.66267e-02	1.71241e-02	7.51366e-06	3.03615e-01	[DPY19L1]	0.99974
chr6	rs2579992	51492713	A	C	2.18758e-01	4.91482e-02	7.51858e-06	2.49254e-02	[PKHD1]	0.98822
chr16	rs62033408	53827962	A	G	7.29467e-02	1.62991e-02	7.52869e-06	3.98656e-01	[FTO]	0.99868
chr1	rs5775184	73891875	D	I	7.18254e-02	1.60459e-02	7.56310e-06	5.22109e-01	[]---LRRIQ3	0.99524
chr2	rs75606460	120711517	A	G	-1.77442e-01	3.95761e-02	7.56606e-06	4.49361e-02	[PTPN4]	0.99463
chr7	rs328904	35021176	C	T	-7.66236e-02	1.71292e-02	7.56644e-06	6.96485e-01	[DPY19L1]	0.99941
chr13	rs2806994	53706167	C	G	7.56019e-02	1.68981e-02	7.56849e-06	3.43678e-01	OLFM4--[]	0.98642
chr7	rs328913	35029903	A	C	7.69248e-02	1.71974e-02	7.57515e-06	3.02953e-01	[DPY19L1]	0.99549
chr3	rs9855534	157865682	C	T	-7.25141e-02	1.62007e-02	7.58132e-06	4.33608e-01	[RSRC1]	0.98738
chr6	rs79512285	51553643	A	G	-1.83647e-01	4.12268e-02	7.58649e-06	9.63034e-01	[PKHD1]	0.96255
chr10	rs10788443:C	87189637	C	G	-9.14480e-02	2.04186e-02	7.58658e-06	1.97850e-01	CCSER2---[]---GRID1	0.99197
chr3	rs76187633	71546148	C	T	-7.96502e-02	1.77920e-02	7.59550e-06	3.31450e-01	[FOXP1]	0.93548
chr13	rs7325672	56824876	A	C	-7.33589e-02	1.63994e-02	7.60709e-06	6.05234e-01	[]---PRR20A	0.98511
chr1	rs12096383	98003358	A	G	-8.63580e-02	1.93175e-02	7.61409e-06	7.70349e-01	[DPYD]	0.96915
chr1	rs12139274	73263904	A	C	-7.29237e-02	1.62982e-02	7.62859e-06	4.63673e-01	NEGR1---[]	0.96576
chr3	rs6549393	71539046	C	T	-7.74765e-02	1.73103e-02	7.63016e-06	3.40611e-01	[FOXP1]	0.96982
chr3	rs57977692	157860570	A	C	-7.23854e-02	1.61770e-02	7.63042e-06	4.34376e-01	[RSRC1]	0.98882
chr1	rs4998957	73891887	A	G	7.22521e-02	1.61483e-02	7.63367e-06	5.24343e-01	[]---LRRIQ3	0.98336
chr7	rs2526545	35020183	C	T	7.65649e-02	1.71238e-02	7.63878e-06	3.03647e-01	[DPY19L1]	0.99975
chr6	rs660951	107777623	C	T	-7.26703e-02	1.62432e-02	7.64339e-06	4.81881e-01	[PDSS2]	0.98058
chr3	rs145435853	71571181	D	I	-7.43256e-02	1.66135e-02	7.65671e-06	4.46725e-01	[FOXP1]	0.95427
chr1	rs12128393	73263871	G	T	-7.28630e-02	1.62878e-02	7.65947e-06	4.63804e-01	NEGR1---[]	0.96689
chr1	rs1538376	73892613	A	C	-7.18654e-02	1.60656e-02	7.66988e-06	4.77726e-01	[]---LRRIQ3	0.99324
chr11	rs10896613	57144500	C	G	-1.17238e-01	2.62673e-02	7.68898e-06	9.00062e-01	[PRG3]	0.98338
chr3	rs9840667	157866545	C	G	7.24437e-02	1.61968e-02	7.69751e-06	5.66471e-01	[RSRC1]	0.98742
chr1	rs2692856	73243079	A	G	-7.21424e-02	1.61306e-02	7.70303e-06	4.51700e-01	NEGR1---[]	0.98944
chr1	rs4636406	73892420	G	T	-7.17579e-02	1.60452e-02	7.70689e-06	4.77780e-01	[]---LRRIQ3	0.99547
chr3	rs73168370	117627472	A	C	8.01516e-02	1.79361e-02	7.70976e-06	2.63899e-01	[]---IGSF11	0.99460
chr3	rs73163706	117533506	A	G	8.02323e-02	1.79543e-02	7.71243e-06	2.66138e-01	[]	0.98853
chr1	rs7521446	73890390	C	T	7.18052e-02	1.60582e-02	7.73091e-06	5.23194e-01	[]---LRRIQ3	0.99427
chr1	rs4406595	73893148	C	T	7.17563e-02	1.60481e-02	7.73980e-06	5.22229e-01	[]---LRRIQ3	0.99517
chr1	rs61765512	73890886	C	T	-7.19872e-02	1.61000e-02	7.74105e-06	4.77670e-01	[]---LRRIQ3	0.98768
chr11	rs200522895	57147839	D	I	-1.17140e-01	2.62544e-02	7.74388e-06	9.00435e-01	[PRG3]	0.98722
chr1	rs11210247	73900932	C	T	7.20341e-02	1.61116e-02	7.75112e-06	5.18700e-01	[]---LRRIQ3	0.98764
chr1	rs12026485	73977107	G	T	7.15931e-02	1.60147e-02	7.76489e-06	5.07543e-01	[]---LRRIQ3	0.99572
chr13	rs9591752	56867513	C	G	7.34695e-02	1.64445e-02	7.80534e-06	3.89389e-01	[]---PRR20A	0.99137
chr1	rs1538375	73892579	A	G	-7.17937e-02	1.60634e-02	7.80916e-06	4.77598e-01	[]---LRRIQ3	0.99317
chr3	rs6787072	157865904	C	T	7.23960e-02	1.61973e-02	7.80969e-06	5.66552e-01	[RSRC1]	0.98799
chr3	rs6791692	117602481	C	T	-8.06355e-02	1.80570e-02	7.82299e-06	7.37023e-01	[]	0.98318
chr6	rs11308954	105299606	D	I	-7.55876e-02	1.69098e-02	7.82371e-06	3.66701e-01	[HACE1]	0.98201
chr3	rs6803342	157866862	C	T	-7.23774e-02	1.61972e-02	7.85118e-06	4.33460e-01	[RSRC1]	0.98799
chr3	rs4680418	157871243	A	C	-7.23758e-02	1.61970e-02	7.85190e-06	4.33501e-01	[RSRC1]	0.98804
chr10	rs4433512	87184577	A	C	-9.11929e-02	2.03956e-02	7.85597e-06	1.99543e-01	CCSER2---[]---GRID1	0.98628
chr18	rs7238039	66025086	C	T	1.03563e-01	2.32176e-02	7.85820e-06	1.33745e-01	DSEL---[]---TMX3	0.98290
chr1	rs12562533	73894150	C	T	7.17155e-02	1.60536e-02	7.88800e-06	5.22126e-01	[]---LRRIQ3	0.99464
chr1	rs562742974	239039074	D	I	7.31391e-02	1.63702e-02	7.89045e-06	6.02512e-01	MTRNR2L11---[]---CHRM3	0.99056
chr6	rs319105	107753772	A	T	7.23998e-02	1.62102e-02	7.91939e-06	5.17820e-01	[PDSS2]	0.98236
chr6	rs319109	107754993	A	C	7.23793e-02	1.62066e-02	7.92900e-06	5.18170e-01	[PDSS2]	0.98289
chr6	rs11758333	107845478	A	C	7.39360e-02	1.65526e-02	7.93436e-06	5.91639e-01	[SOBP]	0.98349
chr3	rs7645383	157893443	A	G	7.22991e-02	1.61885e-02	7.93992e-06	5.66338e-01	[RSRC1]	0.98901
chr1	rs2786519	98000861	A	G	8.70604e-02	1.95142e-02	7.94324e-06	2.24298e-01	[DPYD]	0.96804
chr3	rs11706229	157871093	C	T	-7.22521e-02	1.61787e-02	7.94755e-06	4.34559e-01	[RSRC1]	0.98863
chr6	rs750190	51549372	A	G	-1.85501e-01	4.17372e-02	7.95041e-06	9.63711e-01	[PKHD1]	0.95420
chr6	rs2580021	51503543	C	T	2.28236e-01	5.14323e-02	7.96037e-06	2.36160e-02	[PKHD1]	0.95132
chr13	rs7326321	56867155	C	T	-7.34255e-02	1.64507e-02	7.96633e-06	6.10291e-01	[]---PRR20A	0.99052
chr9	rs75361849	86705192	C	T	-1.07564e-01	2.41355e-02	8.00091e-06	8.68996e-01	RMI1--[]---SLC28A3	0.94000
chr10	rs10788444	87191180	C	T	-9.12443e-02	2.04267e-02	8.01483e-06	1.97985e-01	CCSER2---[]---GRID1	0.99032
chr1	rs12569115	73894065	A	G	7.16884e-02	1.60606e-02	8.02349e-06	5.21939e-01	[]---LRRIQ3	0.99379
chr1	rs61765513	73890900	G	T	-7.18608e-02	1.60995e-02	8.02552e-06	4.77616e-01	[]---LRRIQ3	0.98781
chr3	rs9811346	157880270	C	T	7.23179e-02	1.62011e-02	8.02591e-06	5.66131e-01	[RSRC1]	0.98740
chr1	rs34156061	73986654	D	I	7.16099e-02	1.60441e-02	8.02928e-06	5.07549e-01	[]---LRRIQ3	0.99190
chr11	rs10769929	8628056	C	T	-7.25113e-02	1.62453e-02	8.04758e-06	4.39035e-01	STK33---[]-TRIM66	0.98724
chr13	rs34280519	56941594	D	I	-7.31650e-02	1.64001e-02	8.05021e-06	5.99838e-01	[]---PRR20A	0.98625
chr13	rs374082049	55072623	D	I	-7.12487e-02	1.59662e-02	8.05253e-06	5.17050e-01	[]	0.99484
chr7	rs328908	35026008	C	T	7.65358e-02	1.71610e-02	8.05800e-06	3.03619e-01	[DPY19L1]	0.99698
chr13	rs7999208	56863102	C	T	7.34312e-02	1.64635e-02	8.08374e-06	3.88800e-01	[]---PRR20A	0.99052
chr1	rs2173735	73971450	C	T	7.14613e-02	1.60160e-02	8.08401e-06	5.07933e-01	[]---LRRIQ3	0.99620
chr6	rs199895107	105190082	A	C	-7.62438e-02	1.70842e-02	8.10049e-06	3.53976e-01	[HACE1]	0.96844
chr3	rs1609523	157860082	A	G	7.23006e-02	1.62055e-02	8.11236e-06	5.66527e-01	[RSRC1]	0.98685
chr7	rs328895	35016387	C	G	-7.64593e-02	1.71497e-02	8.11419e-06	6.96779e-01	[DPY19L1]	0.99795
chr5	rs75516929	124989984	A	T	-7.57433e-02	1.69738e-02	8.12601e-06	3.41161e-01	ZNF608---[]---GRAMD3	0.97049
chr1	rs140599710	98003196	D	I	8.65879e-02	1.94296e-02	8.12748e-06	2.27970e-01	[DPYD]	0.96194
chr2	rs1581669:T	148483448	C	T	8.31317e-02	1.86284e-02	8.15329e-06	7.50773e-01	[]---ACVR2A	0.99516
chr5	rs35981582	103914565	D	I	7.37799e-02	1.65432e-02	8.20668e-06	6.13592e-01	[]	0.98596
chr9	rs117758620	97681711	G	T	-1.44878e-01	3.24520e-02	8.23024e-06	6.94315e-02	[C9orf3]	0.98172
chr7	rs328891	35013517	C	T	7.63819e-02	1.71461e-02	8.25185e-06	3.03257e-01	[DPY19L1]	0.99813
chr16	rs8063057	53812433	C	T	-7.25192e-02	1.62754e-02	8.25981e-06	5.98182e-01	[FTO]	0.99851
chr7	rs328896	35017222	A	G	7.63155e-02	1.71343e-02	8.28294e-06	3.03608e-01	[DPY19L1]	0.99854
chr13	rs9563527	58306848	A	C	-8.28202e-02	1.86009e-02	8.29578e-06	7.60493e-01	PCDH17-[]	0.98568
chr7	rs328902	35020843	C	T	7.62380e-02	1.71190e-02	8.30408e-06	3.03731e-01	[DPY19L1]	0.99992
chr6	rs2580020	51503571	C	T	2.27690e-01	5.14137e-02	8.30808e-06	2.36294e-02	[PKHD1]	0.95157
chr11	rs77319221	56911264	C	T	1.15457e-01	2.59632e-02	8.31264e-06	1.03770e-01	OR5AK2---[]--LRRC55	0.97840
chr3	rs17666058	117618520	C	T	7.98222e-02	1.79275e-02	8.31795e-06	2.64047e-01	[]	0.99499
chr11	rs1900272	8567659	A	G	7.22278e-02	1.62089e-02	8.33289e-06	5.60497e-01	STK33--[]--TRIM66	0.99395
chr13	rs1572376	56881538	A	G	-7.32732e-02	1.64532e-02	8.34483e-06	6.10551e-01	[]---PRR20A	0.99106
chr13	rs8001300	56881009	C	T	7.32811e-02	1.64551e-02	8.34703e-06	3.89457e-01	[]---PRR20A	0.99083
chr3	rs7642751	157870627	G	T	-7.21617e-02	1.62003e-02	8.38753e-06	4.33353e-01	[RSRC1]	0.98762
chr1	rs12063030	98001389	A	C	-8.71858e-02	1.95962e-02	8.41086e-06	7.77649e-01	[DPYD]	0.96502
chr1	rs11210243	73898030	C	G	-7.15192e-02	1.60604e-02	8.42468e-06	4.79881e-01	[]---LRRIQ3	0.99344
chr4	rs4413407	105393361	A	G	-7.56768e-02	1.70048e-02	8.43574e-06	6.75335e-01	[CXXC4]	0.98581
chr13	rs61949014	56836625	A	G	7.30968e-02	1.64229e-02	8.44365e-06	3.89164e-01	[]---PRR20A	0.99119
chr2	rs6542553	120692649	C	G	-1.76648e-01	3.96083e-02	8.44824e-06	4.49496e-02	[PTPN4]	0.99429
chr10	rs539088442	58240595	D	I	1.16135e-01	2.61328e-02	8.45363e-06	1.24310e-01	ZWINT---[]	0.83005
chr3	rs1499895	71571667	C	T	7.39364e-02	1.66052e-02	8.45435e-06	5.54092e-01	[FOXP1]	0.95640
chr1	rs61605983	73985364	A	G	-7.13640e-02	1.60289e-02	8.45658e-06	4.92259e-01	[]---LRRIQ3	0.99353
chr1	rs2257886	73248742	A	T	-7.20018e-02	1.61715e-02	8.45794e-06	4.51626e-01	NEGR1---[]	0.98611
chr1	rs67938119	73985985	D	I	7.14010e-02	1.60376e-02	8.46103e-06	5.07896e-01	[]---LRRIQ3	0.99225
chr7	rs376435654	35016563	D	I	-7.62903e-02	1.71463e-02	8.46250e-06	6.96183e-01	[DPY19L1]	0.99678
chr13	rs7982700	56856916	A	G	7.31688e-02	1.64416e-02	8.47104e-06	3.89366e-01	[]---PRR20A	0.99156
chr7	rs328929	35040038	A	G	7.66970e-02	1.72393e-02	8.47994e-06	3.04445e-01	[DPY19L1]	0.99073
chr6	rs111606589	51414006	C	T	-2.10707e-01	4.76022e-02	8.49469e-06	9.73383e-01	TFAP2B---[]--PKHD1	0.98778
chr3	rs10049077	117822657	A	C	-8.07778e-02	1.81602e-02	8.49914e-06	7.24565e-01	[]---IGSF11	0.94375
chr6	rs6937900	105185807	C	G	-7.42925e-02	1.66875e-02	8.51253e-06	3.67833e-01	[HACE1]	0.99792
chr10	rs4488139	87184689	C	T	-9.07860e-02	2.03833e-02	8.51547e-06	1.98818e-01	CCSER2---[]---GRID1	0.99061
chr1	rs1338653	73987608	C	T	7.13596e-02	1.60343e-02	8.52624e-06	5.07720e-01	[]---LRRIQ3	0.99280
chr1	rs7513375	73952123	A	C	7.14967e-02	1.60651e-02	8.52627e-06	5.04904e-01	[]---LRRIQ3	0.98859
chr13	rs34438314	56941146	A	C	7.28655e-02	1.63782e-02	8.52803e-06	4.00215e-01	[]---PRR20A	0.98848
chr3	rs9848977	157880397	A	G	7.20906e-02	1.61976e-02	8.53059e-06	5.65676e-01	[RSRC1]	0.98734
chr3	rs13086348	157877607	A	C	7.20043e-02	1.61808e-02	8.55914e-06	5.65893e-01	[RSRC1]	0.98898
chr13	rs9537365	56941310	A	G	7.29172e-02	1.63929e-02	8.56006e-06	3.98709e-01	[]---PRR20A	0.98870
chr3	rs17722965	117681910	C	T	8.00540e-02	1.80047e-02	8.56226e-06	2.62038e-01	[]---IGSF11	0.98983
chr13	rs34146467	56825287	D	I	7.27019e-02	1.63452e-02	8.56393e-06	3.92337e-01	[]---PRR20A	0.99566
chr13	rs1932431	56833349	A	C	7.25237e-02	1.63050e-02	8.56691e-06	4.00888e-01	[]---PRR20A	0.99303
chr6	rs17667879	51542341	A	G	1.81592e-01	4.10111e-02	8.59281e-06	3.67623e-02	[PKHD1]	0.97513
chr3	rs55707511	117545012	A	G	7.92897e-02	1.78365e-02	8.60154e-06	2.67006e-01	[]	0.99646
chr13	rs9527499	56886412	A	G	-7.31685e-02	1.64548e-02	8.61422e-06	6.10540e-01	[]---PRR20A	0.99109
chr3	rs56343799	71572406	A	G	7.38712e-02	1.66104e-02	8.66683e-06	5.54714e-01	[FOXP1]	0.95655
chr3	rs827139	158006363	A	T	-7.37740e-02	1.65874e-02	8.68357e-06	3.67247e-01	[RSRC1]	0.99119
chr3	rs73163774	117598023	C	T	7.93831e-02	1.78666e-02	8.69234e-06	2.65535e-01	[]	0.99617
chr13	rs2001198	56846582	C	T	-7.29867e-02	1.64245e-02	8.73001e-06	6.10655e-01	[]---PRR20A	0.99269
chr13	rs7330608	56888768	A	G	-7.31252e-02	1.64575e-02	8.75078e-06	6.10503e-01	[]---PRR20A	0.99059
chr13	rs9569461	56946924	A	T	-7.27486e-02	1.63752e-02	8.78241e-06	5.99404e-01	[]---PRR20A	0.98859
chr13	rs1932629	55065423	A	C	-7.10137e-02	1.59810e-02	8.78750e-06	5.24117e-01	[]	0.99399
chr6	rs319080	107765414	A	T	-7.20472e-02	1.62152e-02	8.82070e-06	4.82179e-01	[PDSS2]	0.98197
chr16	rs17817964	53828066	C	T	7.23815e-02	1.62974e-02	8.83352e-06	3.98761e-01	[FTO]	0.99806
chr9	rs10993391	97675840	A	G	1.44997e-01	3.25906e-02	8.83599e-06	9.30788e-01	[C9orf3]	0.97756
chr13	rs9537356	56903674	C	T	-7.31373e-02	1.64688e-02	8.84548e-06	6.10763e-01	[]---PRR20A	0.98916
chr18	rs1019162	66022208	A	T	-1.03375e-01	2.33104e-02	8.86074e-06	8.68633e-01	DSEL---[]---TMX3	0.98766
chr7	rs328919	35033983	A	T	7.64006e-02	1.72115e-02	8.88570e-06	3.03759e-01	[DPY19L1]	0.99299
chr3	rs6765305	117630401	A	G	7.97312e-02	1.79644e-02	8.88863e-06	2.63270e-01	[]---IGSF11	0.99253
chr13	rs9597381	56883438	A	T	-7.31046e-02	1.64662e-02	8.89813e-06	6.11007e-01	[]---PRR20A	0.99063
chr13	rs9591601	55062026	A	G	7.09540e-02	1.59776e-02	8.90278e-06	4.75699e-01	[]	0.99422
chr13	rs4884252	56944744	C	T	-7.26621e-02	1.63700e-02	8.94217e-06	5.99669e-01	[]---PRR20A	0.98920
chr7	rs329242	35059667	C	T	-7.71117e-02	1.73777e-02	8.95011e-06	6.97156e-01	[DPY19L1]	0.98265
chr3	rs73163755	117581266	G	T	7.98700e-02	1.80022e-02	8.95143e-06	2.61489e-01	[]	0.98932
chr13	rs9316850	56945641	A	T	-7.26478e-02	1.63681e-02	8.95787e-06	5.99631e-01	[]---PRR20A	0.98937
chr11	rs11041986	8582878	A	G	-7.22897e-02	1.62796e-02	8.96093e-06	4.35493e-01	STK33--[]--TRIM66	0.98516
chr3	rs34455180	62574679	G	T	7.59547e-02	1.71184e-02	8.96623e-06	3.32254e-01	[CADPS]	0.97270
chr3	rs6441177	157891196	C	G	-7.18634e-02	1.61861e-02	8.97408e-06	4.33411e-01	[RSRC1]	0.98947
chr4	rs3554	105390165	C	T	7.55315e-02	1.70247e-02	8.99368e-06	3.24897e-01	[CXXC4]	0.98300
chr13	rs7339403	56830378	A	G	7.25322e-02	1.63460e-02	8.99697e-06	3.92215e-01	[]---PRR20A	0.99638
chr13	rs4885966	56944586	A	G	-7.26604e-02	1.63762e-02	9.01769e-06	5.99292e-01	[]---PRR20A	0.98788
chr3	rs149320397	157946676	D	I	7.90279e-02	1.78027e-02	9.03105e-06	6.38824e-01	[RSRC1]	0.87376
chr2	rs1013344	60055010	C	T	7.27998e-02	1.64036e-02	9.05306e-06	5.61490e-01	[]---BCL11A	0.96302
chr13	rs7998333	56893428	A	G	-7.29975e-02	1.64565e-02	9.06132e-06	6.10658e-01	[]---PRR20A	0.99092
chr9	rs569535770	97485242	D	I	-1.48728e-01	3.34701e-02	9.07168e-06	6.69967e-02	FBP1--[]--C9orf3	0.95222
chr9	rs141109572	97694983	C	T	-1.39729e-01	3.14483e-02	9.08345e-06	7.41275e-02	[C9orf3]	0.98303
chr13	rs1149867	50900308	A	G	2.23038e-01	5.02175e-02	9.09494e-06	9.71333e-01	DLEU1---[]---DLEU7	0.99008
chr3	rs827801	157921392	A	T	-7.38256e-02	1.66372e-02	9.10614e-06	3.66589e-01	[RSRC1]	0.99088
chr1	rs2692858	73252425	A	G	-7.17408e-02	1.61724e-02	9.12708e-06	4.52104e-01	NEGR1---[]	0.98703
chr13	rs1591491	56839687	C	T	-7.28183e-02	1.64228e-02	9.13653e-06	6.10895e-01	[]---PRR20A	0.99215
chr18	rs714049	66048779	C	T	-1.18018e-01	2.66617e-02	9.13849e-06	9.00649e-01	DSEL---[]---TMX3	0.97327
chr1	rs11210242	73897809	C	T	-7.12301e-02	1.60589e-02	9.14336e-06	4.78718e-01	[]---LRRIQ3	0.99393
chr2	rs10178625	125306493	A	G	-1.40925e-01	3.18663e-02	9.14679e-06	9.35904e-01	[CNTNAP5]	0.98585
chr13	rs9569053	55064511	A	G	7.08876e-02	1.59836e-02	9.14761e-06	4.75695e-01	[]	0.99386
chr13	rs79879597	50879764	C	G	2.26811e-01	5.10954e-02	9.17612e-06	9.72114e-01	DLEU1---[]---DLEU7	0.99120
chr3	rs10934428	117723946	A	G	7.52682e-02	1.69820e-02	9.17774e-06	3.17295e-01	[]---IGSF11	0.99611
chr3	rs140390006	117614659	D	I	-7.94813e-02	1.79361e-02	9.17982e-06	7.35775e-01	[]	0.99296
chr16	rs1861866	53804340	C	T	7.09564e-02	1.60022e-02	9.18504e-06	5.12999e-01	[FTO]	0.99731
chr13	rs1935161	55074317	A	G	7.07937e-02	1.59666e-02	9.20161e-06	4.82888e-01	[]	0.99521
chr7	rs10265125	35061136	A	G	-7.69665e-02	1.73686e-02	9.20586e-06	6.95728e-01	[DPY19L1]	0.98235
chr13	rs34412417	56840824	D	I	-7.28895e-02	1.64450e-02	9.20607e-06	6.11592e-01	[]---PRR20A	0.98978
chr5	rs35485974	103912247	D	I	7.10753e-02	1.60319e-02	9.22168e-06	4.92966e-01	[]	0.98788
chr1	rs4369181	73904211	A	G	7.11939e-02	1.60574e-02	9.22209e-06	5.21161e-01	[]---LRRIQ3	0.99415
chr9	rs138168412	97665540	C	T	-1.44388e-01	3.25245e-02	9.24091e-06	6.93819e-02	[C9orf3]	0.98018
chr7	rs423190	34999315	A	G	7.62442e-02	1.72100e-02	9.25248e-06	3.04189e-01	[DPY19L1]	0.99060
chr7	rs329229	35054029	C	T	-7.67365e-02	1.73216e-02	9.25805e-06	6.96368e-01	[DPY19L1]	0.98653
chr3	rs7649993	71572338	C	G	-7.36369e-02	1.66109e-02	9.25957e-06	4.45342e-01	[FOXP1]	0.95650
chr6	rs148338107	51415775	D	I	2.10158e-01	4.76765e-02	9.26040e-06	2.64381e-02	TFAP2B---[]--PKHD1	0.98975
chr13	rs1335879	56902988	C	T	-7.29619e-02	1.64664e-02	9.26697e-06	6.10737e-01	[]---PRR20A	0.98949
chr7	rs147952681	35054010	D	I	7.71253e-02	1.74108e-02	9.27581e-06	3.05585e-01	[DPY19L1]	0.97418
chr3	rs6765767	157866609	A	G	7.18457e-02	1.62084e-02	9.27982e-06	5.67161e-01	[RSRC1]	0.98682
chr1	rs6669843	73897381	A	G	-7.11542e-02	1.60537e-02	9.28386e-06	4.79519e-01	[]---LRRIQ3	0.99427
chr1	rs11210239	73895982	C	G	-7.11351e-02	1.60495e-02	9.28540e-06	4.79364e-01	[]---LRRIQ3	0.99469
chr6	rs16881571	51410935	C	T	-2.09937e-01	4.76347e-02	9.29397e-06	9.73585e-01	TFAP2B---[]--PKHD1	0.99284
chr3	rs1204960	158008223	A	G	7.34899e-02	1.65800e-02	9.31770e-06	6.32758e-01	[RSRC1]	0.99194
chr1	rs12028720	73895051	A	G	-7.11201e-02	1.60489e-02	9.31824e-06	4.79365e-01	[]---LRRIQ3	0.99471
chr6	rs62428404	107821936	A	G	7.58882e-02	1.71238e-02	9.32253e-06	5.57899e-01	[SOBP]	0.88825
chr1	rs7528128	73895169	A	G	7.11179e-02	1.60489e-02	9.32415e-06	5.20634e-01	[]---LRRIQ3	0.99471
chr1	rs11210241	73896105	A	G	-7.11202e-02	1.60495e-02	9.32546e-06	4.79365e-01	[]---LRRIQ3	0.99469
chr13	rs9527495	56831766	C	T	-7.24236e-02	1.63517e-02	9.34780e-06	6.06295e-01	[]---PRR20A	0.99565
chr11	rs11228927	56930363	C	T	1.19860e-01	2.71178e-02	9.39120e-06	9.40603e-02	OR5AK2---[]--LRRC55	0.97849
chr3	rs6778026	71571386	A	G	7.35113e-02	1.65943e-02	9.39567e-06	5.54103e-01	[FOXP1]	0.95768
chr1	rs67184789	73986524	D	I	7.10443e-02	1.60391e-02	9.40078e-06	5.07892e-01	[]---LRRIQ3	0.99233
chr7	7:34991742:A_CC	34991742	D	I	9.45950e-02	2.13767e-02	9.40315e-06	2.13190e-01	[DPY19L1]	0.80812
chr3	rs827145	157924912	C	G	7.36820e-02	1.66309e-02	9.40505e-06	6.33010e-01	[RSRC1]	0.99125
chr13	rs7329559	56832021	C	T	7.24100e-02	1.63543e-02	9.41509e-06	3.93615e-01	[]---PRR20A	0.99533
chr11	rs547302467	1483080	A	G	2.69996e-01	6.14243e-02	9.42295e-06	1.83976e-02	BRSK2[]-MOB2	0.81508
chr7	rs329232	35054951	C	T	7.66553e-02	1.73183e-02	9.42580e-06	3.03677e-01	[DPY19L1]	0.98696
chr3	rs143914731	117602058	A	G	-7.91347e-02	1.78807e-02	9.42628e-06	7.34877e-01	[]	0.99610
chr3	rs35905683	117601716	A	G	-7.91287e-02	1.78799e-02	9.43194e-06	7.34855e-01	[]	0.99609
chr1	rs2341392	73986097	A	G	7.09978e-02	1.60322e-02	9.44507e-06	5.07683e-01	[]---LRRIQ3	0.99312
chr16	rs79994966	53823727	C	T	-7.39134e-02	1.66985e-02	9.46722e-06	6.13688e-01	[FTO]	0.96231
chr3	rs1095636	157968637	A	C	7.35772e-02	1.66142e-02	9.48578e-06	6.33302e-01	[RSRC1]	0.99073
chr7	rs329243	35059716	A	G	-7.68610e-02	1.73710e-02	9.49585e-06	6.96977e-01	[DPY19L1]	0.98321
chr13	rs12585618	50872763	A	G	-2.26718e-01	5.11621e-02	9.50387e-06	2.78703e-02	DLEU1---[]---DLEU7	0.98923
chr3	rs866247	62579631	C	G	7.82682e-02	1.76926e-02	9.51172e-06	2.97103e-01	[CADPS]	0.97922
chr3	rs4679823	157891416	C	T	-7.15904e-02	1.61720e-02	9.53331e-06	4.33933e-01	[RSRC1]	0.99011
chr13	rs9316849	56855935	A	G	-7.27431e-02	1.64402e-02	9.53905e-06	6.11161e-01	[]---PRR20A	0.99137
chr4	rs7665487	105380212	A	G	-7.55617e-02	1.70809e-02	9.54706e-06	6.75214e-01	TACR3---[]-CXXC4	0.97734
chr7	rs167893	35042733	A	T	7.63011e-02	1.72504e-02	9.56260e-06	3.03814e-01	[DPY19L1]	0.99122
chr3	rs698979	157937939	A	G	7.36374e-02	1.66346e-02	9.56579e-06	6.33121e-01	[RSRC1]	0.99021
chr3	rs698975	157939379	A	G	7.36101e-02	1.66288e-02	9.57086e-06	6.32834e-01	[RSRC1]	0.99050
chr1	rs11210244	73898258	A	G	7.10592e-02	1.60567e-02	9.57945e-06	5.20392e-01	[]---LRRIQ3	0.99390
chr13	rs2806978	53663870	A	G	7.26029e-02	1.64118e-02	9.58030e-06	3.72051e-01	OLFM4--[]	0.99815
chr4	rs9994117	105385391	G	T	7.54115e-02	1.70507e-02	9.58997e-06	3.24826e-01	TACR3---[]-CXXC4	0.98041
chr3	rs2682407	157930109	A	G	-7.36221e-02	1.66350e-02	9.61144e-06	3.66789e-01	[RSRC1]	0.99069
chr7	rs328931	35040694	C	T	7.62530e-02	1.72439e-02	9.61189e-06	3.03843e-01	[DPY19L1]	0.99140
chr13	rs7332125	56844740	A	G	7.26719e-02	1.64307e-02	9.61714e-06	3.89189e-01	[]---PRR20A	0.99193
chr3	rs698982	157937182	C	G	7.35845e-02	1.66273e-02	9.62054e-06	6.32837e-01	[RSRC1]	0.99080
chr2	rs75176222	120707510	G	T	1.75657e-01	3.96345e-02	9.62096e-06	9.55204e-01	[PTPN4]	0.99441
chr2	rs3111727	120669842	A	G	1.74338e-01	3.93381e-02	9.62603e-06	9.53697e-01	[PTPN4]	0.98655
chr3	rs698985	157933996	C	T	7.36363e-02	1.66396e-02	9.62779e-06	6.33682e-01	[RSRC1]	0.99099
chr7	rs329234	35055880	A	T	7.68302e-02	1.73764e-02	9.63408e-06	3.02496e-01	[DPY19L1]	0.98298
chr3	rs1589528	157892378	C	T	7.15528e-02	1.61743e-02	9.66401e-06	5.66183e-01	[RSRC1]	0.98987
chr13	rs12584485	56822166	G	T	7.21909e-02	1.63265e-02	9.67409e-06	3.92493e-01	[]---PRR20A	0.99751
chr6	rs319077	107762720	A	G	7.17060e-02	1.62110e-02	9.67518e-06	5.17746e-01	[PDSS2]	0.98277
chr13	rs2740532	50894838	C	T	2.21733e-01	5.00758e-02	9.68263e-06	9.71396e-01	DLEU1---[]---DLEU7	0.99814
chr3	rs1730099	157927244	A	G	7.35777e-02	1.66317e-02	9.69141e-06	6.33084e-01	[RSRC1]	0.99114
chr13	rs8002306	56854736	A	G	-7.26795e-02	1.64392e-02	9.69956e-06	6.10304e-01	[]---PRR20A	0.99124
chr3	rs696715	157941233	A	G	-7.35831e-02	1.66338e-02	9.70207e-06	3.66902e-01	[RSRC1]	0.99012
chr13	rs2580177	50895633	A	G	-2.21828e-01	5.01023e-02	9.70297e-06	2.85937e-02	DLEU1---[]---DLEU7	0.99736
chr7	rs328934	35043726	A	C	-7.62673e-02	1.72559e-02	9.71288e-06	6.96213e-01	[DPY19L1]	0.99090
chr7	rs329240	35058440	C	T	7.65934e-02	1.73299e-02	9.71695e-06	3.03821e-01	[DPY19L1]	0.98646
chr7	rs328939	35050227	C	T	7.64135e-02	1.72903e-02	9.72865e-06	3.03835e-01	[DPY19L1]	0.98875
chr3	rs11425333	157865304	D	I	7.18011e-02	1.62363e-02	9.73376e-06	5.59770e-01	[RSRC1]	0.97887
chr3	rs698981	157937231	A	C	-7.35350e-02	1.66264e-02	9.74445e-06	3.67028e-01	[RSRC1]	0.99108
chr7	rs10278195	35064459	G	T	7.66690e-02	1.73497e-02	9.74869e-06	3.04853e-01	[DPY19L1]	0.98292
chr7	rs328924	35035704	A	T	-7.60498e-02	1.72101e-02	9.75300e-06	6.95927e-01	[DPY19L1]	0.99379
chr13	rs4885960	56823380	A	T	7.21784e-02	1.63303e-02	9.75424e-06	3.92105e-01	[]---PRR20A	0.99727
chr3	rs866657	157926726	C	G	-7.35685e-02	1.66354e-02	9.76076e-06	3.66805e-01	[RSRC1]	0.99077
chr8	rs139234830	77814608	A	T	3.39162e-01	7.66414e-02	9.76717e-06	9.85134e-01	ZFHX4--[]--PEX2	0.83330
chr13	rs35077724	24049717	A	C	9.01143e-02	2.03676e-02	9.77209e-06	7.96249e-01	SACS--[]---TNFRSF19	0.96275
chr7	rs66718921	35057722	D	I	-7.65459e-02	1.73250e-02	9.78416e-06	6.96183e-01	[DPY19L1]	0.98675
chr3	rs1724666	157929708	A	T	-7.35361e-02	1.66304e-02	9.78866e-06	3.67023e-01	[RSRC1]	0.99105
chr3	rs699926	157935471	G	T	-7.35182e-02	1.66267e-02	9.79348e-06	3.67018e-01	[RSRC1]	0.99115
chr3	rs699925	157935604	A	G	7.35166e-02	1.66266e-02	9.79674e-06	6.32980e-01	[RSRC1]	0.99115
chr1	rs1572668	73899742	A	G	-7.10463e-02	1.60722e-02	9.80722e-06	4.80067e-01	[]---LRRIQ3	0.99173
chr7	rs328940	35050364	A	G	-7.64415e-02	1.73042e-02	9.81553e-06	6.96781e-01	[DPY19L1]	0.98849
chr13	rs1149868	50899765	C	T	2.22142e-01	5.02023e-02	9.81895e-06	9.71446e-01	DLEU1---[]---DLEU7	0.99428
chr3	rs698983	157934195	A	G	-7.35088e-02	1.66271e-02	9.82373e-06	3.67010e-01	[RSRC1]	0.99116
chr3	rs35547463	157932830	D	I	-7.35111e-02	1.66278e-02	9.82611e-06	3.66997e-01	[RSRC1]	0.99119
chr5	rs12659431	103903766	A	G	7.09674e-02	1.60584e-02	9.82682e-06	4.63605e-01	[]	0.98594
chr13	rs57743944	50899523	D	I	-2.22089e-01	5.01943e-02	9.83496e-06	2.85568e-02	DLEU1---[]---DLEU7	0.99450
chr13	rs9563526	58303476	A	C	8.20873e-02	1.85898e-02	9.84630e-06	2.40821e-01	PCDH17[]	0.98382
chr3	rs699923	157941601	A	T	7.34875e-02	1.66248e-02	9.85397e-06	6.32938e-01	[RSRC1]	0.99093
chr3	rs73163783	117602144	C	T	-7.91469e-02	1.79229e-02	9.86158e-06	7.35516e-01	[]	0.99323
chr3	rs6803008	71571345	C	T	-7.33364e-02	1.65942e-02	9.86517e-06	4.46681e-01	[FOXP1]	0.95788
chr7	rs329222	35049357	C	T	-7.63497e-02	1.72880e-02	9.87009e-06	6.96259e-01	[DPY19L1]	0.98887
chr7	rs328935	35044080	C	T	-7.61999e-02	1.72547e-02	9.87728e-06	6.96142e-01	[DPY19L1]	0.99104
chr13	rs113535323	56840192	D	I	7.25450e-02	1.64243e-02	9.88919e-06	3.89217e-01	[]---PRR20A	0.99195
chr7	rs328927	35038091	C	T	-7.61015e-02	1.72338e-02	9.89232e-06	6.96198e-01	[DPY19L1]	0.99195
chr18	rs9962748	65915748	G	T	8.50683e-02	1.92425e-02	9.89546e-06	7.66564e-01	DSEL---[]---TMX3	0.98022
chr13	rs1262860	50900290	C	T	-2.22108e-01	5.02154e-02	9.90248e-06	2.85480e-02	DLEU1---[]---DLEU7	0.99389
chr3	rs827144	157924564	A	G	7.35247e-02	1.66376e-02	9.90723e-06	6.32673e-01	[RSRC1]	0.98995
chr3	rs2682402	157999205	C	T	-7.32533e-02	1.65767e-02	9.91330e-06	3.67156e-01	[RSRC1]	0.99254
chr7	rs1559959	35074367	A	G	7.69875e-02	1.74369e-02	9.92343e-06	3.03810e-01	[DPY19L1]	0.97500
chr13	rs1414490	56845452	G	T	7.25872e-02	1.64382e-02	9.94324e-06	3.89953e-01	[]---PRR20A	0.99046
chr1	rs149578619	73848219	D	I	-7.12876e-02	1.61381e-02	9.94578e-06	4.84761e-01	[]---LRRIQ3	0.98500
chr3	rs827142	157923781	A	G	-7.34871e-02	1.66323e-02	9.94717e-06	3.66888e-01	[RSRC1]	0.99133
chr15	rs57299047	77873629	D	I	1.69180e-01	3.82428e-02	9.95489e-06	9.46659e-01	HMG20A--[]--LINGO1	0.90071
chr3	rs827104	157931669	A	G	-7.34738e-02	1.66301e-02	9.95624e-06	3.67016e-01	[RSRC1]	0.99086
chr2	rs6545954	25343469	C	T	-8.48700e-02	1.92021e-02	9.95994e-06	2.34235e-01	[EFR3B]	0.96598
chr7	rs328937	35049131	C	T	-7.63483e-02	1.72956e-02	9.96156e-06	6.96795e-01	[DPY19L1]	0.98898
chr1	rs12718437	73851213	A	G	-7.11453e-02	1.61077e-02	9.97351e-06	4.77367e-01	[]---LRRIQ3	0.99044
chr7	rs5883493	35055680	D	I	-7.65258e-02	1.73371e-02	9.97670e-06	6.97186e-01	[DPY19L1]	0.98641
chr13	rs35432584	56834976	D	I	7.22487e-02	1.63643e-02	9.97899e-06	3.93661e-01	[]---PRR20A	0.99349
chr7	rs328936	35047579	A	T	-7.62536e-02	1.72774e-02	1.00010e-05	6.96078e-01	[DPY19L1]	0.98948
chr3	rs827805	157919768	C	G	-7.35025e-02	1.66420e-02	1.00230e-05	3.67499e-01	[RSRC1]	0.99050
chr3	rs10470472	158015420	A	G	-7.32277e-02	1.65798e-02	1.00234e-05	3.67361e-01	[RSRC1]	0.99169
chr1	rs12037168	73914157	A	G	-7.10111e-02	1.60817e-02	1.00262e-05	4.81578e-01	[]---LRRIQ3	0.99102
chr1	rs1923226	73846894	C	T	-7.11531e-02	1.61144e-02	1.00317e-05	4.86505e-01	[]---LRRIQ3	0.98774
chr7	rs328926	35037958	A	G	7.60197e-02	1.72275e-02	1.00373e-05	3.03956e-01	[DPY19L1]	0.99240
chr3	rs827141	157923451	A	G	-7.34569e-02	1.66332e-02	1.00417e-05	3.66865e-01	[RSRC1]	0.99129
chr13	rs2806982	53675070	A	G	7.32109e-02	1.65891e-02	1.00547e-05	3.54624e-01	OLFM4--[]	0.99408
chr7	rs328925	35037327	A	G	-7.60027e-02	1.72257e-02	1.00613e-05	6.96150e-01	[DPY19L1]	0.99263
chr6	rs139845772	51411238	D	I	2.09036e-01	4.76143e-02	1.00690e-05	2.64574e-02	TFAP2B---[]--PKHD1	0.99249
chr7	rs72486466	35042261	D	I	-7.62507e-02	1.72830e-02	1.00742e-05	6.96696e-01	[DPY19L1]	0.98850
chr13	rs1343612	53675539	A	T	7.31892e-02	1.65860e-02	1.00772e-05	3.54094e-01	OLFM4--[]	0.99476
chr3	rs699928	157931850	A	G	-7.34201e-02	1.66286e-02	1.00878e-05	3.67029e-01	[RSRC1]	0.99102
chr3	rs1193536	157972304	C	T	7.33480e-02	1.66127e-02	1.00926e-05	6.33305e-01	[RSRC1]	0.99051
chr3	rs7618071	157974443	A	C	7.33007e-02	1.66024e-02	1.00982e-05	6.33121e-01	[RSRC1]	0.99121
chr7	rs328923	35035695	A	G	-7.59907e-02	1.72264e-02	1.01021e-05	6.96561e-01	[DPY19L1]	0.99339
chr8	rs4871392	124611685	A	G	-7.17644e-02	1.62597e-02	1.01051e-05	5.05738e-01	FBXO32--[]--KLHL38	0.97701
chr11	rs140123959	8459188	D	I	7.15714e-02	1.62133e-02	1.01152e-05	5.62472e-01	[STK33]	0.99182
chr3	rs1610148	117658899	C	G	-7.90915e-02	1.79329e-02	1.01187e-05	7.35319e-01	[]---IGSF11	0.99212
chr8	rs1431652	73377453	C	T	-7.22553e-02	1.63700e-02	1.01264e-05	4.33806e-01	TRPA1---[]--KCNB2	0.93523
chr6	rs536692144	51379916	D	I	-2.09132e-01	4.76552e-02	1.01411e-05	9.73513e-01	TFAP2B---[]---PKHD1	0.99196
chr3	rs148747300	117604885	D	I	-8.06329e-02	1.82894e-02	1.01940e-05	7.42714e-01	[]	0.97172
chr1	rs2095794	73904937	A	G	-7.08726e-02	1.60633e-02	1.01941e-05	4.79092e-01	[]---LRRIQ3	0.99349
chr7	rs329235	35056166	C	T	-7.63600e-02	1.73178e-02	1.01958e-05	6.96078e-01	[DPY19L1]	0.98698
chr3	rs699918	157958004	G	T	-7.33588e-02	1.66249e-02	1.02141e-05	3.66596e-01	[RSRC1]	0.99043
chr3	rs6778857	117602595	G	T	7.88355e-02	1.78836e-02	1.02208e-05	2.65408e-01	[]	0.99558
chr2	rs6542551	120690217	A	G	1.73542e-01	3.92737e-02	1.02269e-05	9.53485e-01	[PTPN4]	0.98133
chr11	rs118188894	57142624	C	T	-1.22815e-01	2.79056e-02	1.02276e-05	9.11531e-01	P2RX3-[]-PRG3	0.96917
chr3	rs827174	157960406	A	G	-7.33325e-02	1.66208e-02	1.02383e-05	3.66614e-01	[RSRC1]	0.99077
chr1	rs4950041	98003908	A	G	8.62212e-02	1.95670e-02	1.02591e-05	2.23413e-01	[DPYD]	0.96660
chr13	rs1335884	56834875	A	T	7.21393e-02	1.63621e-02	1.02647e-05	3.93690e-01	[]---PRR20A	0.99378
chr3	rs1729998	157928024	A	G	-7.34055e-02	1.66396e-02	1.02659e-05	3.66760e-01	[RSRC1]	0.99043
chr13	rs1335881	56829669	A	T	7.20559e-02	1.63439e-02	1.02732e-05	3.92408e-01	[]---PRR20A	0.99637
chr7	rs329236	35056266	A	C	-7.63633e-02	1.73253e-02	1.02770e-05	6.95790e-01	[DPY19L1]	0.98553
chr2	rs6545953	25343468	A	G	8.47040e-02	1.91942e-02	1.02785e-05	7.65912e-01	[EFR3B]	0.96684
chr13	rs34982342	55067760	D	I	-7.04899e-02	1.59848e-02	1.02809e-05	5.23811e-01	[]	0.99367
chr3	rs150890825	117604826	D	I	7.93789e-02	1.80125e-02	1.02845e-05	2.62810e-01	[]	0.98691
chr2	rs114985204	120645709	A	T	-1.75147e-01	3.96514e-02	1.02909e-05	4.51992e-02	[PTPN4]	0.99233
chr7	rs329233	35055831	C	T	-7.65471e-02	1.73692e-02	1.03017e-05	6.97644e-01	[DPY19L1]	0.98415
chr3	rs6792076	117724113	A	G	7.48543e-02	1.69846e-02	1.03096e-05	3.18247e-01	[]---IGSF11	0.99428
chr7	rs7779894	35061509	C	T	7.64647e-02	1.73511e-02	1.03126e-05	3.04582e-01	[DPY19L1]	0.98333
chr5	rs13164188	103914523	C	T	7.28326e-02	1.65132e-02	1.03152e-05	6.12726e-01	[]	0.98872
chr6	rs319106	107753841	A	G	-7.14700e-02	1.62084e-02	1.03159e-05	4.82168e-01	[PDSS2]	0.98266
chr3	rs827170	157958071	A	T	-7.33150e-02	1.66241e-02	1.03298e-05	3.66551e-01	[RSRC1]	0.99064
chr13	rs11454174	56833748	D	I	-7.21289e-02	1.63651e-02	1.03335e-05	6.05864e-01	[]---PRR20A	0.99361
chr3	rs17722625	117619953	A	T	7.90773e-02	1.79492e-02	1.03446e-05	2.63471e-01	[]---IGSF11	0.99390
chr3	rs864876	157916460	C	G	-7.33533e-02	1.66345e-02	1.03515e-05	3.67059e-01	[RSRC1]	0.99116
chr6	rs55649146	99667079	C	T	8.10735e-02	1.84058e-02	1.03681e-05	2.52847e-01	FBXL4---[]--FAXC	0.98855
chr1	rs35101879	73902953	A	G	-7.07518e-02	1.60498e-02	1.03751e-05	4.79364e-01	[]---LRRIQ3	0.99492
chr11	rs174556	61580635	C	T	7.65991e-02	1.73876e-02	1.03780e-05	2.85320e-01	[FADS1]	0.99999
chr3	rs827147	157926185	C	T	-7.33865e-02	1.66442e-02	1.03797e-05	3.66145e-01	[RSRC1]	0.99104
chr13	rs1335883	56833451	C	T	7.21323e-02	1.63702e-02	1.03895e-05	3.93320e-01	[]---PRR20A	0.99321
chr7	rs139112752	35061706	D	I	-7.64624e-02	1.73577e-02	1.03990e-05	6.96013e-01	[DPY19L1]	0.98374
chr6	rs139431355	107746525	D	I	-7.14308e-02	1.62073e-02	1.04168e-05	4.82507e-01	[PDSS2]	0.98199
chr7	rs6963995	35058349	C	T	7.63155e-02	1.73271e-02	1.04314e-05	3.04017e-01	[DPY19L1]	0.98621
chr3	rs760878496	157814199	D	I	8.48705e-02	1.92770e-02	1.04422e-05	2.28547e-01	PQLC2L---[]SHOX2	0.96295
chr13	rs9537353	56857505	A	G	7.23917e-02	1.64354e-02	1.04685e-05	3.89519e-01	[]---PRR20A	0.99203
chr13	rs9569058	55070137	A	G	-7.04962e-02	1.60004e-02	1.04686e-05	5.22478e-01	[]	0.99215
chr13	rs1343610	53662674	C	T	7.22021e-02	1.63939e-02	1.04922e-05	3.72434e-01	OLFM4--[]	0.99991
chr11	rs138436513	8579946	D	I	7.21273e-02	1.63698e-02	1.04967e-05	5.41728e-01	STK33--[]--TRIM66	0.96565
chr3	rs73168303	117611715	A	G	-7.88982e-02	1.79220e-02	1.05062e-05	7.34953e-01	[]	0.99285
chr3	rs1204957	157995103	C	T	7.30594e-02	1.65809e-02	1.05192e-05	6.33031e-01	[RSRC1]	0.99240
chr7	rs17793929	35068980	C	T	-7.65169e-02	1.73808e-02	1.05307e-05	6.95378e-01	[DPY19L1]	0.98014
chrX	rs369171751	136562445	D	I	6.34645e-02	1.44075e-02	1.05368e-05	4.94204e-01	GPR101---[]--ZIC3	0.96958
chr16	rs8055197	53803156	A	G	-7.04030e-02	1.59843e-02	1.05376e-05	4.86645e-01	[FTO]	0.99872
chr1	rs12033505	73905414	A	C	-7.06879e-02	1.60482e-02	1.05463e-05	4.79454e-01	[]---LRRIQ3	0.99513
chr3	rs13059066	157916619	A	T	-7.32748e-02	1.66327e-02	1.05566e-05	3.66716e-01	[RSRC1]	0.99181
chr3	rs827168	158018849	C	T	7.31382e-02	1.66022e-02	1.05626e-05	6.33107e-01	[RSRC1]	0.99062
chr1	rs6679389	73905524	A	T	-7.06764e-02	1.60481e-02	1.05799e-05	4.79454e-01	[]---LRRIQ3	0.99515
chr6	rs79818401	105175006	D	I	-7.57674e-02	1.71997e-02	1.05920e-05	3.45676e-01	[]HACE1	0.95946
chr3	rs844141	157916377	C	T	7.32625e-02	1.66329e-02	1.05949e-05	6.33292e-01	[RSRC1]	0.99183
chr13	rs2806985	53677723	C	G	-7.47184e-02	1.69749e-02	1.06000e-05	6.49169e-01	OLFM4--[]	0.96369
chr6	rs945437	51547719	A	G	-1.80867e-01	4.12638e-02	1.06066e-05	9.63282e-01	[PKHD1]	0.96559
chr3	rs860422:C	157915797	C	G	-7.32587e-02	1.66337e-02	1.06161e-05	3.66711e-01	[RSRC1]	0.99182
chr3	rs35480566	71583177	A	G	-7.32203e-02	1.66287e-02	1.06292e-05	4.44930e-01	[FOXP1]	0.95580
chr3	rs6762706	157914532	C	T	-7.32519e-02	1.66339e-02	1.06393e-05	3.66678e-01	[RSRC1]	0.99199
chr3	rs1095788	157915610	C	G	-7.32458e-02	1.66332e-02	1.06479e-05	3.66690e-01	[RSRC1]	0.99191
chr3	rs844142	157915901	A	T	7.32427e-02	1.66336e-02	1.06629e-05	6.33286e-01	[RSRC1]	0.99182
chr6	rs6920440	105183336	C	T	-7.42125e-02	1.68539e-02	1.06772e-05	3.58370e-01	[HACE1]	0.98776
chr3	rs698992	157950607	A	G	-7.32370e-02	1.66338e-02	1.06817e-05	3.66349e-01	[RSRC1]	0.99050
chr13	rs35786650	56833014	D	I	-7.20102e-02	1.63654e-02	1.06897e-05	6.06530e-01	[]---PRR20A	0.99390
chr3	rs852325	157915935	A	G	-7.32315e-02	1.66335e-02	1.06938e-05	3.66710e-01	[RSRC1]	0.99183
chr3	rs2461506	157914868	C	T	-7.32326e-02	1.66342e-02	1.06998e-05	3.66650e-01	[RSRC1]	0.99194
chr7	rs10254796	35070935	A	C	7.64914e-02	1.73893e-02	1.07086e-05	3.04600e-01	[DPY19L1]	0.97950
chr1	rs12033140	73822289	C	T	-7.09845e-02	1.61285e-02	1.07166e-05	4.87170e-01	[]---LRRIQ3	0.98808
chr3	rs698984	157934072	A	T	7.32219e-02	1.66341e-02	1.07306e-05	6.33354e-01	[RSRC1]	0.99035
chr6	rs319107	107754363	A	G	-7.13303e-02	1.62086e-02	1.07367e-05	4.82414e-01	[PDSS2]	0.98282
chr7	rs73110557	35068057	C	T	-7.64188e-02	1.73757e-02	1.07453e-05	6.95392e-01	[DPY19L1]	0.98067
chr8	rs1531658	63515522	A	C	8.62233e-02	1.95814e-02	1.07466e-05	7.78105e-01	[NKAIN3]	0.99132
chr6	rs319108	107754433	A	G	7.13223e-02	1.62084e-02	1.07592e-05	5.17597e-01	[PDSS2]	0.98283
chr13	rs1335886	56908561	A	G	-7.24652e-02	1.64749e-02	1.07683e-05	6.11245e-01	[]---PRR20A	0.98843
chr4	rs4440219	105397431	C	T	7.38273e-02	1.67871e-02	1.07751e-05	3.41242e-01	[CXXC4]	0.98926
chr3	rs1581412	157892187	A	G	-7.11813e-02	1.61764e-02	1.07757e-05	4.34201e-01	[RSRC1]	0.98923
chr7	rs76882258	35053485	D	I	-7.61308e-02	1.73140e-02	1.07913e-05	6.95438e-01	[DPY19L1]	0.98547
chr1	rs1923217	73829223	C	T	-7.09722e-02	1.61315e-02	1.07957e-05	4.86880e-01	[]---LRRIQ3	0.98671
chr18	rs8098952	70990727	G	T	7.55577e-02	1.71825e-02	1.07964e-05	3.27403e-01	NETO1---[]---FBXO15	0.98159
chr5	rs6867409	103890096	C	T	7.05777e-02	1.60443e-02	1.07995e-05	4.64433e-01	NUDT12---[]	0.98746
chr3	rs10575837	157929610	D	I	-7.32029e-02	1.66354e-02	1.08039e-05	3.66846e-01	[RSRC1]	0.99059
chr13	rs148049716	56838235	D	I	-7.28394e-02	1.65628e-02	1.08083e-05	6.02263e-01	[]---PRR20A	0.96844
chr13	rs1335878	56898965	A	C	-7.24304e-02	1.64706e-02	1.08176e-05	6.10334e-01	[]---PRR20A	0.98910
chr6	rs6907540	107862815	A	G	-7.24693e-02	1.64714e-02	1.08217e-05	4.21390e-01	[SOBP]	0.98211
chr3	rs827130	158013280	C	G	7.29742e-02	1.65855e-02	1.08323e-05	6.32137e-01	[RSRC1]	0.99045
chr3	rs827173	157959530	C	G	-7.31618e-02	1.66283e-02	1.08341e-05	3.66777e-01	[RSRC1]	0.98977
chr1	rs12747728	73910157	G	T	-7.06354e-02	1.60583e-02	1.08450e-05	4.80131e-01	[]---LRRIQ3	0.99358
chr3	rs34272372	157961825	D	I	-7.32324e-02	1.66459e-02	1.08543e-05	3.65659e-01	[RSRC1]	0.98892
chr13	rs1528258	56927852	A	T	7.20600e-02	1.63900e-02	1.08724e-05	4.00279e-01	[]---PRR20A	0.98763
chr7	rs10243141	35062566	A	G	7.62834e-02	1.73561e-02	1.08861e-05	3.04450e-01	[DPY19L1]	0.98283
chr3	rs35720654	157913202	A	G	-7.31649e-02	1.66344e-02	1.09053e-05	3.66654e-01	[RSRC1]	0.99203
chr13	rs57950908	56979199	D	I	-7.30005e-02	1.66069e-02	1.09192e-05	5.82210e-01	[]---PRR20A	0.94943
chr13	rs111335613	55069784	D	I	-7.02699e-02	1.59823e-02	1.09213e-05	5.23497e-01	[]	0.99393
chrX	rs3761610	24578551	A	T	6.79928e-02	1.54618e-02	1.09276e-05	3.30091e-01	PDK3--[]-PCYT1B	0.92419
chr3	rs1193513	158025385	A	G	-7.29281e-02	1.65830e-02	1.09381e-05	3.67615e-01	[RSRC1]	0.99060
chr13	rs9527690	58321259	G	T	8.17772e-02	1.86167e-02	1.09547e-05	2.39912e-01	PCDH17--[]	0.98583
chr3	rs827146	157925551	G	T	-7.31430e-02	1.66336e-02	1.09608e-05	3.66910e-01	[RSRC1]	0.99108
chr1	rs11210218	73847138	A	G	7.07732e-02	1.60996e-02	1.09786e-05	5.13168e-01	[]---LRRIQ3	0.98970
chr13	rs7324508	56849409	A	G	-7.22696e-02	1.64463e-02	1.09813e-05	6.11513e-01	[]---PRR20A	0.99208
chr1	rs7546305	73847802	C	T	-7.07650e-02	1.60988e-02	1.09932e-05	4.87189e-01	[]---LRRIQ3	0.98958
chr6	rs17738823	51282585	A	C	-2.10397e-01	4.81389e-02	1.09939e-05	9.74136e-01	TFAP2B---[]---PKHD1	0.98946
chr7	rs1649234	35001998	C	T	-7.53732e-02	1.71585e-02	1.10075e-05	6.94980e-01	[DPY19L1]	0.99467
chr1	rs149242880	73893595	D	I	-7.16250e-02	1.62951e-02	1.10090e-05	4.70870e-01	[]---LRRIQ3	0.96619
chr5	rs10057459	103918699	A	G	7.06709e-02	1.60810e-02	1.10287e-05	4.95971e-01	[]	0.98358
chr13	rs35306732	53769063	D	I	-8.00070e-02	1.82170e-02	1.10306e-05	7.24984e-01	OLFM4---[]	0.94888
chr7	rs73110545	35063794	A	G	-7.64411e-02	1.74051e-02	1.10528e-05	6.96789e-01	[DPY19L1]	0.97990
chr3	rs199762942	157931850	D	I	7.31281e-02	1.66379e-02	1.10648e-05	6.33269e-01	[RSRC1]	0.99043
chr3	rs827167	158019247	C	T	-7.28739e-02	1.65803e-02	1.10670e-05	3.67429e-01	[RSRC1]	0.99137
chr11	rs174544	61567753	A	C	-7.63695e-02	1.73913e-02	1.10771e-05	7.13470e-01	[FADS1]	0.99857
chr7	rs1637679	35001022	A	C	-7.53079e-02	1.71492e-02	1.10799e-05	6.94959e-01	[DPY19L1]	0.99577
chr7	rs328942	35051815	A	G	-7.60407e-02	1.73177e-02	1.11009e-05	6.96621e-01	[DPY19L1]	0.98699
chr7	rs1186721	34974602	A	G	-7.54586e-02	1.71857e-02	1.11071e-05	6.95006e-01	[DPY19L1]	0.99003
chr7	rs1637675	35000492	C	T	7.54718e-02	1.71890e-02	1.11119e-05	3.04353e-01	[DPY19L1]	0.99319
chr6	rs17740610	51552621	G	T	-1.80219e-01	4.12110e-02	1.11206e-05	9.63070e-01	[PKHD1]	0.96464
chr11	rs174555	61579760	C	T	-7.62709e-02	1.73761e-02	1.11727e-05	7.13455e-01	[FADS1]	0.99907
chr6	rs11154751	99657859	C	T	-8.03708e-02	1.83153e-02	1.11928e-05	7.48304e-01	FBXL4---[]--FAXC	0.99244
chr13	rs7490571	56844300	C	T	-7.18799e-02	1.63729e-02	1.11956e-05	6.04039e-01	[]---PRR20A	0.99207
chr1	rs56060088	73894768	A	G	7.08434e-02	1.61311e-02	1.11977e-05	5.17280e-01	[]---LRRIQ3	0.98282
chr1	rs145859535	73986311	D	I	7.04400e-02	1.60398e-02	1.12000e-05	5.07394e-01	[]---LRRIQ3	0.99219
chr3	rs34889950	117575722	C	G	7.81660e-02	1.78121e-02	1.12045e-05	2.67059e-01	[]	0.99732
chr6	rs2225242	51492322	A	G	2.22394e-01	5.09497e-02	1.12585e-05	2.38223e-02	[PKHD1]	0.96191
chr6	rs2225243	51492323	C	T	-2.22391e-01	5.09498e-02	1.12622e-05	9.76178e-01	[PKHD1]	0.96190
chr7	rs73110562	35069923	A	G	-7.63306e-02	1.73967e-02	1.12723e-05	6.95596e-01	[DPY19L1]	0.97901
chr1	rs56019088	73891226	D	I	-7.07922e-02	1.61251e-02	1.12797e-05	4.74322e-01	[]---LRRIQ3	0.98664
chr7	rs1649238	35004517	A	G	7.51968e-02	1.71395e-02	1.12857e-05	3.04556e-01	[DPY19L1]	0.99726
chr9	rs12339541	97638926	A	C	1.48093e-01	3.36910e-02	1.13077e-05	9.35974e-01	[C9orf3]	0.98790
chr7	rs1637676	35000559	A	G	7.52283e-02	1.71490e-02	1.13158e-05	3.05029e-01	[DPY19L1]	0.99589
chr5	rs113032826	25518438	A	G	2.97506e-01	6.77340e-02	1.13234e-05	9.80542e-01	CDH10---[]	0.80013
chr7	rs1637677	35000860	A	G	-7.52323e-02	1.71505e-02	1.13240e-05	6.95013e-01	[DPY19L1]	0.99574
chr6	rs12212493	99653012	A	G	-8.00312e-02	1.82490e-02	1.13307e-05	7.46574e-01	FBXL4---[]--FAXC	0.99634
chr7	rs1649236	35004134	C	T	7.51891e-02	1.71413e-02	1.13331e-05	3.04524e-01	[DPY19L1]	0.99719
chr3	rs1499894	71571696	C	T	-7.29909e-02	1.66296e-02	1.13387e-05	4.44570e-01	[FOXP1]	0.95536
chr5	rs1592755	103893548	A	T	-7.04306e-02	1.60495e-02	1.13400e-05	5.35775e-01	NUDT12---[]	0.98701
chr3	rs1563438	117656521	C	T	7.87286e-02	1.79514e-02	1.13452e-05	2.64412e-01	[]---IGSF11	0.99159
chr6	rs184015403	51290345	A	T	-2.09086e-01	4.79097e-02	1.13490e-05	9.73884e-01	TFAP2B---[]---PKHD1	0.99332
chr1	rs12093651	98001750	A	G	-8.56849e-02	1.95432e-02	1.13591e-05	7.76416e-01	[DPYD]	0.96712
chr6	rs319104	107747686	A	G	7.11137e-02	1.62047e-02	1.13629e-05	5.17489e-01	[PDSS2]	0.98241
chr13	rs9568804	53672332	C	T	-7.26575e-02	1.65683e-02	1.14355e-05	6.44948e-01	OLFM4--[]	0.99596
chr13	rs9569057	55069907	A	G	7.00917e-02	1.59781e-02	1.14359e-05	4.76574e-01	[]	0.99449
chr7	rs2557772	35002572	C	T	-7.51516e-02	1.71405e-02	1.14365e-05	6.95405e-01	[DPY19L1]	0.99715
chr5	rs10477835	103917539	A	T	7.22751e-02	1.64708e-02	1.14404e-05	6.10372e-01	[]	0.98972
chr6	rs319097	107745859	A	C	-7.10872e-02	1.62041e-02	1.14412e-05	4.82577e-01	[PDSS2]	0.98243
chr6	rs16881573	51415220	C	G	-2.07710e-01	4.76106e-02	1.14507e-05	9.73526e-01	TFAP2B---[]--PKHD1	0.99238
chr3	rs6766743	117609293	C	T	-7.85030e-02	1.79081e-02	1.14509e-05	7.35042e-01	[]	0.99464
chr1	rs4636402	73916016	C	G	-7.08273e-02	1.61461e-02	1.14615e-05	4.78254e-01	[]---LRRIQ3	0.98358
chr3	rs6791342	117611140	G	T	7.85069e-02	1.79114e-02	1.14819e-05	2.64783e-01	[]	0.99449
chr9	rs12337251	97750632	A	C	1.40385e-01	3.19640e-02	1.15023e-05	9.30210e-01	[C9orf3]	0.99690
chr13	rs7321514	56830975	A	C	7.16818e-02	1.63500e-02	1.15054e-05	3.94064e-01	[]---PRR20A	0.99606
chr10	rs4258321	87184649	G	T	8.98312e-02	2.04700e-02	1.15275e-05	8.02112e-01	CCSER2---[]---GRID1	0.98521
chr9	rs10993381	97639463	C	T	-1.48223e-01	3.37534e-02	1.15327e-05	6.39344e-02	[C9orf3]	0.98552
chr10	rs4356166	87184655	C	G	8.98284e-02	2.04705e-02	1.15402e-05	8.02114e-01	CCSER2---[]---GRID1	0.98519
chr13	rs9537343	56823240	G	T	-7.15632e-02	1.63263e-02	1.15519e-05	6.07615e-01	[]---PRR20A	0.99761
chr7	rs1649233	35000459	C	T	-7.53942e-02	1.72050e-02	1.15591e-05	6.96306e-01	[DPY19L1]	0.99280
chr13	rs595756	30899324	G	T	7.38720e-02	1.68557e-02	1.15596e-05	3.32991e-01	KATNAL1--[]--UBE2L5P	0.98559
chr7	rs73110543	35063649	C	T	7.60313e-02	1.73512e-02	1.15748e-05	3.05028e-01	[DPY19L1]	0.98253
chr9	rs12340107	97740661	G	T	-1.40217e-01	3.19380e-02	1.15920e-05	6.98466e-02	[C9orf3]	0.99847
chr2	rs79572466	145950773	C	T	2.52208e-01	5.74234e-02	1.15930e-05	9.77420e-01	ZEB2---[]	0.93530
chr1	rs11210276	73991792	G	T	7.03778e-02	1.60534e-02	1.15973e-05	5.06104e-01	[]---LRRIQ3	0.98969
chr13	rs202103	30898658	C	T	7.38581e-02	1.68558e-02	1.16050e-05	3.33094e-01	KATNAL1--[]--UBE2L5P	0.98535
chr6	rs1857190:A	51287940	A	C	-2.08842e-01	4.79100e-02	1.16235e-05	9.73883e-01	TFAP2B---[]---PKHD1	0.99341
chr7	rs1649232	35000217	C	G	-7.51401e-02	1.71530e-02	1.16422e-05	6.94876e-01	[DPY19L1]	0.99518
chr4	rs547175424	105385519	D	I	-7.40156e-02	1.68921e-02	1.16471e-05	6.01711e-01	TACR3---[]-CXXC4	0.91831
chr3	rs546945664	117535186	D	I	8.12811e-02	1.85595e-02	1.16597e-05	2.52826e-01	[]	0.95432
chr13	rs1335885	56845537	A	T	-7.17259e-02	1.63723e-02	1.16811e-05	6.04308e-01	[]---PRR20A	0.99229
chr3	rs73168305	117612958	C	T	-7.84699e-02	1.79183e-02	1.16816e-05	7.35259e-01	[]	0.99421
chr3	rs1193516	157913677	C	T	7.29666e-02	1.66464e-02	1.16896e-05	6.34065e-01	[RSRC1]	0.99172
chr3	rs865010	62579596	C	T	7.74325e-02	1.76824e-02	1.16971e-05	2.97074e-01	[CADPS]	0.98067
chr13	rs3945104	56831035	A	T	7.16142e-02	1.63490e-02	1.17117e-05	3.94011e-01	[]---PRR20A	0.99606
chr6	rs223099	107741539	C	T	7.10112e-02	1.62061e-02	1.17189e-05	5.17619e-01	[PDSS2]	0.98159
chr4	rs4698921	105414222	C	T	-7.22819e-02	1.65018e-02	1.17218e-05	6.16316e-01	[CXXC4]	0.98346
chr3	rs1730041	158031592	G	T	-7.26865e-02	1.65850e-02	1.17256e-05	3.67367e-01	[RSRC1]	0.99028
chr1	rs1338647	73893579	A	G	7.07037e-02	1.61365e-02	1.17346e-05	5.24915e-01	[]---LRRIQ3	0.98481
chr3	rs827149	157911735	A	G	7.29264e-02	1.66424e-02	1.17628e-05	6.33604e-01	[RSRC1]	0.99160
chr1	rs1923225	73843468	C	T	7.05514e-02	1.61044e-02	1.17672e-05	5.13238e-01	[]---LRRIQ3	0.98931
chr6	rs149960377	99657527	C	T	-7.97938e-02	1.82289e-02	1.17674e-05	7.46491e-01	FBXL4---[]--FAXC	0.99808
chr13	rs657160	30900281	A	G	7.38233e-02	1.68596e-02	1.17692e-05	3.33018e-01	KATNAL1--[]--UBE2L5P	0.98512
chr1	rs2786785	97997645	A	T	7.58040e-02	1.73143e-02	1.17823e-05	3.25068e-01	[DPYD]	0.97118
chr1	rs76307997	73842566	D	I	-7.05449e-02	1.61055e-02	1.18041e-05	4.86763e-01	[]---LRRIQ3	0.98923
chr1	rs4113049	73909964	A	G	-7.02801e-02	1.60447e-02	1.18049e-05	4.79489e-01	[]---LRRIQ3	0.99552
chr6	rs9467714	26340785	A	G	1.12032e-01	2.55494e-02	1.18074e-05	8.80419e-01	HIST1H4H--[]--BTN3A2	0.94402
chr7	rs1637680	35003309	X	Y	7.50938e-02	1.71550e-02	1.18139e-05	3.03969e-01	[DPY19L1]	0.99682
chr6	rs6908689	99665546	A	G	-8.01354e-02	1.83106e-02	1.18141e-05	7.47490e-01	FBXL4---[]--FAXC	0.99370
chr6	rs6903828	99665310	A	G	-7.99204e-02	1.82622e-02	1.18240e-05	7.46849e-01	FBXL4---[]--FAXC	0.99681
chr1	rs11210251	73912799	C	G	-7.02950e-02	1.60497e-02	1.18278e-05	4.79754e-01	[]---LRRIQ3	0.99473
chr11	rs174557	61581368	A	G	7.60579e-02	1.73771e-02	1.18347e-05	2.86725e-01	[FADS1]	0.99916
chr13	rs7326646	56825218	C	T	-7.14509e-02	1.63205e-02	1.18406e-05	6.03551e-01	[]---PRR20A	0.99442
chr6	rs319093	107744760	C	T	-7.09533e-02	1.62016e-02	1.18466e-05	4.82501e-01	[PDSS2]	0.98261
chr7	rs17793874	35065558	A	G	7.59769e-02	1.73610e-02	1.18766e-05	3.04660e-01	[DPY19L1]	0.98217
chr7	rs61082599	35071130	D	I	-7.63403e-02	1.74458e-02	1.19014e-05	6.96265e-01	[DPY19L1]	0.97606
chr13	rs1335882	56832272	A	T	-7.16719e-02	1.63757e-02	1.19069e-05	6.07678e-01	[]---PRR20A	0.99360
chr2	rs4290595	148477348	C	T	-8.24262e-02	1.88153e-02	1.19144e-05	2.41504e-01	[]---ACVR2A	0.99420
chr7	rs142609758	35003221	D	I	-7.50625e-02	1.71556e-02	1.19226e-05	6.95997e-01	[DPY19L1]	0.99670
chr1	rs4287126	73908975	C	T	7.02700e-02	1.60507e-02	1.19274e-05	5.20378e-01	[]---LRRIQ3	0.99474
chr13	rs79988759	56841052	D	I	7.19799e-02	1.64476e-02	1.19276e-05	3.88267e-01	[]---PRR20A	0.99099
chr3	rs73163784	117602186	G	T	-7.84785e-02	1.79400e-02	1.19434e-05	7.35880e-01	[]	0.99209
chr5	rs10072849	103918622	C	T	-7.02502e-02	1.60492e-02	1.19533e-05	5.05360e-01	[]	0.98748
chr2	rs17031559	66351710	C	G	9.04455e-02	2.06481e-02	1.19597e-05	8.04887e-01	SPRED2---[]---MEIS1	0.98307
chr13	rs9537342	56823089	A	T	7.13370e-02	1.63055e-02	1.20015e-05	3.96439e-01	[]---PRR20A	0.99630
chr5	rs12657531	103903837	A	G	-7.01910e-02	1.60396e-02	1.20077e-05	5.16800e-01	[]	0.98546
chr10	rs790638	106784021	A	G	-9.71695e-02	2.22374e-02	1.20594e-05	8.33862e-01	[SORCS3]	0.91686
chr1	rs2841367	238967060	C	T	7.12658e-02	1.62872e-02	1.20691e-05	5.59251e-01	MTRNR2L11---[]---CHRM3	0.97791
chr2	rs112433954	25343823	C	T	-8.26204e-02	1.88717e-02	1.20742e-05	2.39949e-01	[EFR3B]	0.98295
chr21	rs11203203	43836186	A	G	7.18779e-02	1.64245e-02	1.20748e-05	6.19766e-01	[UBASH3A]	0.99985
chr2	rs3731631	25359422	A	G	-7.67779e-02	1.75625e-02	1.21080e-05	7.17819e-01	[EFR3B]	0.99975
chr1	rs12406253	73840341	C	T	-7.04853e-02	1.61135e-02	1.21286e-05	4.86371e-01	[]---LRRIQ3	0.98846
chr13	rs35500561	56835351	D	I	-7.18446e-02	1.64304e-02	1.21337e-05	6.04824e-01	[]---PRR20A	0.98415
chr5	rs9292849	20024013	A	G	-7.05134e-02	1.61248e-02	1.21598e-05	5.39900e-01	[CDH18]	0.98750
chr1	rs10754655	239038867	A	G	7.17178e-02	1.63957e-02	1.21753e-05	6.08852e-01	MTRNR2L11---[]---CHRM3	0.99244
chr5	rs10059133	103901424	C	T	-7.01761e-02	1.60492e-02	1.21928e-05	5.36041e-01	[]	0.98702
chr3	rs704249	71657226	G	T	7.08700e-02	1.62072e-02	1.21935e-05	4.84276e-01	FOXP1--[]--EIF4E3	0.96692
chr1	rs4113050	73910055	C	T	7.01646e-02	1.60444e-02	1.21958e-05	5.20441e-01	[]---LRRIQ3	0.99573
chr6	rs56216336	99654257	A	C	7.96593e-02	1.82322e-02	1.22176e-05	2.53512e-01	FBXL4---[]--FAXC	0.99776
chr13	rs9563387	56838547	C	T	-7.15591e-02	1.63737e-02	1.22613e-05	6.04516e-01	[]---PRR20A	0.99130
chr13	rs7997273	55069262	A	G	-6.98712e-02	1.59832e-02	1.22620e-05	5.23113e-01	[]	0.99388
chr2	rs114243768	145870923	C	T	-2.57502e-01	5.87629e-02	1.22864e-05	2.12795e-02	ZEB2---[]	0.90383
chr17	rs58713812	2275017	C	T	1.16079e-01	2.65259e-02	1.23037e-05	8.93306e-01	[SGSM2]	0.98360
chr5	rs6869862	103886213	G	T	-7.03776e-02	1.61025e-02	1.23113e-05	5.22685e-01	NUDT12---[]	0.98000
chr14	rs1954609	66399997	A	G	-8.52214e-02	1.95179e-02	1.23123e-05	7.93528e-01	FUT8---[]---LINC00238	0.99210
chr2	rs70992168	148491405	D	I	8.22060e-02	1.87963e-02	1.23171e-05	7.56981e-01	[]---ACVR2A	0.99179
chr3	rs373133762	71566344	D	I	-7.29005e-02	1.66780e-02	1.23259e-05	4.42231e-01	[FOXP1]	0.94920
chr2	rs10205700	181962621	A	G	7.38265e-02	1.68852e-02	1.23307e-05	6.62127e-01	UBE2E3--[]---ITGA4	0.98774
chr6	rs80000163	51413908	A	G	2.06731e-01	4.75602e-02	1.23361e-05	2.67001e-02	TFAP2B---[]--PKHD1	0.98633
chr6	rs7751071	99654467	C	G	7.97244e-02	1.82565e-02	1.23434e-05	2.52944e-01	FBXL4---[]--FAXC	0.99708
chr5	rs12658019	103904108	A	G	-7.04457e-02	1.61214e-02	1.23445e-05	5.47677e-01	[]	0.97797
chr13	rs7997720	56854365	A	G	7.14252e-02	1.63484e-02	1.23450e-05	4.01135e-01	[]---PRR20A	0.99088
chr3	rs1724679	157953429	G	T	7.29519e-02	1.66888e-02	1.23521e-05	6.33985e-01	[RSRC1]	0.98426
chr13	rs2803473	56920497	C	T	-7.20115e-02	1.64844e-02	1.23658e-05	6.11590e-01	[]---PRR20A	0.98747
chr11	rs2439886	57151504	C	T	-1.12617e-01	2.58214e-02	1.23670e-05	8.96731e-01	PRG3-[]-PRG2	0.98818
chr6	rs4403268	99654176	A	G	-7.97180e-02	1.82568e-02	1.23685e-05	7.47058e-01	FBXL4---[]--FAXC	0.99705
chr13	rs9316728	55080869	A	G	-6.98959e-02	1.59954e-02	1.23698e-05	5.16467e-01	[]	0.99450
chr11	rs174561	61582708	C	T	-7.59031e-02	1.73801e-02	1.23716e-05	7.13306e-01	[FADS1]	0.99891
chr6	rs142215703	51265779	A	G	2.09277e-01	4.81635e-02	1.23843e-05	2.58137e-02	TFAP2B---[]---PKHD1	0.99089
chr2	rs142787179	204840948	C	G	-2.34805e-01	5.40814e-02	1.23941e-05	9.77527e-01	ICOS--[]---PARD3B	0.90804
chr6	rs36173413	99653946	A	G	-7.97049e-02	1.82579e-02	1.24240e-05	7.47067e-01	FBXL4---[]--FAXC	0.99697
chr3	rs1193511	158030097	A	T	-7.24712e-02	1.65848e-02	1.24410e-05	3.67356e-01	[RSRC1]	0.99051
chr7	rs57315957	35062819	A	G	7.57702e-02	1.73550e-02	1.24575e-05	3.04251e-01	[DPY19L1]	0.98296
chr7	rs59505449	35065852	C	T	-7.58239e-02	1.73688e-02	1.24783e-05	6.95519e-01	[DPY19L1]	0.98170
chr13	rs2137410	56803186	G	T	7.44437e-02	1.70521e-02	1.24914e-05	3.36597e-01	[]---PRR20A	0.98303
chr2	rs6545952	25343374	A	G	-8.24325e-02	1.88609e-02	1.24935e-05	2.39742e-01	[EFR3B]	0.98447
chr13	rs35502386	30915547	D	I	7.91311e-02	1.81288e-02	1.25036e-05	3.04152e-01	KATNAL1--[]--UBE2L5P	0.88795
chr1	rs5775180	73836225	D	I	7.03554e-02	1.61100e-02	1.25299e-05	5.13488e-01	[]---LRRIQ3	0.98909
chr6	rs76933733	51413348	A	G	-2.07127e-01	4.76886e-02	1.25321e-05	9.73574e-01	TFAP2B---[]--PKHD1	0.99136
chr6	rs62422172	99652739	A	G	-7.95622e-02	1.82339e-02	1.25433e-05	7.46486e-01	FBXL4---[]--FAXC	0.99762
chr6	rs7772670	99666588	A	G	8.03672e-02	1.84196e-02	1.25605e-05	2.53096e-01	FBXL4---[]--FAXC	0.98516
chr5	rs2018142	103941793	A	C	6.96206e-02	1.59454e-02	1.25624e-05	4.78883e-01	[]	0.99613
chr6	rs12530395	99667242	C	T	8.03287e-02	1.84108e-02	1.25630e-05	2.53747e-01	FBXL4---[]--FAXC	0.98663
chr6	rs35104291	99653909	A	G	-7.95361e-02	1.82336e-02	1.26216e-05	7.46637e-01	FBXL4---[]--FAXC	0.99743
chr6	rs559754969	99655935	C	T	7.95173e-02	1.82298e-02	1.26284e-05	2.53299e-01	FBXL4---[]--FAXC	0.99812
chr3	rs11716966	117605599	C	T	-7.80423e-02	1.78907e-02	1.26391e-05	7.34829e-01	[]	0.99566
chr2	rs55949835	66351235	C	T	-8.99363e-02	2.05886e-02	1.26414e-05	1.95707e-01	SPRED2---[]---MEIS1	0.98514
chr6	rs7743032	105199772	C	T	-8.80044e-02	2.01462e-02	1.26496e-05	2.33320e-01	[HACE1]	0.89031
chr1	rs911493	73834650	G	T	7.03230e-02	1.61111e-02	1.26635e-05	5.13506e-01	[]---LRRIQ3	0.98906
chr13	rs2697078	56920390	C	T	7.19443e-02	1.64906e-02	1.26944e-05	3.88614e-01	[]---PRR20A	0.98699
chr13	rs9579558	30916158	C	G	7.59485e-02	1.74139e-02	1.27051e-05	2.99153e-01	KATNAL1--[]--UBE2L5P	0.97079
chr13	rs118169309	50862510	A	T	3.05335e-01	6.99277e-02	1.27164e-05	9.81725e-01	DLEU1---[]---DLEU7	0.81807
chr7	rs1649225	34991676	A	C	-7.52782e-02	1.72613e-02	1.27303e-05	6.96797e-01	[DPY19L1]	0.98622
chrX	rs12859876	24674447	A	T	-6.33659e-02	1.45226e-02	1.27655e-05	5.92516e-01	PCYT1B-[]--POLA1	0.97995
chr3	rs74323067	117601442	C	T	-7.79483e-02	1.78783e-02	1.27684e-05	7.34897e-01	[]	0.99665
chr6	rs4840007	99649289	A	C	7.94498e-02	1.82266e-02	1.28002e-05	2.53866e-01	FBXL4---[]--FAXC	0.99734
chr7	rs1637671	34996925	C	T	7.48355e-02	1.71645e-02	1.28010e-05	3.04949e-01	[DPY19L1]	0.99465
chr2	rs2368196	181967075	A	G	-7.36430e-02	1.68747e-02	1.28011e-05	3.38174e-01	UBE2E3--[]---ITGA4	0.98911
chr4	rs7655160	160536978	A	G	-7.10902e-02	1.62990e-02	1.28165e-05	5.37819e-01	RAPGEF2---[]	0.96792
chr2	rs6731985	181957493	A	G	-7.37176e-02	1.68933e-02	1.28230e-05	3.38198e-01	UBE2E3--[]---ITGA4	0.98752
chr9	rs76808038	97747328	C	T	-1.39576e-01	3.19524e-02	1.28237e-05	6.98523e-02	[C9orf3]	0.99614
chr2	rs10190614	66344624	C	T	8.99749e-02	2.06126e-02	1.28346e-05	8.03795e-01	SPRED2---[]---MEIS1	0.97884
chr7	rs1649235	35003882	A	G	-7.47793e-02	1.71542e-02	1.28411e-05	6.95732e-01	[DPY19L1]	0.99605
chr2	rs2176549	181968150	A	T	7.36781e-02	1.68859e-02	1.28472e-05	6.61909e-01	UBE2E3--[]---ITGA4	0.98811
chr5	rs6874138	103899596	C	T	7.01511e-02	1.60864e-02	1.28611e-05	4.63449e-01	[]	0.98244
chr18	rs6566717	70986512	C	G	7.48342e-02	1.71667e-02	1.28636e-05	3.25917e-01	NETO1---[]---FBXO15	0.98783
chr3	rs9798822	189621	G	T	7.30219e-02	1.67503e-02	1.28740e-05	3.50021e-01	[]--CHL1	0.98383
chr1	rs35478939	73829006	D	I	7.02699e-02	1.61128e-02	1.28821e-05	5.13508e-01	[]---LRRIQ3	0.98911
chr13	rs1932432	56845467	A	G	-7.14265e-02	1.63839e-02	1.28855e-05	6.03633e-01	[]---PRR20A	0.99021
chr5	rs62362442	103911784	C	T	-6.99269e-02	1.60358e-02	1.28863e-05	5.16321e-01	[]	0.98512
chr5	rs12659965	103904399	A	G	6.99334e-02	1.60376e-02	1.28919e-05	4.83549e-01	[]	0.98581
chr6	rs4594953	99654085	A	C	7.94397e-02	1.82318e-02	1.29054e-05	2.53298e-01	FBXL4---[]--FAXC	0.99795
chr1	rs7523829	73758117	A	G	-7.04448e-02	1.61566e-02	1.29220e-05	5.13354e-01	[]---LRRIQ3	0.97827
chr5	rs557123725	103986470	D	I	7.29268e-02	1.67288e-02	1.29235e-05	4.15771e-01	[]	0.92501
chr5	rs10057469	103918749	G	T	-6.99289e-02	1.60390e-02	1.29366e-05	5.06567e-01	[]	0.98883
chr2	rs74369143	120670115	A	G	-1.73809e-01	3.98005e-02	1.29542e-05	4.47455e-02	[PTPN4]	0.99312
chr18	rs6566716	70986507	C	T	7.48091e-02	1.71672e-02	1.29568e-05	3.25906e-01	NETO1---[]---FBXO15	0.98790
chr3	rs73163779	117600473	A	G	-7.78801e-02	1.78785e-02	1.29970e-05	7.34899e-01	[]	0.99649
chr8	rs150978019	77832485	C	T	3.30341e-01	7.57034e-02	1.30015e-05	9.84458e-01	ZFHX4--[]--PEX2	0.81769
chr5	rs6891820	103903148	A	G	-6.98559e-02	1.60274e-02	1.30140e-05	5.17352e-01	[]	0.98720
chr3	rs73163717	117547470	A	C	7.76724e-02	1.78327e-02	1.30253e-05	2.67043e-01	[]	0.99674
chr6	rs319088	107740040	A	G	-7.06046e-02	1.61989e-02	1.30314e-05	4.82625e-01	[PDSS2]	0.98252
chr11	rs7394579	61581450	A	G	7.86151e-02	1.80507e-02	1.30353e-05	2.54406e-01	[FADS1]	0.99342
chr3	rs73163781	117600551	C	G	-7.78525e-02	1.78751e-02	1.30403e-05	7.34842e-01	[]	0.99675
chr3	rs73163726	117554093	C	T	7.76151e-02	1.78212e-02	1.30494e-05	2.66805e-01	[]	0.99806
chr1	rs12027939	73836801	G	T	-7.02131e-02	1.61110e-02	1.30629e-05	4.86443e-01	[]---LRRIQ3	0.98897
chr3	rs73163777	117600454	C	T	-7.78408e-02	1.78745e-02	1.30704e-05	7.34835e-01	[]	0.99678
chr5	rs6596578	103899178	A	G	6.98412e-02	1.60281e-02	1.30805e-05	4.82438e-01	[]	0.98678
chr5	rs7723509	103916363	C	G	6.98716e-02	1.60353e-02	1.30882e-05	4.91136e-01	[]	0.98946
chr6	rs6928594	51358852	A	T	-2.05189e-01	4.73508e-02	1.31001e-05	9.73353e-01	TFAP2B---[]---PKHD1	0.99353
chr6	rs144688660	51348070	A	G	-2.05473e-01	4.74202e-02	1.31231e-05	9.73336e-01	TFAP2B---[]---PKHD1	0.99088
chr1	rs138449402	73825496	D	I	7.02205e-02	1.61179e-02	1.31471e-05	5.13753e-01	[]---LRRIQ3	0.98876
chr3	rs6792102	117553543	A	C	-7.75925e-02	1.78230e-02	1.31511e-05	7.33035e-01	[]	0.99750
chr13	rs9316846	56812088	A	T	7.42295e-02	1.70476e-02	1.31614e-05	3.35905e-01	[]---PRR20A	0.98234
chr6	rs7772505	99666305	C	T	-7.97955e-02	1.83320e-02	1.31701e-05	7.46739e-01	FBXL4---[]--FAXC	0.99132
chr3	rs11710605	117600135	A	G	7.78120e-02	1.78752e-02	1.31773e-05	2.65265e-01	[]	0.99648
chr13	rs7999282	56822940	C	T	-7.11636e-02	1.63430e-02	1.31896e-05	6.09350e-01	[]---PRR20A	0.99743
chr6	rs80321997	51359056	G	T	2.05110e-01	4.73491e-02	1.31929e-05	2.66461e-02	TFAP2B---[]---PKHD1	0.99363
chr11	rs174549	61571382	A	G	-7.55632e-02	1.73601e-02	1.32243e-05	7.11979e-01	[FADS1]	0.99993
chr3	rs10574936	157855193	D	I	-7.26763e-02	1.66829e-02	1.32321e-05	3.62596e-01	[RSRC1]	0.99136
chr3	rs4687901:G_C	117603590	C	G	-7.78509e-02	1.78881e-02	1.32358e-05	7.34471e-01	[]	0.99545
chr6	rs112862329	51358306	D	I	2.05079e-01	4.73519e-02	1.32482e-05	2.67082e-02	TFAP2B---[]---PKHD1	0.99049
chr7	rs112561385	34991740	A	C	7.46150e-02	1.71436e-02	1.32524e-05	3.05220e-01	[DPY19L1]	0.99591
chr1	rs1380995	72733841	A	T	-7.16488e-02	1.64538e-02	1.32602e-05	4.86079e-01	[NEGR1]	0.96850
chr9	rs10993390	97671896	A	G	1.39729e-01	3.20421e-02	1.32658e-05	9.27715e-01	[C9orf3]	0.96715
chr5	rs7710489	103916349	C	T	6.98247e-02	1.60362e-02	1.32788e-05	4.91205e-01	[]	0.98943
chr6	rs112461727	51359898	D	I	2.05127e-01	4.73720e-02	1.32985e-05	2.66393e-02	TFAP2B---[]---PKHD1	0.99330
chr17	rs57816483	78704156	C	T	-7.85990e-02	1.80646e-02	1.33285e-05	7.09260e-01	[RPTOR]	0.94341
chr7	rs329279	35082314	C	T	7.42233e-02	1.70544e-02	1.33467e-05	4.07281e-01	DPY19L1-[]---TBX20	0.91170
chr7	rs1186716	34970685	C	G	7.49835e-02	1.72351e-02	1.33570e-05	3.05025e-01	[DPY19L1]	0.98445
chr2	rs77825181	120500319	A	G	1.71931e-01	3.94292e-02	1.33624e-05	9.54473e-01	TMEM177--[]--PTPN4	0.98646
chr3	rs6789920	5695692	C	T	7.55855e-02	1.73712e-02	1.33647e-05	3.27851e-01	EDEM1---[]	0.94471
chr2	rs77596528	120536019	A	G	-1.76909e-01	4.05735e-02	1.33798e-05	4.35958e-02	[PTPN4]	0.97562
chr3	rs73163796	117604432	A	G	-7.78124e-02	1.78898e-02	1.33924e-05	7.34892e-01	[]	0.99605
chr15	rs2304655	93435225	C	T	-7.09270e-02	1.62999e-02	1.34159e-05	5.71345e-01	[RP11-437B10.1]	0.98244
chr9	rs1331608	122300146	C	T	7.19046e-02	1.65261e-02	1.34344e-05	4.34148e-01	BRINP1---[]---CDK5RAP2	0.96394
chr3	rs10638255:AAGAG	117429646	D	I	6.99524e-02	1.60758e-02	1.34349e-05	4.74850e-01	[]	0.97973
chr6	rs1908805	99646446	C	T	7.92498e-02	1.82263e-02	1.34554e-05	2.53856e-01	FBXL4---[]--FAXC	0.99749
chr5	rs4295362	103908868	C	T	-6.97630e-02	1.60332e-02	1.34600e-05	5.17242e-01	[]	0.98693
chr3	rs7427162	117586681	C	T	-7.75758e-02	1.78405e-02	1.34681e-05	7.33788e-01	[]	0.99811
chr1	rs2340402	73835741	A	G	7.03001e-02	1.61597e-02	1.35347e-05	5.15448e-01	[]---LRRIQ3	0.98288
chr3	rs4687901:GA_CA	117603590	X	Y	7.77443e-02	1.78843e-02	1.35433e-05	2.65229e-01	[]	0.99610
chr5	rs768905	103909664	C	T	6.97493e-02	1.60362e-02	1.35630e-05	4.82817e-01	[]	0.98682
chr3	rs7617580	117607027	A	G	7.77699e-02	1.78918e-02	1.35682e-05	2.65242e-01	[]	0.99562
chr5	rs1421666	103908410	A	G	-6.97142e-02	1.60302e-02	1.35977e-05	5.17347e-01	[]	0.98729
chr5	rs2032790	103908246	C	T	-6.97120e-02	1.60302e-02	1.36059e-05	5.17346e-01	[]	0.98729
chr7	rs1637674	34998087	A	G	-7.46684e-02	1.71795e-02	1.36198e-05	6.95356e-01	[DPY19L1]	0.99360
chr6	rs68112369	26365759	C	T	1.13915e-01	2.61708e-02	1.36573e-05	8.88480e-01	[BTN3A2]	0.96779
chr6	rs9766722	99648850	A	C	-7.92946e-02	1.82505e-02	1.36592e-05	7.46988e-01	FBXL4---[]--FAXC	0.99680
chr6	rs12215641	99642209	C	G	7.93491e-02	1.82645e-02	1.36807e-05	2.52900e-01	FBXL4---[]--FAXC	0.99670
chr5	rs10064425	103899690	C	T	6.96657e-02	1.60250e-02	1.36984e-05	4.82767e-01	[]	0.98739
chr16	rs8047395	53798523	A	G	-6.95281e-02	1.59954e-02	1.37358e-05	4.86109e-01	[FTO]	0.99843
chr3	rs73183039	117607873	C	T	7.78122e-02	1.79127e-02	1.37373e-05	2.64865e-01	[]	0.99442
chr5	rs1363103	103917837	C	T	7.33709e-02	1.68764e-02	1.37797e-05	6.24264e-01	[]	0.95610
chr1	rs4604652	73916013	G	T	-7.00120e-02	1.61085e-02	1.37911e-05	4.75993e-01	[]---LRRIQ3	0.98785
chr5	rs959857	103909548	C	T	-6.96949e-02	1.60374e-02	1.37953e-05	5.17443e-01	[]	0.98647
chr5	rs2403284	103906073	C	T	-6.96698e-02	1.60317e-02	1.37969e-05	5.17216e-01	[]	0.98712
chr13	rs7983265	56857253	C	G	7.10356e-02	1.63502e-02	1.37983e-05	4.00259e-01	[]---PRR20A	0.99154
chr7	rs1637673	34997850	A	G	7.44904e-02	1.71503e-02	1.38064e-05	3.05597e-01	[DPY19L1]	0.99506
chr3	rs17665813	117603115	C	T	-7.76986e-02	1.78915e-02	1.38123e-05	7.34988e-01	[]	0.99589
chr5	rs7703746	103907337	A	G	6.97472e-02	1.60545e-02	1.38720e-05	4.68075e-01	[]	0.98615
chr5	rs1833514	103896130	C	T	-6.96295e-02	1.60269e-02	1.38721e-05	5.17125e-01	NUDT12---[]	0.98696
chr5	rs11242522	103904914	C	T	6.96326e-02	1.60283e-02	1.38844e-05	4.82621e-01	[]	0.98713
chr3	rs571760466	117584148	A	C	-7.73929e-02	1.78260e-02	1.38876e-05	7.33346e-01	[]	0.99792
chr9	rs78887172	97769434	C	G	1.36696e-01	3.14240e-02	1.39247e-05	9.27224e-01	[C9orf3]	0.99159
chr5	rs17156671	103905410	A	C	-6.96124e-02	1.60280e-02	1.39583e-05	5.17308e-01	[]	0.98740
chr5	rs4521446	103897758	C	T	-6.95907e-02	1.60232e-02	1.39619e-05	5.17176e-01	NUDT12---[]	0.98754
chr6	rs141707622	51345864	A	G	-2.05662e-01	4.76173e-02	1.39892e-05	9.73482e-01	TFAP2B---[]---PKHD1	0.98566
chr5	rs6865511	103902180	C	T	-6.97069e-02	1.60517e-02	1.39929e-05	5.16098e-01	[]	0.98486
chr13	rs55825913	30918302	A	G	-7.58782e-02	1.74831e-02	1.39982e-05	7.05870e-01	KATNAL1--[]--UBE2L5P	0.97308
chr5	rs55751104	103899432	D	I	-6.95832e-02	1.60237e-02	1.40013e-05	5.17183e-01	[]	0.98752
chr3	rs199900332	157913969	D	I	-7.23130e-02	1.66477e-02	1.40109e-05	3.66791e-01	[RSRC1]	0.99011
chr5	rs149114827	103819255	D	I	7.01080e-02	1.61450e-02	1.40131e-05	4.86729e-01	NUDT12---[]	0.97594
chr2	rs10930953	181951427	C	G	7.34482e-02	1.69071e-02	1.40159e-05	6.61705e-01	UBE2E3--[]---ITGA4	0.98641
chr6	rs6910511	51359063	C	T	2.04518e-01	4.73566e-02	1.40211e-05	2.66396e-02	TFAP2B---[]---PKHD1	0.99390
chr1	rs3101340	72744144	A	G	7.13190e-02	1.64241e-02	1.40215e-05	5.14599e-01	[NEGR1]	0.97017
chrX	rs2178608	24577591	A	T	7.44574e-02	1.71433e-02	1.40260e-05	2.44039e-01	PDK3--[]-PCYT1B	0.90763
chr5	rs12515429	103905275	C	T	-6.95951e-02	1.60279e-02	1.40269e-05	5.17301e-01	[]	0.98739
chr7	rs73110554	35066531	A	G	7.55125e-02	1.73995e-02	1.40289e-05	3.03912e-01	[DPY19L1]	0.97910
chr5	rs1421667	103907606	A	G	6.96092e-02	1.60326e-02	1.40512e-05	4.82733e-01	[]	0.98702
chr13	rs56871032	56800752	D	I	7.40001e-02	1.70520e-02	1.40690e-05	3.35706e-01	[]---PRR20A	0.98483
chr3	rs34303110	69968968	D	I	7.24163e-02	1.66785e-02	1.41068e-05	5.76479e-01	[MITF]	0.94882
chr3	rs529771730	158032819	D	I	7.89833e-02	1.82023e-02	1.41093e-05	3.56913e-01	[RSRC1]	0.81223
chr4	rs13103444	160530484	A	G	7.11721e-02	1.63970e-02	1.41107e-05	4.61986e-01	RAPGEF2---[]	0.95297
chr6	rs183480868	105323644	G	T	-3.26757e-01	7.51458e-02	1.41168e-05	1.46894e-02	HACE1--[]--LIN28B	0.83732
chrX	rs5944665	24671333	A	G	6.33855e-02	1.46006e-02	1.41201e-05	3.90658e-01	PCYT1B-[]--POLA1	0.98345
chr3	rs146078982	117584158	D	I	-7.73374e-02	1.78311e-02	1.41666e-05	7.33575e-01	[]	0.99802
chr3	rs547419298	117584153	D	I	7.73193e-02	1.78273e-02	1.41729e-05	2.66650e-01	[]	0.99789
chr3	rs538736751	117584154	A	G	7.73192e-02	1.78273e-02	1.41735e-05	2.66650e-01	[]	0.99789
chr1	rs112367902	73756324	D	I	-7.14959e-02	1.64757e-02	1.42194e-05	4.86092e-01	[]---LRRIQ3	0.94403
chr13	rs9527506	56962695	A	G	-7.08202e-02	1.63253e-02	1.42202e-05	5.97960e-01	[]---PRR20A	0.99283
chr6	rs5011490	51361248	C	T	-2.04413e-01	4.73689e-02	1.42402e-05	9.73351e-01	TFAP2B---[]---PKHD1	0.99359
chr2	rs7575363	25342914	A	G	7.58363e-02	1.74925e-02	1.43008e-05	2.86002e-01	[EFR3B]	0.99982
chrX	rs200678113	24672212	D	I	6.34308e-02	1.46220e-02	1.43308e-05	3.92027e-01	PCYT1B-[]--POLA1	0.97862
chr3	rs7624274	71578737	A	T	7.22720e-02	1.66607e-02	1.43429e-05	5.57169e-01	[FOXP1]	0.95375
chr3	rs59097491	117653297	D	I	-7.77900e-02	1.79495e-02	1.43886e-05	7.35000e-01	[]---IGSF11	0.99043
chr6	rs62422169	99647361	A	G	-7.90247e-02	1.82365e-02	1.43931e-05	7.46698e-01	FBXL4---[]--FAXC	0.99771
chr2	rs1609365	148492345	G	T	8.15067e-02	1.87850e-02	1.44244e-05	7.58523e-01	[]---ACVR2A	0.99731
chr1	rs76790192	97998477	G	T	-9.06953e-02	2.09358e-02	1.44250e-05	7.93419e-01	[DPYD]	0.88563
chr2	rs2276597	25344464	A	G	8.62502e-02	1.98764e-02	1.44352e-05	7.91482e-01	[EFR3B]	0.98140
chr5	rs11312070	103911557	D	I	6.95309e-02	1.60366e-02	1.44395e-05	4.83530e-01	[]	0.98731
chr7	rs147952409	34997201	D	I	-7.47430e-02	1.72478e-02	1.44439e-05	6.96382e-01	[DPY19L1]	0.98780
chr5	rs10078807	103912319	A	G	-6.97787e-02	1.60938e-02	1.44472e-05	5.02618e-01	[]	0.97990
chr1	rs10789368	73814159	A	G	-6.99000e-02	1.61213e-02	1.44556e-05	4.86154e-01	[]---LRRIQ3	0.98905
chr13	rs9569454	56842172	C	T	-7.09748e-02	1.63753e-02	1.44628e-05	6.04466e-01	[]---PRR20A	0.99164
chr13	rs9527492	56800568	C	G	-7.38743e-02	1.70472e-02	1.44690e-05	6.64192e-01	[]---PRR20A	0.98531
chr5	rs4438849	103895102	G	T	-6.96820e-02	1.60744e-02	1.44783e-05	5.34550e-01	NUDT12---[]	0.98338
chr7	rs1649224	34990996	C	G	-7.42747e-02	1.71429e-02	1.44961e-05	6.95257e-01	[DPY19L1]	0.99678
chr1	rs10493515	73815631	G	T	6.98843e-02	1.61208e-02	1.45110e-05	5.13809e-01	[]---LRRIQ3	0.98930
chr6	rs141857294	51301048	A	C	-2.05580e-01	4.76865e-02	1.45300e-05	9.73024e-01	TFAP2B---[]---PKHD1	0.97425
chr16	rs1558902	53803574	A	T	-7.03025e-02	1.62242e-02	1.45420e-05	5.88597e-01	[FTO]	0.99956
chr5	rs11242523	103905025	A	T	6.94874e-02	1.60338e-02	1.45676e-05	4.82572e-01	[]	0.98686
chr2	rs7559204	148494195	C	T	8.14391e-02	1.87801e-02	1.45867e-05	7.58684e-01	[]---ACVR2A	0.99827
chr13	rs1577539	56915785	C	G	-7.11161e-02	1.64160e-02	1.46075e-05	6.01546e-01	[]---PRR20A	0.98701
chr5	rs2193933	103892460	C	G	6.94930e-02	1.60387e-02	1.46189e-05	4.63184e-01	NUDT12---[]	0.98745
chr3	rs73163739	117562846	A	T	7.70695e-02	1.77980e-02	1.46261e-05	2.67184e-01	[]	0.99884
chr1	rs9425081	72742235	G	T	-7.11793e-02	1.64313e-02	1.47005e-05	4.85766e-01	[NEGR1]	0.96959
chr5	rs10455065	103941401	C	T	6.92304e-02	1.59828e-02	1.47146e-05	4.77261e-01	[]	0.99005
chr5	rs1592756	103892988	A	T	6.95054e-02	1.60471e-02	1.47187e-05	4.63401e-01	NUDT12---[]	0.98697
chr6	rs55636642	99647794	C	T	7.91078e-02	1.82765e-02	1.47205e-05	2.52697e-01	FBXL4---[]--FAXC	0.99573
chr7	rs2040850	34959604	C	T	7.44566e-02	1.71975e-02	1.47252e-05	3.19688e-01	NPSR1--[]-DPY19L1	0.96618
chr5	rs1421668	103902958	C	T	-6.94442e-02	1.60328e-02	1.47288e-05	5.17369e-01	[]	0.98632
chr4	rs116549570	139654788	A	G	-3.75209e-01	8.65886e-02	1.47515e-05	1.15751e-02	SLC7A11---[]---NOCT	0.85308
chr5	rs1363102	103917867	G	T	-7.02726e-02	1.62250e-02	1.47557e-05	4.97382e-01	[]	0.96591
chr16	rs62048402	53803223	A	G	-7.02381e-02	1.62242e-02	1.48075e-05	5.88763e-01	[FTO]	0.99948
chr3	rs10865996	5705676	A	T	-7.22082e-02	1.66806e-02	1.48161e-05	6.46998e-01	EDEM1---[]	0.98366
chr5	rs10477834	103917352	A	C	-7.00862e-02	1.61874e-02	1.48533e-05	4.99344e-01	[]	0.96968
chr5	rs13177365	103914543	A	G	6.94611e-02	1.60454e-02	1.48956e-05	4.94257e-01	[]	0.98930
chr3	rs73163732	117557698	C	T	-7.70242e-02	1.78048e-02	1.49076e-05	7.32835e-01	[]	0.99857
chr3	rs35377411	157966391	D	I	-6.99720e-02	1.61676e-02	1.49102e-05	5.70014e-01	[RSRC1]	0.96325
chr5	rs13166522	103817315	A	G	-6.98276e-02	1.61312e-02	1.49141e-05	5.12402e-01	NUDT12---[]	0.97697
chr22	rs17692668	25911465	A	G	-1.85127e-01	4.29806e-02	1.49144e-05	9.67550e-01	LRP5L---[]--GRK3	0.96757
chr8	rs13259874	63516912	A	G	-8.47519e-02	1.95663e-02	1.49251e-05	2.22516e-01	[NKAIN3]	0.99042
chr13	rs7321235	57043691	C	G	7.07237e-02	1.63436e-02	1.49331e-05	4.01755e-01	[]---PRR20A	0.99036
chr2	rs75193630	170208605	A	C	2.82133e-01	6.51742e-02	1.49685e-05	9.81987e-01	[LRP2]	0.94657
chr13	rs7337609	57042672	C	G	-7.06649e-02	1.63324e-02	1.49759e-05	5.98323e-01	[]---PRR20A	0.99142
chr13	rs2000159	57042793	C	T	-7.06871e-02	1.63387e-02	1.49971e-05	5.98452e-01	[]---PRR20A	0.99080
chr2	rs7559631	148494550	C	T	8.12943e-02	1.87749e-02	1.50248e-05	7.58832e-01	[]---ACVR2A	0.99918
chr3	rs73163719	117547737	C	T	7.72166e-02	1.78575e-02	1.50419e-05	2.66363e-01	[]	0.99543
chr6	rs6901180	51410323	A	C	-2.07095e-01	4.81214e-02	1.50459e-05	9.73823e-01	TFAP2B---[]--PKHD1	0.98441
chr20	rs6071181	37341953	A	G	-8.02342e-02	1.85646e-02	1.51388e-05	7.57983e-01	ARHGAP40--[]--SLC32A1	0.98930
chr3	rs7432631	117567983	A	G	7.69465e-02	1.78023e-02	1.51640e-05	2.67176e-01	[]	0.99828
chr6	rs9366655	26377385	C	G	-1.11273e-01	2.56993e-02	1.51650e-05	1.11946e-01	[BTN3A2]	0.99666
chr1	rs72231615	73815213	D	I	7.16578e-02	1.65666e-02	1.51696e-05	5.30866e-01	[]---LRRIQ3	0.93170
chr2	rs76808502	145631179	C	G	2.47175e-01	5.70418e-02	1.51871e-05	9.74216e-01	ZEB2---[]	0.82352
chr3	rs10934426	117717570	G	T	-7.31230e-02	1.69158e-02	1.51891e-05	6.78039e-01	[]---IGSF11	0.99713
chr2	rs66614505	66340748	G	T	8.86298e-02	2.04788e-02	1.51970e-05	8.01691e-01	SPRED2---[]---MEIS1	0.98076
chr3	rs862352	157908065	A	G	-7.20043e-02	1.66454e-02	1.52022e-05	3.66430e-01	[RSRC1]	0.99094
chr5	rs7706353	103895016	C	T	6.93141e-02	1.60289e-02	1.52089e-05	4.82808e-01	NUDT12---[]	0.98658
chr6	rs9379858	26367689	C	T	1.10823e-01	2.55995e-02	1.52120e-05	8.87121e-01	[BTN3A2]	0.99928
chr15	rs34743704	93438803	D	I	-7.04359e-02	1.62907e-02	1.52187e-05	5.71667e-01	[RP11-437B10.1]	0.98204
chr1	rs9424977	72725344	C	T	7.11713e-02	1.64589e-02	1.52272e-05	5.13603e-01	[NEGR1]	0.96842
chr5	rs13154539	104395857	A	C	7.98915e-02	1.84658e-02	1.52281e-05	7.40712e-01	[]	0.98908
chr13	rs8001565	57086968	C	T	7.21608e-02	1.66935e-02	1.52398e-05	3.90778e-01	[]---PRR20A	0.97368
chr14	rs113275768	42119475	A	C	7.27672e-02	1.68346e-02	1.52838e-05	4.17401e-01	[LRFN5]	0.93047
chr9	rs10993350	97559511	C	T	-1.51455e-01	3.49812e-02	1.53069e-05	5.88858e-02	[C9orf3]	0.98319
chr13	rs9537399	57044676	C	T	-7.06132e-02	1.63395e-02	1.53226e-05	5.98151e-01	[]---PRR20A	0.99110
chr1	rs4571923	73736562	A	G	-7.00871e-02	1.62147e-02	1.53439e-05	5.13657e-01	NEGR1---[]---LRRIQ3	0.97318
chr16	rs55872725	53809123	C	T	7.01041e-02	1.62229e-02	1.53493e-05	4.11191e-01	[FTO]	0.99948
chr13	rs4118149	56974057	A	C	-7.04794e-02	1.63103e-02	1.53569e-05	5.98031e-01	[]---PRR20A	0.99409
chr3	rs827153	157908997	C	T	-7.19547e-02	1.66426e-02	1.53593e-05	3.67088e-01	[RSRC1]	0.99038
chr15	rs35812522	93432448	C	T	7.20840e-02	1.66829e-02	1.53681e-05	3.67215e-01	[RP11-437B10.1]	0.97935
chr3	rs73163715	117547177	A	G	7.70940e-02	1.78500e-02	1.53923e-05	2.66686e-01	[]	0.99580
chrX	rs11796534	24672285	A	G	-6.31191e-02	1.46039e-02	1.54080e-05	6.09376e-01	PCYT1B-[]--POLA1	0.98325
chr16	rs11642015	53802494	C	T	7.00972e-02	1.62246e-02	1.54102e-05	4.11304e-01	[FTO]	0.99939
chr17	rs8069295	78702123	C	T	-7.79734e-02	1.80532e-02	1.54149e-05	7.08974e-01	[RPTOR]	0.94393
chr13	rs1111110	56846207	A	G	7.05565e-02	1.63315e-02	1.54161e-05	4.00563e-01	[]---PRR20A	0.99301
chr15	rs7743	93441267	A	G	7.03378e-02	1.62795e-02	1.54302e-05	4.28468e-01	[RP11-437B10.1]	0.98242
chr1	rs12136984	73725998	G	T	-7.01571e-02	1.62353e-02	1.54404e-05	4.94584e-01	NEGR1---[]---LRRIQ3	0.97610
chr13	rs9527490	56770813	A	C	7.36275e-02	1.70467e-02	1.54480e-05	3.40385e-01	[]---PRR20A	0.98172
chr6	rs319062	107732798	A	T	6.99861e-02	1.61958e-02	1.54483e-05	5.17113e-01	[PDSS2]	0.98203
chr5	rs33933384	103910429	D	I	-6.92854e-02	1.60353e-02	1.54549e-05	5.16830e-01	[]	0.98650
chr13	rs9569471	57036266	C	T	7.04453e-02	1.63080e-02	1.54581e-05	4.01051e-01	[]---PRR20A	0.99265
chr13	rs3850077	56972201	A	G	7.04290e-02	1.63054e-02	1.54816e-05	4.02154e-01	[]---PRR20A	0.99478
chr13	rs2211510	57012789	A	C	7.02159e-02	1.62578e-02	1.55135e-05	4.01537e-01	[]---PRR20A	0.99673
chr13	rs4885957	56797702	C	G	-7.36168e-02	1.70481e-02	1.55149e-05	6.64169e-01	[]---PRR20A	0.98601
chr2	rs1881874	66346407	C	T	8.86277e-02	2.05005e-02	1.55227e-05	8.01685e-01	SPRED2---[]---MEIS1	0.98010
chr1	rs7549792	72740634	A	G	7.09926e-02	1.64338e-02	1.55250e-05	5.14510e-01	[NEGR1]	0.96954
chr13	rs7982112	56814810	A	G	-7.35641e-02	1.70369e-02	1.55311e-05	6.64512e-01	[]---PRR20A	0.98340
chr2	rs10599017	25363167	D	I	-7.58913e-02	1.75796e-02	1.55444e-05	7.17257e-01	[EFR3B]	0.99695
chr11	rs11228925	56923361	A	G	-1.12495e-01	2.60950e-02	1.55762e-05	8.97588e-01	OR5AK2---[]--LRRC55	0.98485
chr3	rs827155	157907119	C	T	-7.18857e-02	1.66402e-02	1.56069e-05	3.66569e-01	[RSRC1]	0.99138
chr13	rs2175620	56801939	A	C	7.36267e-02	1.70568e-02	1.56291e-05	3.35701e-01	[]---PRR20A	0.98392
chr6	rs12201712	99642178	A	G	-7.86680e-02	1.82330e-02	1.56737e-05	7.46413e-01	FBXL4---[]--FAXC	0.99789
chr1	rs1120980	73805104	A	T	-6.96617e-02	1.61327e-02	1.56761e-05	4.85622e-01	[]---LRRIQ3	0.98757
chr7	rs1649221	34987758	A	G	-7.40752e-02	1.71652e-02	1.56799e-05	6.95347e-01	[DPY19L1]	0.99434
chr3	rs1193517	157913167	A	T	7.18745e-02	1.66421e-02	1.56871e-05	6.31850e-01	[RSRC1]	0.98904
chr6	rs144126773	86638036	A	G	-3.37300e-01	7.88891e-02	1.57150e-05	9.88713e-01	SYNCRIP---[]	0.86055
chr5	rs13183763	20090668	C	T	-6.91072e-02	1.60090e-02	1.57179e-05	5.34737e-01	[CDH18]	0.99155
chr13	rs4885978	57108870	A	G	-7.24009e-02	1.67761e-02	1.57297e-05	6.08431e-01	[]---PRR20A	0.96748
chr13	rs9527513	57021487	C	T	7.01489e-02	1.62548e-02	1.57488e-05	4.02497e-01	[]---PRR20A	0.99629
chr13	rs9537347	56843641	C	T	-7.04784e-02	1.63318e-02	1.57600e-05	5.99489e-01	[]---PRR20A	0.99294
chr3	rs2693546	157902975	C	T	-7.19120e-02	1.66552e-02	1.57706e-05	3.65895e-01	[RSRC1]	0.99115
chr17	rs2315921	78706517	A	T	7.81278e-02	1.81116e-02	1.57978e-05	2.89888e-01	[RPTOR]	0.94098
chr6	rs319056	107726817	C	T	6.98891e-02	1.61921e-02	1.58024e-05	5.16934e-01	[PDSS2]	0.98173
chr13	rs5803800	57092925	D	I	7.43676e-02	1.72375e-02	1.58128e-05	3.67010e-01	[]---PRR20A	0.93342
chr2	rs145310765	145503016	C	T	-2.62396e-01	6.06412e-02	1.58163e-05	2.20085e-02	ZEB2---[]	0.80037
chr13	rs9569448	56812133	A	C	7.35114e-02	1.70412e-02	1.58276e-05	3.35529e-01	[]---PRR20A	0.98340
chr6	rs319057	107727080	C	T	-6.98701e-02	1.61890e-02	1.58283e-05	4.82901e-01	[PDSS2]	0.98212
chr13	rs11302830	54966417	D	I	-7.97297e-02	1.84646e-02	1.58407e-05	2.62400e-01	[]	0.97836
chr13	rs7990905	56861602	A	G	7.05304e-02	1.63490e-02	1.58586e-05	4.00509e-01	[]---PRR20A	0.99185
chr2	rs4361062	148490856	C	T	-8.11297e-02	1.87896e-02	1.58743e-05	2.40878e-01	[]---ACVR2A	0.99922
chr1	rs11584611	72741829	C	T	7.09168e-02	1.64349e-02	1.58749e-05	5.14116e-01	[NEGR1]	0.96925
chr13	rs7322650	57037131	A	G	7.03087e-02	1.62990e-02	1.58855e-05	4.01528e-01	[]---PRR20A	0.99384
chr3	rs73163713	117545743	A	T	-7.70138e-02	1.78601e-02	1.58856e-05	7.33562e-01	[]	0.99493
chr13	rs7326410	57022489	C	T	-7.00632e-02	1.62428e-02	1.58979e-05	5.98389e-01	[]---PRR20A	0.99757
chr6	rs3734537	26422627	A	C	1.11998e-01	2.59316e-02	1.59293e-05	8.89384e-01	BTN3A1-[]--BTN3A3	0.99432
chr3	rs1730032	157904711	C	T	7.18008e-02	1.66395e-02	1.59585e-05	6.33458e-01	[RSRC1]	0.99162
chr15	rs8024067	93439224	G	T	7.05329e-02	1.63537e-02	1.59785e-05	4.29335e-01	[RP11-437B10.1]	0.97386
chr13	rs4063502	56980459	A	G	-7.02627e-02	1.62932e-02	1.59787e-05	5.97818e-01	[]---PRR20A	0.99516
chr5	rs143985568	103942056	D	I	6.88206e-02	1.59568e-02	1.60125e-05	4.79415e-01	[]	0.99446
chr13	rs9527507	56981135	C	G	7.02490e-02	1.62921e-02	1.60188e-05	4.02214e-01	[]---PRR20A	0.99519
[truncated: 8,001 more rows]
