# Supplementary material for: Characterizing mood disorders in the AFFECT study: a large, longitudinal, and phenotypically rich genetic cohort in the US
Source: Transl Psychiatry. 2022 Mar 25;12:121. doi: 10.1038/s41398-022-01877-2 (PMC8956583; doi:10.1038/s41398-022-01877-2)
Supplement: Supplementary file 6 — Supplementary Table 13 [file 41398_2022_1877_MOESM6_ESM.txt]

scaffold	ID	position	A1	A2	effect	stderr	pvalue	dose.b.0	gene.context	avg.rsqr
chr3	rs9838556	159228221	A	G	-1.11753e-01	2.12759e-02	1.46349e-07	5.29431e-01	IQCJ---[]---SCHIP1	0.98882
chr3	rs9859802	159225049	A	T	1.13134e-01	2.15630e-02	1.50929e-07	4.62323e-01	IQCJ---[]---SCHIP1	0.96462
chr3	rs9842220	159225050	C	T	-1.13131e-01	2.15627e-02	1.51014e-07	5.37677e-01	IQCJ---[]---SCHIP1	0.96463
chr3	rs4615121	159228018	A	C	-1.11395e-01	2.12638e-02	1.57780e-07	5.29645e-01	IQCJ---[]---SCHIP1	0.98948
chr3	rs13080893	159226607	C	T	1.11200e-01	2.12937e-02	1.72550e-07	4.69629e-01	IQCJ---[]---SCHIP1	0.98735
chr3	rs77886280	159224554	C	T	1.10886e-01	2.13249e-02	1.94749e-07	4.69925e-01	IQCJ---[]---SCHIP1	0.98577
chr3	rs9835214	159215437	A	G	1.09767e-01	2.13236e-02	2.57946e-07	4.75945e-01	IQCJ---[]---SCHIP1	0.98711
chr11	rs61903978	113164786	C	G	1.75847e-01	3.45847e-02	3.13505e-07	1.02670e-01	NCAM1--[]--TTC12	0.97247
chr11	rs61903975	113160127	C	T	1.75023e-01	3.46192e-02	3.65880e-07	1.02515e-01	NCAM1--[]--TTC12	0.96903
chr11	rs61903981	113170137	A	G	-1.74757e-01	3.45954e-02	3.74167e-07	8.97517e-01	NCAM1--[]--TTC12	0.97535
chr8	rs202074689	82600053	G	T	3.82307e-01	7.50591e-02	3.83491e-07	9.72465e-01	IMPA1-[]-SLC10A5	0.83826
chr3	rs9809080	159238739	G	T	-1.07446e-01	2.11905e-02	3.88661e-07	5.23463e-01	IQCJ---[]---SCHIP1	0.99155
chr11	rs61903977	113164679	C	T	-1.74376e-01	3.45802e-02	3.92176e-07	8.97447e-01	NCAM1--[]--TTC12	0.97342
chr3	rs1515628	159239731	A	G	1.07395e-01	2.11885e-02	3.92669e-07	4.76892e-01	IQCJ---[]---SCHIP1	0.99084
chr11	rs72995582	113165569	C	T	-1.74005e-01	3.46227e-02	4.28990e-07	8.97584e-01	NCAM1--[]--TTC12	0.97271
chr3	rs4361322	159224102	A	G	1.07344e-01	2.12817e-02	4.46642e-07	4.73860e-01	IQCJ---[]---SCHIP1	0.98867
chr11	rs142074139	113178557	D	I	1.71210e-01	3.42945e-02	5.12509e-07	1.03969e-01	NCAM1--[]-TTC12	0.98309
chr11	rs58855460:G	113164045	C	G	1.70086e-01	3.42765e-02	6.00996e-07	1.04214e-01	NCAM1--[]--TTC12	0.97739
chr11	rs61903976	113160204	C	G	1.70263e-01	3.43316e-02	6.09967e-07	1.04090e-01	NCAM1--[]--TTC12	0.97284
chr3	rs4467499	159211483	A	G	1.06164e-01	2.13133e-02	6.20075e-07	4.77891e-01	IQCJ---[]---SCHIP1	0.98577
chr11	rs4938006	113160447	A	G	1.69670e-01	3.42868e-02	6.45313e-07	1.04248e-01	NCAM1--[]--TTC12	0.97451
chr3	rs2049115	159217862	A	G	1.05274e-01	2.12344e-02	6.99807e-07	4.76605e-01	IQCJ---[]---SCHIP1	0.99154
chr3	rs1826118	159232929	G	T	-1.04104e-01	2.10638e-02	7.57471e-07	5.25945e-01	IQCJ---[]---SCHIP1	0.99950
chr3	rs1489912	159220116	C	T	-1.04787e-01	2.12235e-02	7.77295e-07	5.23554e-01	IQCJ---[]---SCHIP1	0.99185
chr3	rs10222532	159218519	A	G	1.04999e-01	2.12750e-02	7.85285e-07	4.75202e-01	IQCJ---[]---SCHIP1	0.98774
chr3	rs13060099	159205147	C	T	1.04699e-01	2.12870e-02	8.56130e-07	4.74398e-01	IQCJ---[]---SCHIP1	0.98679
chr3	rs9290043	159218775	A	G	1.04426e-01	2.12732e-02	8.99818e-07	4.79141e-01	IQCJ---[]---SCHIP1	0.98926
chr3	rs9824293	159241272	C	T	-1.05136e-01	2.14387e-02	9.25635e-07	4.96211e-01	IQCJ---[]---SCHIP1	0.95750
chr3	rs71915760	159205891	D	I	-1.04387e-01	2.13066e-02	9.44285e-07	5.25867e-01	IQCJ---[]---SCHIP1	0.98430
chr3	rs993578	159204024	C	T	1.04265e-01	2.12881e-02	9.51403e-07	4.74752e-01	IQCJ---[]---SCHIP1	0.98669
chr3	rs146691490	159212446	C	T	1.03602e-01	2.13127e-02	1.14750e-06	4.79202e-01	IQCJ---[]---SCHIP1	0.98653
chr13	rs9594604	42225692	C	T	1.04838e-01	2.15694e-02	1.16659e-06	5.63998e-01	[VWA8]	0.97266
chr12	rs113395495	24159694	D	I	1.80107e-01	3.73141e-02	1.18162e-06	8.25790e-02	SOX5--[]---BCAT1	0.98994
chr20	rs111610728	1133432	C	G	-3.44049e-01	7.21659e-02	1.26409e-06	9.77543e-01	[PSMF1]	0.92698
chr13	rs17533872	42215563	C	T	-1.04204e-01	2.15855e-02	1.37792e-06	4.35405e-01	[VWA8]	0.97173
chr3	rs142482689	159212448	C	G	-1.03264e-01	2.14104e-02	1.38787e-06	5.29428e-01	IQCJ---[]---SCHIP1	0.97469
chr12	rs12372757	24235318	A	G	1.66566e-01	3.48046e-02	1.48542e-06	9.79675e-02	SOX5---[]---BCAT1	0.98989
chr13	rs9594602	42212431	C	T	-1.03732e-01	2.15648e-02	1.50236e-06	4.35186e-01	[VWA8]	0.97315
chr3	rs143160469	159212447	G	T	-1.01978e-01	2.13336e-02	1.72245e-06	5.22904e-01	IQCJ---[]---SCHIP1	0.98332
chr13	rs9315857	42241504	C	T	-1.02958e-01	2.15798e-02	1.82846e-06	4.30078e-01	[VWA8]	0.97697
chr7	rs138145772	68384482	D	I	3.40042e-01	7.11865e-02	1.93558e-06	9.72709e-01	[]---AUTS2	0.95060
chr13	rs9594597	42205926	C	T	1.02030e-01	2.15199e-02	2.11801e-06	5.64369e-01	[VWA8]	0.97523
chr13	rs9594607	42240641	C	T	-1.02239e-01	2.15836e-02	2.16540e-06	4.30212e-01	[VWA8]	0.97625
chr5	rs3860797	39515726	G	T	1.06757e-01	2.26545e-02	2.47784e-06	6.69957e-01	DAB2--[]	0.99392
chr12	rs4762055:T	52544272	C	T	4.24784e-01	9.23546e-02	2.53172e-06	1.20306e-02	ATG101--[]--KRT80	0.96465
chr5	rs3860798	39515851	A	T	1.06711e-01	2.26664e-02	2.53377e-06	6.71094e-01	DAB2--[]	0.99518
chr5	rs11955403	39517676	A	T	1.06725e-01	2.26697e-02	2.53479e-06	6.71071e-01	DAB2--[]	0.99770
chr2	rs2082122	16628794	G	T	-1.73174e-01	3.67348e-02	2.58513e-06	1.05911e-01	MYCN---[]---FAM49A	0.94319
chr5	rs4272154	39518500	A	T	1.07482e-01	2.28666e-02	2.62921e-06	6.74232e-01	DAB2--[]	0.98545
chr7	rs117582551	68366937	C	T	-3.33164e-01	7.06725e-02	2.63645e-06	2.77875e-02	[]---AUTS2	0.94427
chr5	rs11951922	39517587	C	T	-1.06521e-01	2.26706e-02	2.65124e-06	3.28859e-01	DAB2--[]	0.99778
chr5	rs72210575	39518483	D	I	1.07491e-01	2.28855e-02	2.67419e-06	6.74337e-01	DAB2--[]	0.98453
chr5	rs13175063	39516975	C	T	-1.06447e-01	2.26647e-02	2.67793e-06	3.28977e-01	DAB2--[]	0.99749
chr5	rs1546281	39517220	C	T	-1.06327e-01	2.26677e-02	2.75607e-06	3.28817e-01	DAB2--[]	0.99797
chr15	rs75671548	40229851	C	T	-2.10814e-01	4.49880e-02	3.00714e-06	6.60825e-02	[EIF2AK4]	0.96408
chr5	rs3849784	39511951	A	G	-1.05837e-01	2.26498e-02	3.00723e-06	3.29519e-01	DAB2--[]	0.99081
chr11	rs117993393	4638787	C	T	3.59592e-01	7.83817e-02	3.03478e-06	1.85492e-02	TRIM68-[]--OR51D1	0.88348
chr15	rs74766939	40233480	A	G	2.10556e-01	4.49684e-02	3.06079e-06	9.33962e-01	[EIF2AK4]	0.96450
chr20	rs6015719	37341510	G	T	1.00186e-01	2.15018e-02	3.14109e-06	5.13488e-01	ARHGAP40--[]--SLC32A1	0.96934
chr15	rs920142	40234815	C	G	2.09820e-01	4.48789e-02	3.16767e-06	9.33852e-01	[EIF2AK4]	0.96763
chr5	rs2368094	39518272	C	T	1.05653e-01	2.26862e-02	3.24512e-06	6.71269e-01	DAB2--[]	0.99615
chr15	rs74501688	40236565	A	G	2.05365e-01	4.40210e-02	3.32081e-06	9.31106e-01	[EIF2AK4]	0.96692
chr15	rs7180793	40234117	A	G	-2.09557e-01	4.49625e-02	3.39880e-06	6.60137e-02	[EIF2AK4]	0.96596
chr3	rs35134514	159237651	D	I	-1.02495e-01	2.21376e-02	3.57708e-06	5.76063e-01	IQCJ---[]---SCHIP1	0.93509
chr15	rs16970024	40239776	A	G	-2.04521e-01	4.40266e-02	3.65328e-06	6.85622e-02	[EIF2AK4]	0.97362
chr18	rs584890	9637329	C	G	-2.04304e-01	4.41164e-02	3.90543e-06	7.13895e-02	PPP4R1--[]--RAB31	0.92956
chr15	rs80137374	40212050	A	G	2.13496e-01	4.62259e-02	4.15538e-06	9.33585e-01	[GPR176]	0.90173
chr15	rs3816902	40213087	G	T	-2.13497e-01	4.63105e-02	4.32652e-06	6.60966e-02	[GPR176]	0.90317
chr13	rs3945431	42272932	A	G	-9.74848e-02	2.12203e-02	4.33160e-06	4.49177e-01	[VWA8]	0.99977
chr13	rs11147857	42272319	C	T	-9.73974e-02	2.12292e-02	4.45923e-06	4.48907e-01	[VWA8]	0.99919
chr15	rs115214068	40242571	A	C	-2.02885e-01	4.41063e-02	4.54435e-06	6.78869e-02	[EIF2AK4]	0.97797
chr20	rs112857279	1117638	A	G	3.20484e-01	7.09693e-02	4.59841e-06	2.25674e-02	[PSMF1]	0.93449
chr5	rs3843913	39515654	A	C	-1.03522e-01	2.25811e-02	4.59978e-06	3.36825e-01	DAB2--[]	0.99183
chr15	rs78457082	40235986	A	G	2.02570e-01	4.40760e-02	4.62869e-06	9.31412e-01	[EIF2AK4]	0.96604
chr12	rs527892706	24232127	D	I	2.17540e-01	4.78915e-02	4.64316e-06	5.21883e-02	SOX5---[]---BCAT1	0.93203
chr17	rs12950726	13434472	A	G	1.04401e-01	2.28033e-02	4.72346e-06	6.34065e-01	[HS3ST3A1]	0.95640
chr17	rs5019434	13434515	C	G	-1.04238e-01	2.28041e-02	4.89058e-06	3.65915e-01	[HS3ST3A1]	0.95639
chr5	rs60654322	39516539	D	I	1.03326e-01	2.26046e-02	4.90534e-06	6.64782e-01	DAB2--[]	0.99404
chr11	rs61903972	113157518	C	G	-1.55263e-01	3.42069e-02	5.05436e-06	8.96943e-01	NCAM1--[]--TTC12	0.97438
chr10	rs55880770	44488045	C	T	1.53341e-01	3.35434e-02	5.08431e-06	8.74610e-01	ZNF32---[]---C10orf142	0.96209
chr10	rs55697404	44488055	A	T	1.53335e-01	3.35428e-02	5.08694e-06	8.74609e-01	ZNF32---[]---C10orf142	0.96213
chr10	rs56031411	44488057	A	C	-1.53315e-01	3.35420e-02	5.09854e-06	1.25391e-01	ZNF32---[]---C10orf142	0.96218
chr6	rs4714077	37541304	A	G	-2.59981e-01	5.77119e-02	5.25033e-06	9.65284e-01	CCDC167--[]--MDGA1	0.95003
chr17	rs12949669	13434341	A	G	-1.03852e-01	2.28136e-02	5.34930e-06	3.66494e-01	[HS3ST3A1]	0.95418
chr15	rs12592148	40218069	A	G	2.09150e-01	4.59015e-02	5.58487e-06	9.34835e-01	GPR176-[]-EIF2AK4	0.93388
chr20	rs13042447	37352849	C	T	9.74526e-02	2.14946e-02	5.76263e-06	5.38642e-01	ARHGAP40--[]SLC32A1	0.97635
chr5	rs4122308	39512091	C	T	1.03205e-01	2.27616e-02	5.84499e-06	6.67424e-01	DAB2--[]	0.97900
chr6	rs13220370	5655467	A	G	1.04641e-01	2.31601e-02	5.97259e-06	2.82965e-01	[FARS2]	0.99587
chr13	rs117963959	54909883	A	C	-2.79558e-01	6.24771e-02	6.00290e-06	9.67526e-01	[]	0.83812
chr20	rs1322183	37358274	G	T	9.74220e-02	2.15298e-02	6.00935e-06	5.38875e-01	SLC32A1[]--ACTR5	0.97374
chr2	rs13020664	235859883	A	C	-1.03358e-01	2.28782e-02	6.24157e-06	4.43271e-01	ARL4C---[]--SH3BP4	0.87258
chr2	rs17474056	203987554	C	T	2.18383e-01	4.83971e-02	6.31345e-06	5.68568e-01	[NBEAL1]	0.97571
chr2	rs3841873	235859592	D	I	-1.03062e-01	2.28482e-02	6.45394e-06	4.41020e-01	ARL4C---[]--SH3BP4	0.87584
chr3	rs2196619	159252752	G	T	1.04061e-01	2.31232e-02	6.52348e-06	3.04341e-01	IQCJ---[]---SCHIP1	0.97570
chr3	rs10936177	159263698	A	G	-1.06838e-01	2.37799e-02	6.74349e-06	7.07494e-01	IQCJ---[]---SCHIP1	0.94162
chr17	rs7212024	13433660	C	T	-1.02638e-01	2.28404e-02	7.05535e-06	3.58505e-01	[HS3ST3A1]	0.93864
chr20	rs6027580	37349737	A	G	-9.64247e-02	2.14776e-02	7.10138e-06	4.62954e-01	ARHGAP40--[]-SLC32A1	0.97677
chr20	rs6027459	37337575	A	G	-9.92929e-02	2.21062e-02	7.10295e-06	3.79818e-01	ARHGAP40--[]--SLC32A1	0.97728
chr20	rs6128821	37354805	A	C	-9.65976e-02	2.15241e-02	7.15868e-06	4.61540e-01	[SLC32A1]	0.97545
chr15	rs75126732	40207873	C	G	-2.10913e-01	4.68714e-02	7.27942e-06	6.64293e-02	[GPR176]	0.87264
chr8	rs10110099	138913691	C	T	1.86713e-01	4.15508e-02	7.46213e-06	9.25071e-01	[]---FAM135B	0.98246
chr15	rs58498873	40217759	C	T	2.05106e-01	4.56375e-02	7.47471e-06	9.33821e-01	GPR176-[]-EIF2AK4	0.92868
chr17	rs74982294	9539724	C	T	3.42291e-01	7.77337e-02	7.49455e-06	1.72622e-02	[CFAP52]	0.89125
chr6	rs55849729	5656795	D	I	1.01554e-01	2.27310e-02	7.65762e-06	3.38401e-01	[FARS2]	0.96825
chr10	rs11238825	44539019	G	T	1.39526e-01	3.11624e-02	7.88291e-06	8.56505e-01	ZNF32---[]---C10orf142	0.98164
chr20	rs6071174	37336541	C	T	-9.85938e-02	2.20878e-02	8.09490e-06	3.79695e-01	ARHGAP40--[]--SLC32A1	0.98146
chr8	rs10092671	138913668	A	C	1.89361e-01	4.24301e-02	8.61101e-06	9.27668e-01	[]---FAM135B	0.97394
chr7	rs12536932	12922174	A	G	1.24994e-01	2.82036e-02	8.67525e-06	1.61983e-01	ARL4A---[]	0.98853
chr9	rs57052773	139385701	C	T	2.72915e-01	6.12357e-02	9.04359e-06	9.61813e-01	SEC16A--[]-NOTCH1	0.91235
chr11	rs61903971	113151638	A	C	1.49239e-01	3.37890e-02	9.06093e-06	1.05320e-01	NCAM1-[]--TTC12	0.97545
chr6	rs765878	5656275	A	G	1.00344e-01	2.26566e-02	9.15674e-06	3.21957e-01	[FARS2]	0.98763
chr3	rs9883471	159268328	G	T	-1.04085e-01	2.35687e-02	9.68063e-06	6.93296e-01	IQCJ---[]---SCHIP1	0.93161
chr20	rs6027421	37332259	A	C	-9.58875e-02	2.16879e-02	9.79491e-06	4.33867e-01	ARHGAP40--[]--SLC32A1	0.97657
chr8	rs10091837	138913658	A	G	1.87940e-01	4.24245e-02	1.00234e-05	9.27707e-01	[]---FAM135B	0.97381
chr5	rs1967196	39555144	A	T	1.00115e-01	2.26574e-02	1.00336e-05	6.64327e-01	DAB2---[]	0.99238
chr4	rs114042811	109793651	C	T	2.13043e-01	4.80993e-02	1.00954e-05	9.40756e-01	[COL25A1]	0.93836
chr5	rs2134166	39542061	G	T	1.00225e-01	2.26939e-02	1.01405e-05	6.65970e-01	DAB2---[]	0.99188
chr7	rs34057597	12918914	C	T	-1.23955e-01	2.81821e-02	1.01457e-05	8.37969e-01	ARL4A---[]	0.98914
chr3	rs4404486	159226828	C	T	-1.00727e-01	2.28632e-02	1.01629e-05	6.98009e-01	IQCJ---[]---SCHIP1	0.99417
chr7	rs117086704	12906564	A	G	-1.24729e-01	2.83899e-02	1.03664e-05	8.42449e-01	ARL4A---[]	0.99259
chr20	rs1358899	37329693	A	G	-9.68167e-02	2.19659e-02	1.04990e-05	3.82842e-01	ARHGAP40--[]--SLC32A1	0.99231
chr10	rs17384177	44527028	A	T	1.35929e-01	3.07855e-02	1.04999e-05	8.54546e-01	ZNF32---[]---C10orf142	0.99479
chr15	rs16970035	40245836	A	C	-1.97967e-01	4.48170e-02	1.06988e-05	6.48377e-02	[EIF2AK4]	0.98559
chr6	rs9392704	5655236	A	G	1.01003e-01	2.29914e-02	1.07869e-05	3.06124e-01	[FARS2]	0.98231
chr12	rs1498868	24161050	C	T	1.56627e-01	3.58087e-02	1.09244e-05	9.03952e-02	SOX5--[]---BCAT1	0.99975
chr7	rs112549127	68450709	A	G	3.28004e-01	7.43082e-02	1.09303e-05	9.74775e-01	[]---AUTS2	0.93916
chr20	rs6027419	37332205	A	G	-9.66081e-02	2.19935e-02	1.12525e-05	3.82806e-01	ARHGAP40--[]--SLC32A1	0.98942
chr10	rs12358848	44533609	A	G	1.34975e-01	3.07588e-02	1.18955e-05	8.54368e-01	ZNF32---[]---C10orf142	0.99507
chr10	rs10899972	44520836	C	G	1.34903e-01	3.07529e-02	1.19775e-05	8.54513e-01	ZNF32---[]---C10orf142	0.99633
chr10	rs6593394:T	44535508	A	T	-1.34903e-01	3.07583e-02	1.20186e-05	1.45637e-01	ZNF32---[]---C10orf142	0.99502
chr20	rs6015693	37330809	A	G	9.61888e-02	2.19745e-02	1.20693e-05	6.17321e-01	ARHGAP40--[]--SLC32A1	0.99226
chr10	rs72782973	44527309	A	C	-1.34799e-01	3.07923e-02	1.24813e-05	1.45399e-01	ZNF32---[]---C10orf142	0.99388
chr1	rs74575426	90361048	D	I	1.23475e-01	2.82269e-02	1.25930e-05	8.14245e-01	[RP11-302M6.4,LRRC8D]	0.95943
chr7	rs34488685	12911992	C	G	1.23961e-01	2.85002e-02	1.26985e-05	1.55608e-01	ARL4A---[]	0.99611
chr20	rs6071146	37328605	A	G	-9.58778e-02	2.19658e-02	1.27771e-05	3.82183e-01	ARHGAP40--[]--SLC32A1	0.99241
chr7	rs34588435	12918604	A	G	1.22428e-01	2.81626e-02	1.28630e-05	1.62642e-01	ARL4A---[]	0.98808
chr7	rs55943442	12929375	C	T	1.23463e-01	2.84145e-02	1.29765e-05	1.58970e-01	ARL4A---[]	0.99029
chr20	rs6071180	37340089	C	G	9.43795e-02	2.16518e-02	1.30276e-05	5.51357e-01	ARHGAP40--[]--SLC32A1	0.96813
chr3	esv3598364	159257018	X	Y	1.00243e-01	2.30340e-02	1.30283e-05	3.08078e-01	IQCJ---[]---SCHIP1	0.97451
chr3	rs9835769	159239866	A	G	9.87203e-02	2.26980e-02	1.31863e-05	3.05062e-01	IQCJ---[]---SCHIP1	0.99731
chr7	rs12539313	12912425	G	T	1.23651e-01	2.84840e-02	1.32007e-05	1.55881e-01	ARL4A---[]	0.99606
chr13	rs375630069	111255654	D	I	-1.06291e-01	2.44396e-02	1.32232e-05	6.72534e-01	RAB20--[]--NAXD	0.83679
chr5	rs5867475	39538875	D	I	-1.00427e-01	2.30425e-02	1.32665e-05	3.18351e-01	DAB2---[]	0.98260
chr1	rs12044994	15327714	C	T	-1.94025e-01	4.48865e-02	1.32947e-05	9.43337e-01	[KAZN]	0.96618
chr7	rs71538807	12917923	C	T	1.22366e-01	2.81952e-02	1.32958e-05	1.61914e-01	ARL4A---[]	0.98854
chr8	rs10091851	138913721	A	G	1.80416e-01	4.13230e-02	1.34364e-05	9.25481e-01	[]---FAM135B	0.99738
chr15	rs1020028	40243328	C	T	1.96571e-01	4.50120e-02	1.34466e-05	9.35505e-01	[EIF2AK4]	0.98331
chr2	rs66564614	183985174	D	I	1.01517e-01	2.33429e-02	1.34990e-05	4.75750e-01	DUSP19--[]-NUP35	0.83436
chr17	rs62079511	80336515	A	C	-1.00747e-01	2.31973e-02	1.35653e-05	6.94267e-01	UTS2R-[]--OGFOD3	0.97990
chr12	rs1021672	24177550	G	T	-9.44521e-02	2.17579e-02	1.38541e-05	6.20195e-01	SOX5--[]---BCAT1	0.99632
chr17	rs56348720	80334367	A	G	1.00781e-01	2.32315e-02	1.38737e-05	3.06023e-01	UTS2R[]--OGFOD3	0.97536
chr12	rs34343116	57596052	A	G	-4.90660e-01	1.12765e-01	1.39061e-05	1.16247e-02	[LRP1]	0.95703
chr15	rs59688263	40246599	A	G	1.95818e-01	4.49226e-02	1.39500e-05	9.35442e-01	[EIF2AK4]	0.98711
chr7	rs12532172	12927377	C	T	1.23087e-01	2.84455e-02	1.40928e-05	1.58607e-01	ARL4A---[]	0.99093
chr17	rs6502104	80331778	A	C	1.00812e-01	2.32592e-02	1.41203e-05	3.05547e-01	TEX19--[]UTS2R	0.97305
chr17	rs144607929	9547897	D	I	-3.30032e-01	7.72559e-02	1.41417e-05	9.82435e-01	CFAP52-[]USP43	0.89212
chr17	rs35363312	80335097	A	G	1.00536e-01	2.32130e-02	1.43323e-05	3.05757e-01	UTS2R-[]--OGFOD3	0.97808
chr17	rs62079509	80336255	C	T	1.00970e-01	2.33158e-02	1.43541e-05	3.01078e-01	UTS2R-[]--OGFOD3	0.97861
chr17	rs12949546	13434092	G	T	-9.96790e-02	2.29685e-02	1.43663e-05	3.62396e-01	[HS3ST3A1]	0.93799
chr15	rs147692567	40244034	D	I	1.95731e-01	4.49791e-02	1.44258e-05	9.35414e-01	[EIF2AK4]	0.98416
chr10	rs6593395	44540495	C	T	-1.33859e-01	3.08019e-02	1.44284e-05	1.45271e-01	ZNF32---[]---C10orf142	0.99366
chr7	rs12538792	12912295	C	G	-1.23093e-01	2.85156e-02	1.47636e-05	8.44404e-01	ARL4A---[]	0.99569
chr11	rs3911927	126596746	C	T	-1.29042e-01	2.97492e-02	1.49543e-05	1.55191e-01	[KIRREL3]	0.98697
chr1	rs77782200	90367464	A	T	1.60425e-01	3.69710e-02	1.50288e-05	8.88977e-01	[RP11-302M6.4,LRRC8D]	0.89447
chr10	rs11238807	44501460	C	T	-1.34866e-01	3.10989e-02	1.50444e-05	1.42108e-01	ZNF32---[]---C10orf142	0.99811
chr3	rs2200883	159248823	A	G	9.87041e-02	2.28615e-02	1.52584e-05	3.10051e-01	IQCJ---[]---SCHIP1	0.98853
chr10	rs72782941	44514795	A	T	-1.33419e-01	3.07918e-02	1.52928e-05	1.45175e-01	ZNF32---[]---C10orf142	0.99552
chr7	rs13233170	12891680	C	T	-1.23067e-01	2.85638e-02	1.53267e-05	8.43987e-01	ARL4A---[]	0.98897
chr14	rs910349	95027678	A	G	1.09023e-01	2.52254e-02	1.57874e-05	7.53618e-01	[SERPINA4]	0.97848
chr7	rs35859074	12927854	C	T	-1.22105e-01	2.83955e-02	1.59459e-05	8.41116e-01	ARL4A---[]	0.99254
chr17	rs12949787	13434127	A	G	9.86703e-02	2.28647e-02	1.60453e-05	6.35429e-01	[HS3ST3A1]	0.94336
chr15	rs77368811:T	40230401	C	T	-2.22384e-01	5.13815e-02	1.60720e-05	5.27447e-02	[EIF2AK4]	0.91171
chr8	rs10092826	138913810	C	G	-1.79370e-01	4.14795e-02	1.62247e-05	7.43246e-02	[]---FAM135B	0.99258
chr12	ss1388043265	7669221	D	I	2.60255e-01	6.10108e-02	1.62630e-05	3.60771e-02	CD163--[]---APOBEC1	0.84898
chr13	rs55824488	42211470	A	G	9.44821e-02	2.19149e-02	1.62663e-05	5.99207e-01	[VWA8]	0.96555
chr8	rs10092813	138913780	C	T	-1.78433e-01	4.12758e-02	1.63238e-05	7.47012e-02	[]---FAM135B	0.99673
chr20	rs11480148	37315828	D	I	9.89212e-02	2.29447e-02	1.64366e-05	6.85091e-01	ARHGAP40--[]--SLC32A1	0.98357
chr11	rs147066073	20241399	A	C	2.26764e-01	5.24618e-02	1.64786e-05	9.46859e-01	DBX1--[]---HTATIP2	0.86808
chr2	rs17406900	203784202	A	G	2.07136e-01	4.81832e-02	1.67102e-05	5.34979e-01	[CARF]	0.98353
chr7	rs35591925	12907624	C	T	1.22269e-01	2.85056e-02	1.67264e-05	1.55151e-01	ARL4A---[]	0.99779
chr8	rs2668104	138919052	C	T	-1.78907e-01	4.14465e-02	1.68003e-05	7.51584e-02	[]---FAM135B	0.99124
chr17	rs71383443	6888280	D	I	-1.07021e-01	2.49112e-02	1.68561e-05	6.74068e-01	TEKT1---[]--ALOX12	0.89620
chr7	rs112374817	68429200	D	I	3.20230e-01	7.42023e-02	1.71042e-05	9.75053e-01	[]---AUTS2	0.94620
chr1	rs1407884	31230099	A	G	-1.20629e-01	2.81544e-02	1.71609e-05	8.34199e-01	[LAPTM5]	0.98885
chr6	rs7450112	5652780	C	T	-9.93462e-02	2.31573e-02	1.72838e-05	6.95476e-01	[FARS2]	0.97337
chr1	rs6685295	31228198	C	G	-1.20913e-01	2.82400e-02	1.73911e-05	8.34357e-01	[LAPTM5]	0.98652
chr1	rs145101659	237946634	D	I	2.60229e-01	6.13390e-02	1.78239e-05	2.85466e-02	[RYR2]	0.98287
chr6	rs7449545	5652778	A	G	9.91881e-02	2.31585e-02	1.78424e-05	3.04516e-01	[FARS2]	0.97323
chr7	rs2191263	12925957	C	T	-1.20410e-01	2.81677e-02	1.79144e-05	8.37788e-01	ARL4A---[]	0.99408
chr17	rs11651485	80336837	A	C	9.96443e-02	2.32727e-02	1.79292e-05	3.01163e-01	UTS2R-[]--OGFOD3	0.98307
chr8	rs2668098	138914029	C	T	-1.77136e-01	4.11835e-02	1.80026e-05	7.48602e-02	[]---FAM135B	0.99946
chr1	rs12733934	237945952	A	G	2.59054e-01	6.10943e-02	1.80115e-05	2.87066e-02	[RYR2]	0.98520
chr8	rs2705305	138914209	A	T	1.77132e-01	4.11846e-02	1.80211e-05	9.25141e-01	[]---FAM135B	0.99940
chr17	rs11654140	80332251	C	T	-9.99114e-02	2.33432e-02	1.80519e-05	6.98284e-01	[UTS2R]	0.97414
chr8	rs2705304	138914374	A	G	-1.77100e-01	4.11886e-02	1.81179e-05	7.48527e-02	[]---FAM135B	0.99931
chr17	rs59235130	6884764	A	G	1.06845e-01	2.49662e-02	1.81592e-05	3.26296e-01	TEKT1---[]--ALOX12	0.89594
chr8	rs2668096	138912997	A	G	1.76952e-01	4.11681e-02	1.82353e-05	9.25127e-01	[]---FAM135B	0.99993
chr17	rs9747200	80335446	C	T	9.96638e-02	2.33061e-02	1.83635e-05	3.01133e-01	UTS2R-[]--OGFOD3	0.97962
chr15	rs114002883	40208059	C	T	-1.94338e-01	4.52520e-02	1.85647e-05	7.30476e-02	[GPR176]	0.85384
chr1	rs16835804	237946290	A	T	2.59352e-01	6.12653e-02	1.85957e-05	2.85605e-02	[RYR2]	0.98531
chr17	rs149391169	80335353	A	G	-9.95558e-02	2.33001e-02	1.86587e-05	6.98595e-01	UTS2R-[]--OGFOD3	0.97976
chr3	rs16830408	159216540	C	T	-9.73712e-02	2.27923e-02	1.87357e-05	6.92643e-01	IQCJ---[]---SCHIP1	0.99387
chr3	rs9820583	159207280	A	G	9.75627e-02	2.28375e-02	1.87380e-05	3.05942e-01	IQCJ---[]---SCHIP1	0.98929
chr8	rs2705290	138919757	A	G	1.78280e-01	4.15453e-02	1.88260e-05	9.25577e-01	[]---FAM135B	0.99247
chr17	rs112499453	80336460	A	G	-9.95042e-02	2.32993e-02	1.88326e-05	6.99227e-01	UTS2R-[]--OGFOD3	0.98117
chr1	rs12117692	31227255	C	T	1.20778e-01	2.83252e-02	1.88420e-05	1.65516e-01	[LAPTM5]	0.98134
chr7	rs75387313	68440688	C	T	3.19998e-01	7.45398e-02	1.89362e-05	9.75408e-01	[]---AUTS2	0.95069
chr8	rs202030288	138917022	D	I	1.76560e-01	4.11748e-02	1.90762e-05	9.22832e-01	[]---FAM135B	0.96818
chr1	rs2377488	31230007	C	G	-1.19841e-01	2.81238e-02	1.90808e-05	8.33696e-01	[LAPTM5]	0.98998
chr3	rs536846054	159217776	D	I	9.60720e-02	2.24896e-02	1.92234e-05	5.05698e-01	IQCJ---[]---SCHIP1	0.88600
chr15	rs117168943	82145488	A	G	-2.42189e-01	5.72640e-02	1.92358e-05	9.67296e-01	TMC3---[]---MEX3B	0.94825
chr7	rs71538808	12932153	C	T	-1.20982e-01	2.84093e-02	1.92632e-05	8.40994e-01	ARL4A---[]---ETV1	0.99169
chr17	rs11657043	80334705	C	T	-9.94120e-02	2.33057e-02	1.92738e-05	6.98710e-01	UTS2R-[]--OGFOD3	0.97924
chr18	rs17056955	73097530	C	T	-2.63366e-01	6.14045e-02	1.92809e-05	3.36365e-02	TSHZ1--[]--SMIM21	0.98695
chr13	rs576399732	58466186	A	T	2.14258e-01	4.99930e-02	1.93249e-05	9.37135e-01	PCDH17---[]	0.81740
chr17	rs11650469	80330676	A	G	1.00131e-01	2.34829e-02	1.94210e-05	3.03939e-01	TEX19-[]-UTS2R	0.95921
chr7	rs35867430	12869179	C	T	1.21322e-01	2.85079e-02	1.94738e-05	1.55161e-01	ARL4A---[]	0.99740
chr17	rs71370476	6887275	A	G	1.05514e-01	2.47444e-02	1.94769e-05	3.28929e-01	TEKT1---[]--ALOX12	0.90795
chr5	rs77326968	92154155	A	G	-5.11218e-01	1.19726e-01	1.95010e-05	1.15466e-02	[]---NR2F1	0.90656
chr7	rs71538805	12891067	C	T	-1.21496e-01	2.85593e-02	1.96159e-05	8.44211e-01	ARL4A---[]	0.99068
chr8	rs6982485	138922174	C	T	-1.78846e-01	4.17762e-02	1.97075e-05	7.44898e-02	[]---FAM135B	0.98546
chr8	rs2668106	138920869	A	G	-1.78768e-01	4.17759e-02	1.98639e-05	7.40328e-02	[]---FAM135B	0.98777
chr12	rs79914697	122266840	A	G	-3.41600e-01	8.13396e-02	1.98900e-05	9.81312e-01	[SETD1B]	0.81029
chr18	rs111368883	9647296	C	T	-2.05410e-01	4.80042e-02	2.00061e-05	5.75304e-02	PPP4R1--[]--RAB31	0.94855
chr17	rs35844005	80334778	C	T	9.92329e-02	2.33149e-02	2.01029e-05	3.00946e-01	UTS2R-[]--OGFOD3	0.97855
chr9	rs4442263	139322775	C	T	-2.54463e-01	5.94490e-02	2.01412e-05	3.73828e-02	PMPCA-[]INPP5E	0.97333
chr17	rs11653952	80334662	C	G	9.92419e-02	2.33216e-02	2.01780e-05	3.00934e-01	UTS2R-[]--OGFOD3	0.97793
chr3	rs12638026	159215216	C	T	9.69720e-02	2.27872e-02	2.01853e-05	3.07626e-01	IQCJ---[]---SCHIP1	0.99353
chr17	rs11650125	80334468	A	G	-9.92128e-02	2.33180e-02	2.02325e-05	6.98988e-01	UTS2R-[]--OGFOD3	0.97810
chr10	rs10899988	44637810	C	T	-1.31735e-01	3.08501e-02	2.02512e-05	1.47232e-01	ZNF32---[]---C10orf142	0.97169
chr17	rs6502275	13437995	A	G	-9.69034e-02	2.27327e-02	2.03238e-05	3.69088e-01	[HS3ST3A1]	0.96142
chr10	rs56091632	44501079	C	T	-1.32341e-01	3.09992e-02	2.03739e-05	1.42869e-01	ZNF32---[]---C10orf142	0.99781
chr17	rs11078163	13435373	A	G	9.67910e-02	2.27131e-02	2.04394e-05	6.30252e-01	[HS3ST3A1]	0.96081
chr8	rs75955591	82490592	C	T	-3.06589e-01	7.17102e-02	2.04862e-05	2.63125e-02	FABP12--[]--IMPA1	0.93978
chr3	rs9290044	159219660	G	T	9.68444e-02	2.27767e-02	2.05179e-05	3.07661e-01	IQCJ---[]---SCHIP1	0.99384
chr3	rs28679814	159208062	A	G	9.70305e-02	2.28234e-02	2.05653e-05	3.05576e-01	IQCJ---[]---SCHIP1	0.99113
chr7	rs35193720	12892778	C	T	-1.21317e-01	2.85888e-02	2.05798e-05	8.44508e-01	ARL4A---[]	0.99053
chr10	rs10899990	44640797	A	G	-1.31844e-01	3.09082e-02	2.06633e-05	1.46930e-01	ZNF32---[]---C10orf142	0.96998
chr7	rs12535869	12889023	C	T	-1.21275e-01	2.85861e-02	2.06816e-05	8.44449e-01	ARL4A---[]	0.99059
chr17	rs6502996	6887406	A	G	-1.04971e-01	2.47000e-02	2.07749e-05	6.70412e-01	TEKT1---[]--ALOX12	0.91013
chr8	rs12335195	138924773	C	T	1.79767e-01	4.21094e-02	2.07963e-05	9.26263e-01	[]---FAM135B	0.98107
chr8	rs75955404	82688075	D	I	1.84497e-01	4.32228e-02	2.08427e-05	9.28480e-01	CHMP4C--[]--SNX16	0.95356
chr17	rs9897001	13435732	C	T	9.66192e-02	2.27015e-02	2.09396e-05	6.30406e-01	[HS3ST3A1]	0.96333
chr7	rs36003929	12873628	C	T	-1.18935e-01	2.80510e-02	2.09656e-05	8.37977e-01	ARL4A---[]	0.99598
chr10	rs10793523	44640224	C	G	1.31452e-01	3.08485e-02	2.10770e-05	8.52755e-01	ZNF32---[]---C10orf142	0.97106
chr12	rs74950141	24229907	C	T	-2.04956e-01	4.85784e-02	2.11190e-05	9.52845e-01	SOX5---[]---BCAT1	0.98598
chr7	rs34107937	12873463	C	T	1.18694e-01	2.80087e-02	2.11754e-05	1.62299e-01	ARL4A---[]	0.99603
chr8	rs2668095	138911896	A	T	1.75785e-01	4.12236e-02	2.12349e-05	9.25320e-01	[]---FAM135B	0.99865
chr17	rs7224680	9539211	C	T	3.20772e-01	7.66523e-02	2.12994e-05	1.77429e-02	[CFAP52]	0.89100
chr17	rs11078657	6887151	C	T	-1.04956e-01	2.47356e-02	2.14074e-05	6.70123e-01	TEKT1---[]--ALOX12	0.90736
chr17	rs8079179	13435275	A	G	9.65165e-02	2.27049e-02	2.14261e-05	6.30254e-01	[HS3ST3A1]	0.96134
chr6	rs10484314	5648087	A	G	9.83465e-02	2.31831e-02	2.14536e-05	3.11299e-01	[FARS2]	0.97707
chr17	rs199713878	80335568	D	I	-9.88376e-02	2.33030e-02	2.14825e-05	6.99105e-01	UTS2R-[]--OGFOD3	0.98006
chr1	rs35861413	31243594	A	C	-1.19764e-01	2.82807e-02	2.14958e-05	8.30179e-01	LAPTM5--[]---SDC3	0.97457
chr17	rs6502997	6887758	A	C	-1.04624e-01	2.46720e-02	2.16514e-05	6.70505e-01	TEKT1---[]--ALOX12	0.91251
chr17	rs62079496	80334187	G	T	9.88813e-02	2.33257e-02	2.17013e-05	3.01038e-01	UTS2R[]--OGFOD3	0.97733
chr17	rs62079510	80336415	A	G	-9.87814e-02	2.33031e-02	2.17180e-05	6.99199e-01	UTS2R-[]--OGFOD3	0.98078
chr17	rs7502317	80333893	A	G	9.88985e-02	2.33328e-02	2.17542e-05	3.00967e-01	UTS2R[]--OGFOD3	0.97674
chr17	rs11658052	80330684	C	T	9.95761e-02	2.34965e-02	2.18320e-05	3.03557e-01	TEX19-[]-UTS2R	0.95827
chr7	rs2191264	12925887	A	G	-1.19045e-01	2.81530e-02	2.20761e-05	8.37344e-01	ARL4A---[]	0.99350
chr17	rs12948440	6885308	C	T	-1.05678e-01	2.49475e-02	2.20882e-05	6.74570e-01	TEKT1---[]--ALOX12	0.89942
chr1	rs10914199	31245882	C	T	1.19914e-01	2.83609e-02	2.21542e-05	1.69503e-01	LAPTM5--[]---SDC3	0.96947
chr18	rs4798822	9646998	C	T	2.04050e-01	4.79607e-02	2.23055e-05	9.42467e-01	PPP4R1--[]--RAB31	0.95043
chr3	rs9878126	159216101	A	G	-9.65274e-02	2.28060e-02	2.23761e-05	6.93001e-01	IQCJ---[]---SCHIP1	0.99302
chr1	rs12736883	31241312	A	G	-1.19234e-01	2.82197e-02	2.24457e-05	8.30601e-01	LAPTM5--[]---SDC3	0.98144
chr8	rs12114259	138910630	C	T	1.76412e-01	4.14933e-02	2.24609e-05	9.25822e-01	[]---FAM135B	0.99185
chr7	rs9648162	12877508	A	T	1.17976e-01	2.79272e-02	2.24907e-05	1.63264e-01	ARL4A---[]	0.99731
chr7	rs79112881	12875082	A	G	1.18142e-01	2.79717e-02	2.25618e-05	1.62588e-01	ARL4A---[]	0.99755
chr17	rs62059583	13436212	A	G	-9.62414e-02	2.27069e-02	2.26407e-05	3.75859e-01	[HS3ST3A1]	0.95471
chr3	rs9840475	159214433	C	T	-9.64145e-02	2.27947e-02	2.26656e-05	6.92499e-01	IQCJ---[]---SCHIP1	0.99298
chr7	rs35988890	12874041	C	T	-1.17965e-01	2.79420e-02	2.27531e-05	8.37109e-01	ARL4A---[]	0.99831
chr17	rs56086723	6760643	A	G	9.00126e-02	2.12742e-02	2.29169e-05	4.38376e-01	TEKT1--[]---ALOX12	0.99334
chr17	rs7210084	13436522	A	T	9.61208e-02	2.26956e-02	2.29800e-05	6.30332e-01	[HS3ST3A1]	0.96328
chr17	rs10708633	13438977	D	I	9.61839e-02	2.27130e-02	2.30281e-05	6.30257e-01	[HS3ST3A1]	0.96116
chr10	rs9651503	44644970	C	T	-1.30822e-01	3.08483e-02	2.30761e-05	1.47154e-01	ZNF32---[]---C10orf142	0.96960
chr7	rs13238922	12890250	C	T	1.20531e-01	2.85764e-02	2.30992e-05	1.55682e-01	ARL4A---[]	0.99079
chr7	rs12532245	12927606	A	G	-1.18775e-01	2.81570e-02	2.31146e-05	8.37342e-01	ARL4A---[]	0.99262
chr1	rs17445904	90371234	C	T	1.17870e-01	2.78089e-02	2.31781e-05	8.03357e-01	[RP11-302M6.4,LRRC8D]	0.95971
chr10	rs10899964	44501813	A	G	-1.31401e-01	3.09902e-02	2.31879e-05	1.42524e-01	ZNF32---[]---C10orf142	0.99907
chr8	rs10092546	138913584	C	T	-1.79076e-01	4.21916e-02	2.32046e-05	7.25531e-02	[]---FAM135B	0.97756
chr17	rs7209410	13436839	C	T	-9.60682e-02	2.26956e-02	2.32177e-05	3.69659e-01	[HS3ST3A1]	0.96320
chr17	rs200871833	13436225	C	T	-9.64413e-02	2.27880e-02	2.32678e-05	3.85003e-01	[HS3ST3A1]	0.93816
chr11	rs117082255	96816899	G	T	-1.95049e-01	4.64449e-02	2.34058e-05	9.41384e-01	JRKL---[]	0.86484
chr17	rs8080913	13439079	A	G	-9.59382e-02	2.26929e-02	2.37623e-05	3.69742e-01	[HS3ST3A1]	0.96270
chr17	rs12948087	6885202	C	T	-1.05235e-01	2.49422e-02	2.38125e-05	6.74467e-01	TEKT1---[]--ALOX12	0.89931
chr8	rs148337956	82539832	A	C	3.02332e-01	7.12990e-02	2.39450e-05	9.73502e-01	FABP12--[]--IMPA1	0.93816
chr7	rs12699421	12875858	A	G	-1.17479e-01	2.79072e-02	2.40316e-05	8.36657e-01	ARL4A---[]	0.99809
chr9	rs11145982	139319550	A	G	2.51478e-01	5.93128e-02	2.41080e-05	9.62716e-01	PMPCA-[]-INPP5E	0.97958
chr7	rs9647958	12900253	A	C	1.21389e-01	2.88658e-02	2.44315e-05	1.53910e-01	ARL4A---[]	0.98069
chr17	rs4796566	6758671	A	C	8.93990e-02	2.12046e-02	2.45054e-05	4.37066e-01	TEKT1--[]---ALOX12	0.99987
chr1	rs16835809	237946477	A	G	2.60847e-01	6.25416e-02	2.46493e-05	2.77626e-02	[RYR2]	0.97132
chr17	rs6502274	13437509	C	G	-9.57853e-02	2.27016e-02	2.46607e-05	3.69769e-01	[HS3ST3A1]	0.96239
chr3	rs6777133	24202111	A	G	1.07123e-01	2.54636e-02	2.46758e-05	2.13933e-01	[THRB]	0.98963
chr8	rs2705303	138914746	A	T	-1.74449e-01	4.12406e-02	2.47048e-05	7.46305e-02	[]---FAM135B	0.99857
chr10	rs7084766	44498334	A	G	1.31037e-01	3.10095e-02	2.47139e-05	8.57454e-01	ZNF32---[]---C10orf142	0.99907
chr7	rs6954419	12872414	A	G	-1.17564e-01	2.79723e-02	2.47573e-05	8.37430e-01	ARL4A---[]	0.99836
chr3	rs71316816	85905034	C	T	-1.66034e-01	3.92900e-02	2.51213e-05	8.55290e-02	[CADM2]	0.97310
chr17	rs112554881	80329579	C	T	9.84162e-02	2.34067e-02	2.53153e-05	3.00103e-01	TEX19-[]-UTS2R	0.96931
chr18	rs576769275	26364020	A	G	-9.80279e-02	2.32783e-02	2.53812e-05	4.39729e-01	CDH2---[]	0.83972
chr18	rs564836367	26364019	C	T	9.80212e-02	2.32782e-02	2.54115e-05	5.60272e-01	CDH2---[]	0.83972
chr10	rs2902340:A	44497495	A	T	1.30851e-01	3.10123e-02	2.54170e-05	8.57471e-01	ZNF32---[]---C10orf142	0.99901
chr17	rs6502277	13438142	C	T	9.56229e-02	2.27049e-02	2.55242e-05	6.30628e-01	[HS3ST3A1]	0.96234
chr10	rs6593383	44496064	A	C	-1.30807e-01	3.10113e-02	2.55648e-05	1.42625e-01	ZNF32---[]---C10orf142	0.99883
chr7	rs35498099	12900070	D	I	-1.19896e-01	2.85838e-02	2.56353e-05	8.44211e-01	ARL4A---[]	0.98980
chr16	rs2198186	8426980	C	G	-1.65725e-01	3.92732e-02	2.57523e-05	8.71117e-02	RBFOX1---[]---TMEM114	0.96425
chr1	rs367807464	90342792	D	I	1.29503e-01	3.07195e-02	2.58352e-05	8.49965e-01	[RP11-302M6.4,LRRC8D]	0.96227
chr20	rs573736028	37337981	D	I	9.72125e-02	2.30998e-02	2.60036e-05	6.75314e-01	ARHGAP40--[]--SLC32A1	0.95845
chr20	rs55681014	37337985	D	I	9.72030e-02	2.31000e-02	2.60565e-05	6.75314e-01	ARHGAP40--[]--SLC32A1	0.95841
chr10	rs6593381	44495877	A	G	-1.30638e-01	3.10182e-02	2.62931e-05	1.42498e-01	ZNF32---[]---C10orf142	0.99907
chr10	rs6593382	44495969	A	T	1.30714e-01	3.10364e-02	2.62979e-05	8.57586e-01	ZNF32---[]---C10orf142	0.99817
chr6	rs144603738	64000987	A	G	-2.85564e-01	6.88150e-02	2.63362e-05	9.76273e-01	[LGSN]	0.96436
chr12	rs187244413	57582534	A	G	5.03418e-01	1.19794e-01	2.66234e-05	9.89701e-01	[LRP1]	0.95799
chr1	rs16835789	237942880	C	G	-2.54898e-01	6.13682e-02	2.67548e-05	9.71774e-01	[RYR2]	0.98543
chr10	rs12570705	44497432	A	G	1.30779e-01	3.10834e-02	2.67986e-05	8.57878e-01	ZNF32---[]---C10orf142	0.99631
chr10	rs75951345	73561344	C	G	3.63076e-01	8.79120e-02	2.69945e-05	1.57700e-02	[CDH23]	0.85396
chr1	rs11463362	237943794	D	I	2.54315e-01	6.12692e-02	2.71248e-05	2.85039e-02	[RYR2]	0.98202
chr7	rs75842796	12937244	C	T	1.19624e-01	2.86050e-02	2.71291e-05	1.56212e-01	ARL4A---[]---ETV1	0.98921
chr7	rs10237365	12901087	A	G	1.19497e-01	2.85800e-02	2.72159e-05	1.55926e-01	ARL4A---[]	0.98951
chr17	rs9902049	13436127	A	G	9.53360e-02	2.27177e-02	2.72711e-05	6.29438e-01	[HS3ST3A1]	0.96021
chr20	rs10633118	37336969	D	I	9.68402e-02	2.30712e-02	2.73268e-05	6.85487e-01	ARHGAP40--[]--SLC32A1	0.97477
chr21	rs71182253	25865204	D	I	9.66672e-02	2.30515e-02	2.74102e-05	5.70419e-01	[]	0.85874
chr12	rs11047272	24268168	A	G	1.47740e-01	3.54070e-02	2.74969e-05	9.53497e-02	SOX5---[]---BCAT1	0.98318
chr1	rs34933489	31253174	D	I	-1.20189e-01	2.87550e-02	2.75079e-05	8.26058e-01	LAPTM5--[]--SDC3	0.93313
chr1	rs3762297	31231680	C	T	1.16060e-01	2.77712e-02	2.75877e-05	1.68692e-01	LAPTM5-[]---SDC3	0.98974
chr7	rs58012628	12887376	D	I	-1.17253e-01	2.80706e-02	2.77745e-05	8.36986e-01	ARL4A---[]	0.99026
chr1	rs12137058	31227027	G	T	-1.16633e-01	2.79202e-02	2.78613e-05	8.20746e-01	[LAPTM5]	0.94984
chr7	rs10233257	12900211	A	C	1.19857e-01	2.87099e-02	2.79959e-05	1.55126e-01	ARL4A---[]	0.98487
chr8	rs10102358	138911783	C	T	1.73959e-01	4.14295e-02	2.83336e-05	9.26085e-01	[]---FAM135B	0.99665
chr22	rs28835002	33006363	C	T	-9.44864e-02	2.26069e-02	2.83509e-05	6.91027e-01	[SYN3]	0.99286
chr3	rs10780010	21666926	A	G	-1.03823e-01	2.47874e-02	2.86263e-05	2.49806e-01	[ZNF385D]	0.99078
chr7	rs6954306	12872477	C	T	1.17082e-01	2.80766e-02	2.86403e-05	1.61792e-01	ARL4A---[]	0.99518
chr12	rs138348495	57587056	A	G	5.14263e-01	1.22889e-01	2.86441e-05	9.90000e-01	[LRP1]	0.93754
chr10	rs10793524	44648621	C	T	-1.29575e-01	3.09158e-02	2.87222e-05	1.46679e-01	ZNF32---[]---C10orf142	0.96663
chr1	rs71644906	237949051	C	G	-2.56411e-01	6.19731e-02	2.87653e-05	9.71893e-01	[RYR2]	0.97918
chr10	rs955858	44494209	A	G	1.30024e-01	3.10270e-02	2.88363e-05	8.57517e-01	ZNF32---[]---C10orf142	0.99793
chr7	rs10233379	12900287	A	G	1.19536e-01	2.86894e-02	2.90371e-05	1.55326e-01	ARL4A---[]	0.98536
chr17	rs1995694	6760131	A	G	8.87009e-02	2.12348e-02	2.91032e-05	4.37051e-01	TEKT1--[]---ALOX12	0.99710
chr7	rs12699422	12876138	A	T	1.16496e-01	2.79724e-02	2.93491e-05	1.62957e-01	ARL4A---[]	0.99693
chr17	rs8072851	6886425	A	G	1.03340e-01	2.47694e-02	2.93613e-05	3.30717e-01	TEKT1---[]--ALOX12	0.90425
chr22	rs5998557	33007038	C	G	-9.42683e-02	2.26026e-02	2.94828e-05	6.90795e-01	[SYN3]	0.99285
chr17	rs8073946	6886408	A	C	1.03254e-01	2.47578e-02	2.95592e-05	3.30542e-01	TEKT1---[]--ALOX12	0.90531
chr7	rs12699426	12906101	A	G	1.18872e-01	2.85726e-02	2.98392e-05	1.55479e-01	ARL4A---[]	0.99124
chr7	rs34928291	12905875	A	G	1.18833e-01	2.85634e-02	2.98433e-05	1.55737e-01	ARL4A---[]	0.99043
chr10	rs7906332	44491991	C	T	-1.29949e-01	3.10758e-02	2.99943e-05	1.42334e-01	ZNF32---[]---C10orf142	0.99590
chr2	rs199502311	26529660	D	I	4.34022e-01	1.03825e-01	3.01580e-05	9.87240e-01	HADHB--[]-ADGRF3	0.98142
chr7	rs67643338	12878774	D	I	-1.16624e-01	2.80456e-02	3.01761e-05	8.37535e-01	ARL4A---[]	0.99446
chr10	rs11238799	44488220	A	G	1.30187e-01	3.11449e-02	3.02088e-05	8.57744e-01	ZNF32---[]---C10orf142	0.99148
chr1	rs2273979	31230668	C	T	1.15586e-01	2.77982e-02	3.02934e-05	1.69339e-01	LAPTM5[]---SDC3	0.98787
chr18	rs9304242	38708271	A	G	1.13258e-01	2.71152e-02	3.03444e-05	8.06041e-01	[]---PIK3C3	0.99572
chr17	rs4796567	6760412	C	T	-8.85389e-02	2.12472e-02	3.04227e-05	5.62835e-01	TEKT1--[]---ALOX12	0.99604
chr3	rs2874181	69903161	C	T	-9.36130e-02	2.24425e-02	3.04287e-05	3.78708e-01	[MITF]	0.97135
chr7	rs13236020	12904525	C	T	1.18818e-01	2.85920e-02	3.04656e-05	1.55426e-01	ARL4A---[]	0.99042
chr6	rs2049958	5653130	C	G	-9.54126e-02	2.29211e-02	3.05383e-05	6.92708e-01	[FARS2]	0.98592
chr17	rs7214209	6882883	A	G	1.03917e-01	2.49623e-02	3.05498e-05	3.27283e-01	TEKT1---[]--ALOX12	0.89278
chr10	rs11238798	44487973	A	G	1.30136e-01	3.11534e-02	3.05771e-05	8.57774e-01	ZNF32---[]---C10orf142	0.99105
chr10	rs11238797	44487934	A	G	1.30138e-01	3.11560e-02	3.06150e-05	8.57780e-01	ZNF32---[]---C10orf142	0.99088
chr10	rs371722708	44488066	C	T	1.30098e-01	3.11489e-02	3.06609e-05	8.57770e-01	ZNF32---[]---C10orf142	0.99133
chr20	rs6064884	37319995	A	G	9.51392e-02	2.28097e-02	3.06781e-05	6.82733e-01	ARHGAP40--[]--SLC32A1	0.99372
chr20	rs6027274	37317179	C	T	9.53206e-02	2.28540e-02	3.07047e-05	6.84880e-01	ARHGAP40--[]--SLC32A1	0.99140
chr10	rs369845120	44488064	D	I	1.30091e-01	3.11497e-02	3.07077e-05	8.57773e-01	ZNF32---[]---C10orf142	0.99128
chr9	rs10870168	139318080	A	G	2.48806e-01	5.94718e-02	3.08666e-05	9.62992e-01	[PMPCA]	0.97737
chr7	rs34269223	12900768	C	G	-1.18621e-01	2.85646e-02	3.08681e-05	8.43913e-01	ARL4A---[]	0.98985
chr8	rs377297686	82706255	D	I	-9.23331e-02	2.21636e-02	3.08756e-05	4.63514e-01	CHMP4C--[]-SNX16	0.91975
chr18	rs9304243	38712237	C	G	1.13133e-01	2.71115e-02	3.08806e-05	8.05563e-01	[]---PIK3C3	0.99475
chr2	rs13033714	235862110	A	G	-9.60128e-02	2.30428e-02	3.08954e-05	4.39896e-01	ARL4C---[]--SH3BP4	0.87091
chr8	rs13264030	82706253	G	T	9.23228e-02	2.21636e-02	3.09389e-05	5.36486e-01	CHMP4C--[]-SNX16	0.91975
chr4	rs6819370	94830801	C	G	-2.23852e-01	5.35413e-02	3.09437e-05	4.90363e-02	ATOH1--[]---SMARCAD1	0.92075
chr7	rs13224587	12872113	G	T	-1.16201e-01	2.79825e-02	3.09478e-05	8.37435e-01	ARL4A---[]	0.99843
chr15	rs147364974	36494379	A	C	3.00973e-01	7.32722e-02	3.10031e-05	1.99115e-02	DPH6---[]---C15orf41	0.96227
chr7	rs35616205	12905102	A	G	-1.18569e-01	2.85663e-02	3.11430e-05	8.44343e-01	ARL4A---[]	0.99083
chr1	rs3766889	237941781	G	T	-2.51634e-01	6.10971e-02	3.13385e-05	9.71647e-01	[RYR2]	0.99094
chr7	rs36091229	12876872	A	G	1.15756e-01	2.79049e-02	3.15677e-05	1.63648e-01	ARL4A---[]	0.99786
chr9	rs10738554	19904103	C	T	8.75333e-02	2.10435e-02	3.15909e-05	4.87955e-01	SLC24A2---[]---MLLT3	0.99086
chr17	rs8074283	13442866	A	G	9.43357e-02	2.26602e-02	3.15985e-05	6.30170e-01	[HS3ST3A1]	0.96299
chr11	rs117556628	32386352	A	C	-4.14276e-01	1.01678e-01	3.16194e-05	9.87610e-01	RCN1---[]--WT1	0.89371
chr17	rs1981630	13452928	C	T	-9.43821e-02	2.26821e-02	3.18853e-05	3.65889e-01	[HS3ST3A1]	0.96561
chr8	rs16907984	138923107	A	G	1.86873e-01	4.48150e-02	3.22672e-05	9.34397e-01	[]---FAM135B	0.97262
chr22	rs1970783	33004201	A	G	-9.41899e-02	2.27059e-02	3.25308e-05	6.92603e-01	[SYN3]	0.99298
chr3	rs11710233	159181179	C	T	8.93639e-02	2.15304e-02	3.25977e-05	4.10181e-01	IQCJ---[]---SCHIP1	0.97897
chr20	rs6027244	37312009	A	G	-9.52647e-02	2.29170e-02	3.26317e-05	3.14922e-01	ARHGAP40--[]--SLC32A1	0.98608
chr20	rs1475096	37310927	A	G	9.52224e-02	2.29273e-02	3.31628e-05	6.84211e-01	ARHGAP40--[]--SLC32A1	0.98407
chr3	rs35686664	85807941	A	C	1.63501e-01	3.92895e-02	3.33043e-05	9.14252e-01	[CADM2]	0.96933
chr12	rs11115567	83472258	C	T	-2.17735e-01	5.23022e-02	3.34790e-05	4.87532e-02	[TMTC2]	0.95376
chr20	rs11334114	37311285	D	I	-9.52282e-02	2.29409e-02	3.34874e-05	3.14872e-01	ARHGAP40--[]--SLC32A1	0.98468
chr7	rs10235332	12903440	A	T	-1.18053e-01	2.85585e-02	3.35621e-05	8.44036e-01	ARL4A---[]	0.99048
chr10	rs11598846	96169255	A	C	2.08968e-01	5.07988e-02	3.36603e-05	4.57264e-02	[TBC1D12]	0.91609
chr20	rs6027270	37316393	A	G	9.48270e-02	2.28525e-02	3.37045e-05	6.84881e-01	ARHGAP40--[]--SLC32A1	0.99144
chr20	rs6071047	37306006	C	T	9.55305e-02	2.30266e-02	3.38254e-05	6.84233e-01	ARHGAP40--[]--SLC32A1	0.97590
chr17	rs148882169	6761792	D	I	-8.83311e-02	2.13250e-02	3.39357e-05	5.64735e-01	TEKT1--[]---ALOX12	0.98912
chr20	rs6015718	37341458	A	G	-9.90666e-02	2.38770e-02	3.39520e-05	2.75405e-01	ARHGAP40--[]--SLC32A1	0.98568
chr3	rs1036051	69899367	C	T	9.27777e-02	2.23771e-02	3.39540e-05	6.18500e-01	[MITF]	0.97511
chr20	rs6027265	37315993	C	T	-9.47814e-02	2.28527e-02	3.40068e-05	3.15263e-01	ARHGAP40--[]--SLC32A1	0.99085
chr2	rs6756615	229266435	A	G	-1.94369e-01	4.67615e-02	3.42118e-05	6.17980e-02	SPHKAP---[]---PID1	0.92217
chr20	rs1154702	37316601	C	T	-9.47207e-02	2.28481e-02	3.42784e-05	3.15160e-01	ARHGAP40--[]--SLC32A1	0.99178
chr20	rs6015611	37308301	A	G	-9.53008e-02	2.29941e-02	3.44441e-05	3.14701e-01	ARHGAP40--[]--SLC32A1	0.98013
chr20	rs6071050	37306072	C	T	-9.53947e-02	2.30240e-02	3.46359e-05	3.15486e-01	ARHGAP40--[]--SLC32A1	0.97634
chr20	rs6027218	37307262	A	G	-9.53712e-02	2.30187e-02	3.46440e-05	3.15887e-01	ARHGAP40--[]--SLC32A1	0.97632
chr18	rs4798821	9638353	G	T	1.97286e-01	4.74896e-02	3.46511e-05	9.40283e-01	PPP4R1--[]--RAB31	0.94421
chr20	rs6071101	37317978	A	G	9.45389e-02	2.28216e-02	3.47432e-05	6.83059e-01	ARHGAP40--[]--SLC32A1	0.99196
chr2	rs12991542	235873455	C	T	9.83511e-02	2.37650e-02	3.47729e-05	5.13900e-01	ARL4C---[]--SH3BP4	0.80730
chr20	rs6123987	37339645	C	G	9.26161e-02	2.23686e-02	3.48934e-05	6.37810e-01	ARHGAP40--[]--SLC32A1	0.97098
chr12	rs78214014	24231146	A	G	1.99876e-01	4.86743e-02	3.50442e-05	4.71711e-02	SOX5---[]---BCAT1	0.98546
chr5	rs10076408	39576829	A	G	9.17604e-02	2.22095e-02	3.51454e-05	3.43425e-01	DAB2---[]	0.98568
chr10	rs11238886	44664290	C	T	1.27766e-01	3.08252e-02	3.51591e-05	8.52824e-01	ZNF32---[]---C10orf142	0.96494
chr20	rs6015631	37316913	G	T	9.45831e-02	2.28501e-02	3.52439e-05	6.84736e-01	ARHGAP40--[]--SLC32A1	0.99161
chr20	rs7344456	37307294	C	T	9.52490e-02	2.30110e-02	3.52469e-05	6.84851e-01	ARHGAP40--[]--SLC32A1	0.97791
chr20	rs6071049	37306029	C	G	-9.53274e-02	2.30331e-02	3.53334e-05	3.14882e-01	ARHGAP40--[]--SLC32A1	0.97702
chr4	rs73830788	94824310	C	T	-2.28602e-01	5.50759e-02	3.53536e-05	4.69566e-02	ATOH1--[]---SMARCAD1	0.91573
chr10	rs7088607	44481022	A	C	1.29748e-01	3.13108e-02	3.53666e-05	8.58289e-01	ZNF32---[]---C10orf142	0.98133
chr22	rs762968	33003307	C	T	9.37747e-02	2.27153e-02	3.55059e-05	3.07247e-01	[SYN3]	0.99377
chr20	rs6015637	37318505	A	G	9.43965e-02	2.28182e-02	3.56054e-05	6.83098e-01	ARHGAP40--[]--SLC32A1	0.99257
chr2	rs77377066	26533400	C	T	-4.26097e-01	1.02849e-01	3.56276e-05	1.29430e-02	[ADGRF3]	0.98046
chr20	rs6015618	37310382	C	T	-9.48887e-02	2.29396e-02	3.56784e-05	3.15478e-01	ARHGAP40--[]--SLC32A1	0.98384
chr7	rs13225356	12868475	A	G	-1.17498e-01	2.85179e-02	3.56826e-05	8.41015e-01	ARL4A---[]	0.97934
chr3	rs1849936	159207916	A	G	-9.44666e-02	2.28921e-02	3.57396e-05	6.95076e-01	IQCJ---[]---SCHIP1	0.98446
chr2	rs72851586	26528846	A	C	-4.26418e-01	1.02968e-01	3.58698e-05	1.29510e-02	HADHB--[]-ADGRF3	0.97798
chr10	rs9645591	44636691	A	T	-1.47980e-01	3.57312e-02	3.59167e-05	1.13563e-01	ZNF32---[]---C10orf142	0.90588
chr20	rs1885461	37314182	C	T	9.46050e-02	2.28834e-02	3.60224e-05	6.84080e-01	ARHGAP40--[]--SLC32A1	0.98723
chr20	rs2902891	37309787	A	G	9.48497e-02	2.29477e-02	3.61709e-05	6.84472e-01	ARHGAP40--[]--SLC32A1	0.98313
chr1	rs549348682	31243550	D	I	1.19129e-01	2.89342e-02	3.62199e-05	1.66580e-01	LAPTM5--[]---SDC3	0.94529
chr20	rs11468270	37306246	D	I	-9.50844e-02	2.30081e-02	3.62694e-05	3.17104e-01	ARHGAP40--[]--SLC32A1	0.97539
chr2	rs35664541	235863023	C	T	-9.54423e-02	2.31115e-02	3.63399e-05	4.36053e-01	ARL4C---[]--SH3BP4	0.86845
chr18	rs71358418	43557302	A	G	-1.85659e-01	4.48310e-02	3.63466e-05	7.71454e-02	EPG5--[]-PSTPIP2	0.81543
chr10	rs61888680	96198782	A	C	2.08928e-01	5.10063e-02	3.63534e-05	4.49673e-02	[TBC1D12]	0.92495
chr17	rs8078259	6762422	A	G	8.78924e-02	2.13004e-02	3.65071e-05	4.74089e-01	TEKT1--[]---ALOX12	0.97731
chr20	rs6027232	37310003	C	T	9.47616e-02	2.29427e-02	3.66363e-05	6.84421e-01	ARHGAP40--[]--SLC32A1	0.98351
chr4	rs6841544	94827213	A	G	2.25421e-01	5.44227e-02	3.66783e-05	9.52233e-01	ATOH1--[]---SMARCAD1	0.91725
chr20	rs1475095	37312714	A	G	-9.44483e-02	2.28693e-02	3.66985e-05	3.17933e-01	ARHGAP40--[]--SLC32A1	0.98488
chr10	rs10508877	44482885	A	G	1.29165e-01	3.12353e-02	3.67189e-05	8.58029e-01	ZNF32---[]---C10orf142	0.98553
chr12	rs11047226	24196359	C	T	-1.97736e-01	4.82869e-02	3.68228e-05	9.52649e-01	SOX5--[]---BCAT1	0.99371
chr20	rs1040898	37309854	C	T	9.47622e-02	2.29537e-02	3.69499e-05	6.84656e-01	ARHGAP40--[]--SLC32A1	0.98271
chr17	rs311740	6882109	C	T	-1.03060e-01	2.50247e-02	3.71494e-05	6.69522e-01	TEKT1---[]--ALOX12	0.88421
chr11	rs4099578	126597139	C	T	-1.25604e-01	3.04003e-02	3.72710e-05	1.50711e-01	[KIRREL3]	0.97168
chr20	rs6027454	37336988	A	G	-9.61283e-02	2.32980e-02	3.73427e-05	3.16526e-01	ARHGAP40--[]--SLC32A1	0.94938
chr11	rs12804860	2777935	A	G	1.17899e-01	2.85493e-02	3.74396e-05	8.30153e-01	[KCNQ1]	0.99459
chr20	rs6027233	37310082	A	G	9.46382e-02	2.29447e-02	3.75610e-05	6.84455e-01	ARHGAP40--[]--SLC32A1	0.98323
chr7	rs12531011	12886041	C	T	1.16838e-01	2.84598e-02	3.80742e-05	1.60547e-01	ARL4A---[]	0.97557
chr10	rs11238887	44664965	A	G	1.27405e-01	3.08759e-02	3.80923e-05	8.53021e-01	ZNF32---[]---C10orf142	0.96090
chr20	rs6027284	37318359	A	G	-9.41264e-02	2.28431e-02	3.82295e-05	3.15333e-01	ARHGAP40--[]--SLC32A1	0.99272
chr20	rs6027216	37306914	A	G	-9.48001e-02	2.30073e-02	3.82491e-05	3.15713e-01	ARHGAP40--[]--SLC32A1	0.97755
chr18	rs9955645	14978677	A	G	-1.03336e-01	2.50712e-02	3.82934e-05	2.44874e-01	ANKRD30B---[]	0.93730
chr10	rs56338358	44480670	A	T	1.29013e-01	3.12738e-02	3.83349e-05	8.58052e-01	ZNF32---[]---C10orf142	0.98215
chr13	rs1278773	113543734	C	T	2.86754e-01	7.06011e-02	3.85146e-05	2.11468e-02	ATP11A-[]--MCF2L	0.94707
chr2	rs72851587	26531396	C	T	-4.23879e-01	1.02768e-01	3.85996e-05	1.33571e-02	HADHB--[]-ADGRF3	0.94761
chr8	rs539233060	14937989	D	I	4.02986e-01	9.76665e-02	3.86206e-05	9.85631e-01	[SGCZ]	0.98364
chr20	rs1885459	37314936	A	G	-9.41329e-02	2.28643e-02	3.88123e-05	3.16811e-01	ARHGAP40--[]--SLC32A1	0.98702
chr8	rs72657201	58631312	C	T	-1.72344e-01	4.17785e-02	3.89830e-05	7.49879e-02	IMPAD1---[]---FAM110B	0.93968
chr20	rs6027273	37317110	C	T	-9.41630e-02	2.28814e-02	3.91188e-05	3.15364e-01	ARHGAP40--[]--SLC32A1	0.98840
chr20	rs1885460	37314470	C	T	9.41486e-02	2.28785e-02	3.91315e-05	6.84477e-01	ARHGAP40--[]--SLC32A1	0.98800
chr2	rs57409724	229267935	C	T	1.93332e-01	4.68849e-02	3.94867e-05	9.38788e-01	SPHKAP---[]---PID1	0.92551
chr17	rs7211855	13440609	A	G	9.32180e-02	2.26755e-02	3.96429e-05	6.29635e-01	[HS3ST3A1]	0.96233
chr1	rs4949299	31251698	A	C	1.17694e-01	2.87313e-02	3.96951e-05	1.70559e-01	LAPTM5--[]--SDC3	0.94977
chr12	rs2541125	11818827	A	G	-1.50353e-01	3.67946e-02	3.99780e-05	9.13913e-01	[ETV6]	0.99260
chr17	rs8072369	6765013	C	G	-8.73206e-02	2.12806e-02	4.02557e-05	5.46664e-01	TEKT1--[]---ALOX12	0.98391
chr3	rs2163327	69903692	A	T	-9.19557e-02	2.23915e-02	4.02938e-05	3.81425e-01	[MITF]	0.97173
chr20	rs71189933	37318089	D	I	9.38644e-02	2.28477e-02	4.03199e-05	6.85142e-01	ARHGAP40--[]--SLC32A1	0.99279
chr6	rs112487217	154508027	A	G	-1.30981e-01	3.20249e-02	4.03683e-05	8.67503e-01	[IPCEF1]	0.93891
chr20	rs11474175	37308312	D	I	9.47056e-02	2.30541e-02	4.03748e-05	6.85270e-01	ARHGAP40--[]--SLC32A1	0.97539
chr2	rs116165635	27728919	A	G	4.56027e-01	1.10980e-01	4.04095e-05	9.87364e-01	[GCKR]	0.84614
chr2	rs58911734	26526819	C	G	4.24110e-01	1.03124e-01	4.06284e-05	9.87071e-01	HADHB--[]-ADGRF3	0.97420
chr10	rs7092322	44482051	A	G	1.28577e-01	3.12702e-02	4.06302e-05	8.58183e-01	ZNF32---[]---C10orf142	0.98313
chr17	rs8076060	13452681	A	G	-9.31042e-02	2.26886e-02	4.09496e-05	3.65672e-01	[HS3ST3A1]	0.96491
chr2	rs74962505	26534322	A	G	4.22822e-01	1.02870e-01	4.10801e-05	9.87073e-01	[ADGRF3]	0.97914
chr20	rs1885458	37320534	G	T	-9.36720e-02	2.28335e-02	4.13587e-05	3.14989e-01	ARHGAP40--[]--SLC32A1	0.99494
chr17	rs9889522	13452304	A	G	9.29715e-02	2.26802e-02	4.17222e-05	6.33882e-01	[HS3ST3A1]	0.96605
chr7	rs117715062	119673643	C	T	4.01747e-01	9.78822e-02	4.18994e-05	9.82952e-01	[]---KCND2	0.80814
chr6	rs11243026	5654478	A	C	-9.62721e-02	2.35448e-02	4.19752e-05	7.18427e-01	[FARS2]	0.97931
chr17	rs9908274	13442447	C	G	9.28357e-02	2.26581e-02	4.20633e-05	6.29861e-01	[HS3ST3A1]	0.96341
chr18	rs11396270	30386374	D	I	1.24385e-01	3.03161e-02	4.22007e-05	8.47948e-01	KLHL14--[]---CCDC178	0.96589
chr12	rs68010613	11816692	D	I	1.31502e-01	3.22468e-02	4.22478e-05	1.20947e-01	[ETV6]	0.96648
chr10	rs11238795	44485063	A	G	-1.27925e-01	3.11815e-02	4.22759e-05	1.42348e-01	ZNF32---[]---C10orf142	0.98651
chr17	rs7218451	13451957	A	G	9.28767e-02	2.26781e-02	4.24105e-05	6.33971e-01	[HS3ST3A1]	0.96643
chr3	rs1549744	69899446	A	C	-9.15965e-02	2.23760e-02	4.26596e-05	3.81256e-01	[MITF]	0.97492
chr2	rs72874715	170006356	A	T	-1.07189e-01	2.61591e-02	4.26969e-05	2.16849e-01	[LRP2]	0.97503
chr17	rs10521226	13451829	C	T	9.28393e-02	2.26782e-02	4.27175e-05	6.33967e-01	[HS3ST3A1]	0.96647
chr17	rs4792370	13450266	A	G	-9.28888e-02	2.26939e-02	4.28351e-05	3.65968e-01	[HS3ST3A1]	0.96536
chr2	rs79593977	27702663	A	G	4.54952e-01	1.11129e-01	4.31574e-05	9.87360e-01	[IFT172]	0.84025
chr4	rs545082643	94834423	D	I	2.23570e-01	5.44740e-02	4.31954e-05	9.52302e-01	ATOH1--[]---SMARCAD1	0.91660
chr18	rs17056939	73093436	C	T	-2.52951e-01	6.16233e-02	4.32685e-05	3.33976e-02	TSHZ1--[]--SMIM21	0.98411
chr6	rs58140664	7918678	C	T	-1.51934e-01	3.70658e-02	4.33073e-05	9.68254e-02	[BLOC1S5-TXNDC5]	0.97780
chr21	rs139387252	34573401	A	C	-3.96022e-01	9.88049e-02	4.33436e-05	9.88954e-01	OLIG1---[]--IFNAR2	0.88782
chr8	rs115448167:C	14929160	C	T	3.99397e-01	9.74365e-02	4.34453e-05	9.85543e-01	[SGCZ]	0.98129
chr2	rs111756480	26534813	A	G	-4.21054e-01	1.02766e-01	4.34748e-05	1.29441e-02	[ADGRF3]	0.97582
chr17	rs7213732	6882609	A	G	1.02048e-01	2.50007e-02	4.35309e-05	3.27461e-01	TEKT1---[]--ALOX12	0.89051
chr16	rs4786148	7439223	A	G	-8.80976e-02	2.15670e-02	4.35423e-05	5.63010e-01	[RBFOX1]	0.98072
chr1	rs16835813	237951226	A	G	2.52747e-01	6.24977e-02	4.35766e-05	2.78715e-02	[RYR2]	0.97588
chr18	rs67155328	38709936	C	T	-1.10705e-01	2.70508e-02	4.37672e-05	1.94541e-01	[]---PIK3C3	0.99859
chr17	rs9889319	13452269	A	G	9.27592e-02	2.26904e-02	4.37868e-05	6.33488e-01	[HS3ST3A1]	0.96458
chr17	rs7218779	13452147	A	G	9.27152e-02	2.26856e-02	4.39873e-05	6.33809e-01	[HS3ST3A1]	0.96579
chr9	rs11145972	139316459	C	T	-2.43070e-01	5.92635e-02	4.40272e-05	3.68637e-02	[PMPCA]	0.98554
chr17	rs7218968	13452250	A	G	9.26985e-02	2.26949e-02	4.44483e-05	6.33390e-01	[HS3ST3A1]	0.96420
chr4	rs73830790	94830329	C	T	-2.22292e-01	5.42655e-02	4.46513e-05	4.79487e-02	ATOH1--[]---SMARCAD1	0.91931
chr18	rs8088538	38690501	G	T	1.11631e-01	2.73108e-02	4.47376e-05	8.05984e-01	[]---PIK3C3	0.99061
chr17	rs35667275	13433963	D	I	-9.40964e-02	2.30496e-02	4.49064e-05	3.56791e-01	[HS3ST3A1]	0.92802
chr20	rs141902113	37304366	D	I	9.09170e-02	2.22743e-02	4.49485e-05	6.27776e-01	ARHGAP40--[]--SLC32A1	0.96327
chr3	rs7642834	69901342	A	G	9.14974e-02	2.24200e-02	4.50164e-05	6.20532e-01	[MITF]	0.97283
chr20	rs11476740	37313056	D	I	-9.39558e-02	2.30134e-02	4.50288e-05	3.13703e-01	ARHGAP40--[]--SLC32A1	0.98065
chr1	rs12026735	31248919	A	G	-1.15842e-01	2.84876e-02	4.52205e-05	8.29223e-01	LAPTM5--[]--SDC3	0.96050
chr20	rs141154970	37337048	A	G	-9.49899e-02	2.32758e-02	4.53397e-05	3.17874e-01	ARHGAP40--[]--SLC32A1	0.94923
chr4	rs56083316	94831795	C	T	-2.22171e-01	5.42842e-02	4.53548e-05	4.79561e-02	ATOH1--[]---SMARCAD1	0.91860
chr2	rs1178199	15217710	G	T	-8.55146e-02	2.09797e-02	4.54463e-05	5.06321e-01	AC011897.1---[]--NBAS	0.99872
chr18	rs9964188	38709342	C	T	1.10463e-01	2.70497e-02	4.54506e-05	8.05438e-01	[]---PIK3C3	0.99906
chr22	rs34560115	33006632	D	I	-9.26331e-02	2.27521e-02	4.54531e-05	6.93940e-01	[SYN3]	0.98728
chr3	rs13071707	69902525	C	T	-9.14172e-02	2.24129e-02	4.54585e-05	3.80277e-01	[MITF]	0.97348
chr18	rs9958857	38704313	C	G	1.10539e-01	2.70720e-02	4.55607e-05	8.05653e-01	[]---PIK3C3	0.99881
chr18	rs28498268	38709056	C	G	-1.10441e-01	2.70502e-02	4.56230e-05	1.94503e-01	[]---PIK3C3	0.99928
chr20	rs1033514	37310514	C	G	-9.36460e-02	2.29561e-02	4.56661e-05	3.16154e-01	ARHGAP40--[]--SLC32A1	0.98047
chr2	rs77295721	26535050	C	T	-4.20312e-01	1.02878e-01	4.57201e-05	1.29268e-02	[ADGRF3]	0.97326
chr3	rs1036053	69898878	C	T	9.11982e-02	2.23687e-02	4.57947e-05	6.19153e-01	[MITF]	0.97558
chr20	rs1033515	37310509	A	G	-9.36239e-02	2.29574e-02	4.59010e-05	3.16146e-01	ARHGAP40--[]--SLC32A1	0.98038
chr18	rs9961280	38708766	C	T	1.10389e-01	2.70479e-02	4.59341e-05	8.05492e-01	[]---PIK3C3	0.99968
chr9	rs56362410	19911233	A	G	-8.62447e-02	2.11712e-02	4.59572e-05	4.96402e-01	SLC24A2---[]---MLLT3	0.99289
chr18	rs143857456	38708918	D	I	-1.10456e-01	2.70773e-02	4.63198e-05	1.94204e-01	[]---PIK3C3	0.99769
chr3	rs369588726	69799535	D	I	-9.46834e-02	2.32454e-02	4.63934e-05	4.18914e-01	[MITF]	0.85786
chr17	rs200243465	77855480	D	I	-1.91438e-01	4.73498e-02	4.66145e-05	9.46217e-01	CBX4--[]--TBC1D16	0.92045
chr20	rs11480639	37323294	D	I	9.36450e-02	2.29851e-02	4.67009e-05	6.83589e-01	ARHGAP40--[]--SLC32A1	0.97836
chrX	rs17470	103541490	C	T	-4.35143e-01	1.06860e-01	4.67518e-05	1.29726e-02	ESX1--[]---IL1RAPL2	0.90327
chr7	rs13235201	12947028	C	G	1.17550e-01	2.89756e-02	4.69019e-05	1.52544e-01	ARL4A---[]---ETV1	0.98109
chr7	rs12530804	12947043	G	T	-1.17541e-01	2.89753e-02	4.69552e-05	8.47455e-01	ARL4A---[]---ETV1	0.98110
chr16	rs17671857	7437516	A	G	8.69998e-02	2.13918e-02	4.70199e-05	4.34138e-01	[RBFOX1]	0.98897
chr18	rs56142721	38711429	C	T	1.10973e-01	2.72301e-02	4.71099e-05	8.07429e-01	[]---PIK3C3	0.99455
chr3	rs34479647	86020351	A	T	1.64425e-01	4.02988e-02	4.72271e-05	9.13907e-01	[CADM2]	0.91224
chr17	rs72846556	77855894	C	T	-1.91464e-01	4.74070e-02	4.75055e-05	9.45910e-01	CBX4--[]--TBC1D16	0.91471
chr4	rs73830789	94825033	A	G	2.21248e-01	5.42060e-02	4.75611e-05	9.51997e-01	ATOH1--[]---SMARCAD1	0.92097
chr1	rs34854980	31225678	A	T	-1.14905e-01	2.83449e-02	4.77871e-05	8.27893e-01	[LAPTM5]	0.94933
chr4	rs73830785	94823441	A	G	2.21287e-01	5.42432e-02	4.79863e-05	9.52128e-01	ATOH1--[]---SMARCAD1	0.92194
chr17	rs3785709	13440430	C	G	-9.22160e-02	2.26767e-02	4.79991e-05	3.70460e-01	[HS3ST3A1]	0.96205
chr10	rs2420768	122404781	A	G	-8.61703e-02	2.12056e-02	4.80857e-05	4.79839e-01	PLPP4--[]---WDR11	0.95737
chr3	rs2365946	159264699	A	G	-9.47622e-02	2.33613e-02	4.86221e-05	6.61910e-01	IQCJ---[]---SCHIP1	0.90237
chr3	rs7611020	69856827	A	G	-9.08215e-02	2.23542e-02	4.86909e-05	3.79327e-01	[MITF]	0.97069
chr4	rs6833479	94825666	A	G	2.21035e-01	5.42338e-02	4.88003e-05	9.52051e-01	ATOH1--[]---SMARCAD1	0.92080
chr9	rs113033008	139311970	A	G	2.41196e-01	5.91599e-02	4.88791e-05	9.63228e-01	[PMPCA]	0.98775
chr17	rs9904006	13445399	C	G	9.19597e-02	2.26389e-02	4.89403e-05	6.30043e-01	[HS3ST3A1]	0.96388
chr22	rs2858743	33003022	A	G	9.19121e-02	2.26743e-02	4.91071e-05	3.11325e-01	[SYN3]	0.99157
chr17	rs10852888	6754828	A	G	-8.67004e-02	2.13715e-02	4.91140e-05	5.61921e-01	TEKT1--[]---ALOX12	0.98654
chr5	rs3056693	39566813	D	I	-9.58941e-02	2.36071e-02	4.91716e-05	3.11231e-01	DAB2---[]	0.94655
chr13	rs9594033	86130824	A	T	-2.82284e-01	6.92756e-02	4.92343e-05	3.03114e-02	[]---SLITRK6	0.87340
chr17	rs6502995	6885917	A	G	-1.01381e-01	2.50133e-02	4.92695e-05	6.71514e-01	TEKT1---[]--ALOX12	0.88812
chr3	rs67101933:C	10639690	C	G	-2.42616e-01	6.04009e-02	4.92863e-05	9.67869e-01	ATP2B2--[]---SLC6A11	0.92952
chr18	rs9304241	38706466	G	T	1.09869e-01	2.70299e-02	4.92947e-05	8.05277e-01	[]---PIK3C3	0.99882
chr18	rs7233150	38701048	C	T	-1.09987e-01	2.70608e-02	4.93572e-05	1.94263e-01	[]---PIK3C3	0.99937
chr3	rs17033192	10639646	C	T	2.42579e-01	6.04002e-02	4.94101e-05	3.21309e-02	ATP2B2--[]---SLC6A11	0.92961
chr3	rs1036052	69898911	A	G	9.07720e-02	2.23689e-02	4.97040e-05	6.19233e-01	[MITF]	0.97552
chr4	rs10026699	683842	A	G	4.68646e-01	1.13920e-01	4.98628e-05	9.49926e-01	MFSD7[]--PCGF3	0.93362
chr18	rs8091850	38696415	C	T	1.10382e-01	2.71737e-02	4.98647e-05	8.05851e-01	[]---PIK3C3	0.99518
chr17	rs11658336	6755104	C	T	-8.65569e-02	2.13564e-02	4.99312e-05	5.61850e-01	TEKT1--[]---ALOX12	0.98765
chr16	rs17671869	7437582	A	G	-8.68132e-02	2.14220e-02	5.00269e-05	5.66917e-01	[RBFOX1]	0.98813
chr9	rs7867810	19909755	A	G	-8.58771e-02	2.11839e-02	5.00353e-05	4.95548e-01	SLC24A2---[]---MLLT3	0.99401
chr17	rs115769166	77762374	A	T	3.65088e-01	8.96542e-02	5.04825e-05	9.79502e-01	CBX2[]-CBX8	0.83035
chr17	rs9901162	78499984	C	T	-8.78321e-02	2.16997e-02	5.07991e-05	6.20766e-01	NPTX1--[]--RPTOR	0.98724
chr6	rs4960124	5653994	A	G	9.15716e-02	2.26325e-02	5.08064e-05	3.21413e-01	[FARS2]	0.98528
chr17	rs71157231	6887262	D	I	-1.00548e-01	2.48580e-02	5.10275e-05	6.74360e-01	TEKT1---[]--ALOX12	0.90333
chr17	rs57927283	6753977	C	T	-8.65459e-02	2.13839e-02	5.11730e-05	5.61763e-01	TEKT1--[]---ALOX12	0.98502
chr3	rs6781707	69854818	C	T	9.01039e-02	2.22586e-02	5.18639e-05	6.20950e-01	[MITF]	0.97947
chr18	rs113021624	38695028	D	I	1.11030e-01	2.73986e-02	5.19833e-05	8.07722e-01	[]---PIK3C3	0.98720
chr20	rs6071092	37314122	A	G	-9.25716e-02	2.28637e-02	5.20298e-05	3.16420e-01	ARHGAP40--[]--SLC32A1	0.98745
chr16	rs28397779	8450296	G	T	1.65522e-01	4.07999e-02	5.21447e-05	9.15817e-01	RBFOX1---[]---TMEM114	0.90533
chr18	rs8095839	38697644	A	G	-1.09840e-01	2.71107e-02	5.21520e-05	1.94431e-01	[]---PIK3C3	0.99659
chr10	rs11238824	44538602	C	G	-1.18472e-01	2.92409e-02	5.23992e-05	1.62382e-01	ZNF32---[]---C10orf142	0.99450
chr2	rs2229268	170025083	A	G	-1.05158e-01	2.59716e-02	5.25768e-05	2.15987e-01	[LRP2]	0.98917
chr6	rs9480110	155654325	A	T	-1.22133e-01	3.03102e-02	5.25801e-05	8.54810e-01	TFB1M--[]--NOX3	0.95232
chr17	rs7222005	13447542	C	T	9.14797e-02	2.26150e-02	5.26180e-05	6.30303e-01	[HS3ST3A1]	0.96539
chr17	rs78020644	47277765	A	G	3.70543e-01	9.31591e-02	5.27459e-05	1.45067e-02	B4GALNT2--[]-GNGT2	0.80691
chr18	rs11662334	38703868	A	C	-1.09548e-01	2.70607e-02	5.28882e-05	1.94225e-01	[]---PIK3C3	0.99917
chr9	rs4977348	19897264	C	T	-9.36933e-02	2.32038e-02	5.29014e-05	6.22828e-01	SLC24A2---[]---MLLT3	0.93803
chr18	rs16955345	9637381	A	G	1.92763e-01	4.75349e-02	5.30289e-05	9.40320e-01	PPP4R1--[]--RAB31	0.94257
chr3	rs2596620	24218341	C	T	-1.16506e-01	2.89216e-02	5.30546e-05	8.48133e-01	[THRB]	0.99940
chr17	rs9913045	13446924	A	G	9.14562e-02	2.26213e-02	5.31038e-05	6.30151e-01	[HS3ST3A1]	0.96481
chr3	rs60219508	10639093	C	T	2.41025e-01	6.02586e-02	5.31197e-05	3.24042e-02	ATP2B2--[]---SLC6A11	0.92745
chr3	rs9829724	69851867	A	T	-9.00367e-02	2.22743e-02	5.31855e-05	3.78800e-01	[MITF]	0.97692
chr20	rs112668524	37337073	D	I	9.33313e-02	2.30857e-02	5.34193e-05	6.87287e-01	ARHGAP40--[]--SLC32A1	0.97704
chr18	rs56039970	14983025	A	G	-1.02774e-01	2.54132e-02	5.34424e-05	2.45375e-01	ANKRD30B---[]	0.91521
chr15	rs35531793	95476246	C	T	1.95960e-01	4.88791e-02	5.35041e-05	4.99128e-02	MCTP2---[]	0.93057
chr5	rs4597997	39574978	A	T	8.99129e-02	2.22895e-02	5.35890e-05	3.38211e-01	DAB2---[]	0.98588
chr11	rs629781	1911890	C	T	2.30601e-01	5.76501e-02	5.37880e-05	3.37937e-02	[LSP1,C11orf89]	0.96280
chr4	rs668592	20288424	C	T	-1.24246e-01	3.07095e-02	5.38292e-05	1.53878e-01	[SLIT2]	0.96588
chr11	rs78766705	85025099	A	G	-3.56082e-01	8.96348e-02	5.38832e-05	9.85952e-01	[DLG2]	0.84227
chr3	rs13083559	85955208	G	T	-1.63886e-01	4.04726e-02	5.39475e-05	8.33427e-02	[CADM2]	0.93841
chr9	rs11145960	139311284	A	G	-2.40052e-01	5.92246e-02	5.40753e-05	3.67866e-02	[PMPCA]	0.98181
chr7	rs13232299	12845897	C	T	1.14892e-01	2.85550e-02	5.41845e-05	1.56491e-01	ARL4A---[]	0.99257
chr17	rs558930471	6876104	D	I	-1.00367e-01	2.48998e-02	5.42685e-05	6.57711e-01	TEKT1---[]--ALOX12	0.87097
chr12	rs12371300:C	24235604	C	T	-2.05973e-01	5.14533e-02	5.43939e-05	9.58568e-01	SOX5---[]---BCAT1	0.99499
chr14	rs143907632	95017996	C	T	-1.06200e-01	2.62932e-02	5.47615e-05	2.27717e-01	SERPINA12--[]-SERPINA4	0.94604
chr18	rs28731390	38706070	A	C	1.09570e-01	2.71235e-02	5.48583e-05	8.06511e-01	[]---PIK3C3	0.99816
chr4	rs73830787	94824086	A	G	2.19841e-01	5.43094e-02	5.48839e-05	9.52201e-01	ATOH1--[]---SMARCAD1	0.92073
chr18	rs11660146	38674407	C	T	1.11305e-01	2.75582e-02	5.50633e-05	8.06057e-01	[]---PIK3C3	0.97925
chr8	rs2668100	138915665	C	T	-1.75303e-01	4.33377e-02	5.51263e-05	6.76580e-02	[]---FAM135B	0.99305
chr9	rs4977350	19907931	C	T	-8.53869e-02	2.11830e-02	5.51951e-05	4.94713e-01	SLC24A2---[]---MLLT3	0.99048
chr18	rs66728222	38695006	C	G	1.10631e-01	2.73958e-02	5.52087e-05	8.08140e-01	[]---PIK3C3	0.99073
chr18	rs140823218	38688218	D	I	-1.13741e-01	2.81655e-02	5.52287e-05	1.85883e-01	[]---PIK3C3	0.96258
chr9	rs4977351	19907964	C	G	-8.53835e-02	2.11833e-02	5.52485e-05	4.94709e-01	SLC24A2---[]---MLLT3	0.99061
chr12	rs2856303	11816463	A	T	-1.46849e-01	3.66070e-02	5.53367e-05	9.13163e-01	[ETV6]	0.99529
chr1	rs72716343	90357028	A	G	1.25557e-01	3.10810e-02	5.53640e-05	8.53285e-01	[RP11-302M6.4,LRRC8D]	0.96641
chr18	rs9956535	38698309	G	T	-1.09684e-01	2.71679e-02	5.54218e-05	1.93751e-01	[]---PIK3C3	0.99500
chr17	rs11079866	47324485	C	T	-8.67198e-02	2.15188e-02	5.54698e-05	4.90313e-01	PHOSPHO1--[]--ZNF652	0.97316
chr18	rs9953680	38667736	C	G	-1.11743e-01	2.76833e-02	5.56278e-05	1.93934e-01	[]---PIK3C3	0.96810
chr6	rs4960122	5653711	C	T	9.03611e-02	2.24505e-02	5.56370e-05	3.24355e-01	[FARS2]	0.99146
chr16	rs1971204	8448152	C	G	1.61043e-01	3.98496e-02	5.57508e-05	9.15774e-01	RBFOX1---[]---TMEM114	0.96163
chr7	rs34904008	12866392	A	G	1.11960e-01	2.78686e-02	5.57598e-05	1.64691e-01	ARL4A---[]	0.99733
chr3	rs11715024	69891560	C	T	-9.02416e-02	2.23911e-02	5.59492e-05	3.82064e-01	[MITF]	0.96868
chr3	rs11918650	69851919	C	T	-8.97786e-02	2.22777e-02	5.60211e-05	3.78703e-01	[MITF]	0.97692
chr18	rs4605250	38665204	A	G	-1.12503e-01	2.78843e-02	5.60719e-05	1.91667e-01	[]---PIK3C3	0.96245
chr18	rs8083121	38682691	A	T	-1.11261e-01	2.75796e-02	5.61798e-05	1.91948e-01	[]---PIK3C3	0.98400
chr18	rs8098277	14978127	A	C	-1.01512e-01	2.51782e-02	5.63271e-05	2.43286e-01	ANKRD30B---[]	0.93327
chr5	rs2368096	39569965	A	G	8.67253e-02	2.15442e-02	5.63703e-05	4.74953e-01	DAB2---[]	0.96142
chr18	rs57623133	38695204	A	C	1.10411e-01	2.73749e-02	5.63787e-05	8.07934e-01	[]---PIK3C3	0.99164
chr17	rs9903006	13445285	A	T	-9.11487e-02	2.26384e-02	5.70020e-05	3.69494e-01	[HS3ST3A1]	0.96397
chr18	rs147333381	38698381	D	I	1.09249e-01	2.71058e-02	5.70423e-05	8.05514e-01	[]---PIK3C3	0.99631
chr20	rs6027333	37323263	A	G	-9.19172e-02	2.28238e-02	5.70493e-05	3.14925e-01	ARHGAP40--[]--SLC32A1	0.99820
chr3	rs6792677	69845767	C	G	-8.94955e-02	2.22358e-02	5.72600e-05	3.77958e-01	[MITF]	0.97893
chr1	rs6694616	245338791	C	T	-3.33401e-01	8.25896e-02	5.73460e-05	1.94393e-02	[KIF26B]	0.93891
chr20	rs6027258	37314674	A	G	-8.67574e-02	2.15631e-02	5.74040e-05	4.16326e-01	ARHGAP40--[]--SLC32A1	0.98359
chr8	rs10102329	121033599	A	G	3.44335e-01	8.52464e-02	5.75044e-05	9.81625e-01	[DEPTOR]	0.95484
chr4	rs61592285	94830602	A	C	2.22131e-01	5.50244e-02	5.75072e-05	9.52824e-01	ATOH1--[]---SMARCAD1	0.90873
chr18	rs72908845	38682353	C	T	-1.11140e-01	2.75874e-02	5.75101e-05	1.91828e-01	[]---PIK3C3	0.98390
chr5	rs32409	167373493	A	G	1.49183e-01	3.69860e-02	5.75157e-05	8.99481e-01	[TENM2]	0.96287
chr7	rs13228635	12844881	C	G	-1.14562e-01	2.85727e-02	5.75425e-05	8.43653e-01	ARL4A---[]	0.99180
chr1	rs12023978	31254273	C	T	-1.15886e-01	2.89000e-02	5.76556e-05	8.28940e-01	LAPTM5--[]--SDC3	0.93864
chr1	rs6669896	15330362	C	T	1.74834e-01	4.37636e-02	5.76925e-05	5.89211e-02	[KAZN]	0.98260
chr3	rs6787022	69846272	C	T	-8.94576e-02	2.22368e-02	5.77220e-05	3.77941e-01	[MITF]	0.97902
chr19	rs77227806	6436552	C	G	3.49435e-01	8.65109e-02	5.78135e-05	9.81064e-01	SLC25A41-[]-SLC25A23	0.93017
chr3	rs9310172	69896876	A	G	8.99121e-02	2.23524e-02	5.78164e-05	6.18743e-01	[MITF]	0.97533
chr7	rs1978261	68424084	A	C	2.23183e-01	5.52946e-02	5.79092e-05	9.54429e-01	[]---AUTS2	0.92051
chr20	rs7262449	37309311	C	T	-9.24752e-02	2.29841e-02	5.79806e-05	3.14482e-01	ARHGAP40--[]--SLC32A1	0.98156
chr17	rs8075934	13452608	A	G	-9.13264e-02	2.27052e-02	5.80143e-05	3.64566e-01	[HS3ST3A1]	0.96422
chr8	rs111824024	144367392	C	T	-3.22482e-01	7.98996e-02	0.000058024	2.34881e-02	GLI4-[]-ZNF696	0.83590
chr19	rs111770937	6436528	A	G	3.49346e-01	8.65110e-02	5.80693e-05	9.81063e-01	SLC25A41-[]-SLC25A23	0.93007
chr18	rs9960663	38711613	C	T	1.09014e-01	2.70763e-02	5.80843e-05	8.06050e-01	[]---PIK3C3	0.99750
chr18	rs9956542	38698340	A	G	1.09428e-01	2.71828e-02	5.82235e-05	8.06389e-01	[]---PIK3C3	0.99433
chr1	rs115237151	117945276	C	T	-2.78893e-01	7.02246e-02	5.82926e-05	9.74695e-01	[MAN1A2]	0.85404
chr3	rs9310175	69898329	A	G	-8.99005e-02	2.23617e-02	5.83612e-05	3.80621e-01	[MITF]	0.97601
chr3	rs13066535	69894651	C	T	-8.99538e-02	2.23799e-02	5.85937e-05	3.78003e-01	[MITF]	0.97564
chr13	rs34073649	111256200	D	I	-1.04301e-01	2.60157e-02	5.86588e-05	7.69018e-01	RAB20--[]--NAXD	0.92079
chr17	rs4277393	47323695	C	T	-8.64762e-02	2.15289e-02	5.86785e-05	4.89812e-01	PHOSPHO1--[]--ZNF652	0.97252
chr1	rs1464458	237926902	A	G	2.39626e-01	6.02487e-02	5.86949e-05	2.93270e-02	[RYR2]	0.99582
chr9	rs77910827	96597985	C	T	1.46870e-01	3.64659e-02	5.87603e-05	8.95614e-01	PHF2---[]---BARX1	0.94853
chr3	rs9310173	69897092	C	G	8.98739e-02	2.23665e-02	5.88694e-05	6.19147e-01	[MITF]	0.97506
chr3	rs9836493	69863512	C	T	-8.95954e-02	2.22977e-02	5.89238e-05	3.75995e-01	[MITF]	0.98007
chr17	rs1981629	13452856	A	G	-9.12632e-02	2.27110e-02	5.89570e-05	3.64441e-01	[HS3ST3A1]	0.96378
chr18	rs17767647	38681767	C	T	1.10957e-01	2.75825e-02	5.89679e-05	8.07971e-01	[]---PIK3C3	0.98420
chr4	rs72190177	94822758	D	I	2.21165e-01	5.48754e-02	5.91560e-05	9.52800e-01	ATOH1--[]---SMARCAD1	0.91175
chr6	rs9468559	29565287	A	C	3.39085e-01	8.59179e-02	5.93105e-05	1.34928e-02	OR2H2-[]-GABBR1	0.99225
chr13	rs4771699	111261267	C	T	1.04431e-01	2.60668e-02	5.94094e-05	2.32658e-01	RAB20--[]-NAXD	0.90988
chr18	rs4399624	38669973	A	C	1.11752e-01	2.77944e-02	5.94976e-05	8.08304e-01	[]---PIK3C3	0.97055
chr20	rs9679799	37331578	A	G	-9.22464e-02	2.29641e-02	5.96021e-05	3.13131e-01	ARHGAP40--[]--SLC32A1	0.99188
chr13	rs11620581	111259525	C	T	1.04275e-01	2.60336e-02	5.96209e-05	2.32158e-01	RAB20--[]-NAXD	0.91410
chr7	rs11495996	12947782	C	T	1.15499e-01	2.88722e-02	5.98096e-05	1.53372e-01	ARL4A---[]---ETV1	0.98318
chr18	rs190663760	2618691	C	T	5.14138e-01	1.27785e-01	5.98469e-05	9.89968e-01	NDC80-[]--SMCHD1	0.82964
chr3	rs6764340	69870962	A	G	8.94663e-02	2.22896e-02	6.00154e-05	6.23481e-01	[MITF]	0.98006
chr7	rs12699432	12943827	A	C	1.15427e-01	2.88613e-02	6.00566e-05	1.53648e-01	ARL4A---[]---ETV1	0.98356
chr17	rs9889858	6875279	A	C	-1.00454e-01	2.50759e-02	6.03611e-05	6.52095e-01	TEKT1---[]--ALOX12	0.84813
chr1	rs12568690	201176711	G	T	1.43301e-01	3.58853e-02	6.04544e-05	1.07055e-01	[IGFN1]	0.93687
chr6	rs5879166	113051795	D	I	-1.32762e-01	3.32270e-02	6.04618e-05	8.68977e-01	RFPL4B---[]	0.83175
chr2	rs55681838	170004750	C	T	1.05114e-01	2.61741e-02	6.04860e-05	7.83173e-01	[LRP2]	0.97345
chr6	rs928349	37534942	C	T	1.70984e-01	4.28931e-02	6.05140e-05	6.46871e-02	CCDC167--[]--MDGA1	0.97356
chr7	rs35975307	12944695	D	I	-1.15079e-01	2.88016e-02	6.10518e-05	8.45745e-01	ARL4A---[]---ETV1	0.98523
chr3	rs10662607	69899643	D	I	9.00350e-02	2.24554e-02	6.10805e-05	6.17582e-01	[MITF]	0.96725
chr11	rs548195	1913377	A	G	-2.28195e-01	5.74819e-02	6.13061e-05	9.66422e-01	[LSP1]	0.97877
chr3	rs11917130	69855694	A	T	-8.92773e-02	2.22739e-02	6.14711e-05	3.76315e-01	[MITF]	0.98173
chr17	rs9896743	6875286	C	T	-1.00309e-01	2.50717e-02	6.16817e-05	6.51733e-01	TEKT1---[]--ALOX12	0.84798
chr6	rs4960123	5653778	C	G	-8.98676e-02	2.24649e-02	6.17680e-05	6.75237e-01	[FARS2]	0.98991
chr3	rs13066581	69894739	C	T	-8.95764e-02	2.23601e-02	6.19964e-05	3.78533e-01	[MITF]	0.97675
chr10	rs377326186	111822172	D	I	-2.98964e-01	7.43904e-02	6.19990e-05	2.72933e-02	[ADD3]	0.80996
chr5	rs3056684	39518438	D	I	8.86918e-02	2.21399e-02	6.20408e-05	6.20618e-01	DAB2--[]	0.97096
chr7	rs12531814	12857120	G	T	1.13159e-01	2.83497e-02	6.21723e-05	1.58681e-01	ARL4A---[]	0.99374
chr1	rs10914203	31254218	C	T	1.14785e-01	2.87507e-02	6.21730e-05	1.74730e-01	LAPTM5--[]--SDC3	0.93433
chr1	rs72716342	90356837	A	G	-1.24708e-01	3.10842e-02	6.22533e-05	1.46657e-01	[RP11-302M6.4,LRRC8D]	0.96635
chr3	rs7645126	69856816	A	G	8.95202e-02	2.23527e-02	6.23162e-05	6.20863e-01	[MITF]	0.97104
chr18	rs111280606	9640369	A	G	-1.88912e-01	4.70338e-02	6.24336e-05	6.01113e-02	PPP4R1--[]--RAB31	0.95488
chr15	rs117626308	82099740	C	T	-2.20461e-01	5.55734e-02	6.27393e-05	9.60221e-01	TMC3---[]---MEX3B	0.89556
chr7	rs13228110	12844570	C	T	1.13958e-01	2.85680e-02	6.28046e-05	1.56740e-01	ARL4A---[]	0.99116
chr17	rs544846	6878167	A	G	-9.89168e-02	2.47516e-02	6.28606e-05	6.55730e-01	TEKT1---[]--ALOX12	0.87633
chr8	rs10503485	13966546	C	T	-1.44945e-01	3.63922e-02	6.29279e-05	9.00654e-01	[SGCZ]	0.92819
chr16	rs72771116	7435764	G	T	8.56044e-02	2.14085e-02	6.29776e-05	4.40384e-01	[RBFOX1]	0.99092
chr4	rs140859792	17554789	D	I	1.07761e-01	2.70031e-02	6.31115e-05	1.97156e-01	CLRN2--[]--LAP3	0.88610
chr3	rs13320724	69857426	A	G	-8.91855e-02	2.22896e-02	6.32983e-05	3.76434e-01	[MITF]	0.98048
chr18	rs17689473	38680227	C	T	-1.10682e-01	2.76296e-02	6.33206e-05	1.91670e-01	[]---PIK3C3	0.98225
chr17	rs139955903	6755549	D	I	8.62502e-02	2.15820e-02	6.35434e-05	4.37004e-01	TEKT1--[]---ALOX12	0.96876
chr4	rs500869	20267343	A	G	1.22853e-01	3.06646e-02	6.36398e-05	8.47563e-01	[SLIT2]	0.97456
chr17	rs9916779	47322746	A	G	8.61387e-02	2.15536e-02	6.39366e-05	5.10347e-01	PHOSPHO1--[]--ZNF652	0.96959
chr2	rs527860496	229300723	D	I	-1.87634e-01	4.67871e-02	6.40010e-05	5.86959e-02	SPHKAP---[]---PID1	0.98332
chr11	rs34441414	2776411	D	I	1.21040e-01	3.02389e-02	6.45636e-05	8.50413e-01	[KCNQ1]	0.98624
chr2	rs73996956	229270460	A	T	-1.88848e-01	4.71175e-02	6.46108e-05	5.80179e-02	SPHKAP---[]---PID1	0.97294
chr18	rs4891690	66156630	A	G	-1.59966e-01	3.99614e-02	6.47088e-05	9.54786e-02	DSEL---[]---TMX3	0.96109
chr20	rs6071145	37328576	A	C	-9.16086e-02	2.29264e-02	6.51964e-05	3.12930e-01	ARHGAP40--[]--SLC32A1	0.99486
chr3	rs9828215	69894281	C	G	-8.93247e-02	2.23677e-02	6.53854e-05	3.78707e-01	[MITF]	0.97627
chr20	rs2246443	37359477	C	G	8.83955e-02	2.21394e-02	6.54000e-05	5.79906e-01	SLC32A1-[]--ACTR5	0.95125
chr7	rs12216561	12945200	A	G	1.14392e-01	2.87480e-02	6.54742e-05	1.54333e-01	ARL4A---[]---ETV1	0.98822
chr20	rs6071127	37322257	A	C	9.11866e-02	2.28313e-02	6.56982e-05	6.86591e-01	ARHGAP40--[]--SLC32A1	0.99904
chr20	rs6092932	37349253	A	G	1.15962e-01	2.90049e-02	6.57740e-05	8.33963e-01	ARHGAP40--[]-SLC32A1	0.97656
chr19	rs28492070	14884965	A	G	-9.45755e-02	2.36889e-02	6.58933e-05	3.47113e-01	[ADGRE2]	0.83442
chr20	rs1830609	37325025	C	T	-9.12541e-02	2.28525e-02	6.58973e-05	3.14968e-01	ARHGAP40--[]--SLC32A1	0.99631
chr5	rs277919	70966448	C	G	-9.09366e-02	2.28088e-02	6.59596e-05	5.91478e-01	MCCC2--[]--CARTPT	0.88513
chr3	rs7647683	69857065	G	T	-8.89066e-02	2.22763e-02	6.60665e-05	3.76531e-01	[MITF]	0.98218
chr17	rs10852887	6752926	A	T	-8.53005e-02	2.14020e-02	6.65033e-05	5.61678e-01	TEKT1--[]---ALOX12	0.98391
chr18	rs17813833	30391740	C	T	1.22234e-01	3.05892e-02	6.65372e-05	8.52747e-01	KLHL14--[]---CCDC178	0.97865
chr1	rs115031667	201142674	A	G	-3.65129e-01	9.31032e-02	6.66130e-05	9.85576e-01	TMEM9--[]--IGFN1	0.82922
chr1	rs2819761	237927810	A	G	-2.39443e-01	6.06539e-02	6.66949e-05	9.70853e-01	[RYR2]	0.98970
chr3	rs1812075	69895139	A	G	8.92254e-02	2.23692e-02	6.66960e-05	6.21103e-01	[MITF]	0.97626
chr20	rs6064886	37321368	C	T	9.11084e-02	2.28364e-02	6.69010e-05	6.86828e-01	ARHGAP40--[]--SLC32A1	0.99815
chr12	rs11047244	24220677	A	G	1.92051e-01	4.85251e-02	6.69493e-05	4.73021e-02	SOX5---[]---BCAT1	0.99000
chr4	rs587032	20271773	A	G	-1.22368e-01	3.06436e-02	6.72375e-05	1.53096e-01	[SLIT2]	0.97479
chr3	rs2874180	69895300	G	T	-8.91585e-02	2.23644e-02	6.72986e-05	3.78696e-01	[MITF]	0.97662
chr17	rs2906101	47391290	C	T	-8.54443e-02	2.14453e-02	6.73449e-05	4.85642e-01	[ZNF652]	0.98880
chr11	rs12575495	14124016	A	G	-2.05803e-01	5.14731e-02	6.73474e-05	4.89112e-02	[SPON1]	0.91540
chrX	rs141490120	103270421	A	G	4.22547e-01	1.06001e-01	6.73581e-05	9.87643e-01	H2BFWT-[]--H2BFM	0.90652
chr14	rs72694930	95016997	C	T	1.05153e-01	2.63543e-02	6.73879e-05	7.71631e-01	SERPINA12--[]--SERPINA4	0.93799
chr3	rs5849922	69854617	D	I	8.89408e-02	2.23117e-02	6.74223e-05	6.25131e-01	[MITF]	0.97868
chr20	rs6071126	37322225	C	G	9.10119e-02	2.28256e-02	6.75646e-05	6.86783e-01	ARHGAP40--[]--SLC32A1	0.99944
chr3	rs9310176	69898587	C	T	-8.91368e-02	2.23654e-02	6.76111e-05	3.80663e-01	[MITF]	0.97555
chr3	rs9855804	69892789	A	G	8.92136e-02	2.23893e-02	6.78558e-05	6.20773e-01	[MITF]	0.97333
chr22	rs5754167	33004581	C	T	9.11485e-02	2.29191e-02	6.79567e-05	2.99065e-01	[SYN3]	0.98987
chr15	rs11071412	59480141	A	G	8.60595e-02	2.16333e-02	6.82629e-05	3.78581e-01	[MYO1E]	0.99385
chr3	rs9831839	69849713	A	G	-8.86023e-02	2.22459e-02	6.83800e-05	3.78071e-01	[MITF]	0.97901
chr11	rs12808792	8374814	A	G	1.57712e-01	3.95018e-02	6.84293e-05	9.16592e-01	LMO1--[]--STK33	0.99155
chr3	rs71775429	69877367	D	I	-8.88551e-02	2.23132e-02	6.85967e-05	3.75035e-01	[MITF]	0.97947
chr3	rs9881320	69893384	A	G	8.91270e-02	2.23917e-02	6.91078e-05	6.22685e-01	[MITF]	0.97496
chr4	rs74416768	116958075	A	G	2.94032e-01	7.37458e-02	6.91188e-05	9.70546e-01	NDST4---[]---MTRNR2L13	0.82016
chr3	rs7635653	69847553	G	T	-8.86062e-02	2.22613e-02	6.91293e-05	3.77533e-01	[MITF]	0.97795
chr12	rs12578919	110233291	G	T	1.48202e-01	3.71558e-02	6.93522e-05	9.03790e-01	[TRPV4]	0.97757
chr1	rs3129584	246685849	C	T	1.24327e-01	3.13677e-02	6.95200e-05	1.36693e-01	SMYD3--[]--TFB2M	0.95196
chr1	rs72716331	90337472	A	T	-1.23877e-01	3.10809e-02	6.95524e-05	1.44272e-01	[RP11-302M6.4,LRRC8D]	0.97506
chr9	rs1857428	19891653	A	C	9.29759e-02	2.34048e-02	6.97878e-05	3.74983e-01	SLC24A2---[]---MLLT3	0.91658
chr20	rs11482893	37308346	D	I	8.80397e-02	2.21348e-02	7.00318e-05	6.29705e-01	ARHGAP40--[]--SLC32A1	0.97874
chr17	rs686112	47325717	C	T	-8.54936e-02	2.15092e-02	7.00853e-05	4.88617e-01	PHOSPHO1--[]--ZNF652	0.97442
chr3	rs35195464	69883237	D	I	8.86813e-02	2.23015e-02	7.02577e-05	6.23748e-01	[MITF]	0.97930
chr1	rs12742059	237931880	A	C	2.37695e-01	6.03976e-02	7.02935e-05	2.92887e-02	[RYR2]	0.99301
chr11	rs2668870	1942170	C	T	1.53076e-01	3.87164e-02	7.04764e-05	8.13979e-02	[TNNT3]	0.94827
chr22	rs11303501	33005463	D	I	-9.03360e-02	2.27598e-02	7.05138e-05	6.64116e-01	[SYN3]	0.94345
chr1	rs4658342	90356770	G	T	1.24734e-01	3.13216e-02	7.05306e-05	8.55524e-01	[RP11-302M6.4,LRRC8D]	0.96370
chr3	rs9836575	69892999	A	C	-8.89206e-02	2.23680e-02	7.05566e-05	3.79997e-01	[MITF]	0.97510
chr3	rs36008195	69848791	D	I	-8.84271e-02	2.22467e-02	7.07252e-05	3.77928e-01	[MITF]	0.97906
chr3	rs6797168	69855009	G	T	-8.85355e-02	2.22758e-02	7.08385e-05	3.75770e-01	[MITF]	0.98155
chr13	rs66847581	43562867	D	I	-8.97412e-02	2.26146e-02	7.09309e-05	6.45316e-01	[EPSTI1]	0.93713
chr3	rs539485836	68650138	D	I	-9.97148e-02	2.50758e-02	7.09456e-05	2.68577e-01	FAM19A1--[]---FAM19A4	0.89833
chr3	rs6778355	69884051	A	C	-8.87797e-02	2.23406e-02	7.10157e-05	3.75888e-01	[MITF]	0.97612
chr11	rs61624402	2788416	A	G	-1.12142e-01	2.81837e-02	7.10883e-05	1.74969e-01	[KCNQ1]	0.99206
chr10	rs61886179	96348694	A	G	-1.94589e-01	4.93562e-02	7.11173e-05	9.51975e-01	[HELLS]	0.94568
chr15	rs71453008	95482656	D	I	-1.73751e-01	4.40084e-02	7.11618e-05	9.27182e-01	MCTP2---[]	0.82896
chrX	rs5924705	151149314	A	C	8.61511e-02	2.17260e-02	7.13130e-05	3.17773e-01	GABRE-[]---MAGEA10	0.95376
chr7	rs12540042	12943450	A	G	-1.13865e-01	2.87619e-02	7.13502e-05	8.45546e-01	ARL4A---[]---ETV1	0.98703
chr13	rs71440078	111256356	A	G	-1.02829e-01	2.59475e-02	7.14027e-05	7.65350e-01	RAB20--[]--NAXD	0.91759
chr15	rs3059203	35072056	D	I	8.75330e-02	2.20595e-02	7.14503e-05	4.15833e-01	GJD2--[]-ACTC1	0.96331
chr3	rs9838601	69873784	C	T	8.84964e-02	2.22811e-02	7.16467e-05	6.24661e-01	[MITF]	0.98178
chr18	rs1941256	30383862	C	T	-1.19793e-01	3.01136e-02	7.17084e-05	1.49735e-01	KLHL14--[]---CCDC178	0.98918
chr11	rs7113610	126549296	A	G	-1.03507e-01	2.60399e-02	7.18114e-05	2.37643e-01	[KIRREL3]	0.93719
chr3	rs7635551	69847460	G	T	-8.84469e-02	2.22745e-02	7.19553e-05	3.75926e-01	[MITF]	0.97875
chr3	rs9862205	69873830	C	T	-8.84899e-02	2.22856e-02	7.19759e-05	3.75465e-01	[MITF]	0.98230
chr8	rs565373280	14897790	A	G	3.91422e-01	9.83382e-02	7.20475e-05	9.85586e-01	[SGCZ]	0.95896
chr18	rs12962782	30391497	C	G	-1.20514e-01	3.03045e-02	7.21122e-05	1.49504e-01	KLHL14--[]---CCDC178	0.98694
chr7	rs34529424	12942433	A	T	-1.13879e-01	2.87852e-02	7.21709e-05	8.45667e-01	ARL4A---[]---ETV1	0.98718
chr18	rs8094370	30389978	A	G	1.20278e-01	3.02480e-02	7.22175e-05	8.50522e-01	KLHL14--[]---CCDC178	0.98864
chr3	rs2116001	69876645	A	G	-8.84125e-02	2.22708e-02	7.22287e-05	3.75476e-01	[MITF]	0.98289
chr8	rs114078039	1139245	A	T	-3.84046e-01	9.64263e-02	7.22729e-05	1.56619e-02	ERICH1---[]---DLGAP2	0.87046
chr17	rs167475	6877859	A	G	9.81905e-02	2.47758e-02	7.23431e-05	3.45726e-01	TEKT1---[]--ALOX12	0.87395
chr17	rs7211684	13449132	A	C	9.00747e-02	2.26902e-02	7.23680e-05	6.31948e-01	[HS3ST3A1]	0.95992
chr11	rs77068007	84951905	C	G	3.37873e-01	8.64908e-02	7.24308e-05	1.51625e-02	[DLG2]	0.84392
chr13	rs7339338	111261063	C	T	1.03149e-01	2.60520e-02	7.24904e-05	2.32793e-01	RAB20--[]-NAXD	0.91092
chr8	rs114999096	1139243	C	G	3.83909e-01	9.64278e-02	7.27241e-05	9.84336e-01	ERICH1---[]---DLGAP2	0.86971
chr11	rs12577594	14124021	A	G	2.05198e-01	5.15613e-02	7.27859e-05	9.51065e-01	[SPON1]	0.91123
chr10	rs2789680:T	81888557	G	T	8.58240e-02	2.16463e-02	7.28703e-05	4.81003e-01	TMEM254--[]-PLAC9	0.89879
chr2	rs34582180	229271367	A	G	1.87022e-01	4.70028e-02	7.29781e-05	9.41872e-01	SPHKAP---[]---PID1	0.97607
chr11	rs151175225	23588259	G	T	-2.07410e-01	5.21334e-02	7.31514e-05	5.01396e-02	CCDC179---[]---LUZP2	0.89765
chr3	rs34040100	86041884	A	G	1.47295e-01	3.70533e-02	7.32154e-05	8.95432e-01	[CADM2]	0.89878
chr18	rs17689207	38675991	G	T	-1.10034e-01	2.77091e-02	7.33150e-05	1.91623e-01	[]---PIK3C3	0.98024
chr18	rs56242700	38706186	A	T	1.08377e-01	2.72970e-02	7.35142e-05	8.08615e-01	[]---PIK3C3	0.99445
chr18	rs1893244	30388579	A	G	1.20024e-01	3.02169e-02	7.35254e-05	8.50638e-01	KLHL14--[]---CCDC178	0.98966
chr17	rs113852436	6876048	D	I	9.81993e-02	2.48043e-02	7.36197e-05	3.42909e-01	TEKT1---[]--ALOX12	0.87472
chr3	rs62252224	69883624	G	T	-8.84459e-02	2.23049e-02	7.36251e-05	3.76000e-01	[MITF]	0.97957
chr17	rs11078652	6760938	C	T	-8.66753e-02	2.18877e-02	7.36477e-05	6.23046e-01	TEKT1--[]---ALOX12	0.97150
chr11	rs12785737	8374485	C	T	-1.57454e-01	3.96139e-02	7.37269e-05	8.28919e-02	LMO1--[]--STK33	0.98982
chr8	rs76053056	142044888	C	G	-3.20128e-01	8.04970e-02	7.37561e-05	2.19355e-02	PTK2--[]--DENND3	0.81930
chr12	rs11047212	24172625	A	G	1.91210e-01	4.85996e-02	7.38230e-05	4.67757e-02	SOX5--[]---BCAT1	0.99307
chr18	rs78338218	9639626	A	T	1.87084e-01	4.70495e-02	7.38940e-05	9.39944e-01	PPP4R1--[]--RAB31	0.95379
chr20	rs1358900	37323970	A	C	9.06329e-02	2.28556e-02	7.40468e-05	6.86856e-01	ARHGAP40--[]--SLC32A1	0.99817
chr8	rs78521083	68402112	C	T	-2.17552e-01	5.47061e-02	7.40662e-05	4.58772e-02	[CPA6]	0.91054
chr17	rs2960171	47378771	C	T	8.54273e-02	2.15678e-02	7.43179e-05	5.16479e-01	[ZNF652]	0.97677
chr3	rs7652394	159262846	A	G	-9.23232e-02	2.33343e-02	7.43243e-05	6.62102e-01	IQCJ---[]---SCHIP1	0.90513
chr18	rs9304240	38705057	G	T	-1.07633e-01	2.71290e-02	7.43678e-05	1.93571e-01	[]---PIK3C3	0.99569
chr5	rs6450563	27770554	A	G	-1.46075e-01	3.70475e-02	7.44032e-05	8.96559e-01	CDH9---[]	0.92119
chr13	rs139258033	86130875	C	T	2.82403e-01	7.10057e-02	7.44126e-05	9.71058e-01	[]---SLITRK6	0.87020
chr2	rs144825260	229317331	A	T	-1.87776e-01	4.72472e-02	7.44812e-05	5.70580e-02	SPHKAP---[]---PID1	0.98976
chr18	rs4470225	30395159	A	G	1.05856e-01	2.66863e-02	7.45422e-05	7.92672e-01	KLHL14--[]---CCDC178	0.98560
chr18	rs79019786	30385645	C	T	-1.20494e-01	3.03639e-02	7.46989e-05	1.47283e-01	KLHL14--[]---CCDC178	0.98534
chr18	rs146895891	38702401	D	I	1.08344e-01	2.73166e-02	7.47738e-05	8.08954e-01	[]---PIK3C3	0.99383
chr11	rs2584859	57207447	C	T	-8.62601e-02	2.18071e-02	7.49110e-05	6.34168e-01	SLC43A3--[]--RTN4RL2	0.98902
chr20	rs1885456	37324496	G	T	-9.06032e-02	2.28646e-02	7.49371e-05	3.12897e-01	ARHGAP40--[]--SLC32A1	0.99794
chr10	rs183773665	109515048	A	C	-3.57363e-01	9.17513e-02	7.49608e-05	9.84633e-01	SORCS1---[]	0.88384
chr6	rs510191	20032912	C	G	8.75780e-02	2.21107e-02	7.50383e-05	6.26809e-01	ID4---[]--MBOAT1	0.96787
chr13	rs7326455	29148277	C	T	-8.36820e-02	2.11462e-02	7.52294e-05	5.19063e-01	FLT1--[]--POMP	0.99644
chr3	rs9881217	69881726	C	T	8.82579e-02	2.22867e-02	7.52455e-05	6.24360e-01	[MITF]	0.98127
chr18	rs9675424	30388308	A	C	1.20056e-01	3.02682e-02	7.52956e-05	8.50965e-01	KLHL14--[]---CCDC178	0.98816
chr9	rs61268824	21819093	C	T	-1.51335e-01	3.84159e-02	7.53314e-05	9.05327e-01	[MTAP,RP11-145E5.5]	0.82594
chr11	rs142484040	23721980	A	G	-3.37979e-01	8.50507e-02	7.53490e-05	2.02904e-02	CCDC179---[]---LUZP2	0.87993
chr7	rs12539416	12943175	C	T	1.13497e-01	2.87655e-02	7.54630e-05	1.54342e-01	ARL4A---[]---ETV1	0.98706
chr17	rs111978054:TGCCCGTAATCCCA	25724905	D	I	1.58360e-01	3.99053e-02	7.55262e-05	9.02617e-01	WSB1--[]--KSR1	0.84769
chr20	rs722077	37322748	C	T	9.04577e-02	2.28389e-02	7.55362e-05	6.86528e-01	ARHGAP40--[]--SLC32A1	0.99781
chr2	rs7577891	229296224	C	G	-1.86185e-01	4.68941e-02	7.56981e-05	5.78258e-02	SPHKAP---[]---PID1	0.99266
chr11	rs11229030	57203009	C	T	-8.51817e-02	2.15459e-02	7.57072e-05	6.16435e-01	SLC43A3-[]--RTN4RL2	0.99947
chr5	rs73125882	55812509	C	T	2.95319e-01	7.56819e-02	7.57517e-05	1.80758e-02	[C5orf67]	0.94783
chr2	rs55964844	229269614	G	T	-1.87161e-01	4.71443e-02	7.57779e-05	5.76873e-02	SPHKAP---[]---PID1	0.97457
chr2	rs58637354	229269812	G	T	1.87148e-01	4.71425e-02	7.58169e-05	9.42311e-01	SPHKAP---[]---PID1	0.97465
chr9	rs11145958	139255073	A	G	2.39182e-01	6.02125e-02	7.60085e-05	9.63415e-01	GPSM1-[]-DNLZ	0.95319
chr17	rs11078656	6886900	A	G	-1.06939e-01	2.70903e-02	7.63880e-05	7.47390e-01	TEKT1---[]--ALOX12	0.89494
chr13	rs7321093	29147841	C	T	-8.34525e-02	2.11091e-02	7.64708e-05	5.19454e-01	FLT1--[]--POMP	0.99974
chr5	rs2962579	2723201	C	G	9.23320e-02	2.33373e-02	7.65606e-05	6.36939e-01	IRX4---[]--IRX2	0.91972
chr17	rs8075803	47346529	C	T	8.45075e-02	2.13774e-02	7.65760e-05	4.86344e-01	PHOSPHO1--[]--ZNF652	0.97641
chr7	rs55864529	12866106	C	G	1.09754e-01	2.78380e-02	7.66346e-05	1.65157e-01	ARL4A---[]	0.99792
chr20	rs6071119	37322023	A	G	9.03294e-02	2.28290e-02	7.67801e-05	6.87028e-01	ARHGAP40--[]--SLC32A1	0.99896
chr3	rs9857999	69873726	A	G	8.81160e-02	2.22818e-02	7.70006e-05	6.24014e-01	[MITF]	0.98182
chr17	rs8081878	47436812	A	T	-8.48500e-02	2.14684e-02	7.70153e-05	4.86513e-01	[ZNF652]	0.98480
chr17	rs9890421	6875103	A	G	9.81985e-02	2.48769e-02	7.72925e-05	3.44856e-01	TEKT1---[]--ALOX12	0.86553
chr18	rs1085370	14954059	A	G	-9.86724e-02	2.49400e-02	7.73993e-05	2.44619e-01	ANKRD30B---[]	0.98196
chr18	rs17689688	38694233	C	G	1.08691e-01	2.74623e-02	7.74551e-05	8.09106e-01	[]---PIK3C3	0.98876
chr20	rs6027213	37305421	A	C	-8.77140e-02	2.21879e-02	7.75064e-05	3.70729e-01	ARHGAP40--[]--SLC32A1	0.97344
chr6	rs11759566	64072285	C	T	2.66343e-01	6.81891e-02	7.75193e-05	2.47224e-02	LGSN--[]---PTP4A1	0.94138
chr3	rs12108009	69877137	A	G	8.80449e-02	2.22746e-02	7.76160e-05	6.24313e-01	[MITF]	0.98239
chr4	rs62337211	111707130	A	C	-2.13889e-01	5.45263e-02	7.76305e-05	9.55479e-01	PITX2---[]	0.84174
chr20	rs6027331	37323183	C	T	9.02888e-02	2.28357e-02	7.77236e-05	6.86181e-01	ARHGAP40--[]--SLC32A1	0.99860
chr3	rs9855819	69892816	A	G	8.84697e-02	2.23853e-02	7.77708e-05	6.20722e-01	[MITF]	0.97354
chr3	rs62252217	69882495	C	T	8.81116e-02	2.22946e-02	7.77955e-05	6.24371e-01	[MITF]	0.98083
chr17	rs2960170	47378766	C	T	8.51756e-02	2.15657e-02	7.79124e-05	5.16287e-01	[ZNF652]	0.97687
chr4	rs138909620	17555971	D	I	-1.05310e-01	2.67226e-02	7.79466e-05	8.00488e-01	CLRN2--[]--LAP3	0.89736
chr20	rs6071139	37326549	A	T	-9.04978e-02	2.28932e-02	7.79926e-05	3.13184e-01	ARHGAP40--[]--SLC32A1	0.99616
chr2	rs73996957	229271332	C	T	-1.86759e-01	4.71263e-02	7.80264e-05	5.76781e-02	SPHKAP---[]---PID1	0.97625
chr8	rs12676375:A	82554513	A	G	2.23205e-01	5.63002e-02	7.80754e-05	9.58851e-01	FABP12---[]--IMPA1	0.96286
chr7	rs34971219	12835804	A	G	-1.13172e-01	2.87421e-02	7.81080e-05	8.43852e-01	ARL4A---[]	0.98745
chr9	rs10964336	19907080	A	T	-8.35340e-02	2.11581e-02	7.82910e-05	4.96746e-01	SLC24A2---[]---MLLT3	0.98973
chr8	rs375388075	138909909	D	I	1.63409e-01	4.12548e-02	7.82924e-05	9.24844e-01	[]---FAM135B	0.98598
chr3	rs67665774	69874185	D	I	-8.79775e-02	2.22702e-02	7.83472e-05	3.75802e-01	[MITF]	0.98254
chr12	rs11115579	83490519	A	T	-2.16693e-01	5.46772e-02	7.85134e-05	4.26112e-02	[TMTC2]	0.98036
chr3	rs2217456	69887578	A	G	8.81878e-02	2.23267e-02	7.85144e-05	6.22059e-01	[MITF]	0.97835
chr3	rs148222912	85996012	A	T	-1.58258e-01	3.99682e-02	7.85474e-05	8.63035e-02	[CADM2]	0.92742
chr17	rs311735	6877688	C	G	-9.76524e-02	2.47662e-02	7.87443e-05	6.54259e-01	TEKT1---[]--ALOX12	0.87493
chr1	rs17497905	90339400	A	G	1.21546e-01	3.07264e-02	7.87880e-05	8.56568e-01	[RP11-302M6.4,LRRC8D]	0.99371
chr3	rs7635938	159180395	C	T	-9.32195e-02	2.36570e-02	7.88941e-05	7.32840e-01	IQCJ---[]---SCHIP1	0.99964
chr20	rs6027369	37326084	A	G	9.04368e-02	2.28940e-02	7.89081e-05	6.87155e-01	ARHGAP40--[]--SLC32A1	0.99669
chr16	rs4786149	7442249	A	C	-8.54161e-02	2.16524e-02	7.89291e-05	5.62602e-01	[RBFOX1]	0.97745
chr9	rs79796915	139260215	A	G	2.37460e-01	5.99206e-02	7.90391e-05	9.63955e-01	[CARD9]	0.97834
chr9	rs117527460	139281477	A	G	2.36257e-01	5.96174e-02	7.90559e-05	9.64260e-01	[SNAPC4]	0.99744
chr10	rs2573361	81890982	A	G	8.43214e-02	2.13722e-02	7.91042e-05	4.88988e-01	TMEM254--[]-PLAC9	0.92511
chr7	rs741053	31095771	A	C	8.70715e-02	2.20649e-02	7.91285e-05	5.28932e-01	[ADCYAP1R1]	0.93456
chr7	rs741052	31095541	C	T	8.71732e-02	2.20911e-02	7.91492e-05	5.27692e-01	[ADCYAP1R1]	0.93396
chr3	rs6441263	159180062	A	G	9.34350e-02	2.37199e-02	7.93601e-05	2.68938e-01	IQCJ---[]---SCHIP1	0.98825
chr18	rs4799663	30371155	C	G	1.19028e-01	3.01063e-02	7.93901e-05	8.48280e-01	KLHL14--[]---CCDC178	0.98689
chr17	rs4572461	6773290	A	G	-8.41317e-02	2.13306e-02	7.94869e-05	5.14638e-01	TEKT1--[]---ALOX12	0.98595
chr18	rs6146254	30390276	D	I	1.19593e-01	3.02544e-02	7.96190e-05	8.44865e-01	KLHL14--[]---CCDC178	0.95678
chr17	rs8076890	6765227	A	G	-8.65213e-02	2.19523e-02	7.96529e-05	6.22389e-01	TEKT1--[]---ALOX12	0.96718
chr15	rs901481	59473180	G	T	8.97908e-02	2.27892e-02	7.96700e-05	3.27822e-01	[MYO1E]	0.98214
chr3	rs11716900	69874515	A	G	8.79478e-02	2.22863e-02	7.97288e-05	6.24405e-01	[MITF]	0.98232
chr18	rs17768369	38710164	A	G	1.07301e-01	2.71596e-02	7.97558e-05	8.07207e-01	[]---PIK3C3	0.99608
chr18	rs72908860	38687360	A	G	-1.08921e-01	2.75716e-02	7.98712e-05	1.90881e-01	[]---PIK3C3	0.98480
chr3	rs9839120	69874108	C	T	8.79040e-02	2.22800e-02	8.00126e-05	6.24231e-01	[MITF]	0.98201
chr18	rs34559048	30377847	D	I	1.16564e-01	2.95035e-02	8.00381e-05	8.19579e-01	KLHL14--[]---CCDC178	0.87985
chr7	rs10249202	33729556	C	G	-4.36982e-01	1.10810e-01	8.02502e-05	1.14680e-02	BBS9--[]---BMPER	0.93807
chr20	rs1853091	59778224	A	G	-1.46461e-01	3.70469e-02	8.03535e-05	9.48706e-02	[]--CDH4	0.98464
chr7	rs10950417	12848552	A	T	1.11577e-01	2.83850e-02	8.03656e-05	1.58609e-01	ARL4A---[]	0.99368
chrX	rs142193732	103678122	A	G	-4.27287e-01	1.08366e-01	8.05184e-05	1.29397e-02	ESX1---[]---IL1RAPL2	0.84605
chr17	rs75817009	6885133	D	I	-1.06698e-01	2.71153e-02	8.05204e-05	7.45299e-01	TEKT1---[]--ALOX12	0.88920
chr3	rs2082173	69896011	A	C	-8.81717e-02	2.23584e-02	8.05959e-05	3.80599e-01	[MITF]	0.97568
chr3	rs9876482	69881129	C	T	8.79174e-02	2.22937e-02	8.06136e-05	6.22736e-01	[MITF]	0.97910
chr3	rs1156255	69878088	A	C	8.77871e-02	2.22638e-02	8.08112e-05	6.24478e-01	[MITF]	0.98306
chr18	rs72908857	38686626	C	T	1.08881e-01	2.75826e-02	8.08995e-05	8.09126e-01	[]---PIK3C3	0.98439
chr18	rs72906896	38661178	A	C	-1.10536e-01	2.80046e-02	8.10375e-05	1.90683e-01	[]---PIK3C3	0.95415
chr12	rs17210050	11809340	C	T	1.40926e-01	3.59238e-02	8.11075e-05	9.44018e-02	[ETV6]	0.96518
chr5	rs467685	3132194	G	T	1.59022e-01	4.05908e-02	8.12504e-05	6.94464e-02	C5orf38---[]---IRX1	0.99184
chr3	rs9829056	69881567	C	T	-8.78846e-02	2.22981e-02	8.13824e-05	3.76277e-01	[MITF]	0.97962
chr13	rs7998822	111254899	C	T	-1.01653e-01	2.58583e-02	8.16189e-05	7.64700e-01	RAB20--[]--NAXD	0.92422
chr20	rs5001787	1133980	C	G	-1.94283e-01	4.96807e-02	8.16424e-05	9.49856e-01	[PSMF1]	0.93743
chr17	rs4796573	6875660	C	T	9.77369e-02	2.48432e-02	8.16956e-05	3.45537e-01	TEKT1---[]--ALOX12	0.86871
chr18	rs139186678	14968320	D	I	9.98767e-02	2.53298e-02	8.18165e-05	7.54131e-01	ANKRD30B---[]	0.92906
chr17	rs8077702	6766055	C	T	-8.35004e-02	2.12090e-02	8.18905e-05	5.15816e-01	TEKT1--[]---ALOX12	0.98723
chr18	rs9953377	38697396	C	G	1.07153e-01	2.71672e-02	8.19343e-05	8.04943e-01	[]---PIK3C3	0.99032
chr9	rs549853032	139302777	C	T	-2.30619e-01	5.83273e-02	8.19796e-05	3.78195e-02	[SDCCAG3]	0.98170
chr9	rs72549970	139302775	D	I	-2.30584e-01	5.83272e-02	8.21822e-05	3.78180e-02	[SDCCAG3]	0.98171
chr3	rs13320443	69874998	C	G	8.77083e-02	2.22671e-02	8.22121e-05	6.24264e-01	[MITF]	0.98296
chr3	rs9871883	69875215	C	T	-8.76870e-02	2.22655e-02	8.24405e-05	3.75688e-01	[MITF]	0.98315
chr3	rs9839093	69874060	C	T	8.77574e-02	2.22843e-02	8.24969e-05	6.24289e-01	[MITF]	0.98167
chr14	rs4905221	95021148	C	T	9.94116e-02	2.52271e-02	8.25780e-05	7.45328e-01	SERPINA12--[]-SERPINA4	0.94917
chr3	rs34579698	69875659	A	G	-8.76785e-02	2.22658e-02	8.25950e-05	3.75661e-01	[MITF]	0.98304
chr3	rs9825799	69890746	C	G	8.79338e-02	2.23312e-02	8.26052e-05	6.21491e-01	[MITF]	0.97794
chr11	rs613638	1910707	C	T	2.24117e-01	5.74674e-02	8.27877e-05	3.36357e-02	[LSP1,C11orf89]	0.97278
chr9	rs11145776	139251006	A	G	2.40872e-01	6.09525e-02	8.28285e-05	9.63915e-01	[GPSM1]	0.94309
chr17	rs11395087:AT	13446734	D	I	-8.96545e-02	2.27694e-02	8.28293e-05	3.65885e-01	[HS3ST3A1]	0.95568
chr8	rs12334853	68347834	C	T	1.05608e-01	2.67973e-02	8.28297e-05	7.74152e-01	[CPA6]	0.90675
chr17	rs7211531	13449067	A	G	-8.90085e-02	2.26094e-02	8.30520e-05	3.69683e-01	[HS3ST3A1]	0.96473
chr10	rs11201833	81895031	A	G	-8.56291e-02	2.17668e-02	8.31314e-05	4.90309e-01	[PLAC9]	0.91045
chr21	rs2829146	25868527	A	C	-8.37805e-02	2.12980e-02	8.31571e-05	4.98325e-01	[]	0.98082
chr17	rs8073420	78511074	C	T	-8.50979e-02	2.16475e-02	8.32028e-05	6.16080e-01	NPTX1--[]-RPTOR	0.99169
chr3	rs4605553	69802902	A	G	-8.87478e-02	2.25512e-02	8.34295e-05	3.72953e-01	[MITF]	0.96129
chrX	rs1981450	151149944	C	G	-8.54118e-02	2.17457e-02	8.35113e-05	6.81230e-01	GABRE-[]---MAGEA10	0.94526
chr4	rs115566592	109767469	C	T	2.06804e-01	5.23962e-02	8.36436e-05	9.51244e-01	[COL25A1]	0.93181
chr12	rs79396783	24172170	A	G	1.89598e-01	4.85536e-02	8.36902e-05	4.69214e-02	SOX5--[]---BCAT1	0.99249
chr17	rs8182245	6762571	C	T	8.31975e-02	2.11603e-02	8.37071e-05	4.85120e-01	TEKT1--[]---ALOX12	0.98899
chr3	rs34162170	69881853	A	C	-8.76510e-02	2.22795e-02	8.38544e-05	3.75892e-01	[MITF]	0.98128
chr3	rs13327273	69874928	G	T	8.76169e-02	2.22729e-02	8.39848e-05	6.24146e-01	[MITF]	0.98278
chr18	rs34736993	30391950	D	I	1.20118e-01	3.04870e-02	8.40252e-05	8.47360e-01	KLHL14--[]---CCDC178	0.95949
chr1	rs74781250	90334718	A	G	1.21705e-01	3.08919e-02	8.42078e-05	8.56249e-01	[RP11-302M6.4,LRRC8D]	0.98155
chr18	rs11661204	38671947	C	T	-1.09563e-01	2.78233e-02	8.42225e-05	1.90590e-01	[]---PIK3C3	0.97180
chr2	rs76445296	229314760	D	I	1.85011e-01	4.69042e-02	8.42869e-05	9.42306e-01	SPHKAP---[]---PID1	0.99104
chr2	rs568968385	229264360	D	I	-1.86123e-01	4.71880e-02	8.42970e-05	5.76670e-02	SPHKAP---[]---PID1	0.97107
chr3	rs9845679	69891052	A	C	8.79649e-02	2.23678e-02	8.43639e-05	6.22229e-01	[MITF]	0.97612
chr3	rs1430605	69888438	A	T	-8.77277e-02	2.23162e-02	8.48982e-05	3.78371e-01	[MITF]	0.97878
chr3	rs12107678	69877409	C	G	8.75810e-02	2.22791e-02	8.49419e-05	6.24803e-01	[MITF]	0.98205
chr4	rs181167376	2750643	A	G	4.77774e-01	1.21368e-01	8.51636e-05	9.89842e-01	[TNIP2]	0.91063
chr3	rs930135	69892281	A	G	-8.78278e-02	2.23462e-02	8.51845e-05	3.78379e-01	[MITF]	0.97707
chr9	rs57295785	139260494	G	T	2.36985e-01	6.00760e-02	8.52164e-05	9.64081e-01	[CARD9]	0.97583
chr3	rs13324851	69875157	A	G	8.75162e-02	2.22675e-02	8.52453e-05	6.24359e-01	[MITF]	0.98259
chr5	rs10685323	2719297	D	I	9.11251e-02	2.31846e-02	8.53349e-05	6.37101e-01	IRX4---[]--IRX2	0.93596
chr4	rs58621244	63827441	A	G	9.00269e-02	2.29481e-02	8.53711e-05	3.22283e-01	ADGRL3---[]	0.93832
chr5	rs5873077	167374027	D	I	1.45905e-01	3.70397e-02	8.53791e-05	8.99618e-01	[TENM2]	0.96074
chr5	rs2935627	2720569	A	G	9.13072e-02	2.32332e-02	8.54628e-05	6.36946e-01	IRX4---[]--IRX2	0.93097
chr20	rs6071166	37333012	A	C	-8.70811e-02	2.21589e-02	8.54640e-05	3.68588e-01	ARHGAP40--[]--SLC32A1	0.98629
chr8	rs9693128	82706128	A	G	8.55702e-02	2.17805e-02	8.55736e-05	6.01111e-01	CHMP4C--[]-SNX16	0.99117
chr13	rs9598259	61905694	C	T	1.02040e-01	2.60391e-02	8.56278e-05	2.12957e-01	TDRD3---[]--PCDH20	0.97795
chr3	rs9828924	69881523	G	T	-8.77067e-02	2.23226e-02	8.56588e-05	3.75737e-01	[MITF]	0.97786
chr2	rs73995286	229311394	G	T	-1.84788e-01	4.68940e-02	8.56590e-05	5.77035e-02	SPHKAP---[]---PID1	0.99173
chr18	rs59770030	30365057	C	T	-1.19390e-01	3.03392e-02	8.57217e-05	1.49985e-01	KLHL14--[]---CCDC178	0.97899
chr13	rs3812868	29149341	C	G	-8.34874e-02	2.12694e-02	8.59686e-05	5.26249e-01	FLT1--[]--POMP	0.98990
chr3	rs7631765	185749755	A	G	2.50633e-01	6.35935e-02	8.60223e-05	9.65846e-01	TRA2B--[]--ETV5	0.90907
chr3	rs62255847	24212369	A	G	9.41367e-02	2.40210e-02	8.61756e-05	2.55132e-01	[THRB]	0.99942
chr2	rs61346741	229294737	C	T	-1.84747e-01	4.69031e-02	8.62462e-05	5.77495e-02	SPHKAP---[]---PID1	0.99241
chr7	rs35769393	12949869	C	T	1.12210e-01	2.86745e-02	8.64385e-05	1.54233e-01	ARL4A---[]---ETV1	0.99131
chr18	rs8085682	30393835	C	T	-1.18959e-01	3.02455e-02	8.64646e-05	1.51522e-01	KLHL14--[]---CCDC178	0.98582
chr3	rs9825023	69881536	A	G	8.76563e-02	2.23229e-02	8.64811e-05	6.24302e-01	[MITF]	0.97789
chr3	rs1367371	69887699	A	C	-8.76083e-02	2.23111e-02	8.64870e-05	3.78355e-01	[MITF]	0.97902
chr3	rs2683528	24212622	A	T	-9.40881e-02	2.40161e-02	8.66171e-05	7.44876e-01	[THRB]	0.99975
chr20	rs6027371	37326172	A	C	8.99502e-02	2.29010e-02	8.66408e-05	6.87375e-01	ARHGAP40--[]--SLC32A1	0.99648
chr13	rs7327963	29150273	C	G	-8.38005e-02	2.13594e-02	8.66460e-05	5.26247e-01	FLT1--[]--POMP	0.98185
chr2	rs58462124	229310386	A	G	-1.84652e-01	4.68940e-02	8.66947e-05	5.77007e-02	SPHKAP---[]---PID1	0.99196
chr18	rs12458320	30395766	C	T	-1.04672e-01	2.66334e-02	8.67742e-05	2.09230e-01	KLHL14--[]---CCDC178	0.98450
chr18	rs8084688	30393854	A	C	-1.18933e-01	3.02469e-02	8.68398e-05	1.51527e-01	KLHL14--[]---CCDC178	0.98577
chr13	rs1278764	113533876	A	G	2.70852e-01	6.98825e-02	8.69631e-05	2.13816e-02	[ATP11A]	0.96002
chr18	rs144116295	38668054	A	G	-1.09557e-01	2.78771e-02	8.69784e-05	1.90702e-01	[]---PIK3C3	0.96606
chr2	rs60799555	229310087	C	G	-1.84613e-01	4.68943e-02	8.70017e-05	5.76984e-02	SPHKAP---[]---PID1	0.99200
chr17	rs7502693:C	78510691	C	T	-8.48106e-02	2.16340e-02	8.70405e-05	6.16135e-01	NPTX1--[]-RPTOR	0.99239
chr18	rs144987647	30374579	A	C	1.19146e-01	3.03058e-02	8.70445e-05	8.50758e-01	KLHL14--[]---CCDC178	0.98344
chr18	rs200645968	38669196	D	I	1.09452e-01	2.78516e-02	8.70492e-05	8.09279e-01	[]---PIK3C3	0.96832
chr3	rs2683529	24212581	A	G	9.40557e-02	2.40154e-02	8.70610e-05	2.55123e-01	[THRB]	0.99981
chr2	rs370898895	229288707	G	T	-1.85302e-01	4.70856e-02	8.75058e-05	5.75556e-02	SPHKAP---[]---PID1	0.98785
chr4	rs2660602	63827286	A	G	9.02838e-02	2.30482e-02	8.75190e-05	3.27157e-01	ADGRL3---[]	0.92273
chr10	rs72782991	44537078	C	T	-1.32414e-01	3.36825e-02	8.76159e-05	1.18113e-01	ZNF32---[]---C10orf142	0.98962
chr20	rs722079	37322835	A	G	8.96850e-02	2.28497e-02	8.76461e-05	6.87168e-01	ARHGAP40--[]--SLC32A1	0.99871
chr3	rs1346850	69878090	A	C	-8.73349e-02	2.22628e-02	8.78690e-05	3.75548e-01	[MITF]	0.98317
chr18	rs28562095	14981093	C	T	9.97955e-02	2.54208e-02	8.78758e-05	7.57702e-01	ANKRD30B---[]	0.91907
chr5	rs2935643	2715846	C	T	9.05054e-02	2.30701e-02	8.79844e-05	6.37877e-01	IRX4---[]--IRX2	0.94691
chr5	rs9292744	39540501	G	T	9.34303e-02	2.38182e-02	8.81289e-05	6.44957e-01	DAB2---[]	0.85607
chr13	rs11840821	42162235	C	T	8.58233e-02	2.18875e-02	8.82284e-05	5.85299e-01	[VWA8]	0.95638
chr15	rs12898967	59469098	A	G	-8.55426e-02	2.18412e-02	8.83402e-05	6.20147e-01	[MYO1E]	0.98551
chr8	rs535909086	82684311	C	T	-9.08353e-02	2.32047e-02	8.83618e-05	6.96730e-01	CHMP4C--[]--SNX16	0.96706
chr8	rs58808724	82616614	A	G	2.24005e-01	5.69325e-02	8.85146e-05	9.60051e-01	[ZFAND1]	0.97992
chr3	rs9862680	69874244	A	C	8.73337e-02	2.22727e-02	8.85310e-05	6.24399e-01	[MITF]	0.98260
chr1	rs72716340	90354229	C	G	1.20953e-01	3.07972e-02	8.85969e-05	8.49758e-01	[RP11-302M6.4,LRRC8D]	0.96621
chr5	rs148423235	19787418	A	G	3.75153e-01	9.53160e-02	8.86473e-05	9.84756e-01	[CDH18]	0.94607
chr17	rs9897494	6876820	A	G	-9.69869e-02	2.47777e-02	8.87691e-05	6.53149e-01	TEKT1---[]--ALOX12	0.87278
chr3	rs17006493	69877605	A	G	8.75996e-02	2.23461e-02	8.88982e-05	6.24250e-01	[MITF]	0.97617
chr12	rs2541127	11816811	G	T	-1.45177e-01	3.72288e-02	8.89038e-05	9.15676e-01	[ETV6]	0.99363
chr3	rs11708183	69890015	C	T	8.76220e-02	2.23559e-02	8.91337e-05	6.22249e-01	[MITF]	0.97542
chr1	rs72716335	90342098	C	T	1.20886e-01	3.07911e-02	8.91359e-05	8.56181e-01	[RP11-302M6.4,LRRC8D]	0.99058
chr10	rs17468466	44512416	A	T	1.32063e-01	3.36314e-02	8.92425e-05	8.81959e-01	ZNF32---[]---C10orf142	0.99214
chr9	rs78503878	139250046	C	T	2.42409e-01	6.16308e-02	8.94480e-05	9.64443e-01	[GPSM1]	0.93855
chr12	rs11047220	24187277	C	T	1.99299e-01	5.12823e-02	8.95450e-05	4.14218e-02	SOX5--[]---BCAT1	0.99598
chr17	rs2240301	47377267	C	T	-8.37835e-02	2.13979e-02	8.98032e-05	4.84358e-01	[ZNF652]	0.99260
chr7	rs12699419	12854268	C	T	1.11563e-01	2.85751e-02	8.98151e-05	1.56569e-01	ARL4A---[]	0.99071
chr18	rs377630809	30393936	D	I	1.18681e-01	3.02457e-02	8.98258e-05	8.48579e-01	KLHL14--[]---CCDC178	0.98608
chr18	rs56128598	38688700	C	G	-1.08078e-01	2.75566e-02	8.98935e-05	1.90745e-01	[]---PIK3C3	0.98554
chr13	rs117428764	54948660	G	T	2.67393e-01	6.90439e-02	8.99076e-05	2.51393e-02	[]	0.92664
chr18	rs2032182	30395373	A	G	1.04358e-01	2.66134e-02	9.00114e-05	7.90979e-01	KLHL14--[]---CCDC178	0.98716
chr13	rs117843021	54948661	A	T	2.67343e-01	6.90433e-02	9.01746e-05	2.51411e-02	[]	0.92660
chr3	rs4582066	69877874	A	C	-8.71970e-02	2.22632e-02	9.01858e-05	3.75733e-01	[MITF]	0.98292
chr20	rs6015666	37324627	C	T	-8.97017e-02	2.28944e-02	9.02043e-05	3.13113e-01	ARHGAP40--[]--SLC32A1	0.99615
chr17	rs2960169	47378369	A	G	8.37799e-02	2.14029e-02	9.02085e-05	5.15895e-01	[ZNF652]	0.99216
chr18	rs786047	14945924	C	T	-9.74827e-02	2.48730e-02	9.03297e-05	2.44873e-01	ANKRD30B--[]	0.98129
chr20	rs6015665	37324612	C	T	-8.96875e-02	2.28931e-02	9.03523e-05	3.13115e-01	ARHGAP40--[]--SLC32A1	0.99621
chr18	rs56190233	30393942	A	C	1.18642e-01	3.02481e-02	9.04297e-05	8.48565e-01	KLHL14--[]---CCDC178	0.98593
chr3	rs1430610	69854549	A	G	8.72936e-02	2.22929e-02	9.05119e-05	6.23048e-01	[MITF]	0.97886
chr9	rs185472680	139297737	C	G	-2.31266e-01	5.88520e-02	9.06965e-05	3.76931e-02	[SDCCAG3]	0.96286
chr9	rs528614063	139297742	A	G	2.31254e-01	5.88489e-02	9.06969e-05	9.62305e-01	[SDCCAG3]	0.96285
chr9	rs561157524	139297741	A	C	-2.31245e-01	5.88505e-02	9.07950e-05	3.76939e-02	[SDCCAG3]	0.96285
chr2	rs2379186	235857695	C	T	9.60709e-02	2.45252e-02	9.08031e-05	7.07153e-01	ARL4C---[]--SH3BP4	0.95173
chr8	rs185199414	135266041	C	T	1.81550e-01	4.67024e-02	9.08820e-05	5.71764e-02	ST3GAL1---[]---ZFAT	0.92662
chr8	rs190801272	135266042	A	C	1.81547e-01	4.67024e-02	9.09037e-05	5.71759e-02	ST3GAL1---[]---ZFAT	0.92663
chr10	rs2819883	81892679	C	T	8.40726e-02	2.14917e-02	9.09452e-05	4.86300e-01	[PLAC9]	0.91593
chr2	rs144441140:G	229290391	C	G	-1.83839e-01	4.68295e-02	9.10580e-05	5.80852e-02	SPHKAP---[]---PID1	0.99089
chr2	rs73996958	229276228	A	G	-1.84974e-01	4.71193e-02	9.10727e-05	5.75987e-02	SPHKAP---[]---PID1	0.97890
chr2	rs78462236	229275919	G	T	-1.84784e-01	4.70736e-02	9.11546e-05	5.77367e-02	SPHKAP---[]---PID1	0.97890
chr9	rs74836839	139279310	C	T	-2.34091e-01	5.95886e-02	9.11694e-05	3.57064e-02	[SNAPC4]	0.99861
chr4	rs73233430	17557321	C	T	-1.04189e-01	2.66925e-02	9.11921e-05	8.01236e-01	CLRN2--[]--LAP3	0.89927
chr20	rs144008148	37328250	D	I	-8.99139e-02	2.29650e-02	9.11985e-05	3.22193e-01	ARHGAP40--[]--SLC32A1	0.97460
chr11	rs2581925	57207414	A	G	8.52286e-02	2.18072e-02	9.12911e-05	3.66768e-01	SLC43A3--[]--RTN4RL2	0.98873
chr18	rs699307	14946138	C	G	-9.74741e-02	2.48876e-02	9.13283e-05	2.44683e-01	ANKRD30B--[]	0.98073
chr18	rs4372765	30395036	C	T	1.04305e-01	2.66237e-02	9.13284e-05	7.91255e-01	KLHL14--[]---CCDC178	0.98621
chr7	rs35290407	12858576	C	T	1.10425e-01	2.83141e-02	9.14570e-05	1.59060e-01	ARL4A---[]	0.99507
chr5	rs2935598	2719356	C	T	-9.06754e-02	2.31687e-02	9.14629e-05	3.62019e-01	IRX4---[]--IRX2	0.93772
chr8	rs76477348	135189407	G	T	-1.81211e-01	4.66334e-02	9.14769e-05	9.42561e-01	ST3GAL1---[]---ZFAT	0.92546
chr17	rs138531175	6875580	D	I	9.69559e-02	2.48172e-02	9.15609e-05	3.45774e-01	TEKT1---[]--ALOX12	0.86975
chr7	rs7798992	113613037	C	T	-2.79715e-01	7.09269e-02	9.16261e-05	1.27147e-01	PPP1R3A--[]---FOXP2	0.92996
chr18	rs118092710	30993537	C	T	-1.90535e-01	4.90414e-02	9.16876e-05	9.41973e-01	[CCDC178]	0.82949
chr2	rs376451701	229290252	A	G	1.83746e-01	4.68287e-02	9.17849e-05	9.41926e-01	SPHKAP---[]---PID1	0.99103
chr21	rs2829114	25856788	C	T	8.34979e-02	2.13566e-02	9.18796e-05	4.99774e-01	[]	0.97433
chr2	rs143428246	229290473	C	T	-1.83717e-01	4.68253e-02	9.19117e-05	5.80711e-02	SPHKAP---[]---PID1	0.99132
chr3	rs7650137	69857317	G	T	-8.78265e-02	2.24517e-02	9.20086e-05	3.75973e-01	[MITF]	0.96522
chr2	rs147502950	229290438	C	T	-1.83687e-01	4.68243e-02	9.21249e-05	5.80732e-02	SPHKAP---[]---PID1	0.99131
chr5	rs2935646	2718514	A	G	-9.05614e-02	2.31523e-02	9.22781e-05	3.63331e-01	IRX4---[]--IRX2	0.93868
chr17	rs12185242	47407071	A	C	-8.38010e-02	2.14395e-02	9.24045e-05	4.79050e-01	[ZNF652]	0.99147
chr8	rs57606141	82614438	A	G	-2.23243e-01	5.68931e-02	9.24922e-05	3.99401e-02	[ZFAND1]	0.98088
chr12	rs12814986	82556397	C	T	-8.47439e-02	2.16971e-02	9.25163e-05	6.06512e-01	PPFIA2---[]---CCDC59	0.98502
chr3	rs11717837	69891716	G	T	8.75115e-02	2.23805e-02	9.25923e-05	6.19183e-01	[MITF]	0.97290
chr5	rs11740405	133132411	A	G	-8.46852e-02	2.16599e-02	9.26675e-05	3.96135e-01	FSTL4---[]---C5orf15	0.99407
chr4	rs2683420	63829331	A	C	8.96611e-02	2.29704e-02	9.26814e-05	3.22643e-01	ADGRL3---[]	0.93869
chr12	rs35940531	24200924	G	T	-9.61088e-02	2.45650e-02	9.27509e-05	2.55455e-01	SOX5--[]---BCAT1	0.99453
chr1	rs4281312	90326593	A	T	1.22062e-01	3.11673e-02	9.27639e-05	8.56841e-01	[RP11-302M6.4,LRRC8D]	0.96418
chr22	rs2003815	33005106	C	T	8.85281e-02	2.26832e-02	9.28135e-05	3.07386e-01	[SYN3]	0.99247
chr2	rs549462006	229290187	A	T	-1.84404e-01	4.70357e-02	9.30250e-05	5.77850e-02	SPHKAP---[]---PID1	0.98744
chr2	rs375597477	229290182	D	I	1.84399e-01	4.70362e-02	9.30788e-05	9.42215e-01	SPHKAP---[]---PID1	0.98742
chr4	rs35848103	67808484	A	C	-1.25253e-01	3.19856e-02	9.30901e-05	1.34616e-01	[]---CENPC	0.97870
chr9	rs3812549	139252878	C	G	-2.36948e-01	6.03949e-02	9.31276e-05	3.60547e-02	[GPSM1]	0.95916
chr13	rs7328082	29150190	A	G	8.33066e-02	2.13292e-02	9.32230e-05	4.75908e-01	FLT1--[]--POMP	0.98232
chr13	rs2128879	61905762	C	G	-1.00999e-01	2.59086e-02	9.32498e-05	7.86700e-01	TDRD3---[]--PCDH20	0.98235
chr2	rs143438143	206407078	D	I	9.41723e-02	2.40926e-02	9.34998e-05	6.58409e-01	[PARD3B]	0.83292
chr1	rs6681053	15334782	C	T	-1.32991e-01	3.41855e-02	9.36668e-05	8.84945e-01	[KAZN]	0.94918
chr12	rs113483579	20984164	A	G	2.45567e-01	6.26145e-02	9.36717e-05	9.67163e-01	[SLCO1B3,RP11-545J16.1]	0.97950
chr3	rs34072103	69891901	D	I	8.74193e-02	2.23734e-02	9.37218e-05	6.21885e-01	[MITF]	0.97549
chr2	rs78050691	229311324	D	I	1.83891e-01	4.69285e-02	9.38081e-05	9.42400e-01	SPHKAP---[]---PID1	0.99167
chr18	rs7241500	30399782	A	T	1.05839e-01	2.70613e-02	9.39524e-05	7.95133e-01	KLHL14--[]---CCDC178	0.96601
chr18	rs35024407	30361151	D	I	1.18295e-01	3.02353e-02	9.41361e-05	8.48599e-01	KLHL14-[]---CCDC178	0.98063
chr2	rs10490598	229280527	C	T	-1.84188e-01	4.70235e-02	9.44142e-05	5.76455e-02	SPHKAP---[]---PID1	0.98568
chr3	rs11712880	69844360	C	T	8.66715e-02	2.21997e-02	9.49174e-05	6.19264e-01	[MITF]	0.97916
chr9	rs1857427	19891509	A	G	-9.13997e-02	2.34437e-02	9.49966e-05	6.26708e-01	SLC24A2---[]---MLLT3	0.91462
chr9	rs3812572	139276675	A	G	2.33492e-01	5.95949e-02	9.51799e-05	9.64305e-01	[SNAPC4]	0.99905
chr18	rs11081783	30393407	G	T	1.18185e-01	3.02287e-02	9.52511e-05	8.48883e-01	KLHL14--[]---CCDC178	0.98724
chr5	rs11740406	133132429	A	G	-8.45535e-02	2.16631e-02	9.52535e-05	3.96086e-01	FSTL4---[]---C5orf15	0.99381
chr2	rs16824877	229297976	C	G	-1.83584e-01	4.68961e-02	9.53084e-05	5.76881e-02	SPHKAP---[]---PID1	0.99324
chr1	rs77944806	50553081	A	G	-4.33289e-01	1.10863e-01	9.53604e-05	1.17644e-02	AGBL4--[]--ELAVL4	0.87312
chr20	rs35891274	10623266	G	T	4.32733e-01	1.10671e-01	9.54338e-05	9.87988e-01	[JAG1]	0.86800
chr5	rs731432	133131036	G	T	-8.43003e-02	2.16017e-02	9.54930e-05	3.96516e-01	FSTL4---[]---C5orf15	0.99915
chr2	rs61117865	229281311	D	I	1.83996e-01	4.70104e-02	9.55860e-05	9.42353e-01	SPHKAP---[]---PID1	0.98655
chr3	rs6785975	69844059	A	G	-8.66535e-02	2.22060e-02	9.56676e-05	3.80648e-01	[MITF]	0.97874
chr18	rs12458317	30395747	C	T	-1.04012e-01	2.66261e-02	9.57120e-05	2.09029e-01	KLHL14--[]---CCDC178	0.98545
chr4	rs73233427	17553459	C	G	-1.04193e-01	2.67752e-02	9.58248e-05	8.00919e-01	CLRN2--[]--LAP3	0.89772
chr2	rs6752393	229295464	A	C	-1.83532e-01	4.69083e-02	9.61508e-05	5.76663e-02	SPHKAP---[]---PID1	0.99312
chr2	rs59753422	229294061	A	C	1.83573e-01	4.69204e-02	9.61928e-05	9.42339e-01	SPHKAP---[]---PID1	0.99248
chr4	rs505954	20315602	A	G	-1.21297e-01	3.10493e-02	9.64234e-05	1.52654e-01	[SLIT2]	0.95513
chr4	rs2683421	63828899	A	G	-8.94531e-02	2.29778e-02	9.67268e-05	6.77747e-01	ADGRL3---[]	0.93840
chr17	rs9910988	6764780	A	T	8.54917e-02	2.19537e-02	9.69166e-05	3.77952e-01	TEKT1--[]---ALOX12	0.96733
chr2	rs16824841	229283947	A	G	1.83766e-01	4.69922e-02	9.69259e-05	9.42357e-01	SPHKAP---[]---PID1	0.98807
chr2	rs16824846	229291318	A	G	1.83526e-01	4.69388e-02	9.72010e-05	9.42344e-01	SPHKAP---[]---PID1	0.99142
chr2	rs60419874	229291391	A	G	-1.83523e-01	4.69381e-02	9.72019e-05	5.76557e-02	SPHKAP---[]---PID1	0.99149
chr12	rs997189	24201804	A	T	1.99312e-01	5.15450e-02	9.72627e-05	4.09954e-02	SOX5--[]---BCAT1	0.99764
chr11	rs2264054	57209488	A	G	8.51277e-02	2.18686e-02	9.73740e-05	3.66703e-01	SLC43A3--[]--RTN4RL2	0.98464
chr21	rs2829115	25857831	A	C	-8.31071e-02	2.13335e-02	9.73956e-05	4.99680e-01	[]	0.97627
chr17	rs9894020	13449447	A	G	8.81507e-02	2.26150e-02	9.75773e-05	6.29615e-01	[HS3ST3A1]	0.96395
chr5	rs731430	133130902	A	G	-8.20582e-02	2.10661e-02	9.77824e-05	4.70305e-01	FSTL4---[]---C5orf15	0.99441
chr4	rs111553972	94819738	A	T	2.09174e-01	5.35078e-02	9.78141e-05	9.51023e-01	ATOH1--[]---SMARCAD1	0.92138
chr8	rs557952994	14910205	C	T	-3.77334e-01	9.65971e-02	9.80581e-05	1.45020e-02	[SGCZ]	0.97812
chr3	rs13073941	159197470	C	T	9.22363e-02	2.37256e-02	9.83254e-05	2.67816e-01	IQCJ---[]---SCHIP1	0.99277
chr13	rs1026924	61905702	A	C	-1.01129e-01	2.60280e-02	9.83784e-05	7.86818e-01	TDRD3---[]--PCDH20	0.97819
chr17	rs7502866	78505550	C	T	-8.38422e-02	2.15492e-02	9.83869e-05	6.15913e-01	NPTX1--[]--RPTOR	0.99462
chr18	rs75220690	30364157	A	T	-1.18433e-01	3.03570e-02	9.85701e-05	1.49621e-01	KLHL14--[]---CCDC178	0.97890
chr13	rs2006761	29150147	A	C	8.33175e-02	2.14061e-02	9.85799e-05	4.75301e-01	FLT1--[]--POMP	0.97786
chr5	rs34162788	172107231	C	G	8.45400e-02	2.17283e-02	9.88090e-05	4.36287e-01	[NEURL1B]	0.96158
chr5	rs1445892	57563893	C	G	-1.04888e-01	2.69017e-02	9.88268e-05	1.96607e-01	ACTBL2---[]---PLK2	0.99368
chr10	rs12359135	94843535	C	T	-8.47552e-02	2.17854e-02	9.95608e-05	4.88215e-01	CYP26A1-[]---MYOF	0.97334
chr20	rs6071181	37341953	A	G	9.41097e-02	2.41598e-02	9.96167e-05	7.33786e-01	ARHGAP40--[]--SLC32A1	0.98930
chr7	rs562044500	146958647	D	I	-1.22776e-01	3.14931e-02	9.97250e-05	1.56801e-01	[CNTNAP2]	0.88257
chr8	rs78845803	124556813	A	C	3.92655e-01	1.00583e-01	1.00085e-04	9.84411e-01	FBXO32-[]---KLHL38	0.84213
chr5	rs2962580	2716573	A	G	-8.97568e-02	2.30643e-02	1.00210e-04	3.63074e-01	IRX4---[]--IRX2	0.94892
chr13	rs7989660	113551523	G	T	-2.77083e-01	7.21270e-02	1.00324e-04	9.78761e-01	ATP11A--[]--MCF2L	0.89811
chr12	rs143723927	63678419	C	G	3.59862e-01	9.21762e-02	1.00349e-04	9.81703e-01	AVPR1A---[]---DPY19L2	0.81873
chr6	rs9478639	155663722	C	T	-1.18477e-01	3.05682e-02	1.00480e-04	8.62659e-01	TFB1M--[]--NOX3	0.98521
chr10	rs78846613	77900231	A	C	2.37566e-01	6.08897e-02	1.00580e-04	9.63970e-01	[C10orf11]	0.86497
chr2	rs16824867	229297130	C	T	-1.82962e-01	4.68959e-02	1.00645e-04	5.77246e-02	SPHKAP---[]---PID1	0.99271
chr9	rs11145846	139285655	A	G	-2.33724e-01	5.98635e-02	1.00671e-04	3.55895e-02	[SNAPC4]	0.99197
chr20	rs2864948	37322814	A	G	8.56935e-02	2.20284e-02	1.00719e-04	6.31870e-01	ARHGAP40--[]--SLC32A1	0.99654
chr3	rs9826115	178925550	C	T	1.88638e-01	4.88655e-02	1.00720e-04	4.63570e-02	[PIK3CA]	0.97200
chr8	rs62521641	75560614	G	T	2.15712e-01	5.52683e-02	1.00760e-04	9.56344e-01	GDAP1---[]---PI15	0.94295
chr5	rs11455058	2719209	D	I	9.00948e-02	2.31643e-02	1.01127e-04	6.38179e-01	IRX4---[]--IRX2	0.93825
chr5	rs1644299	133134183	A	G	-8.23221e-02	2.11770e-02	1.01130e-04	4.60158e-01	FSTL4---[]---C5orf15	0.98956
chr8	rs77290168	82569476	A	G	-2.20903e-01	5.66130e-02	1.01167e-04	3.99334e-02	FABP12---[]-IMPA1	0.98256
chr17	rs619726	47330890	A	G	8.32291e-02	2.14178e-02	1.01439e-04	5.13217e-01	PHOSPHO1--[]--ZNF652	0.98131
chr3	rs9859784	159188228	C	T	-9.19323e-02	2.36937e-02	1.01468e-04	7.32163e-01	IQCJ---[]---SCHIP1	0.99510
chr3	rs35846681	69877269	D	I	-8.66630e-02	2.22898e-02	1.01506e-04	3.75440e-01	[MITF]	0.98162
chr13	rs7327608	29150120	A	G	-8.28368e-02	2.13260e-02	1.01864e-04	5.22521e-01	FLT1--[]--POMP	0.98192
chr2	rs79174115	229302886	A	T	1.83464e-01	4.70683e-02	1.02161e-04	9.42613e-01	SPHKAP---[]---PID1	0.99209
chr3	rs57478677	178908781	A	G	-1.88238e-01	4.88070e-02	1.02219e-04	9.53639e-01	[PIK3CA]	0.97500
chr2	rs2379187	235857310	C	T	-9.58570e-02	2.46512e-02	1.02260e-04	2.89314e-01	ARL4C---[]--SH3BP4	0.95107
chr18	rs77762325	30358306	A	G	-1.18514e-01	3.04506e-02	1.02430e-04	1.49560e-01	KLHL14-[]---CCDC178	0.97374
chr13	rs9317179	61906922	C	T	-1.00519e-01	2.59369e-02	1.02480e-04	7.87406e-01	TDRD3---[]--PCDH20	0.98124
chr3	rs9871768	178881493	A	C	1.88586e-01	4.89050e-02	1.02491e-04	4.66404e-02	[PIK3CA]	0.96547
chr3	rs1430609	69854587	C	G	-8.66971e-02	2.23124e-02	1.02512e-04	3.76629e-01	[MITF]	0.97750
chr9	rs77813615	139245194	C	T	-2.38969e-01	6.12780e-02	1.02645e-04	3.83102e-02	[GPSM1]	0.89698
chr17	rs12449559	6875865	A	G	9.62799e-02	2.48216e-02	1.02783e-04	3.44747e-01	TEKT1---[]--ALOX12	0.87077
chr2	rs7583595	235853631	C	T	9.57353e-02	2.46309e-02	1.02941e-04	7.07431e-01	ARL4C---[]--SH3BP4	0.94180
chr16	rs1528332	5366437	A	G	-1.03547e-01	2.66286e-02	1.03032e-04	2.07922e-01	EEF2KMT---[]---RBFOX1	0.99192
chr15	rs150276849	62380926	A	G	-3.49319e-01	8.96132e-02	1.03050e-04	1.72769e-02	C2CD4A--[]--C2CD4B	0.90360
chr5	rs37532	57568575	C	T	1.04651e-01	2.69114e-02	1.03056e-04	8.03561e-01	ACTBL2---[]---PLK2	0.99296
chr6	rs72175369	21738077	D	I	1.77953e-01	4.56783e-02	1.03075e-04	9.36086e-01	SOX4---[]---PRL	0.95453
chr2	rs61086160	229310643	D	I	-1.82308e-01	4.67995e-02	1.03094e-04	5.81705e-02	SPHKAP---[]---PID1	0.98815
chr2	rs12997409	235854121	C	T	-9.55091e-02	2.45751e-02	1.03101e-04	2.93069e-01	ARL4C---[]--SH3BP4	0.94623
chr7	rs10269704	33740176	A	G	4.26813e-01	1.09896e-01	1.03104e-04	9.88612e-01	BBS9--[]---BMPER	0.95576
chr3	rs10576446	178901789	D	I	-1.88282e-01	4.88449e-02	1.03110e-04	9.53524e-01	[PIK3CA]	0.97143
chr9	rs59902911	139265088	C	T	-2.34250e-01	6.00943e-02	1.03306e-04	3.56006e-02	[CARD9]	0.98370
chr7	rs28504348	12860283	A	T	-1.09955e-01	2.84080e-02	1.03353e-04	8.41475e-01	ARL4A---[]	0.99104
chr10	rs11238819	44532117	C	T	-1.30897e-01	3.36447e-02	1.03584e-04	1.18168e-01	ZNF32---[]---C10orf142	0.99128
chr11	rs7950175	126528035	C	T	1.00595e-01	2.58842e-02	1.03648e-04	7.56500e-01	[KIRREL3]	0.95172
chr15	rs35994028	59465642	D	I	-8.48236e-02	2.18740e-02	1.03734e-04	6.16958e-01	[MYO1E]	0.98042
chr12	rs12369092	24225684	C	T	-1.98392e-01	5.15086e-02	1.03785e-04	9.58584e-01	SOX5---[]---BCAT1	0.99169
chr3	rs11711592	187211069	A	G	2.37384e-01	6.17698e-02	1.03858e-04	2.83573e-02	RTP4---[]---SST	0.98247
chr5	rs13183079	39527219	G	T	1.01797e-01	2.62015e-02	1.04249e-04	7.76089e-01	DAB2---[]	0.96042
chr2	rs2194556	229328254	A	G	1.83173e-01	4.70565e-02	1.04310e-04	9.42345e-01	SPHKAP---[]---PID1	0.98289
chr6	rs9480116	155666551	C	T	1.17532e-01	3.03949e-02	1.04342e-04	1.37990e-01	TFB1M--[]--NOX3	0.98908
chr13	rs75824611	110137661	C	T	-1.69464e-01	4.35451e-02	1.04462e-04	7.55366e-02	MYO16---[]---IRS2	0.91064
chr18	rs9954045	38685062	C	T	-9.94089e-02	2.55949e-02	1.04598e-04	2.34723e-01	[]---PIK3C3	0.98538
chr2	rs11692678	235851436	A	T	9.61070e-02	2.47522e-02	1.04712e-04	7.11306e-01	ARL4C---[]--SH3BP4	0.94066
chr14	rs72664161	27895560	G	T	4.03216e-01	1.05919e-01	1.04714e-04	1.02899e-02	NOVA1---[]	0.80881
chr20	rs6027422	37332481	A	C	8.60173e-02	2.21664e-02	1.04801e-04	6.32629e-01	ARHGAP40--[]--SLC32A1	0.98808
chr2	rs7597988	224577917	C	T	8.82896e-02	2.27522e-02	1.05065e-04	6.59730e-01	SCG2---[]--AP1S3	0.96114
chr12	rs74458475	2700805	A	G	1.68920e-01	4.38122e-02	1.05075e-04	6.14060e-02	[CACNA1C]	0.95995
chr12	rs114427857	24185988	G	T	-1.97817e-01	5.14046e-02	1.05076e-04	9.58647e-01	SOX5--[]---BCAT1	0.99462
chr2	rs34092183	8019793	D	I	8.49309e-02	2.18942e-02	1.05102e-04	5.97480e-01	RNF144A---[]---ID2	0.95982
chr4	rs76012525	94811193	A	T	-2.10351e-01	5.40507e-02	1.05200e-04	4.61805e-02	ATOH1--[]---SMARCAD1	0.95691
chr16	rs8049753	7437484	G	T	8.24656e-02	2.12773e-02	1.05261e-04	4.48292e-01	[RBFOX1]	0.99369
chr2	rs56365729	229297387	G	T	1.82566e-01	4.69311e-02	1.05446e-04	9.42433e-01	SPHKAP---[]---PID1	0.99368
chr17	rs150373947	47421563	D	I	8.35333e-02	2.15487e-02	1.05496e-04	5.14484e-01	[ZNF652]	0.97845
chr17	rs663576	47331987	C	T	8.29832e-02	2.14096e-02	1.05710e-04	5.13694e-01	PHOSPHO1--[]--ZNF652	0.98214
chr3	rs9862369	159183827	A	T	-9.16259e-02	2.36765e-02	1.05801e-04	7.32511e-01	IQCJ---[]---SCHIP1	0.99718
chr18	rs79128706	30358444	A	T	-1.17950e-01	3.03678e-02	1.05821e-04	1.49916e-01	KLHL14-[]---CCDC178	0.97675
chr18	rs17813678	30360597	A	G	-1.17922e-01	3.03635e-02	1.05982e-04	1.49861e-01	KLHL14-[]---CCDC178	0.97739
chr11	rs75712246	85250622	A	G	-3.28377e-01	8.59928e-02	1.05995e-04	9.85119e-01	[DLG2]	0.87020
chr13	rs145451872	113538526	D	I	-2.87585e-01	7.51976e-02	1.06038e-04	9.81742e-01	[ATP11A]	0.98070
chr8	rs60946981	142042174	C	T	-3.10299e-01	7.97858e-02	1.06113e-04	2.15861e-02	PTK2--[]--DENND3	0.83567
chr17	rs2906095	47382268	A	G	8.34069e-02	2.15241e-02	1.06120e-04	5.13786e-01	[ZNF652]	0.98236
chr3	rs62251012	69857344	G	T	8.70196e-02	2.24449e-02	1.06191e-04	6.24071e-01	[MITF]	0.96667
chr7	rs339039	128416561	A	G	8.58834e-02	2.21786e-02	0.000106218	4.01003e-01	OPN1SW[]--CCDC136	0.95617
chr5	rs4958164	133130771	A	G	-8.15303e-02	2.10396e-02	1.06271e-04	4.70089e-01	FSTL4---[]---C5orf15	0.99621
chr5	rs16875141	5248501	A	C	-1.77320e-01	4.60637e-02	1.06276e-04	9.44746e-01	[ADAMTS16]	0.95314
chr17	rs646876	47329365	A	C	-8.32464e-02	2.14863e-02	1.06403e-04	4.85017e-01	PHOSPHO1--[]--ZNF652	0.97651
chr4	rs2969527	63827819	A	G	-8.88569e-02	2.29627e-02	1.06547e-04	6.77663e-01	ADGRL3---[]	0.93767
chr17	rs311734	6877399	A	G	-1.06617e-01	2.75700e-02	1.06604e-04	7.51752e-01	TEKT1---[]--ALOX12	0.88809
chr2	rs7573585	229324709	A	G	1.81907e-01	4.67974e-02	1.06701e-04	9.42199e-01	SPHKAP---[]---PID1	0.99064
chr7	rs13244444	12843552	A	G	1.08646e-01	2.81243e-02	1.06726e-04	1.63276e-01	ARL4A---[]	0.99215
chr2	rs55887323	229322155	C	T	1.81296e-01	4.66520e-02	1.07078e-04	9.41548e-01	SPHKAP---[]---PID1	0.98602
chr16	rs28453070	5364191	A	G	1.02764e-01	2.64927e-02	1.07155e-04	7.91748e-01	EEF2KMT---[]---RBFOX1	0.99569
chr2	rs11689548	224563251	C	T	8.78117e-02	2.26556e-02	1.07170e-04	6.76078e-01	SCG2--[]--AP1S3	0.98512
chr1	rs77614811	90326169	G	T	1.20703e-01	3.11000e-02	1.07210e-04	8.53792e-01	[RP11-302M6.4,LRRC8D]	0.95411
chr2	rs7584263	229324204	C	T	1.81844e-01	4.67976e-02	1.07296e-04	9.42200e-01	SPHKAP---[]---PID1	0.99069
chr2	rs35486653	51508196	C	T	-9.31112e-02	2.40822e-02	1.07409e-04	7.30163e-01	NRXN1---[]	0.95177
chr3	rs1393757	158613419	A	G	-2.19027e-01	5.63071e-02	1.07441e-04	2.28191e-01	MFSD1--[]---IQCJ	0.96806
chr12	rs71456572	93121658	C	T	1.89023e-01	4.91524e-02	0.000107527	4.87406e-02	C12orf74--[]-PLEKHG7	0.93776
chr2	rs6707331	229298573	A	G	-1.82875e-01	4.70705e-02	1.07603e-04	5.74001e-02	SPHKAP---[]---PID1	0.98996
chr9	rs3812561	139270876	A	G	2.31708e-01	5.95955e-02	1.07628e-04	9.64337e-01	[SNAPC4]	0.99980
chr18	rs12456895	30397013	C	G	1.04571e-01	2.69665e-02	1.07719e-04	7.95109e-01	KLHL14--[]---CCDC178	0.97317
chr2	rs73995292	229327233	A	C	-1.82527e-01	4.69855e-02	1.07747e-04	5.76822e-02	SPHKAP---[]---PID1	0.98453
chr3	rs115252793	118521289	C	T	-4.48261e-01	1.15437e-01	1.08078e-04	1.18079e-02	[]--IGSF11	0.82232
chr2	rs6736406	235850357	A	T	-9.58365e-02	2.47327e-02	1.08134e-04	2.90405e-01	ARL4C---[]--SH3BP4	0.93881
chr5	rs17397864	39527943	A	C	-1.00307e-01	2.58792e-02	1.08258e-04	2.23466e-01	DAB2---[]	0.98712
chr18	rs1954845	30378908	C	T	1.17230e-01	3.02327e-02	1.08660e-04	8.50901e-01	KLHL14--[]---CCDC178	0.98583
chr7	rs13233911	12854960	C	T	-1.08396e-01	2.80924e-02	1.08763e-04	8.36353e-01	ARL4A---[]	0.99180
chr2	rs56739773	229321570	A	G	1.81697e-01	4.68060e-02	1.08992e-04	9.42150e-01	SPHKAP---[]---PID1	0.98987
chr4	rs7659923	88508310	A	T	-1.02711e-01	2.65964e-02	1.09083e-04	7.50005e-01	SPARCL1--[]--DSPP	0.88444
chr12	rs741289	68284858	G	T	-9.30792e-02	2.40365e-02	0.000109205	2.81685e-01	DYRK2---[]---IFNG	0.97192
chr3	rs143494695:GATAT	159181530	D	I	8.71724e-02	2.25523e-02	1.09253e-04	3.81402e-01	IQCJ---[]---SCHIP1	0.91430
chr3	rs528474338	23735120	D	I	2.46319e-01	6.34443e-02	1.09324e-04	9.66887e-01	UBE2E2---[]---UBE2E1	0.93596
chr11	rs553402	126527106	C	T	1.00755e-01	2.60155e-02	1.09537e-04	7.58605e-01	[KIRREL3]	0.94515
chr1	rs17498135	90349347	C	T	-1.20066e-01	3.09777e-02	1.09554e-04	1.43821e-01	[RP11-302M6.4,LRRC8D]	0.98510
chr3	rs55761397	69877647	A	G	-8.65464e-02	2.23680e-02	1.09670e-04	3.76072e-01	[MITF]	0.97283
chr4	rs150493919	94819730	D	I	-2.10887e-01	5.43324e-02	1.09671e-04	4.80738e-02	ATOH1--[]---SMARCAD1	0.91026
chr5	rs3080369	57575195	D	I	1.04270e-01	2.69191e-02	1.09712e-04	8.03189e-01	ACTBL2---[]---PLK2	0.99035
chr20	rs6027384	37327426	A	G	-8.54543e-02	2.20869e-02	1.09871e-04	3.67098e-01	ARHGAP40--[]--SLC32A1	0.99404
chr4	rs62302521	60109827	A	G	-2.38918e-01	6.15807e-02	1.10023e-04	3.47924e-02	[]	0.86196
chr9	rs28689504	139249513	A	G	2.36544e-01	6.09246e-02	1.10112e-04	9.63230e-01	[GPSM1]	0.93369
chr11	rs602855	126526973	A	C	9.82191e-02	2.53729e-02	1.10174e-04	7.40906e-01	[KIRREL3]	0.94711
chr5	rs1626304	133132730	A	G	-8.37621e-02	2.16575e-02	1.10248e-04	3.96872e-01	FSTL4---[]---C5orf15	0.99431
chr3	rs3920399	83729682	C	T	-9.23106e-02	2.39181e-02	1.10483e-04	7.29391e-01	[]	0.97105
chr18	rs2945660	14961870	A	G	-9.69260e-02	2.50441e-02	1.10520e-04	2.42982e-01	ANKRD30B---[]	0.96935
chr7	rs12538763	12841380	A	C	-1.09571e-01	2.84315e-02	1.10738e-04	8.41365e-01	ARL4A---[]	0.99278
chr17	rs4514717	47421509	A	G	8.28535e-02	2.14403e-02	1.10885e-04	5.15105e-01	[ZNF652]	0.98871
chr17	rs8067459	47444113	C	T	8.26244e-02	2.13834e-02	1.11056e-04	5.13830e-01	ZNF652-[]--PHB	0.99151
chr16	rs9935594	5365249	C	T	-1.02683e-01	2.65359e-02	1.11354e-04	2.08421e-01	EEF2KMT---[]---RBFOX1	0.99302
chr18	rs2460077	14960443	A	G	-9.67349e-02	2.50067e-02	1.11363e-04	2.44097e-01	ANKRD30B---[]	0.97273
chr6	rs9322512	155661915	C	T	1.17575e-01	3.05347e-02	1.11583e-04	1.38182e-01	TFB1M--[]--NOX3	0.98396
chr4	rs4691130	165610088	A	G	8.46743e-02	2.19398e-02	1.11711e-04	3.64591e-01	MARCH1---[]--LINC01207	0.97930
chr17	rs747039	47406913	A	G	-8.27820e-02	2.14320e-02	1.11723e-04	4.84381e-01	[ZNF652]	0.99148
chr3	rs146168058	178933182	G	T	-1.87081e-01	4.87759e-02	1.11725e-04	9.53708e-01	[PIK3CA]	0.97563
chr18	rs141778687	38667258	A	G	1.12080e-01	2.89688e-02	1.12044e-04	8.25201e-01	[]---PIK3C3	0.96145
chr15	rs1352323	92995641	A	G	9.20632e-02	2.38146e-02	1.12144e-04	7.22316e-01	[ST8SIA2]	0.99912
chr16	rs117631037	69955419	C	T	2.43888e-01	6.37938e-02	1.12268e-04	2.70292e-02	[WWP2]	0.84819
chr15	rs34590396	83708737	D	I	1.03420e-01	2.67487e-02	1.12331e-04	7.48078e-01	[BTBD1]	0.83498
chr2	rs16824919	229318245	G	T	1.81362e-01	4.68087e-02	1.12334e-04	9.42217e-01	SPHKAP---[]---PID1	0.99102
chr12	rs12578401	110233500	C	T	-1.44648e-01	3.73603e-02	1.12550e-04	9.34878e-02	[TRPV4]	0.99105
chr17	rs12150526	47443580	C	T	-8.25136e-02	2.13731e-02	1.12579e-04	4.86217e-01	ZNF652-[]--PHB	0.99219
chr17	rs34255993	47408674	A	G	8.27321e-02	2.14318e-02	1.12784e-04	5.15756e-01	[ZNF652]	0.99100
chr17	rs72699	47328890	C	G	-8.29171e-02	2.14806e-02	1.12838e-04	4.85096e-01	PHOSPHO1--[]--ZNF652	0.97676
chr3	rs6786207:T	69838315	G	T	8.63378e-02	2.23557e-02	1.12920e-04	6.22459e-01	[MITF]	0.97121
chr13	rs9590614	42175588	C	G	8.42598e-02	2.18196e-02	1.12922e-04	6.06293e-01	[VWA8]	0.97365
chr7	rs12539387	12847808	C	G	-1.07539e-01	2.79370e-02	1.13012e-04	8.34477e-01	ARL4A---[]	0.99337
chr17	rs186342	6878515	A	G	1.06107e-01	2.75402e-02	1.13109e-04	2.49476e-01	TEKT1---[]--ALOX12	0.88438
chr8	rs181363198	82507680	A	G	3.11674e-01	8.04341e-02	1.13128e-04	9.78385e-01	FABP12--[]--IMPA1	0.88756
chr11	rs11607388	116305597	A	G	-1.54290e-01	4.01796e-02	1.13560e-04	9.22053e-01	CADM1---[]---BUD13	0.87097
chr18	rs2860496	14960483	A	T	-9.67481e-02	2.50423e-02	1.13652e-04	2.43695e-01	ANKRD30B---[]	0.97138
chr5	rs17397998	39530695	G	T	1.00023e-01	2.58866e-02	1.13741e-04	7.76476e-01	DAB2---[]	0.98608
chr6	rs9473649	49710296	A	G	-1.41937e-01	3.69581e-02	1.13799e-04	9.08395e-01	[CRISP3]	0.94402
chr17	rs1811750	6883885	C	T	1.04868e-01	2.72293e-02	1.13903e-04	2.51036e-01	TEKT1---[]--ALOX12	0.89152
chr17	rs11655056	47364107	C	T	8.23983e-02	2.13671e-02	1.14636e-04	5.17263e-01	PHOSPHO1--[]-ZNF652	0.98933
chr7	rs12534712	12852124	C	T	-1.08016e-01	2.80870e-02	1.14650e-04	8.36161e-01	ARL4A---[]	0.99183
chr1	rs7549164	31224193	C	T	1.09498e-01	2.84718e-02	1.14908e-04	1.74782e-01	[LAPTM5]	0.92324
chr11	rs12419355	2793865	A	G	-1.09778e-01	2.84196e-02	1.14923e-04	1.72700e-01	[KCNQ1]	0.97927
chr10	rs11238809	44509716	A	C	1.31260e-01	3.39608e-02	1.15036e-04	8.84496e-01	ZNF32---[]---C10orf142	0.99183
chr2	rs73995285	229304930	A	C	1.81923e-01	4.70355e-02	1.15477e-04	9.42625e-01	SPHKAP---[]---PID1	0.99082
chr5	rs577182589:CGG	167372326	D	I	-2.65685e-01	6.86514e-02	1.15662e-04	2.80636e-02	[TENM2]	0.96094
chr20	rs6064903	37328102	A	G	-8.52292e-02	2.21037e-02	1.15937e-04	3.66869e-01	ARHGAP40--[]--SLC32A1	0.99328
chr18	rs35930602	14961433	D	I	9.66432e-02	2.50528e-02	1.16370e-04	7.56681e-01	ANKRD30B---[]	0.96877
chr3	rs9834743	69837571	C	G	8.62321e-02	2.23704e-02	1.16370e-04	6.29750e-01	[MITF]	0.97872
chr8	rs13250611	82716813	G	T	-8.26079e-02	2.14545e-02	1.16437e-04	5.86658e-01	[SNX16]	0.99551
chr15	rs139083619	59468251	D	I	-8.45667e-02	2.19664e-02	1.16468e-04	6.07383e-01	[MYO1E]	0.96212
chr7	rs12155420	12848893	G	T	1.07311e-01	2.79321e-02	1.16558e-04	1.65585e-01	ARL4A---[]	0.99352
chr2	rs9789747	170037070	C	T	1.03102e-01	2.67256e-02	1.16852e-04	8.00042e-01	[LRP2]	0.97532
chr7	rs35355395	128410631	D	I	-8.65639e-02	2.24906e-02	0.000116905	6.00323e-01	[CALU]	0.91673
chr5	rs34538347	39511225	C	T	9.98204e-02	2.58814e-02	1.17040e-04	7.76690e-01	DAB2--[]	0.97861
chr1	rs72762496	241621111	C	T	2.34294e-01	6.14297e-02	1.17067e-04	2.90108e-02	RGS7---[]--FH	0.96154
chr3	rs9824497	69881172	A	C	8.60587e-02	2.23375e-02	1.17323e-04	6.21836e-01	[MITF]	0.97424
chr6	rs558825	20046786	C	T	1.90468e-01	4.94340e-02	1.17462e-04	5.98698e-01	ID4---[]--MBOAT1	0.97350
chr3	rs9830086	69891204	A	C	-8.65227e-02	2.24614e-02	1.17616e-04	3.75281e-01	[MITF]	0.97101
chr18	rs786024	14962420	A	G	9.65089e-02	2.50381e-02	1.17853e-04	7.56993e-01	ANKRD30B---[]	0.96845
chr9	rs138859792	136732310	D	I	1.76189e-01	4.60339e-02	0.000118025	6.05829e-02	[VAV2]	0.85166
chr1	rs72716323	90323767	A	G	1.21775e-01	3.15680e-02	1.18028e-04	8.55497e-01	[RP11-302M6.4,LRRC8D]	0.92963
chr10	rs72781195	44490834	A	G	1.31937e-01	3.41926e-02	1.18078e-04	8.85180e-01	ZNF32---[]---C10orf142	0.98522
chr11	rs57963928	116306360	A	C	1.53793e-01	4.01585e-02	1.18550e-04	7.81760e-02	CADM1---[]---BUD13	0.86994
chr7	rs10950418	12848623	A	C	1.07178e-01	2.79324e-02	1.18880e-04	1.65606e-01	ARL4A---[]	0.99346
chr12	rs140727451	24212316	D	I	1.88491e-01	4.93312e-02	1.19050e-04	4.62805e-02	SOX5---[]---BCAT1	0.98090
chr12	rs12578908	110233861	A	G	-1.43930e-01	3.73096e-02	1.19136e-04	9.34721e-02	[TRPV4]	0.99396
chr14	rs80117279	84156567	A	G	-2.46192e-01	6.46150e-02	1.19252e-04	9.72296e-01	[]	0.89211
chr18	rs1085369	14956433	C	T	-9.60186e-02	2.49318e-02	1.19423e-04	2.43624e-01	ANKRD30B---[]	0.98313
chr5	rs2935639	2712306	C	T	-8.71698e-02	2.26466e-02	1.19457e-04	3.38167e-01	IRX4---[]--IRX2	0.97032
chr10	rs72825081	109372443	A	G	8.87064e-02	2.30925e-02	1.19487e-04	3.03626e-01	SORCS1---[]	0.98454
chr4	rs72672541	121348293	C	T	2.41104e-01	6.24792e-02	1.19914e-04	9.66754e-01	MAD2L1---[]---PRDM5	0.91903
chr20	rs6071033	37302580	C	G	8.69152e-02	2.25966e-02	1.19927e-04	5.70331e-01	ARHGAP40--[]--SLC32A1	0.89332
chr12	rs3742034	110238487	A	G	-1.44019e-01	3.73498e-02	1.19993e-04	9.34708e-02	[TRPV4]	0.99200
chr3	rs2335809	21652305	A	G	8.12070e-02	2.11207e-02	1.20000e-04	5.04957e-01	[ZNF385D]	0.99332
chr8	rs10109214	82808589	A	G	8.59042e-02	2.23617e-02	1.20051e-04	3.53253e-01	SNX16--[]	0.97151
chr18	rs356818	26355942	C	G	9.89077e-02	2.56864e-02	1.20073e-04	7.67502e-01	CDH2---[]	0.97874
chr1	rs10925806	239213531	G	T	1.83907e-01	4.79180e-02	1.20713e-04	5.37356e-01	[]---CHRM3	0.96724
chr18	rs77267572	30362285	C	T	-1.21200e-01	3.14687e-02	1.20930e-04	1.43564e-01	KLHL14-[]---CCDC178	0.94369
chr10	rs148021190	19321086	G	T	-3.27899e-01	8.49706e-02	1.21179e-04	1.94442e-02	ARL5B---[]--MALRD1	0.95943
chr1	rs148787755	78932057	A	G	-3.74823e-01	9.71643e-02	1.21186e-04	1.57906e-02	GIPC2---[]--PTGFR	0.83375
chr18	rs5823865	30357858	D	I	-1.16051e-01	3.01417e-02	1.21477e-04	1.51960e-01	KLHL14-[]---CCDC178	0.98231
chr13	rs66700955	42169960	C	G	8.39898e-02	2.18564e-02	1.21966e-04	6.06190e-01	[VWA8]	0.97190
chr6	rs28872188	155660703	C	G	1.17168e-01	3.06017e-02	1.22021e-04	1.37931e-01	TFB1M--[]--NOX3	0.98126
chr13	rs1278762	113533365	A	G	-2.64264e-01	6.96206e-02	1.22162e-04	9.78382e-01	[ATP11A]	0.95428
chr5	rs35160326	39528293	C	T	-9.95034e-02	2.58708e-02	1.22258e-04	2.23566e-01	DAB2---[]	0.98688
chr9	rs117970634	139303580	C	T	2.29240e-01	5.94444e-02	1.22388e-04	9.64064e-01	[SDCCAG3]	0.99235
chr3	rs9824528	69881218	A	G	8.57373e-02	2.23144e-02	1.22421e-04	6.22631e-01	[MITF]	0.97710
chr8	rs1965234	82820793	A	G	8.59445e-02	2.24009e-02	1.22461e-04	3.50708e-01	SNX16--[]	0.96980
chr10	rs4622188	109431843	C	T	-8.21828e-02	2.13982e-02	1.22494e-04	4.53988e-01	SORCS1---[]	0.99319
chr9	rs201454457	139297738	A	G	-2.28621e-01	5.92896e-02	1.22552e-04	3.62752e-02	[SDCCAG3]	0.98913
chr11	rs73417596	2479938	A	G	1.10262e-01	2.86644e-02	1.22559e-04	8.21637e-01	[KCNQ1]	0.95790
chr11	rs11601292	99336248	C	T	1.42848e-01	3.70980e-02	1.22565e-04	8.98056e-01	[CNTN5]	0.95927
chr12	rs16940583	110238265	A	G	-1.44108e-01	3.74256e-02	1.22673e-04	9.32229e-02	[TRPV4]	0.99042
chr18	rs4564673	38675820	C	T	-9.88187e-02	2.57012e-02	1.22694e-04	2.34656e-01	[]---PIK3C3	0.98158
chr18	rs356825	26353548	C	T	-9.87824e-02	2.56894e-02	1.22698e-04	2.32591e-01	CDH2---[]	0.97898
chr16	rs4238880	7437915	A	G	-8.15506e-02	2.12476e-02	1.22822e-04	5.51381e-01	[RBFOX1]	0.99512
chr17	rs9895986	47411987	A	G	-8.23371e-02	2.14460e-02	1.22881e-04	4.83847e-01	[ZNF652]	0.98969
chr12	rs3062138	2711714	D	I	-1.66091e-01	4.35087e-02	1.23061e-04	9.38505e-01	[CACNA1C]	0.96729
chr12	rs12579859	110235510	A	T	1.43472e-01	3.72702e-02	1.23166e-04	9.06114e-01	[TRPV4]	0.99475
chr18	rs28835715	14983928	A	G	-9.80813e-02	2.55183e-02	1.23167e-04	2.43573e-01	ANKRD30B---[]	0.91056
chr18	rs356815	26355794	C	T	9.79437e-02	2.54784e-02	1.23167e-04	7.62457e-01	CDH2---[]	0.97939
chr10	rs186374483	19332316	C	T	3.30126e-01	8.56552e-02	1.23519e-04	9.80614e-01	ARL5B---[]-MALRD1	0.94725
chr6	rs2354551	107137833	C	T	1.01433e-01	2.64884e-02	1.23791e-04	2.09414e-01	QRSL1--[]---C6orf203	0.95560
chr12	rs79453022	24156981	C	T	-1.88093e-01	4.93586e-02	1.23870e-04	9.54209e-01	SOX5--[]---BCAT1	0.97991
chr9	rs80145180	139303314	A	C	2.33283e-01	6.05428e-02	1.23948e-04	9.64835e-01	[SDCCAG3]	0.97679
chr4	esv3601978	120717544	X	Y	-1.28267e-01	3.33574e-02	1.24361e-04	1.27944e-01	PDE5A---[]---MAD2L1	0.91366
chr17	rs4644893	47421369	C	G	8.30844e-02	2.16576e-02	1.24425e-04	5.21212e-01	[ZNF652]	0.96806
chr4	rs4550939	96203792	A	G	8.29652e-02	2.16199e-02	1.24457e-04	5.82227e-01	[UNC5C]	0.98564
chr9	rs75472867	139303352	C	G	2.29229e-01	5.95059e-02	1.24474e-04	9.64139e-01	[SDCCAG3]	0.99213
chr2	rs13019776	235860196	A	G	-9.56213e-02	2.48979e-02	1.24479e-04	2.85721e-01	ARL4C---[]--SH3BP4	0.94492
chr12	rs200791228	110237733	D	I	1.43898e-01	3.74088e-02	1.24630e-04	9.06731e-01	[TRPV4]	0.99053
chr10	rs150188975	19341957	A	G	3.34809e-01	8.69208e-02	1.24632e-04	9.80733e-01	[MALRD1]	0.92574
chr7	rs12538194	12841215	A	G	-1.08891e-01	2.84722e-02	1.24958e-04	8.41665e-01	ARL4A---[]	0.99211
chr3	rs11333927	24900550	D	I	8.82434e-02	2.30241e-02	1.24984e-04	3.95794e-01	THRB---[]---RARB	0.85162
chr3	rs9883334	69877710	C	T	-8.55251e-02	2.22903e-02	1.25144e-04	3.75305e-01	[MITF]	0.98033
chr8	rs13276183	82687808	A	G	8.65704e-02	2.26017e-02	1.25241e-04	3.17885e-01	CHMP4C--[]--SNX16	0.99305
chr9	rs3812553	139256495	G	T	-2.34346e-01	6.08579e-02	1.25337e-04	3.56391e-02	[DNLZ]	0.94898
chr18	rs4630638	38707615	G	T	-1.06220e-01	2.76560e-02	1.25457e-04	1.85833e-01	[]---PIK3C3	0.98828
chr18	rs12455381	30377714	C	G	1.15843e-01	3.01527e-02	1.25652e-04	8.47418e-01	KLHL14--[]---CCDC178	0.97362
chr7	rs373368468	128395197	D	I	-8.49881e-02	2.21845e-02	0.000125655	6.16921e-01	[CALU]	0.94882
chr3	rs4855448	69834473	C	T	8.53680e-02	2.22612e-02	1.25688e-04	5.72825e-01	[MITF]	0.92541
chr10	rs139483302	19343758	A	T	3.36270e-01	8.73536e-02	1.25823e-04	9.80798e-01	[MALRD1]	0.91848
chr3	rs13072001	85494102	A	C	-3.45175e-01	8.97777e-02	1.25827e-04	1.76414e-02	[]---CADM2	0.86070
chr17	rs79023404	80343919	C	T	9.59067e-02	2.50588e-02	1.25913e-04	2.61782e-01	UTS2R--[]-OGFOD3	0.91901
chr10	rs10899966	44503210	A	G	1.30518e-01	3.39690e-02	1.26190e-04	8.84696e-01	ZNF32---[]---C10orf142	0.99340
chr2	rs13035247	235849542	C	G	-9.50611e-02	2.47755e-02	1.26259e-04	2.90342e-01	ARL4C---[]--SH3BP4	0.93486
chr17	rs74651975	80343920	A	G	9.58868e-02	2.50584e-02	1.26294e-04	2.61669e-01	UTS2R--[]-OGFOD3	0.91937
chr8	rs9297611	121069971	A	T	-3.13670e-01	8.14630e-02	1.26294e-04	1.94311e-02	DEPTOR-[]--COL14A1	0.99124
chr3	rs6762369	69838111	C	T	8.56254e-02	2.23296e-02	1.26318e-04	6.28125e-01	[MITF]	0.97887
chr18	rs75533011:A_T	30393578	A	T	-2.00852e-01	5.22251e-02	1.26359e-04	5.45426e-02	KLHL14--[]---CCDC178	0.80679
chr8	rs935855	82735520	C	T	-8.20534e-02	2.14219e-02	1.26371e-04	5.85431e-01	[SNX16]	0.99783
chr4	rs36086546	184296654	D	I	8.99347e-02	2.35008e-02	1.26430e-04	2.80202e-01	CLDN24--[]--CDKN2AIP	0.98203
chr8	rs2705312	138906143	G	T	-1.61137e-01	4.19143e-02	1.26431e-04	7.19888e-02	[]---FAM135B	0.99186
chr17	rs12943264	47418698	C	T	8.21766e-02	2.14433e-02	1.26432e-04	5.15931e-01	[ZNF652]	0.98894
chr8	rs34550849	82741576	D	I	-8.21342e-02	2.14438e-02	1.26450e-04	5.84999e-01	[SNX16]	0.99539
chr10	rs471917	13336936	A	G	-8.47330e-02	2.21010e-02	0.000126470	3.99451e-01	[PHYH]	0.96206
chr3	rs77312841	26890252	C	T	3.87894e-01	1.03152e-01	1.26655e-04	1.05694e-02	LRRC3B---[]---NEK10	0.92566
chr10	rs138158169	19331212	C	T	3.29180e-01	8.55478e-02	1.26684e-04	9.80603e-01	ARL5B---[]-MALRD1	0.94918
chr3	rs2653319	187214954	A	G	-2.33265e-01	6.14602e-02	1.26970e-04	9.70938e-01	RTP4---[]---SST	0.97074
chr15	rs12916830	59474040	C	G	-8.46045e-02	2.21020e-02	1.27038e-04	6.38405e-01	[MYO1E]	0.98628
chr3	rs200042409	187215420	D	I	-2.36103e-01	6.22263e-02	1.27212e-04	9.71866e-01	RTP4---[]---SST	0.97547
chr17	rs62079518	80343917	C	T	9.58366e-02	2.50578e-02	1.27287e-04	2.61794e-01	UTS2R--[]-OGFOD3	0.91905
chr2	rs4674808	224562525	A	G	8.67533e-02	2.26301e-02	1.27419e-04	6.75888e-01	SCG2--[]--AP1S3	0.98635
chr12	rs12370116	24236966	G	T	1.98393e-01	5.21876e-02	1.27462e-04	4.02877e-02	SOX5---[]---BCAT1	0.99399
chr21	rs141583243	34552593	A	T	3.77910e-01	1.00470e-01	1.27482e-04	1.14770e-02	OLIG1---[]--IFNAR2	0.81839
chr18	rs7245007	38682185	A	C	-9.81647e-02	2.55950e-02	1.27559e-04	2.34796e-01	[]---PIK3C3	0.98546
chr17	rs4794035	47360889	C	T	8.16200e-02	2.13117e-02	1.27701e-04	5.16294e-01	PHOSPHO1--[]--ZNF652	0.99341
chr5	rs2910943	39519027	C	T	-8.43054e-02	2.19999e-02	1.27733e-04	3.67205e-01	DAB2--[]	0.99552
chr18	rs1941277	30397947	G	T	1.03291e-01	2.69280e-02	1.27787e-04	7.93687e-01	KLHL14--[]---CCDC178	0.97286
chr10	rs545354772	19328237	A	T	-3.27975e-01	8.52934e-02	1.28062e-04	1.94154e-02	ARL5B---[]-MALRD1	0.95411
chr17	rs7213090	47432577	C	T	8.20599e-02	2.14307e-02	1.28086e-04	5.16249e-01	[ZNF652]	0.98814
chr9	rs143771907	96528444	D	I	1.49920e-01	3.90397e-02	1.28158e-04	9.12452e-01	PHF2--[]---BARX1	0.95555
chr9	rs113711447	96510568	G	T	1.50486e-01	3.91883e-02	1.28228e-04	9.10957e-01	PHF2--[]---BARX1	0.94115
chr12	rs16927010	24188012	G	T	-1.96506e-01	5.17104e-02	1.28243e-04	9.59263e-01	SOX5--[]---BCAT1	0.99705
chr10	rs149260177	19343924	A	T	3.37790e-01	8.78580e-02	1.28282e-04	9.80835e-01	[MALRD1]	0.90710
chr18	rs139628593	38677539	D	I	1.05544e-01	2.75224e-02	1.28375e-04	8.03142e-01	[]---PIK3C3	0.96947
chr3	rs188246632	178905524	C	G	1.87175e-01	4.92371e-02	1.28508e-04	4.55031e-02	[PIK3CA]	0.97619
chr4	rs7697899	67807696	A	T	1.22772e-01	3.19991e-02	1.28670e-04	8.65635e-01	[]---CENPC	0.97889
chr7	rs553193973	99851628	D	I	-9.21010e-02	2.40813e-02	1.28704e-04	6.44707e-01	[GATS]	0.82210
chr8	rs10110803	82746436	C	G	-8.20052e-02	2.14355e-02	1.28814e-04	5.84363e-01	[SNX16]	0.99608
chr10	rs72782914	44504996	A	G	-1.30365e-01	3.39750e-02	1.28850e-04	1.15376e-01	ZNF32---[]---C10orf142	0.99169
chr8	rs13266746	82672524	C	T	8.66157e-02	2.26558e-02	1.28953e-04	3.18227e-01	CHMP4C[]--SNX16	0.98792
chr14	rs1957041	95019207	A	G	9.77392e-02	2.55053e-02	1.29055e-04	7.51805e-01	SERPINA12--[]-SERPINA4	0.94434
chr13	rs1278770	113537452	C	T	-2.67347e-01	7.06742e-02	1.29132e-04	9.78336e-01	[ATP11A]	0.92936
chr8	rs555580267	142038096	A	T	3.08208e-01	8.02514e-02	1.29325e-04	9.78316e-01	PTK2--[]---DENND3	0.82266
chr7	rs11980544	31096936	C	T	-8.45757e-02	2.21010e-02	1.29459e-04	4.68619e-01	[ADCYAP1R1]	0.93203
chr8	rs201068184	142038095	D	I	3.08185e-01	8.02546e-02	1.29555e-04	9.78317e-01	PTK2--[]---DENND3	0.82260
chr17	rs67726002	47444563	D	I	8.18519e-02	2.13932e-02	1.29640e-04	5.14340e-01	ZNF652-[]--PHB	0.99029
chr17	rs9909827	47427511	C	T	8.19544e-02	2.14207e-02	1.29729e-04	5.15719e-01	[ZNF652]	0.98999
chr6	rs148014507	154471972	D	I	-1.17159e-01	3.07140e-02	1.29909e-04	8.55516e-01	OPRM1--[]-IPCEF1	0.95355
chr3	rs7625806	38080952	G	T	8.47983e-02	2.21545e-02	1.30127e-04	6.41578e-01	[DLEC1]	0.99903
chr3	rs2116000	69838613	A	G	-8.54403e-02	2.23267e-02	1.30378e-04	3.71741e-01	[MITF]	0.97894
chr12	rs67835384	20984014	C	T	-2.40189e-01	6.25371e-02	1.30412e-04	3.30942e-02	[SLCO1B3,RP11-545J16.1]	0.97082
chr7	rs34591294	12834685	A	G	-1.08964e-01	2.85729e-02	1.30665e-04	8.41585e-01	ARL4A---[]	0.98809
chr18	rs72971846	73083283	A	G	-2.13000e-01	5.54906e-02	1.30851e-04	4.07624e-02	TSHZ1--[]--SMIM21	0.99775
chr6	rs9373892	107137323	A	G	1.01063e-01	2.64857e-02	1.30854e-04	2.09725e-01	QRSL1--[]---C6orf203	0.95491
chr3	rs139345702	187209758	A	G	-2.34783e-01	6.19894e-02	1.30856e-04	9.71916e-01	RTP4---[]---SST	0.98454
chr6	rs493024	20034781	C	T	-8.35930e-02	2.18521e-02	1.31131e-04	3.78701e-01	ID4---[]--MBOAT1	0.98623
chr17	rs311738	6880636	A	G	9.42597e-02	2.46785e-02	1.31137e-04	3.47226e-01	TEKT1---[]--ALOX12	0.87584
chr12	rs12425162	24206241	C	G	9.30567e-02	2.43131e-02	1.31226e-04	7.36833e-01	SOX5---[]---BCAT1	0.99386
chr12	rs146507570	63590177	C	T	-3.32235e-01	8.65588e-02	1.31233e-04	1.94673e-02	AVPR1A--[]---DPY19L2	0.88599
chr17	rs7225787	47428573	A	C	-8.18838e-02	2.14182e-02	1.31242e-04	4.84286e-01	[ZNF652]	0.99007
chr18	rs7245177	38703142	C	T	9.66190e-02	2.52388e-02	1.31254e-04	7.64700e-01	[]---PIK3C3	0.99894
chr8	rs774472	82724531	A	T	8.17583e-02	2.13970e-02	1.31263e-04	4.14512e-01	[SNX16]	0.99934
chr21	rs73445027	40297763	A	G	-1.12632e-01	2.94040e-02	1.31328e-04	1.58715e-01	ETS2---[]---PSMG1	0.99553
chr14	rs146284844	22481609	A	G	-2.98380e-01	7.90396e-02	1.31353e-04	9.80181e-01	TRAV19-[]--TRAV20	0.85478
chr1	rs78597978	15333946	C	T	1.62251e-01	4.26888e-02	1.31377e-04	6.32581e-02	[KAZN]	0.97585
chr4	rs10026534	88512775	G	T	9.49707e-02	2.48692e-02	1.31454e-04	3.37151e-01	SPARCL1--[]--DSPP	0.85031
chr18	rs191661	26329402	C	T	-9.86923e-02	2.57827e-02	1.31684e-04	2.32867e-01	CDH2---[]	0.97344
chr3	rs6785461	69843537	A	G	-8.57704e-02	2.24266e-02	1.31703e-04	3.63081e-01	[MITF]	0.97951
chr18	rs16974065	38677167	C	T	9.82317e-02	2.56719e-02	1.32236e-04	7.65173e-01	[]---PIK3C3	0.98230
chr3	rs9849488	69891184	A	G	8.58771e-02	2.24632e-02	1.32374e-04	6.24886e-01	[MITF]	0.97106
chr18	rs356834	26322800	C	T	-9.87615e-02	2.58114e-02	1.32532e-04	2.32748e-01	CDH2---[]	0.97196
chr11	rs11378695	35171617	D	I	-8.08293e-02	2.11628e-02	0.000132876	5.17398e-01	[CD44]	0.99692
chr3	rs2320171	69904249	A	G	-8.70429e-02	2.27724e-02	1.32921e-04	3.62795e-01	[MITF]	0.95482
chr17	rs4566223	47421370	C	T	-8.27356e-02	2.16586e-02	1.32938e-04	4.78566e-01	[ZNF652]	0.96822
chr8	rs2635490	82735459	A	G	8.17494e-02	2.14125e-02	1.32967e-04	4.14304e-01	[SNX16]	0.99846
chr12	rs4763709	11730137	A	C	-1.43201e-01	3.73938e-02	1.33038e-04	9.59122e-02	PRB2---[]--ETV6	0.86097
chr11	rs147528055	2479889	C	G	1.11285e-01	2.90812e-02	1.33045e-04	8.28792e-01	[KCNQ1]	0.95484
chr2	rs114480964	56976111	A	G	-3.68402e-01	9.81047e-02	1.33061e-04	9.85839e-01	CCDC85A---[]	0.85572
chr1	rs143573938	50297310	C	T	-4.06331e-01	1.06155e-01	1.33084e-04	1.24169e-02	[AGBL4]	0.89393
chr13	rs1887744	42168976	A	G	8.35863e-02	2.18740e-02	1.33128e-04	6.05992e-01	[VWA8]	0.97103
chr5	rs2962585	2713098	A	T	-8.67383e-02	2.26957e-02	1.33499e-04	3.38065e-01	IRX4---[]--IRX2	0.96821
chr12	rs12579553	110235632	A	G	-1.42770e-01	3.72840e-02	1.33708e-04	9.37274e-02	[TRPV4]	0.99600
chr18	rs7241092	38696960	C	T	9.68842e-02	2.53385e-02	1.33738e-04	7.65125e-01	[]---PIK3C3	0.99569
chr8	rs9297881	135286989	A	G	8.89208e-02	2.32757e-02	1.34465e-04	6.76217e-01	ST3GAL1---[]---ZFAT	0.96317
chr6	rs952414	150161561	C	T	1.94833e-01	5.13866e-02	1.34467e-04	4.94581e-02	[LRP11]	0.81914
chr18	rs78108170	38678106	D	I	-9.80488e-02	2.56560e-02	1.34811e-04	2.34765e-01	[]---PIK3C3	0.98266
chr17	rs10660011	47398246	D	I	8.20334e-02	2.14947e-02	1.34856e-04	5.19354e-01	[ZNF652]	0.98575
chr17	rs3179840	47367536	G	T	-8.14657e-02	2.13473e-02	1.34937e-04	4.86810e-01	PHOSPHO1--[]-ZNF652	0.99418
chr18	rs17056931	73092017	G	T	2.12811e-01	5.55522e-02	1.34979e-04	9.59322e-01	TSHZ1--[]--SMIM21	0.99736
chr18	rs11663130	38704115	A	G	1.05912e-01	2.77065e-02	1.35027e-04	8.14670e-01	[]---PIK3C3	0.98630
chr3	rs73187235	178831069	A	G	-1.87074e-01	4.93686e-02	1.35182e-04	9.53971e-01	ZMAT3--[]--PIK3CA	0.95747
chr14	rs17090949	94951570	A	G	-1.70823e-01	4.50333e-02	1.35221e-04	9.42783e-01	SERPINA9-[]-SERPINA12	0.97066
chr9	rs11145932	139305686	A	G	2.28064e-01	5.95200e-02	1.35222e-04	9.64119e-01	[PMPCA]	0.99097
chr6	rs35687066	10352966	C	T	9.43249e-02	2.47628e-02	1.35295e-04	2.42098e-01	OFCC1---[]--TFAP2A	0.97794
chr18	rs2460072	14942150	A	G	9.54468e-02	2.49828e-02	1.35299e-04	7.55464e-01	ANKRD30B--[]	0.97211
chr1	rs12739690	237906258	A	G	2.33711e-01	6.18387e-02	1.35360e-04	2.80184e-02	[RYR2]	0.99446
chr12	rs112160944	20980790	C	T	-2.44955e-01	6.39241e-02	1.35379e-04	3.15904e-02	[SLCO1B3,RP11-545J16.1]	0.97506
chr3	rs150018991	187205385	A	C	2.33374e-01	6.17532e-02	1.35438e-04	2.80960e-02	RTP4---[]---SST	0.99171
chr18	rs356911	26337067	C	T	9.76825e-02	2.55672e-02	1.35541e-04	7.63541e-01	CDH2---[]	0.97671
chr18	rs9960325	38683610	A	T	9.75960e-02	2.55501e-02	1.35832e-04	7.64915e-01	[]---PIK3C3	0.98727
chr8	rs35532681	82706835	D	I	8.24631e-02	2.16299e-02	1.35909e-04	4.15009e-01	CHMP4C--[]-SNX16	0.98034
chr11	rs79621217	8384258	A	G	1.58036e-01	4.13105e-02	1.36105e-04	9.21415e-01	LMO1--[]--STK33	0.95735
chr7	rs35003906	12837824	C	T	1.08501e-01	2.85274e-02	1.36195e-04	1.58316e-01	ARL4A---[]	0.98867
chr17	rs4794036	47369099	A	G	8.14283e-02	2.13521e-02	1.36371e-04	5.13236e-01	PHOSPHO1--[]-ZNF652	0.99381
chr18	rs16974084	38700343	C	T	-9.64242e-02	2.52511e-02	1.36444e-04	2.35102e-01	[]---PIK3C3	0.99925
chr18	rs356909	26335841	C	T	-9.76612e-02	2.55728e-02	1.36459e-04	2.36463e-01	CDH2---[]	0.97627
chr8	rs2600601	82720107	C	T	-8.16223e-02	2.14163e-02	1.36589e-04	5.85721e-01	[SNX16]	0.99781
chr16	rs7197326	5361795	A	G	-1.01601e-01	2.66028e-02	1.36668e-04	2.07890e-01	EEF2KMT---[]---RBFOX1	0.98564
chr3	rs6786226	69838356	A	G	-8.52878e-02	2.23554e-02	1.36731e-04	3.71856e-01	[MITF]	0.97620
chr8	rs13261227	82757091	A	G	-9.29401e-02	2.44131e-02	1.36859e-04	7.34199e-01	SNX16-[]	0.97043
chr8	rs544453379	142038101	A	G	3.05696e-01	7.98881e-02	1.36889e-04	9.78218e-01	PTK2--[]---DENND3	0.82702
chr4	rs35305878	88512079	D	I	1.03252e-01	2.71271e-02	1.36927e-04	2.48576e-01	SPARCL1--[]--DSPP	0.84716
chr17	rs12937634	47444442	C	T	8.17200e-02	2.14348e-02	1.36994e-04	5.16178e-01	ZNF652-[]--PHB	0.98684
chr4	rs34285462	96193209	D	I	8.25511e-02	2.16457e-02	1.37050e-04	5.83861e-01	[UNC5C]	0.97777
chr11	rs114597942:C	108837896	A	C	3.90225e-01	1.04382e-01	1.37120e-04	1.00164e-02	DDX10--[]---C11orf87	0.91357
chr8	rs59442466	142038206	A	G	3.05336e-01	7.98091e-02	1.37285e-04	9.78191e-01	PTK2--[]---DENND3	0.82676
chr19	rs113966950	6439597	C	T	3.34570e-01	8.73543e-02	1.37312e-04	9.82363e-01	SLC25A41-[]SLC25A23	0.96544
chr9	rs76345350	139295497	A	G	2.29027e-01	5.98320e-02	1.37345e-04	9.64368e-01	SNAPC4-[]SDCCAG3	0.98800
chr17	rs34534954	25722579	D	I	1.56079e-01	4.08256e-02	1.37359e-04	9.18034e-01	WSB1--[]--KSR1	0.96160
chr8	rs573879469	142038100	A	C	-3.05648e-01	7.98934e-02	1.37365e-04	2.17803e-02	PTK2--[]---DENND3	0.82694
chr17	rs12937404	47444421	G	T	8.17027e-02	2.14345e-02	1.37411e-04	5.16182e-01	ZNF652-[]--PHB	0.98685
chr5	rs2935641	2715095	C	T	-8.80145e-02	2.30744e-02	1.37615e-04	3.34081e-01	IRX4---[]--IRX2	0.95579
chr5	rs12188502	39533237	A	C	9.89939e-02	2.59350e-02	1.37642e-04	7.77676e-01	DAB2---[]	0.98800
chr4	rs113764778	94814639	C	T	2.11182e-01	5.52037e-02	1.37716e-04	9.54149e-01	ATOH1--[]---SMARCAD1	0.92269
chr7	rs34338066	12833994	C	T	1.08821e-01	2.86333e-02	1.37791e-04	1.57959e-01	ARL4A---[]	0.98701
chr17	rs4444384	47428199	A	G	8.16212e-02	2.14171e-02	1.37823e-04	5.15514e-01	[ZNF652]	0.99015
chr18	rs9965075	38697027	C	T	9.66446e-02	2.53266e-02	1.37943e-04	7.64922e-01	[]---PIK3C3	0.99620
chr20	rs6071120	37322067	C	T	8.40002e-02	2.20302e-02	1.38036e-04	6.33112e-01	ARHGAP40--[]--SLC32A1	0.99702
chr18	rs7244802	38681926	A	C	9.75803e-02	2.55729e-02	1.38054e-04	7.64967e-01	[]---PIK3C3	0.98642
chr22	rs6003759	23853983	C	T	1.15783e-01	3.03203e-02	0.000138176	8.54198e-01	BCR---[]--IGLL1	0.99015
chr9	rs80029103	139298213	C	T	2.26814e-01	5.92782e-02	1.38197e-04	9.63944e-01	[SDCCAG3]	0.99387
chr11	rs11607802	99360585	G	T	-1.40931e-01	3.68863e-02	1.38228e-04	1.01629e-01	[CNTN5]	0.96181
chr13	rs116977508	113552863	A	G	-2.84411e-01	7.56115e-02	1.38249e-04	9.81243e-01	ATP11A--[]--MCF2L	0.94577
chr9	rs79784317	139298410	A	G	2.26798e-01	5.92770e-02	1.38301e-04	9.63943e-01	[SDCCAG3]	0.99384
chr9	rs75859952	139298225	C	T	-2.26787e-01	5.92779e-02	1.38443e-04	3.60555e-02	[SDCCAG3]	0.99387
chr11	rs4255520	2785623	A	G	-1.07744e-01	2.82281e-02	1.38454e-04	1.73301e-01	[KCNQ1]	0.99922
chr9	rs12235378	139298653	A	G	2.26767e-01	5.92759e-02	1.38558e-04	9.63943e-01	[SDCCAG3]	0.99377
chr3	rs66702842	178939091	G	T	1.86043e-01	4.91752e-02	1.38573e-04	4.54091e-02	[PIK3CA]	0.97808
chr5	rs1681136	133134382	A	C	-8.33124e-02	2.18593e-02	1.38773e-04	3.84321e-01	FSTL4---[]---C5orf15	0.98905
chr20	rs79510545	37359799	G	T	-1.27803e-01	3.34721e-02	1.38847e-04	1.19582e-01	SLC32A1-[]--ACTR5	0.94705
chr3	rs7651218	69837283	C	T	8.54029e-02	2.24146e-02	1.38866e-04	5.62837e-01	[MITF]	0.90501
chr18	rs4569375	38685526	G	T	9.73580e-02	2.55260e-02	1.39004e-04	7.64960e-01	[]---PIK3C3	0.98824
chr4	rs12498925	184296309	A	G	-8.95842e-02	2.35546e-02	1.39188e-04	7.19812e-01	CLDN24--[]--CDKN2AIP	0.97721
chr9	rs58046766	8050370	D	I	9.21358e-02	2.42313e-02	1.39294e-04	2.57573e-01	TMEM261---[]---PTPRD	0.97296
chr7	rs741051	31093792	C	T	8.42440e-02	2.21192e-02	1.39310e-04	5.29036e-01	[ADCYAP1R1]	0.93125
chr12	rs139482284	63592890	A	C	3.27788e-01	8.57370e-02	1.39478e-04	9.80311e-01	AVPR1A--[]---DPY19L2	0.89052
chr11	rs12286095	23588468	A	G	-1.93941e-01	5.07563e-02	1.39541e-04	5.08368e-02	CCDC179---[]---LUZP2	0.93238
chr8	rs6473306	82704598	C	T	-8.27775e-02	2.17298e-02	1.39547e-04	4.05145e-01	CHMP4C--[]-SNX16	0.99155
chr11	rs4430486	2785391	C	G	-1.07961e-01	2.82992e-02	1.39556e-04	1.72340e-01	[KCNQ1]	0.99850
chr8	rs73215903	13955335	A	T	-1.43603e-01	3.78909e-02	1.39681e-04	9.17086e-01	[SGCZ]	0.95736
chr18	rs6507395	38701427	A	C	9.62062e-02	2.52328e-02	1.39718e-04	7.64832e-01	[]---PIK3C3	0.99994
chr7	rs35917995	12835544	A	G	-1.08360e-01	2.85399e-02	1.39897e-04	8.41716e-01	ARL4A---[]	0.99020
chr11	rs11024017	2785145	A	G	-1.07766e-01	2.82540e-02	1.39992e-04	1.73104e-01	[KCNQ1]	0.99822
chr18	rs356922	26347455	A	C	-9.72124e-02	2.54982e-02	1.40028e-04	2.37591e-01	CDH2---[]	0.97935
chr8	rs10112819	82691708	A	G	8.54431e-02	2.24687e-02	1.40108e-04	3.20100e-01	CHMP4C--[]--SNX16	0.99979
chr16	rs17691190	77692802	A	T	1.37790e-01	3.60976e-02	1.40123e-04	8.96829e-01	ADAMTS18---[]--NUDT7	0.95527
chr18	rs786023	14965537	A	T	9.56639e-02	2.50978e-02	1.40205e-04	7.57753e-01	ANKRD30B---[]	0.96024
chr8	rs774478	82728538	A	C	-8.14776e-02	2.14154e-02	1.40286e-04	5.86016e-01	[SNX16]	0.99856
chr21	rs55750797	25887025	A	G	8.25889e-02	2.17113e-02	1.40348e-04	3.87100e-01	[]	0.98888
chr20	rs562855883	37346849	D	I	1.15181e-01	3.01963e-02	1.40384e-04	8.45744e-01	ARHGAP40--[]-SLC32A1	0.96242
chr17	rs9748044	80337274	C	T	-9.24493e-02	2.43256e-02	1.40386e-04	7.38477e-01	UTS2R-[]--OGFOD3	0.97463
chr8	rs4739828	82704294	A	G	-8.25711e-02	2.16856e-02	1.40496e-04	4.08834e-01	CHMP4C--[]-SNX16	0.99148
chr3	rs13081724	85558363	C	G	-1.49967e-01	3.92905e-02	1.40646e-04	9.00155e-02	[]---CADM2	0.90844
chr3	rs11128143	69834555	A	G	-8.45728e-02	2.22146e-02	1.40657e-04	4.27603e-01	[MITF]	0.92824
chr3	rs1367369	69835899	A	T	-8.45736e-02	2.22155e-02	1.40729e-04	4.26953e-01	[MITF]	0.92764
chr18	rs13381455	38661691	A	G	-9.90589e-02	2.59938e-02	1.40836e-04	2.34271e-01	[]---PIK3C3	0.95478
chr12	rs66838921	20975801	C	G	2.45233e-01	6.41624e-02	1.40864e-04	9.68539e-01	[SLCO1B3,RP11-545J16.1]	0.96709
chr4	rs12503881	88514082	A	G	1.01251e-01	2.66491e-02	1.40888e-04	2.54563e-01	SPARCL1--[]--DSPP	0.86764
chr5	rs11371855	39543217	D	I	-8.53762e-02	2.24218e-02	1.40940e-04	3.65573e-01	DAB2---[]	0.96951
chr7	rs12531228	12850998	A	C	-1.06696e-01	2.81137e-02	1.41036e-04	8.36239e-01	ARL4A---[]	0.99095
chr17	rs28618326	47431096	C	T	8.14826e-02	2.14132e-02	1.41089e-04	5.15889e-01	[ZNF652]	0.98952
chr19	rs111426488	6437572	A	G	-3.54312e-01	9.26841e-02	1.41214e-04	1.63757e-02	SLC25A41-[]-SLC25A23	0.92917
chr10	rs11238796	44487567	C	T	-1.30020e-01	3.40891e-02	1.41364e-04	1.15411e-01	ZNF32---[]---C10orf142	0.98508
chr11	rs186277689	17188968	A	G	4.42079e-01	1.15956e-01	1.41422e-04	9.88976e-01	[PIK3C2A]	0.89459
chr18	rs786019	14971178	C	T	-9.62179e-02	2.52573e-02	1.41425e-04	2.38157e-01	ANKRD30B---[]	0.94416
chr8	rs774469	82723869	C	T	8.13488e-02	2.13936e-02	1.41515e-04	4.14627e-01	[SNX16]	0.99985
chr13	rs375461755	104937751	D	I	1.04496e-01	2.75220e-02	0.000141552	2.19600e-01	[]	0.83348
chr13	rs34164708	111097050	A	C	2.35193e-01	6.24468e-02	1.41817e-04	2.72568e-02	[COL4A2]	0.97995
chr18	rs1685060	26359723	C	T	9.79048e-02	2.57030e-02	1.42063e-04	7.67759e-01	CDH2---[]	0.97672
chr1	rs115716416	49721298	C	T	-4.27987e-01	1.12329e-01	1.42286e-04	1.12697e-02	[AGBL4]	0.88964
chr18	rs356921	26344085	A	G	-9.71566e-02	2.55116e-02	1.42415e-04	2.37595e-01	CDH2---[]	0.97901
chr8	rs35723706	82719187	D	I	-8.14827e-02	2.14382e-02	1.42458e-04	5.86352e-01	[SNX16]	0.99657
chr8	rs2600604	82720700	A	G	-8.14044e-02	2.14197e-02	1.42687e-04	5.85535e-01	[SNX16]	0.99680
chr8	rs113955201	58447810	D	I	-8.30649e-02	2.18404e-02	1.42731e-04	4.32291e-01	IMPAD1---[]---FAM110B	0.94832
chr13	rs6490311	29150759	A	G	-8.14219e-02	2.14181e-02	1.42798e-04	5.25972e-01	FLT1--[]--POMP	0.97707
chr19	rs112912665	6436892	C	T	-3.30736e-01	8.65723e-02	1.42808e-04	1.82492e-02	SLC25A41-[]-SLC25A23	0.95035
chr12	rs147593272	63547070	C	T	3.31017e-01	8.67259e-02	1.42951e-04	9.80726e-01	AVPR1A-[]---DPY19L2	0.89611
chr18	rs11663985	38671673	A	T	9.80701e-02	2.57601e-02	1.43008e-04	7.65156e-01	[]---PIK3C3	0.97517
chr18	rs242512	26344633	A	C	-9.71162e-02	2.55097e-02	1.43167e-04	2.37556e-01	CDH2---[]	0.97919
chr1	rs61830286	237917004	G	T	2.35072e-01	6.24224e-02	1.43241e-04	2.77844e-02	[RYR2]	0.98191
chr21	rs35924405	21595078	C	T	4.52161e-01	1.18647e-01	1.43242e-04	9.89904e-01	[]---NCAM2	0.95333
chr9	rs78298678	139243226	C	T	-2.37111e-01	6.21055e-02	1.43242e-04	3.73410e-02	[GPSM1]	0.90446
chr19	rs71309621:GCAAGAC	17374507	D	I	8.21623e-02	2.16059e-02	0.000143265	5.79118e-01	[USHBP1]	0.97298
chr8	rs59909262	142034892	A	G	3.06146e-01	8.02434e-02	1.43307e-04	9.78236e-01	PTK2--[]---DENND3	0.82057
chr10	rs79772225	95146240	G	T	-1.86284e-01	4.93239e-02	1.43348e-04	9.48881e-01	[MYOF]	0.87131
chr8	rs6987544	82714338	A	T	8.15050e-02	2.14528e-02	1.43354e-04	4.13706e-01	[SNX16]	0.99517
chr10	rs12359076	44569041	A	G	1.29967e-01	3.41109e-02	1.43640e-04	8.84472e-01	ZNF32---[]---C10orf142	0.98640
chr9	rs59257707	139300484	C	T	-2.26371e-01	5.93208e-02	1.44006e-04	3.60134e-02	[SDCCAG3]	0.99314
chr18	rs117985044	24528802	A	C	3.91986e-01	1.02782e-01	1.44049e-04	9.86700e-01	[CHST9]	0.94148
chr7	rs10950419	12848682	A	T	-1.06008e-01	2.79706e-02	1.44084e-04	8.34603e-01	ARL4A---[]	0.99189
chr2	rs201370614	120331823	D	I	-2.08347e-01	5.52779e-02	1.44206e-04	9.64304e-01	[CFAP221]	0.98634
chr10	rs2095868	130242923	C	T	8.18864e-02	2.15615e-02	1.44333e-04	4.22007e-01	MKI67---[]	0.98271
chr17	rs28483960	47432879	C	T	-8.13251e-02	2.14039e-02	1.44371e-04	4.84396e-01	[ZNF652]	0.99054
chr10	rs117624587	73541692	G	T	3.48243e-01	9.30658e-02	1.44473e-04	1.37448e-02	C10orf54-[]--CDH23	0.86371
chr7	rs12538097	12840867	C	T	1.07788e-01	2.84496e-02	1.44572e-04	1.58692e-01	ARL4A---[]	0.99120
chr16	rs12325398	5361267	A	G	-1.01016e-01	2.65470e-02	1.44603e-04	2.08462e-01	EEF2KMT---[]---RBFOX1	0.98804
chr17	rs12947558	6885067	C	T	-1.03250e-01	2.72222e-02	1.44623e-04	7.46267e-01	TEKT1---[]--ALOX12	0.88708
chr8	rs2600607	82735225	A	G	-8.13127e-02	2.14153e-02	1.44719e-04	5.85188e-01	[SNX16]	0.99783
chr5	rs377072656:ATATT	108238602	D	I	-1.50147e-01	3.94081e-02	1.44722e-04	8.65532e-02	[FER]	0.95311
chr1	rs6670609	237918506	A	T	-2.29090e-01	6.08698e-02	1.44927e-04	9.71035e-01	[RYR2]	0.99356
chr21	rs1888477	40297536	C	T	1.11757e-01	2.93649e-02	1.45075e-04	8.40857e-01	ETS2---[]---PSMG1	0.99600
chr8	rs2668133	138904572	A	G	1.59367e-01	4.18252e-02	1.45087e-04	9.27728e-01	[]---FAM135B	0.99204
chr8	rs774475	82727201	C	T	-8.12244e-02	2.13958e-02	1.45109e-04	5.85393e-01	[SNX16]	0.99974
chr18	rs9635990	26325095	A	T	9.74862e-02	2.56295e-02	1.45128e-04	7.63561e-01	CDH2---[]	0.97298
chr18	rs4581791	38695982	A	G	-9.64115e-02	2.53502e-02	1.45224e-04	2.35119e-01	[]---PIK3C3	0.99495
chr18	rs34866940	26332088	D	I	-9.80535e-02	2.57794e-02	1.45257e-04	2.32643e-01	CDH2---[]	0.97443
chr13	rs10566715	113537434	D	I	2.64871e-01	7.05522e-02	1.45319e-04	2.15738e-02	[ATP11A]	0.93303
chr8	rs7011481	82699121	C	G	-8.23306e-02	2.16713e-02	1.45452e-04	4.08839e-01	CHMP4C--[]--SNX16	0.99391
chr3	rs4686733	185830514	A	G	-1.69377e-01	4.44494e-02	1.45508e-04	6.33375e-02	ETV5-[]--DGKG	0.99131
chr17	rs62076398	47364795	C	T	-8.10890e-02	2.13567e-02	1.45897e-04	4.87292e-01	PHOSPHO1--[]-ZNF652	0.99258
chr8	rs6473302	82697325	C	T	8.23496e-02	2.16830e-02	1.46145e-04	5.91208e-01	CHMP4C--[]--SNX16	0.99308
chr22	rs131359	23860874	A	G	1.18679e-01	3.11910e-02	0.000146168	8.59634e-01	BCR---[]--IGLL1	0.97457
chr5	rs58819095	146517299	C	T	-1.02347e-01	2.69203e-02	1.46178e-04	2.33835e-01	PPP2R2B--[]--STK32A	0.93113
chr9	rs7047319	80757910	C	T	2.02034e-01	5.36505e-02	1.46565e-04	3.76739e-02	GNAQ---[]--CEP78	0.98492
chr8	rs13275799	82687560	C	T	8.57306e-02	2.26118e-02	1.46667e-04	3.17919e-01	CHMP4C--[]--SNX16	0.99238
chr18	rs201336353	26330234	D	I	9.80422e-02	2.57928e-02	1.46682e-04	7.67481e-01	CDH2---[]	0.97300
chr9	rs141307916:TTTATTA	12161188	D	I	-2.01700e-01	5.29366e-02	1.46814e-04	5.27341e-02	[]---TYRP1	0.86194
chr9	rs28556700	139245525	A	C	-2.35687e-01	6.18359e-02	1.46943e-04	3.65670e-02	[GPSM1]	0.92010
chr11	rs546252	126527263	A	G	9.84455e-02	2.59052e-02	1.47102e-04	7.57094e-01	[KIRREL3]	0.95018
chr18	rs12457641	30337905	C	T	-9.87958e-02	2.60108e-02	1.47349e-04	3.03206e-01	[KLHL14]	0.80051
chr12	rs12580593	82558553	A	G	-8.18055e-02	2.15728e-02	1.47406e-04	6.01742e-01	PPFIA2---[]---CCDC59	0.99418
chr8	rs200562889	68348622	D	I	1.03847e-01	2.73237e-02	1.47432e-04	7.92627e-01	[CPA6]	0.94362
chr20	rs6040275	1151029	A	G	-1.88064e-01	4.99008e-02	1.47433e-04	9.49636e-01	PSMF1-[]--TMEM74B	0.93195
chr11	rs4414207	8370644	C	T	1.51017e-01	3.96876e-02	1.47598e-04	9.17786e-01	LMO1--[]--STK33	0.99045
chr11	rs7930847	8372848	A	G	-1.51971e-01	3.99375e-02	1.47631e-04	8.11327e-02	LMO1--[]--STK33	0.99476
chr18	rs356916	26341191	G	T	-9.72147e-02	2.55870e-02	1.47651e-04	2.36914e-01	CDH2---[]	0.97569
chr5	rs57144657	101864035	A	T	-2.70237e-01	7.09406e-02	0.000147654	2.53052e-02	SLCO6A1--[]---PAM	0.99299
chr5	rs12187127	39537147	G	T	9.85379e-02	2.59346e-02	1.47714e-04	7.77635e-01	DAB2---[]	0.98780
chr18	rs9956378	38668270	A	C	9.82237e-02	2.58552e-02	1.47727e-04	7.65557e-01	[]---PIK3C3	0.96719
chr3	rs11926164	24224841	C	T	8.99593e-02	2.37476e-02	1.47763e-04	2.67600e-01	[THRB]	0.99228
chr20	rs6040276	1151038	A	G	-1.88035e-01	4.99028e-02	1.47875e-04	9.49652e-01	PSMF1-[]--TMEM74B	0.93207
chr3	rs28378222	69836431	A	G	-8.42209e-02	2.21945e-02	1.47880e-04	4.27697e-01	[MITF]	0.92871
chr1	rs11211018	39064280	A	G	-8.48904e-02	2.23762e-02	1.48081e-04	4.52795e-01	POU3F1---[]---RRAGC	0.91006
chr18	rs786020	14970118	A	G	9.58199e-02	2.52285e-02	1.48098e-04	7.60607e-01	ANKRD30B---[]	0.94705
chr12	rs73409804	110232644	A	G	1.50251e-01	3.94976e-02	1.48357e-04	9.15889e-01	[TRPV4]	0.97501
chr8	rs7835201	82698019	A	T	8.22160e-02	2.16698e-02	1.48430e-04	5.91112e-01	CHMP4C--[]--SNX16	0.99424
chr13	rs1278765	113534043	C	T	-2.79281e-01	7.45853e-02	1.48532e-04	9.81405e-01	[ATP11A]	0.97832
chr8	rs7846264	82694974	C	T	8.21969e-02	2.16661e-02	1.48576e-04	5.90937e-01	CHMP4C--[]--SNX16	0.99439
chr8	rs7835042	82697896	A	G	8.21983e-02	2.16701e-02	1.48952e-04	5.91095e-01	CHMP4C--[]--SNX16	0.99422
chr5	rs2910942	39513365	C	G	-8.32695e-02	2.19526e-02	1.49415e-04	3.74311e-01	DAB2--[]	0.98937
chr17	rs1124881	47353487	G	T	8.07134e-02	2.12911e-02	1.49586e-04	5.25117e-01	PHOSPHO1--[]--ZNF652	0.99543
chr17	rs35059046	25728139	D	I	-1.53665e-01	4.04196e-02	1.49619e-04	8.33291e-02	WSB1--[]--KSR1	0.96527
chr5	rs469402	3132692	A	G	-1.53408e-01	4.06886e-02	1.49695e-04	9.31090e-01	C5orf38---[]---IRX1	0.99594
chr5	rs9324729	151845109	A	G	1.27750e-01	3.36199e-02	1.49845e-04	8.82908e-01	NMUR2--[]	0.98228
chr8	rs6473304	82702235	C	T	-8.21711e-02	2.16735e-02	1.50070e-04	4.08730e-01	CHMP4C--[]-SNX16	0.99271
chr11	rs563655694	132339731	C	G	-1.58820e-01	4.21255e-02	1.50373e-04	9.19395e-01	[OPCML]	0.87639
chr2	rs7593817	8022188	A	G	-8.27940e-02	2.18393e-02	1.50468e-04	3.94796e-01	RNF144A---[]---ID2	0.96694
chr3	rs148341383	187191947	C	G	2.31731e-01	6.17353e-02	1.50512e-04	2.80850e-02	RTP4---[]---SST	0.98566
chr21	rs57793481	40298657	G	T	1.11875e-01	2.94696e-02	1.50746e-04	8.41745e-01	ETS2---[]---PSMG1	0.99221
chr5	rs576681209	39533581	D	I	-9.92885e-02	2.61696e-02	1.51040e-04	2.18815e-01	DAB2---[]	0.98037
chr5	rs3909466	39512377	C	T	-8.32098e-02	2.19532e-02	1.51126e-04	3.74251e-01	DAB2--[]	0.98848
chr2	rs12692346	8019444	G	T	-8.28976e-02	2.18740e-02	1.51163e-04	4.03444e-01	RNF144A---[]---ID2	0.96176
chr8	rs1470786	82742288	C	G	8.10728e-02	2.14130e-02	1.51166e-04	4.14567e-01	[SNX16]	0.99847
chr8	rs2600600	82719822	A	G	8.10695e-02	2.14122e-02	1.51181e-04	4.14547e-01	[SNX16]	0.99808
chr3	rs940091	187199462	A	G	2.26044e-01	6.02267e-02	1.51415e-04	2.95245e-02	RTP4---[]---SST	0.99349
chr3	rs2687930	187197139	C	T	2.26226e-01	6.02765e-02	1.51482e-04	2.95171e-02	RTP4---[]---SST	0.99098
chr4	rs17074692	184291882	A	G	8.83346e-02	2.33538e-02	1.51518e-04	2.85632e-01	CLDN24--[]--CDKN2AIP	0.98526
chr8	rs59128379	82742959	A	G	8.10691e-02	2.14155e-02	1.51543e-04	4.14532e-01	[SNX16]	0.99835
chr17	rs1038024	25725605	A	G	1.53662e-01	4.04564e-02	1.51752e-04	9.16616e-01	WSB1--[]--KSR1	0.95947
chr3	rs34804779	187198821	D	I	2.26029e-01	6.02342e-02	1.51861e-04	2.95281e-02	RTP4---[]---SST	0.99278
chr18	rs3053127	26336309	D	I	9.77604e-02	2.57772e-02	1.51862e-04	7.67651e-01	CDH2---[]	0.97451
chr9	9:80803076:AAAAC_AAAACAAACAAAC	80803076	D	I	2.24373e-01	5.98129e-02	1.51892e-04	3.01454e-02	GNAQ---[]--CEP78	0.97450
chr8	rs6987463	82714022	C	G	-8.12083e-02	2.14585e-02	1.52203e-04	5.86443e-01	[SNX16]	0.99508
chr5	rs368285855	102007787	C	T	2.69916e-01	7.09988e-02	0.000152218	9.73556e-01	SLCO6A1---[]---PAM	0.95080
chr13	rs7989511	113551439	A	G	2.72935e-01	7.29658e-02	1.52272e-04	2.03484e-02	ATP11A-[]--MCF2L	0.92559
chr12	rs12822156	82558873	G	T	-8.16230e-02	2.15710e-02	1.52334e-04	6.01968e-01	PPFIA2---[]---CCDC59	0.99420
chr3	rs145404333	187191869	D	I	-2.27642e-01	6.06822e-02	1.52346e-04	9.70845e-01	RTP4---[]---SST	0.98388
chr3	rs28613540	69836610	C	T	8.40256e-02	2.21877e-02	1.52505e-04	5.72282e-01	[MITF]	0.92915
chr8	rs7841431	82714920	A	T	-8.12710e-02	2.14779e-02	1.52515e-04	5.86551e-01	[SNX16]	0.99328
chr18	rs1685057	26360528	A	C	-9.65882e-02	2.54777e-02	1.52643e-04	2.37275e-01	CDH2---[]	0.97798
chr7	rs1603449	146913706	C	G	-9.18987e-02	2.42471e-02	1.52657e-04	2.66829e-01	[CNTNAP2]	0.98767
chr8	rs57716995	13963420	C	T	-1.43413e-01	3.80598e-02	1.52711e-04	9.15777e-01	[SGCZ]	0.94237
chr18	rs356845	26309834	C	T	-9.74560e-02	2.57091e-02	1.52895e-04	2.36586e-01	CDH2---[]	0.96811
chr18	rs1692491	26344393	C	T	-9.68446e-02	2.55490e-02	1.52994e-04	2.37002e-01	CDH2---[]	0.97843
chr10	rs150579085	19321516	A	C	-3.19510e-01	8.40574e-02	1.53070e-04	1.98169e-02	ARL5B---[]--MALRD1	0.95725
chr7	rs1981701	31089060	A	G	-8.37708e-02	2.21348e-02	1.53091e-04	5.10692e-01	GHRHR--[]-ADCYAP1R1	0.88339
chr8	rs1021329	82736926	A	G	8.09798e-02	2.14071e-02	1.53190e-04	4.14534e-01	[SNX16]	0.99879
chr4	rs6815393	184292040	C	T	8.84638e-02	2.34062e-02	1.53321e-04	2.85530e-01	CLDN24--[]--CDKN2AIP	0.98174
chr17	rs5820757	47417942	D	I	-8.18384e-02	2.16263e-02	1.53343e-04	5.05353e-01	[ZNF652]	0.96636
chr3	rs189437724	187187750	G	T	-2.26334e-01	6.03536e-02	1.53392e-04	9.70388e-01	RTP4--[]---SST	0.98102
chr8	rs139128552	82703856	D	I	-8.20612e-02	2.16759e-02	1.53428e-04	4.08550e-01	CHMP4C--[]-SNX16	0.99182
chr1	rs78174226	229254892	C	T	2.21438e-01	5.82863e-02	1.53478e-04	9.59730e-01	RHOU---[]---TMEM78	0.87292
chr7	rs60587936	31096954	A	C	-8.35874e-02	2.20872e-02	1.53605e-04	4.72227e-01	[ADCYAP1R1]	0.93437
chr8	rs7826141	82673423	G	T	8.55714e-02	2.26408e-02	1.53888e-04	3.18740e-01	CHMP4C-[]--SNX16	0.98756
chr4	rs76777079	94816290	C	T	-2.01958e-01	5.31787e-02	1.53931e-04	4.76694e-02	ATOH1--[]---SMARCAD1	0.95739
chr17	rs35010850	47446973	D	I	-8.10488e-02	2.14217e-02	1.53977e-04	4.87623e-01	ZNF652-[]--PHB	0.98942
chr13	rs7985702	113537267	C	T	2.76780e-01	7.40770e-02	1.54026e-04	1.90008e-02	[ATP11A]	0.97199
chr1	rs61830284	237908253	C	T	2.31399e-01	6.17379e-02	1.54064e-04	2.81240e-02	[RYR2]	0.99426
chr6	rs3761983	21781146	A	G	-2.11424e-01	5.56836e-02	1.54144e-04	4.20830e-02	SOX4---[]---PRL	0.95099
chr3	rs73197833	189492659	C	T	-2.15868e-01	5.74891e-02	1.54290e-04	9.58731e-01	[TP63]	0.80263
chr8	rs2895726	82703302	C	G	8.20542e-02	2.16836e-02	1.54453e-04	5.91514e-01	CHMP4C--[]-SNX16	0.99165
chr3	rs34493631	187198252	D	I	-2.28067e-01	6.08512e-02	1.54488e-04	9.71085e-01	RTP4---[]---SST	0.99106
chr18	rs145541696	26332639	D	I	9.68681e-02	2.55759e-02	1.54875e-04	7.61942e-01	CDH2---[]	0.97323
chr8	rs1463258	82737771	A	G	8.09757e-02	2.14216e-02	1.54903e-04	4.14222e-01	[SNX16]	0.99816
chr21	rs62215719	25889317	A	G	8.18928e-02	2.16684e-02	1.55030e-04	3.89448e-01	[]	0.98912
chr5	rs4099269	39512092	A	G	9.90680e-02	2.61585e-02	1.55146e-04	7.80288e-01	DAB2--[]	0.96834
chr8	rs6996253	121064872	G	T	-3.10461e-01	8.17165e-02	1.55263e-04	1.93194e-02	DEPTOR-[]--COL14A1	0.98822
chr3	rs7648607	69836936	A	C	-8.39705e-02	2.21997e-02	1.55305e-04	4.27415e-01	[MITF]	0.92802
chr9	rs3812580	139301960	A	G	2.25024e-01	5.92606e-02	1.55321e-04	9.63930e-01	[SDCCAG3]	0.99110
chr22	rs5845010:TAAAAAAA	33005631	D	I	8.61397e-02	2.28070e-02	1.55337e-04	3.05175e-01	[SYN3]	0.98204
chr6	rs7757846	139647006	A	G	8.86066e-02	2.34460e-02	1.55432e-04	4.13275e-01	TXLNB--[]--CITED2	0.91034
chr4	rs2304800:T	120720465	A	T	-1.15118e-01	3.03824e-02	1.55667e-04	1.45471e-01	PDE5A---[]---MAD2L1	0.98381
chr3	rs7624495	103261054	C	T	-9.09165e-02	2.40208e-02	0.000155675	2.83348e-01	[]	0.98258
chr5	rs12517063	30020977	C	T	9.16122e-02	2.42051e-02	1.55823e-04	7.24051e-01	[]	0.95329
chr11	rs11041692	1911115	C	T	1.42189e-01	3.77835e-02	1.55881e-04	8.31899e-02	[LSP1,C11orf89]	0.97433
chr21	rs573966668	40296419	D	I	-1.13807e-01	3.00443e-02	1.55948e-04	1.53650e-01	ETS2--[]---PSMG1	0.98197
chr18	rs72971863	73088952	A	G	2.12194e-01	5.59191e-02	1.56099e-04	9.59671e-01	TSHZ1--[]--SMIM21	0.99309
chr8	rs7835251	82697768	A	G	-8.19457e-02	2.16703e-02	1.56114e-04	4.10146e-01	CHMP4C--[]--SNX16	0.99348
chr10	rs80054942	122093895	C	T	-1.20500e-01	3.18083e-02	1.56141e-04	1.38607e-01	SEC23IP---[]---PLPP4	0.95903
chr8	rs7842902	137121734	A	G	1.07111e-01	2.84075e-02	1.56231e-04	1.67156e-01	KHDRBS3---[]	0.97413
chr3	rs55921103	69810294	G	T	8.51984e-02	2.25277e-02	1.56305e-04	6.30209e-01	[MITF]	0.96871
chr18	rs34935693	38681439	D	I	-1.05200e-01	2.77883e-02	1.56508e-04	1.94958e-01	[]---PIK3C3	0.95560
chr17	rs1382051	25731890	A	G	1.53256e-01	4.04321e-02	1.56525e-04	9.16692e-01	WSB1--[]--KSR1	0.96275
chr5	rs71604737	57576559	D	I	-9.98262e-02	2.63733e-02	1.56539e-04	2.16112e-01	ACTBL2---[]---PLK2	0.95864
chr5	rs17472459	39540821	C	T	-9.81935e-02	2.59433e-02	1.56601e-04	2.22491e-01	DAB2---[]	0.98647
chr8	rs6559172	693060	C	G	-9.03491e-02	2.39370e-02	1.56800e-04	6.92851e-01	ERICH1--[]---DLGAP2	0.89841
chr18	rs17056916	73086597	A	C	-2.11720e-01	5.58110e-02	1.56834e-04	4.03645e-02	TSHZ1--[]--SMIM21	0.99643
chr5	rs1276221	30933213	C	T	9.51186e-02	2.51432e-02	1.56966e-04	7.19016e-01	[]---CDH6	0.92401
chr2	rs1376624	187771135	C	T	-9.22459e-02	2.44510e-02	1.57037e-04	7.45386e-01	ZSWIM2--[]---CALCRL	0.97624
chr17	rs9916163	25732220	A	G	-1.53251e-01	4.04412e-02	1.57144e-04	8.32962e-02	WSB1--[]--KSR1	0.96229
chr18	rs140005946	30362345	D	I	1.21241e-01	3.20200e-02	1.57270e-04	8.59318e-01	KLHL14-[]---CCDC178	0.92702
chr1	rs1890158	246687278	A	G	9.09435e-02	2.41070e-02	1.57431e-04	2.68489e-01	SMYD3--[]--TFB2M	0.97147
chr12	rs57841647	82557749	A	G	-8.20232e-02	2.17240e-02	1.57443e-04	6.03911e-01	PPFIA2---[]---CCDC59	0.98226
chr11	rs12801888	2795632	C	T	1.08034e-01	2.85492e-02	1.57920e-04	8.28064e-01	[KCNQ1]	0.97397
chr4	rs6532012	88520379	A	C	-1.02457e-01	2.71728e-02	1.58030e-04	7.54886e-01	SPARCL1--[]-DSPP	0.87793
chr1	rs12750627	245471589	C	T	-1.83121e-01	4.83158e-02	1.58057e-04	5.84598e-02	[KIF26B]	0.93339
chr7	rs77773259	7781560	D	I	1.03571e-01	2.73733e-02	1.58086e-04	8.10989e-01	[UMAD1]	0.98625
chr5	rs12186946	30017102	C	T	-9.21165e-02	2.43631e-02	1.58255e-04	2.75721e-01	[]	0.94235
chr4	rs394358	27692093	C	T	-1.02857e-01	2.72935e-02	1.58278e-04	8.03855e-01	STIM2---[]	0.91542
chr2	rs115907735	120335767	A	C	-2.08333e-01	5.56098e-02	1.58440e-04	9.64561e-01	[CFAP221]	0.98161
chr12	rs57601380	82557760	A	G	-8.20117e-02	2.17303e-02	1.58479e-04	6.04089e-01	PPFIA2---[]---CCDC59	0.98171
chr8	rs2400539	82759714	A	G	-8.11017e-02	2.14880e-02	1.58562e-04	5.86367e-01	SNX16-[]	0.99427
chr1	rs2253074	237929722	G	T	2.13659e-01	5.70614e-02	1.58971e-04	3.35386e-02	[RYR2]	0.98987
chr18	rs6507393	38678803	C	T	-9.69875e-02	2.56534e-02	1.58990e-04	2.34687e-01	[]---PIK3C3	0.98297
chr5	rs1009406	30018035	A	G	-9.22185e-02	2.43986e-02	1.59101e-04	2.74337e-01	[]	0.94212
chr21	rs5843937	40296630	D	I	2.02881e-01	5.35280e-02	1.59134e-04	9.55923e-01	ETS2--[]---PSMG1	0.99153
chr9	rs113334259	8079654	A	G	-1.76980e-01	4.71706e-02	1.59296e-04	9.46293e-01	TMEM261---[]---PTPRD	0.94368
chr13	rs1927520	27449015	A	G	1.09253e-01	2.88871e-02	1.59473e-04	8.34598e-01	GPR12---[]---USP12	0.99595
chr8	rs17758864	135211459	C	T	1.72576e-01	4.59969e-02	1.59501e-04	5.95931e-02	ST3GAL1---[]---ZFAT	0.92635
chr12	rs34950222	57602408	C	G	-4.56424e-01	1.20652e-01	1.59568e-04	1.02933e-02	[LRP1]	0.93329
chr7	rs146338821	12851504	D	I	1.05647e-01	2.80634e-02	1.59651e-04	1.64289e-01	ARL4A---[]	0.99136
chr5	rs9324730	151845177	A	C	-1.27298e-01	3.36427e-02	1.59754e-04	1.17192e-01	NMUR2--[]	0.98066
chr18	rs58349668	13206181	D	I	-3.36281e-01	9.05104e-02	1.59813e-04	9.87086e-01	CEP192--[]--LDLRAD4	0.92369
chr17	rs55782636	80339901	A	G	-9.15987e-02	2.43119e-02	1.60306e-04	7.39964e-01	UTS2R-[]-OGFOD3	0.97637
chr8	rs9774650	82682571	C	T	-8.53814e-02	2.26515e-02	1.60309e-04	6.82448e-01	CHMP4C--[]--SNX16	0.99030
chr8	rs9772917	82682572	A	G	-8.53720e-02	2.26511e-02	1.60539e-04	6.82445e-01	CHMP4C--[]--SNX16	0.99033
chr14	rs68109559	62549256	C	T	8.63420e-02	2.29118e-02	1.60701e-04	3.05539e-01	[SYT16]	0.99069
chr5	rs72748584	30021694	C	G	-9.13168e-02	2.41770e-02	1.60785e-04	2.76026e-01	[]	0.95509
chr3	rs1824212	21650648	G	T	-7.94200e-02	2.10526e-02	1.60908e-04	4.95572e-01	[ZNF385D]	0.99922
chr18	rs8099426	14972966	A	T	-9.52534e-02	2.52175e-02	1.60982e-04	2.39547e-01	ANKRD30B---[]	0.94533
chr8	rs5892775	82696648	D	I	-8.17649e-02	2.16667e-02	1.61022e-04	4.10297e-01	CHMP4C--[]--SNX16	0.99333
chr13	rs10637652	29150826	D	I	-8.09429e-02	2.14616e-02	1.61159e-04	5.25830e-01	FLT1--[]--POMP	0.97357
chr20	rs142934720	37337023	A	G	-8.49256e-02	2.25008e-02	1.61199e-04	3.73866e-01	ARHGAP40--[]--SLC32A1	0.93896
chr4	rs4862172	184295900	G	T	8.85506e-02	2.35108e-02	1.61552e-04	2.79439e-01	CLDN24--[]--CDKN2AIP	0.98292
chr5	rs574105458	63673653	D	I	-8.73813e-02	2.31930e-02	0.000161711	6.69354e-01	RNF180-[]---RGS7BP	0.92690
chr12	rs2417949	20959196	C	T	2.36085e-01	6.23432e-02	1.61738e-04	9.66133e-01	SLCO1C1--[]-SLCO1B3	0.92606
chr17	rs57345398	47357450	C	G	-8.02807e-02	2.12867e-02	1.61821e-04	4.74384e-01	PHOSPHO1--[]--ZNF652	0.99654
chr5	rs36077092	133131314	D	I	-7.93245e-02	2.10324e-02	1.61824e-04	4.70248e-01	FSTL4---[]---C5orf15	0.99653
chr18	rs8097376	38676282	C	T	9.69098e-02	2.56628e-02	1.61831e-04	7.65000e-01	[]---PIK3C3	0.98256
chr5	rs732652	133131712	C	G	7.93851e-02	2.10498e-02	1.61978e-04	5.30554e-01	FSTL4---[]---C5orf15	0.99434
chr17	rs2107634	47356100	A	G	8.02592e-02	2.12836e-02	1.62125e-04	5.25549e-01	PHOSPHO1--[]--ZNF652	0.99645
chr14	rs58046043	58114740	C	T	-1.00656e-01	2.67532e-02	1.62160e-04	8.01282e-01	[SLC35F4]	0.96000
chr17	rs311736	6878871	A	C	9.33188e-02	2.47735e-02	1.62187e-04	3.42605e-01	TEKT1---[]--ALOX12	0.87809
chr8	rs139592282	58467210	D	I	2.06583e-01	5.45841e-02	1.62204e-04	9.54196e-01	IMPAD1---[]---FAM110B	0.93206
chr16	rs7196563	7333408	C	T	1.55252e-01	4.10484e-02	1.62359e-04	9.23133e-01	[RBFOX1]	0.97600
chr17	rs4794034	47358560	C	G	-8.02873e-02	2.12944e-02	1.62509e-04	4.74366e-01	PHOSPHO1--[]--ZNF652	0.99617
chr22	rs915584	23854882	A	G	1.14742e-01	3.03705e-02	0.000162632	8.55648e-01	BCR---[]--IGLL1	0.99730
chr8	rs58117037	82748183	C	T	8.06992e-02	2.14182e-02	1.62759e-04	4.14695e-01	[SNX16]	0.99840
chr12	rs12578214	82558606	C	T	8.11844e-02	2.15493e-02	1.62827e-04	3.98748e-01	PPFIA2---[]---CCDC59	0.99452
chr15	rs1372366	58191210	C	T	-8.14940e-02	2.16131e-02	1.62884e-04	4.25100e-01	POLR2M---[]--ALDH1A2	0.97881
chr8	rs7008528	82710520	G	T	8.09096e-02	2.14768e-02	1.63070e-04	4.13879e-01	CHMP4C--[]-SNX16	0.99268
chr2	rs76107300	120331607	C	G	2.06153e-01	5.51341e-02	1.63084e-04	3.58110e-02	[CFAP221]	0.98816
chr13	rs1999036	27452784	G	T	-1.09404e-01	2.89702e-02	1.63110e-04	1.65638e-01	GPR12---[]---USP12	0.99273
chr8	rs902110	82708819	A	G	8.09241e-02	2.14821e-02	1.63243e-04	4.14112e-01	CHMP4C--[]-SNX16	0.99262
chr2	rs7565594	229245451	A	T	-2.02349e-01	5.34918e-02	1.63257e-04	4.55800e-02	SPHKAP---[]---PID1	0.92900
chr18	rs356833	26323525	A	G	-9.66130e-02	2.55978e-02	1.63292e-04	2.37838e-01	CDH2---[]	0.97218
chr12	rs4397927	82560198	C	T	-8.14323e-02	2.16197e-02	1.63341e-04	6.02651e-01	PPFIA2---[]---CCDC59	0.99014
chr2	rs11123563	3683091	C	T	1.13780e-01	3.02748e-02	1.63349e-04	1.44158e-01	[COLEC11]	0.92543
chr12	rs4465436	82560191	A	G	-8.14332e-02	2.16201e-02	1.63355e-04	6.02649e-01	PPFIA2---[]---CCDC59	0.99013
chr10	rs184211192	29609068	G	T	4.72573e-01	1.25134e-01	1.63469e-04	9.89428e-01	LYZL1-[]---SVIL	0.81019
chr10	rs7080494	94846093	A	G	-7.90530e-02	2.09784e-02	1.63544e-04	4.99849e-01	CYP26A1-[]---MYOF	0.99828
chr2	rs114120233	120335383	A	G	-2.05804e-01	5.50516e-02	1.63568e-04	9.64165e-01	[CFAP221]	0.99065
chr12	rs12816598	82558917	A	C	-8.12669e-02	2.15783e-02	1.63632e-04	6.01269e-01	PPFIA2---[]---CCDC59	0.99332
chr3	rs2683536	24216361	C	G	9.13277e-02	2.42750e-02	1.63678e-04	2.48874e-01	[THRB]	0.99581
chr17	rs11079868	47357969	A	G	8.02405e-02	2.12930e-02	1.63787e-04	5.25536e-01	PHOSPHO1--[]--ZNF652	0.99622
chr7	rs12670977	31089583	C	T	-8.35197e-02	2.21687e-02	1.63987e-04	5.11598e-01	GHRHR--[]-ADCYAP1R1	0.87938
chr3	rs12489504	187200305	A	G	2.24878e-01	6.02308e-02	1.64083e-04	2.95040e-02	RTP4---[]---SST	0.99417
chr21	rs1888478	40297574	C	T	2.01425e-01	5.32567e-02	1.64207e-04	9.55509e-01	ETS2---[]---PSMG1	0.99035
chr2	rs137899355	120337316	A	G	2.05930e-01	5.51004e-02	1.64231e-04	3.57832e-02	[CFAP221]	0.99060
chrX	rs6655002	148015929	C	T	2.19372e-01	5.79931e-02	1.64298e-04	9.56864e-01	[AFF2]	0.85047
chr18	rs5824323	38665459	D	I	-9.76202e-02	2.58771e-02	1.64308e-04	2.35366e-01	[]---PIK3C3	0.96239
chr19	rs4453622	8244049	C	G	9.12502e-02	2.42090e-02	1.64325e-04	6.23606e-01	FBN3--[]--CERS4	0.85989
chr16	rs7201268	25412366	A	G	-3.57951e-01	9.75813e-02	0.000164800	9.35267e-01	ZKSCAN2---[]---HS3ST4	0.95140
chr8	rs4871033	121067459	C	G	-3.08965e-01	8.16465e-02	1.64905e-04	1.93204e-02	DEPTOR-[]--COL14A1	0.99018
chr11	rs7112876	116363370	C	G	-1.66699e-01	4.45269e-02	1.64996e-04	9.43595e-01	CADM1---[]---BUD13	0.97237
chr9	rs72741769	80790704	A	G	2.06165e-01	5.51907e-02	1.65012e-04	3.55024e-02	GNAQ---[]--CEP78	0.98914
chr12	rs11047215	24179722	C	T	-1.94067e-01	5.19149e-02	1.65115e-04	9.59605e-01	SOX5--[]---BCAT1	0.99593
chr21	rs1888476	40297327	C	G	1.11018e-01	2.94215e-02	1.65223e-04	8.41384e-01	ETS2---[]---PSMG1	0.99429
chr14	rs60692671	58114823	A	C	-1.00573e-01	2.67650e-02	1.65297e-04	8.01397e-01	[SLC35F4]	0.95973
chr2	rs17848190	170029800	C	T	1.01077e-01	2.67988e-02	1.65430e-04	8.00495e-01	[LRP2]	0.97943
chr2	rs2075250	170030821	C	T	1.01009e-01	2.67807e-02	1.65437e-04	8.00762e-01	[LRP2]	0.98133
chr9	rs78270318	139245389	A	G	2.34341e-01	6.19662e-02	1.65491e-04	9.63574e-01	[GPSM1]	0.91927
chr17	rs870181	600257	C	T	-8.90217e-02	2.36142e-02	1.65523e-04	2.77441e-01	[VPS53]	0.99812
chr11	rs61908173	132337296	A	C	-1.58029e-01	4.21854e-02	1.65788e-04	9.20119e-01	[OPCML]	0.88060
chr12	rs10841657	20975954	A	G	-2.36965e-01	6.26706e-02	1.65809e-04	3.27112e-02	[SLCO1B3,RP11-545J16.1]	0.97314
chr8	rs6996604	121065112	C	G	3.09072e-01	8.17066e-02	1.65883e-04	9.80700e-01	DEPTOR-[]--COL14A1	0.98913
chr6	rs542240279	23853016	D	I	-8.43473e-02	2.24199e-02	1.65959e-04	6.20019e-01	[]---NRSN1	0.93744
chr3	rs76602523	187192128	A	G	-2.24950e-01	6.02998e-02	1.66197e-04	9.70453e-01	RTP4---[]---SST	0.98729
chr3	rs74712748	187201073	C	G	-2.24292e-01	6.01243e-02	1.66226e-04	9.70349e-01	RTP4---[]---SST	0.99282
chr2	rs116753527	120332467	A	C	2.05990e-01	5.51612e-02	1.66287e-04	3.57920e-02	[CFAP221]	0.98821
chr20	rs6096685	50585578	A	G	1.32083e-01	3.50041e-02	1.66354e-04	8.74959e-01	SALL4---[]---ZFP64	0.87923
chr4	rs58874680	23565305	C	G	1.83045e-01	4.89410e-02	1.66363e-04	4.88077e-02	GBA3---[]---PPARGC1A	0.84163
chr7	rs34809518	12839863	A	G	-1.06912e-01	2.84796e-02	1.66398e-04	8.41780e-01	ARL4A---[]	0.99239
chr22	rs2330512	23855154	C	T	-1.14446e-01	3.03390e-02	0.000166483	1.44557e-01	BCR---[]--IGLL1	0.99815
chr18	rs62096726	51452947	C	G	-9.00813e-02	2.39679e-02	0.000166607	7.35793e-01	DCC---[]---MBD2	0.97907
chr4	rs66708693	102697972	A	G	1.27158e-01	3.39004e-02	1.66640e-04	1.26693e-01	PPP3CA---[]--BANK1	0.89864
chr11	rs4316500	8370323	A	G	1.50176e-01	3.97824e-02	1.66648e-04	9.18619e-01	LMO1--[]--STK33	0.99312
chr17	rs62079513	80338395	C	G	-9.13733e-02	2.43161e-02	1.66831e-04	7.39911e-01	UTS2R-[]--OGFOD3	0.97738
chr14	rs1618626	56421765	A	C	8.06812e-02	2.14346e-02	1.66918e-04	5.48977e-01	KTN1---[]---PELI2	0.97152
chr3	rs202095080	187191870	C	G	-2.24884e-01	6.03010e-02	1.66995e-04	9.70449e-01	RTP4---[]---SST	0.98708
chr5	rs732651	133131473	C	T	7.91973e-02	2.10430e-02	1.67054e-04	5.29980e-01	FSTL4---[]---C5orf15	0.99556
chr6	rs9371018	17764530	C	T	9.18569e-02	2.44365e-02	1.67073e-04	3.08926e-01	[KIF13A]	0.85922
chr19	rs67275884	4207083	D	I	9.49680e-02	2.52753e-02	1.67207e-04	2.78334e-01	[ANKRD24]	0.85047
chr20	rs6084282	3164110	C	T	-2.88505e-01	7.59804e-02	1.67574e-04	1.04998e-01	RP5-1187M17.10-[]-DDRGK1	0.90930
chr18	rs77427334	30976430	A	C	1.91397e-01	5.12121e-02	1.67703e-04	5.35978e-02	[CCDC178]	0.81071
chr2	rs113492676	106617008	C	T	-3.36366e-01	9.07782e-02	1.67752e-04	9.86382e-01	NCK2---[]--C2orf40	0.88326
chr11	rs12577719	42955576	C	G	-1.05255e-01	2.80521e-02	1.67962e-04	8.34739e-01	[]---API5	0.99181
chr13	rs11312093	43556929	D	I	-8.42942e-02	2.24325e-02	1.68073e-04	6.79270e-01	[EPSTI1]	0.99378
chr18	rs9961995	38675372	A	G	-9.70609e-02	2.57685e-02	1.68207e-04	2.33644e-01	[]---PIK3C3	0.97864
chr9	rs78892335	139301235	A	T	2.18852e-01	5.79450e-02	1.68289e-04	9.60533e-01	[SDCCAG3]	0.94861
chrX	rs4828614	150127065	C	T	-1.00354e-01	2.66255e-02	1.68299e-04	1.79832e-01	CD99L2--[]--HMGB3	0.93595
chr9	rs11145769	139265870	A	G	2.25006e-01	5.95753e-02	1.68375e-04	9.63500e-01	[CARD9]	0.97629
chr8	rs113426706	26654235	A	T	2.01249e-01	5.38921e-02	1.68452e-04	4.29127e-02	[ADRA1A]	0.87419
chr19	rs33975731	17372809	D	I	-8.18339e-02	2.17559e-02	0.000168716	4.51848e-01	[USHBP1]	0.94457
chr22	rs1811021	23854964	A	G	-1.14308e-01	3.03305e-02	0.000168814	1.44555e-01	BCR---[]--IGLL1	0.99857
chr12	rs61936005	82560798	A	G	-8.10725e-02	2.15722e-02	1.68905e-04	6.03380e-01	PPFIA2---[]---CCDC59	0.99707
chr11	rs10790197	117501603	C	T	-8.14333e-02	2.16508e-02	1.69176e-04	4.21257e-01	[DSCAML1]	0.98922
chr11	rs73417589	2478867	A	G	1.04352e-01	2.77100e-02	1.69501e-04	8.12979e-01	[KCNQ1]	0.98655
chr18	rs7504457	38698586	C	T	-9.14701e-02	2.43049e-02	1.69552e-04	2.89033e-01	[]---PIK3C3	0.96021
chr5	rs4958163	133130532	C	G	8.15051e-02	2.16702e-02	1.69723e-04	6.11284e-01	FSTL4---[]---C5orf15	0.99595
chr22	rs915583	23854860	G	T	-1.14224e-01	3.03190e-02	0.000169725	1.44565e-01	BCR---[]--IGLL1	0.99908
chr11	rs76392812	84576043	C	T	3.63770e-01	9.84401e-02	1.69823e-04	1.22564e-02	[DLG2]	0.81748
chr8	rs5017296	82692188	C	T	-8.45449e-02	2.25152e-02	1.69834e-04	6.80984e-01	CHMP4C--[]--SNX16	0.99874
chr8	rs2600483	1057323	A	G	3.80075e-01	1.00747e-01	1.69941e-04	9.85382e-01	ERICH1---[]---DLGAP2	0.85199
chr22	rs915582	23854178	C	T	1.14192e-01	3.03152e-02	0.000170120	8.55493e-01	BCR---[]--IGLL1	0.99895
chr22	rs915581	23854177	G	T	1.14194e-01	3.03165e-02	0.000170183	8.55496e-01	BCR---[]--IGLL1	0.99889
chr13	rs9579049	27455477	A	G	1.10651e-01	2.93831e-02	1.70254e-04	8.38399e-01	GPR12---[]---USP12	0.98650
chr8	rs73217932	13969766	A	G	1.36470e-01	3.64601e-02	1.70342e-04	9.88099e-02	[SGCZ]	0.92782
chr5	rs6883132	30019326	A	T	9.15148e-02	2.43232e-02	1.70434e-04	7.24117e-01	[]	0.94464
chr5	rs12514918	156280242	A	G	-2.71455e-01	7.30697e-02	1.70484e-04	9.79862e-01	PPP1R2P3[]--TIMD4	0.88123
chr15	rs8038587	70205973	G	T	3.46042e-01	9.17439e-02	1.70710e-04	9.83396e-01	RPLP1---[]---TLE3	0.94483
chr12	rs12821461	125484202	C	T	-1.64662e-01	4.36830e-02	0.000170753	7.03534e-02	[BRI3BP]	0.88906
chr17	rs374983747	13436227	C	T	-8.86736e-02	2.35819e-02	1.70802e-04	3.54867e-01	[HS3ST3A1]	0.89455
chr21	rs115241856	21603094	A	T	4.36443e-01	1.15833e-01	1.70831e-04	9.89612e-01	[]---NCAM2	0.97232
chr5	rs35331640	39519505	D	I	-9.69002e-02	2.57517e-02	1.70904e-04	2.27246e-01	DAB2--[]	0.98398
chr22	rs73887675	48112554	C	G	4.41331e-01	1.16919e-01	1.70934e-04	9.89118e-01	TBC1D22A---[]---FAM19A5	0.91003
chr5	rs78567064	108235266	A	G	1.46090e-01	3.87704e-02	1.71133e-04	9.12552e-01	[FER]	0.97098
chr12	rs35217167	82561887	A	C	8.09820e-02	2.15667e-02	1.71141e-04	3.97804e-01	PPFIA2---[]---CCDC59	0.99355
chr6	rs78234349	21781377	D	I	-2.09645e-01	5.56002e-02	1.71170e-04	4.28878e-02	SOX4---[]---PRL	0.93531
chr17	rs12948660	47403740	C	G	8.08184e-02	2.15116e-02	1.71355e-04	5.18780e-01	[ZNF652]	0.98564
chr22	rs5996566	23853909	A	C	-1.14120e-01	3.03120e-02	0.000171466	1.44564e-01	BCR---[]--IGLL1	0.99894
chr22	rs5996567	23853965	C	T	-1.14108e-01	3.03094e-02	0.000171505	1.44561e-01	BCR---[]--IGLL1	0.99911
chr18	rs356844	26309944	C	T	-9.66074e-02	2.56804e-02	1.71559e-04	2.37918e-01	CDH2---[]	0.96705
chr12	rs36034062	82561882	C	T	-8.09727e-02	2.15678e-02	1.71561e-04	6.02205e-01	PPFIA2---[]---CCDC59	0.99350
chr21	rs75030724	21568936	C	T	4.38203e-01	1.16319e-01	1.71657e-04	9.89678e-01	[]---NCAM2	0.98100
chr12	rs35434886	82547495	C	T	-8.13838e-02	2.16796e-02	1.71801e-04	6.03869e-01	PPFIA2---[]---CCDC59	0.98752
chr2	rs116681015	120328808	C	T	2.06040e-01	5.52926e-02	1.71848e-04	3.57419e-02	[CFAP221]	0.98191
chr17	rs6505252	25719856	C	T	-1.52963e-01	4.06055e-02	1.71892e-04	8.25608e-02	WSB1--[]--KSR1	0.96557
chr5	rs13170113	39546056	A	G	9.74955e-02	2.59191e-02	1.71940e-04	7.76970e-01	DAB2---[]	0.98615
chr17	rs1319660	25723300	A	G	1.52572e-01	4.05027e-02	1.71949e-04	9.17247e-01	WSB1--[]--KSR1	0.96795
chr8	rs7841443	121067948	A	G	3.08109e-01	8.16492e-02	1.72033e-04	9.80711e-01	DEPTOR-[]--COL14A1	0.99091
chr22	rs915580	23854125	C	G	-1.14064e-01	3.03042e-02	0.000172064	1.44547e-01	BCR---[]--IGLL1	0.99945
chr2	rs140289346	229262441	C	T	1.78347e-01	4.73260e-02	1.72104e-04	9.42706e-01	SPHKAP---[]---PID1	0.96657
chr11	rs12805807	8370111	C	T	-1.49770e-01	3.97612e-02	1.72169e-04	8.12468e-02	LMO1--[]--STK33	0.99580
chr11	rs34161135	8373905	G	T	-1.50943e-01	4.00768e-02	1.72430e-04	8.08055e-02	LMO1--[]--STK33	0.99055
chr4	rs76788886	98431402	G	T	2.82143e-01	7.61047e-02	1.72501e-04	1.78130e-02	[]--STPG2	0.96192
chr15	rs9788755	59488639	C	T	8.28493e-02	2.20807e-02	1.72519e-04	3.58177e-01	[MYO1E]	0.98894
chr8	rs66690099	82732467	D	I	-8.03776e-02	2.14155e-02	1.72531e-04	5.84859e-01	[SNX16]	0.99778
chr18	rs76613127	30349477	A	G	1.14800e-01	3.05076e-02	1.72548e-04	8.50212e-01	[KLHL14]	0.96318
chr22	rs738782	23854533	C	T	1.14045e-01	3.03060e-02	0.000172656	8.55457e-01	BCR---[]--IGLL1	0.99948
chr4	rs67471079	20700857	A	T	1.48711e-01	3.95016e-02	1.72996e-04	9.00375e-01	SLIT2--[]-PACRGL	0.82289
chr5	rs32411	167371951	C	T	1.41365e-01	3.75456e-02	1.73106e-04	9.02940e-01	[TENM2]	0.96471
chr11	rs1844282	42956472	G	T	-1.04895e-01	2.80121e-02	1.73134e-04	8.34220e-01	[]---API5	0.99192
chr2	rs112597789	170036179	A	G	1.00641e-01	2.67674e-02	1.73449e-04	8.01088e-01	[LRP2]	0.98114
chr5	rs2910949	39522481	G	T	8.25017e-02	2.19660e-02	1.73486e-04	6.24830e-01	DAB2--[]	0.99360
chr1	rs17457716	5353639	C	T	-2.33529e-01	6.27854e-02	1.73570e-04	9.71733e-01	AJAP1---[]---NPHP4	0.85459
chr1	rs74627746	50362358	G	T	-3.98059e-01	1.05819e-01	1.73778e-04	1.22782e-02	[AGBL4]	0.90710
chr3	rs78012014	187193248	C	T	2.24176e-01	6.02807e-02	1.74305e-04	2.95628e-02	RTP4---[]---SST	0.98823
chr4	rs17023419	96202558	A	T	8.07705e-02	2.15169e-02	1.74373e-04	5.81947e-01	[UNC5C]	0.99473
chr10	rs28371678	96702552	C	T	-1.79891e-01	4.82610e-02	1.74592e-04	9.50678e-01	[CYP2C9]	0.94256
chr4	rs4425387	96203778	A	G	8.10853e-02	2.16029e-02	1.74630e-04	5.82181e-01	[UNC5C]	0.98720
chr18	rs75939470	43374034	C	G	1.79222e-01	4.76133e-02	1.74699e-04	9.31743e-01	SLC14A1--[]--SIGLEC15	0.80749
chr12	rs61934067	82562057	A	G	-8.08873e-02	2.15715e-02	1.74716e-04	6.03973e-01	PPFIA2---[]---CCDC59	0.99629
chr18	rs12607879	30344847	A	C	-1.14725e-01	3.05143e-02	1.74792e-04	1.50055e-01	[KLHL14]	0.95798
chr15	rs4924211	38320934	C	G	8.21055e-02	2.18991e-02	1.74823e-04	3.85341e-01	TMCO5A--[]---SPRED1	0.94141
chr8	rs149425940	1134303	A	G	3.60790e-01	9.57586e-02	1.74872e-04	9.85168e-01	ERICH1---[]---DLGAP2	0.96356
chr5	rs1614413	133133122	A	G	-7.90634e-02	2.10736e-02	1.75124e-04	4.71125e-01	FSTL4---[]---C5orf15	0.99335
chr4	rs78872187	94807611	C	T	1.98573e-01	5.27408e-02	1.75166e-04	9.51828e-01	ATOH1--[]---SMARCAD1	0.95278
chr3	rs6550614	21651240	C	T	7.90159e-02	2.10641e-02	1.75184e-04	5.03267e-01	[ZNF385D]	0.99818
chr22	rs738781	23854282	A	G	-1.13903e-01	3.02978e-02	0.000175187	1.44541e-01	BCR---[]--IGLL1	0.99974
chr20	rs6075538	19576236	A	G	-8.17878e-02	2.18196e-02	1.75409e-04	6.25673e-01	[SLC24A3]	0.99557
chr8	rs7836157	82698362	A	G	-8.13096e-02	2.16689e-02	1.75437e-04	4.08439e-01	CHMP4C--[]--SNX16	0.99404
chr13	rs1999037	27452665	A	G	-1.09015e-01	2.90090e-02	1.75567e-04	1.65390e-01	GPR12---[]---USP12	0.99166
chr8	rs573891654	82681129	C	T	8.46080e-02	2.25831e-02	1.75711e-04	3.18940e-01	CHMP4C-[]--SNX16	0.99299
chr18	rs1785795	26276752	A	G	9.48829e-02	2.52740e-02	1.75844e-04	6.90453e-01	CDH2---[]	0.83872
chr19	rs78694355	5067235	G	T	2.64477e-01	7.02526e-02	1.76056e-04	9.71775e-01	[KDM4B]	0.89430
chr8	rs57828837	82680909	A	C	-8.45920e-02	2.25838e-02	1.76291e-04	6.81056e-01	CHMP4C-[]--SNX16	0.99293
chr12	rs4390417	82565002	A	T	8.06324e-02	2.15167e-02	1.76371e-04	3.98689e-01	PPFIA2---[]---CCDC59	0.99692
chr11	rs7948027	57184964	C	T	-8.35867e-02	2.23140e-02	1.76396e-04	6.63446e-01	[SLC43A3]	0.99111
chr8	rs36129803	82680897	C	T	-8.45854e-02	2.25842e-02	1.76549e-04	6.81057e-01	CHMP4C-[]--SNX16	0.99290
chr13	rs201445494	51677842	D	I	-3.08567e-01	8.34014e-02	1.76584e-04	9.82194e-01	[LINC00371]	0.82429
chr11	rs4503577	113181615	A	G	7.93030e-02	2.11545e-02	1.76658e-04	4.85956e-01	NCAM1--[]-TTC12	0.99292
chr8	rs11776932	82712929	A	C	8.04277e-02	2.14638e-02	1.76807e-04	4.15629e-01	[SNX16]	0.99353
chr8	rs13274612	82686057	A	G	8.45172e-02	2.25691e-02	1.76908e-04	3.18892e-01	CHMP4C--[]--SNX16	0.99410
chr10	rs555255735	75532849	D	I	-1.06769e-01	2.85427e-02	1.77054e-04	8.07870e-01	[FUT11]	0.86387
chr10	rs2185260	130246787	C	T	-8.27444e-02	2.20929e-02	1.77065e-04	6.54052e-01	MKI67---[]	0.99058
chr10	rs2185259	130246799	C	T	-8.27441e-02	2.20929e-02	1.77076e-04	6.54053e-01	MKI67---[]	0.99059
chr3	rs74776593	127474502	G	T	2.51741e-01	6.69017e-02	0.000177516	9.70724e-01	[MGLL]	0.94988
chr10	rs61886764	96672074	C	T	-1.78486e-01	4.79364e-02	1.77527e-04	9.50276e-01	CYP2C19--[]--CYP2C9	0.94958
chr17	rs28394864	47450775	A	G	8.07984e-02	2.15593e-02	1.77762e-04	5.15576e-01	ZNF652--[]--PHB	0.98331
chr11	rs77223203	35135693	G	T	1.54832e-01	4.11954e-02	0.000177872	9.21551e-01	PDHX---[]--AL356215.1	0.95447
chr11	rs11822353	11608186	A	G	-1.11785e-01	2.97690e-02	1.77993e-04	1.52654e-01	[GALNT18]	0.99200
chr5	rs56184288	30028038	A	G	-8.67112e-02	2.31179e-02	1.78044e-04	3.04520e-01	[]	0.98262
chr3	rs721624	21650691	A	G	-7.89339e-02	2.10655e-02	1.78117e-04	4.95617e-01	[ZNF385D]	0.99797
chr4	rs6532542	96200497	C	T	-8.13680e-02	2.17084e-02	1.78169e-04	4.28540e-01	[UNC5C]	0.96830
chr22	rs6003756	23853571	A	C	-1.14109e-01	3.03873e-02	0.000178200	1.44427e-01	BCR---[]--IGLL1	0.99537
chr16	rs13330979	5360634	A	C	1.00244e-01	2.67115e-02	1.78311e-04	7.94092e-01	EEF2KMT---[]---RBFOX1	0.98436
chr2	rs140577096	223747594	C	T	-4.58090e-01	1.21887e-01	1.78449e-04	1.00983e-02	[ACSL3]	0.87613
chr8	rs6999144	13952174	C	T	-1.39728e-01	3.74638e-02	1.78500e-04	9.16544e-01	[SGCZ]	0.95913
chr12	rs12579705	82558511	A	T	-8.08391e-02	2.15900e-02	1.78593e-04	6.01955e-01	PPFIA2---[]---CCDC59	0.99300
chr5	rs2939322	39553548	C	T	8.26221e-02	2.20407e-02	1.78596e-04	6.25534e-01	DAB2---[]	0.99162
chr22	rs6003755	23853449	A	T	-1.14162e-01	3.04064e-02	0.000178640	1.44492e-01	BCR---[]--IGLL1	0.99415
chr5	rs6875981	146511774	A	G	-1.01901e-01	2.71623e-02	1.78703e-04	2.35599e-01	PPP2R2B--[]---STK32A	0.91269
chr15	rs3794494	59464896	A	G	8.18187e-02	2.18554e-02	1.78872e-04	3.85271e-01	[MYO1E]	0.98142
chr12	rs61935999	82550763	A	G	8.11114e-02	2.16674e-02	1.79132e-04	3.96135e-01	PPFIA2---[]---CCDC59	0.98876
chr6	rs730921	138575325	A	G	1.40648e-01	3.77238e-02	1.79132e-04	8.12830e-02	[ARFGEF3]	0.99386
chr18	rs9954543	14983232	A	G	9.59580e-02	2.55866e-02	1.79245e-04	7.58983e-01	ANKRD30B---[]	0.91033
chr1	rs12735532	237906034	A	C	2.27684e-01	6.13518e-02	1.79412e-04	2.85998e-02	[RYR2]	0.99253
chr4	rs6532541	96200493	A	T	-8.13266e-02	2.17076e-02	1.79433e-04	4.28559e-01	[UNC5C]	0.96829
chr3	rs192941697	187187324	C	T	2.28588e-01	6.16053e-02	1.79638e-04	2.82432e-02	RTP4--[]---SST	0.98247
chr1	rs35612229	194913665	A	C	1.16976e-01	3.13368e-02	1.79704e-04	1.27633e-01	[]	0.98653
chr22	rs6003754	23853388	C	T	1.14242e-01	3.04400e-02	0.000179730	8.55424e-01	BCR---[]--IGLL1	0.99199
chr20	rs6136782	19575349	C	T	-8.16260e-02	2.18122e-02	1.79773e-04	6.25918e-01	[SLC24A3]	0.99535
chr1	rs61818163	201180269	A	G	-1.35944e-01	3.64439e-02	1.80015e-04	8.92542e-01	[IGFN1]	0.90013
chr5	rs78938637	134441654	A	G	2.68276e-01	7.13669e-02	1.80143e-04	9.73876e-01	PITX1--[]---H2AFY	0.94865
chr22	rs5996565	23853362	A	G	1.14259e-01	3.04493e-02	0.000180144	8.55466e-01	BCR---[]--IGLL1	0.99182
chr11	rs17151908	57195237	A	G	1.01777e-01	2.72412e-02	1.80152e-04	1.93405e-01	SLC43A3[]--RTN4RL2	0.93762
chr7	rs13233019	12840583	A	G	1.04539e-01	2.79923e-02	1.80189e-04	1.65300e-01	ARL4A---[]	0.99317
chr17	rs2169627	25727167	A	G	1.52283e-01	4.05580e-02	1.80528e-04	9.17287e-01	WSB1--[]--KSR1	0.96489
chr20	rs3827997	19575156	A	C	-8.15447e-02	2.17973e-02	1.80634e-04	6.23893e-01	[SLC24A3]	0.99276
chr9	rs377471495	139237331	A	C	-2.41383e-01	6.41980e-02	1.80668e-04	3.67771e-02	[GPSM1]	0.87044
chr20	rs3827998	19575173	C	T	8.15396e-02	2.17984e-02	1.80941e-04	3.76228e-01	[SLC24A3]	0.99252
chr13	rs74080366	59313014	C	T	1.37969e-01	3.70104e-02	1.81362e-04	1.04940e-01	[]---DIAPH3	0.81642
chr18	rs1785793	26276001	A	G	-9.46852e-02	2.52738e-02	1.81387e-04	3.09457e-01	CDH2---[]	0.83881
chr12	rs7489203	82555100	C	T	-8.09051e-02	2.16328e-02	1.81704e-04	6.03685e-01	PPFIA2---[]---CCDC59	0.99210
chr4	rs2304798	120720224	C	T	1.13930e-01	3.03801e-02	1.81720e-04	8.54303e-01	PDE5A---[]---MAD2L1	0.98273
chr17	rs7218503:G	25721815	A	G	1.52019e-01	4.05061e-02	1.81763e-04	9.17095e-01	WSB1--[]--KSR1	0.96561
chr13	rs34576234	111095171	C	T	-2.30382e-01	6.21619e-02	1.81805e-04	9.72448e-01	[COL4A2]	0.97634
chr5	rs145847262	31096888	D	I	-3.55645e-01	9.65261e-02	1.81959e-04	9.85986e-01	[]--CDH6	0.80325
chr12	rs77548768	24198271	A	G	-1.83578e-01	4.93944e-02	1.82051e-04	9.54687e-01	SOX5--[]---BCAT1	0.99441
chr22	rs6003753	23853295	A	T	1.14166e-01	3.04482e-02	0.000182262	8.55386e-01	BCR---[]--IGLL1	0.99167
chr17	rs200980734	64547931	D	I	-3.73511e-01	1.01663e-01	0.000182269	9.89005e-01	[PRKCA]	0.90057
chr3	rs145359670	24465950	C	T	3.88096e-01	1.03250e-01	1.82586e-04	9.84665e-01	[THRB]	0.80473
chr3	rs371200856	187186758	C	T	-2.28354e-01	6.16102e-02	1.82660e-04	9.71749e-01	RTP4--[]---SST	0.98119
chr12	rs56709177	82561833	A	C	-8.04808e-02	2.15269e-02	1.82686e-04	6.01405e-01	PPFIA2---[]---CCDC59	0.99660
chr4	rs6552664	184294639	A	C	-8.71659e-02	2.33329e-02	1.82758e-04	7.15524e-01	CLDN24--[]--CDKN2AIP	0.98688
chr1	rs77840560	211070521	A	G	-2.88691e-01	7.81513e-02	1.82809e-04	9.82428e-01	[KCNH1]	0.87824
chr3	rs377472516	187186755	A	G	2.28341e-01	6.16104e-02	1.82819e-04	2.82509e-02	RTP4--[]---SST	0.98116
chr8	rs35410960	82705244	D	I	-9.56571e-02	2.56183e-02	1.82970e-04	7.65382e-01	CHMP4C--[]-SNX16	0.93967
chr8	rs10808621	135287371	A	G	8.68561e-02	2.32015e-02	1.82996e-04	6.76758e-01	ST3GAL1---[]---ZFAT	0.96833
chr13	rs66484018	36492497	C	T	1.11205e-01	2.98074e-02	1.83289e-04	1.79513e-01	[DCLK1]	0.82055
chr16	rs75969810	78151946	C	T	-1.75113e-01	4.71184e-02	1.83347e-04	9.45901e-01	[WWOX]	0.83684
chr18	rs114624363	26308446	C	G	-9.62302e-02	2.56945e-02	1.83382e-04	2.38260e-01	CDH2---[]	0.96559
chr5	rs1619550	133133516	C	T	7.88322e-02	2.10778e-02	1.83505e-04	5.28884e-01	FSTL4---[]---C5orf15	0.99309
chr10	rs201672963	44498590	A	T	9.56125e-02	2.55297e-02	1.83513e-04	7.73261e-01	ZNF32---[]---C10orf142	0.98002
chr8	rs2542450	140585403	A	G	9.42390e-02	2.52347e-02	1.83523e-04	2.83320e-01	COL22A1---[]--KCNK9	0.92142
chr5	rs113174333	30021994	A	G	9.05104e-02	2.41779e-02	1.83777e-04	7.24284e-01	[]	0.95552
chr11	rs4474423	8369125	C	T	-1.49623e-01	3.98980e-02	1.83883e-04	8.06978e-02	LMO1--[]--STK33	0.99597
chr18	rs356846	26307186	C	G	9.62004e-02	2.56915e-02	1.83908e-04	7.61688e-01	CDH2---[]	0.96510
chr18	rs11346797	26308445	D	I	9.62153e-02	2.56976e-02	1.84136e-04	7.61739e-01	CDH2---[]	0.96505
chr4	rs10585004	17589053	D	I	-8.33533e-02	2.22805e-02	1.84328e-04	3.53785e-01	[LAP3]	0.97891
chr5	rs113524839	84084776	C	T	1.49283e-01	4.01288e-02	1.84811e-04	7.55833e-02	EDIL3---[]	0.92403
chr4	rs34210733	83200627	A	G	-8.72793e-02	2.33825e-02	1.84990e-04	7.16612e-01	RASGEF1B---[]--HNRNPD	0.98529
chr14	rs74729470	58115943	G	T	1.01799e-01	2.72982e-02	1.85058e-04	1.87777e-01	[SLC35F4]	0.96181
chr12	rs117404039	125469863	A	G	1.80925e-01	4.82380e-02	0.000185182	9.42845e-01	[DHX37]	0.93367
chr17	rs7217148	25713161	C	T	-1.52324e-01	4.06399e-02	1.85321e-04	8.24904e-02	WSB1--[]--KSR1	0.96554
chr3	rs1453733	83662948	A	G	-8.13890e-02	2.17706e-02	1.85837e-04	3.79245e-01	[]	0.97985
chr8	rs115364242	1056268	C	T	-3.81346e-01	1.01678e-01	1.85907e-04	1.43574e-02	ERICH1---[]---DLGAP2	0.85657
chr9	rs72741767	80789735	C	T	-2.04469e-01	5.51712e-02	1.85956e-04	9.64473e-01	GNAQ---[]--CEP78	0.98945
chr8	rs2701941	1055051	A	G	3.79782e-01	1.01268e-01	1.86080e-04	9.85451e-01	ERICH1---[]---DLGAP2	0.84589
chr19	rs34857766	11051716	D	I	8.27193e-02	2.21471e-02	1.86123e-04	4.57008e-01	C19orf52--[]--SMARCA4	0.91924
chr11	rs6590227	126595819	C	T	-1.22060e-01	3.25922e-02	1.86127e-04	1.24289e-01	[KIRREL3]	0.98660
chr12	rs7295494	82550799	C	T	-8.08822e-02	2.16617e-02	1.86134e-04	6.03858e-01	PPFIA2---[]---CCDC59	0.98913
chr2	rs17848189	170029922	A	C	1.00696e-01	2.69095e-02	1.86190e-04	8.01915e-01	[LRP2]	0.97623
chr12	rs2401057	82563763	C	G	-8.02489e-02	2.14924e-02	1.86215e-04	6.00799e-01	PPFIA2---[]---CCDC59	0.99813
chr7	rs12539363	128386272	C	T	-8.18868e-02	2.19363e-02	0.000186325	6.33704e-01	[CALU]	0.99367
chr5	rs865403	167358788	G	T	1.33891e-01	3.57468e-02	1.86649e-04	8.92867e-01	[TENM2]	0.96987
chr18	rs11081782	30387844	A	G	-9.82205e-02	2.62550e-02	1.86753e-04	2.11879e-01	KLHL14--[]---CCDC178	0.99077
chr19	rs555464653	34429705	A	G	1.57200e-01	4.19596e-02	1.86775e-04	9.21056e-01	KCTD15---[]---LSM14A	0.93867
chr6	rs9373904	107302955	C	G	1.23515e-01	3.30019e-02	1.86813e-04	8.37339e-01	QRSL1---[]--C6orf203	0.82992
chr12	rs17404747	24191386	A	C	-1.83066e-01	4.93439e-02	1.86934e-04	9.54721e-01	SOX5--[]---BCAT1	0.99773
chr4	rs71597107	102697725	C	T	-1.26094e-01	3.38750e-02	1.86940e-04	8.73036e-01	PPP3CA---[]--BANK1	0.89835
chr12	rs35601442	82563293	D	I	8.02165e-02	2.14920e-02	1.87279e-04	3.99116e-01	PPFIA2---[]---CCDC59	0.99828
chr22	rs118140800	31203782	A	T	3.53937e-01	9.43797e-02	1.87331e-04	9.84917e-01	[OSBP2]	0.94941
chr1	rs79897285	217083648	A	G	2.09439e-01	5.58811e-02	1.87659e-04	9.59232e-01	ESRRG---[]---GPATCH2	0.97017
chr14	rs10139614	101708630	C	T	-1.12907e-01	3.01743e-02	1.87741e-04	1.48720e-01	AL117190.3---[]---DIO3	0.99946
chr2	rs114202428	120330181	A	G	2.05265e-01	5.54108e-02	1.87827e-04	3.56183e-02	[CFAP221]	0.98309
chr18	rs6507394	38688441	C	T	-9.12339e-02	2.44092e-02	1.87887e-04	2.88560e-01	[]---PIK3C3	0.95932
chr17	rs2960164	47397323	C	T	-8.01148e-02	2.14562e-02	1.87889e-04	4.80858e-01	[ZNF652]	0.98927
chr8	rs7004177	82710137	C	G	-8.01399e-02	2.14757e-02	1.88051e-04	5.86058e-01	CHMP4C--[]-SNX16	0.99327
chr11	rs141659738	86696502	D	I	-1.80877e-01	4.87579e-02	1.88109e-04	9.51194e-01	FZD4--[]--TMEM135	0.93788
chr17	rs311739	6881697	C	G	9.21355e-02	2.47043e-02	1.88356e-04	3.43210e-01	TEKT1---[]--ALOX12	0.88038
chr12	rs11366635	14203360	D	I	9.14191e-02	2.45224e-02	1.88404e-04	2.90038e-01	GRIN2B--[]---ATF7IP	0.89563
chr5	rs1846975	39544711	A	G	8.22391e-02	2.20179e-02	1.88464e-04	6.25044e-01	DAB2---[]	0.99285
chr11	rs34286049	2788418	D	I	-1.18231e-01	3.16085e-02	1.88488e-04	1.45245e-01	[KCNQ1]	0.92430
chr12	rs12816152	82557186	A	C	8.06242e-02	2.16122e-02	1.88666e-04	3.96337e-01	PPFIA2---[]---CCDC59	0.99432
chr14	rs10139797	101708609	A	G	1.12858e-01	3.01731e-02	1.88822e-04	8.51302e-01	AL117190.3---[]---DIO3	0.99957
chr3	rs1901889	83544239	C	T	-1.11883e-01	2.99158e-02	1.89003e-04	1.51152e-01	[]	0.99237
chr20	rs3827996	19575048	G	T	8.14194e-02	2.18309e-02	1.89049e-04	3.72053e-01	[SLC24A3]	0.98831
chr21	rs77689303	21580765	G	T	4.31500e-01	1.15279e-01	1.89062e-04	9.89539e-01	[]---NCAM2	0.98328
chr8	rs1565310	82696290	A	G	-8.09237e-02	2.16755e-02	1.89167e-04	4.10038e-01	CHMP4C--[]--SNX16	0.99294
chr7	rs3778760	128396682	G	T	8.14540e-02	2.18435e-02	0.000189301	3.67037e-01	[CALU]	0.99899
chr6	rs6918180	138579719	A	G	1.40170e-01	3.77354e-02	1.89404e-04	8.13865e-02	[ARFGEF3]	0.98814
chr2	rs6736451	8019851	G	T	8.12163e-02	2.17534e-02	1.89429e-04	6.07731e-01	RNF144A---[]---ID2	0.97339
chr8	rs10955949	121071231	C	T	3.05818e-01	8.15673e-02	1.89453e-04	9.80723e-01	DEPTOR-[]--COL14A1	0.99225
chr2	rs10175449	8023091	A	G	-8.19618e-02	2.19555e-02	1.89627e-04	4.02147e-01	RNF144A---[]---ID2	0.95761
chr3	rs547756041	178867991	G	T	-1.95034e-01	5.26425e-02	1.89719e-04	9.57898e-01	[PIK3CA]	0.91345
chr5	rs62350689	30026188	A	G	-8.36505e-02	2.24052e-02	1.89777e-04	3.67511e-01	[]	0.95646
chr21	rs112241601	25889287	A	G	-8.08445e-02	2.16810e-02	1.89791e-04	6.11675e-01	[]	0.98826
chr11	rs11822095	57194155	A	G	-9.79855e-02	2.63172e-02	1.89847e-04	7.98836e-01	[SLC43A3]	0.97671
chr3	rs555069289	69868766	D	I	8.13390e-02	2.17961e-02	1.90195e-04	5.75079e-01	[MITF]	0.96861
chr15	rs1898535	97084238	A	G	-1.38080e-01	3.69229e-02	1.90436e-04	1.02950e-01	AC087477.1---[]---SPATA8	0.88594
chr12	rs35135814	24203492	G	T	9.09021e-02	2.43416e-02	1.90592e-04	7.39912e-01	SOX5---[]---BCAT1	0.99671
chr3	rs6772205	24949391	C	T	-8.52791e-02	2.28917e-02	1.90796e-04	7.03439e-01	THRB---[]---RARB	0.98952
chr10	rs11591292	14226873	A	G	-1.69317e-01	4.56503e-02	1.90929e-04	9.36338e-01	[FRMD4A]	0.85266
chr2	rs10490145	51513683	A	G	-8.20510e-02	2.20188e-02	1.90997e-04	6.51238e-01	NRXN1---[]	0.99520
chr12	rs35639493	82562968	C	T	-8.01432e-02	2.15016e-02	1.91098e-04	6.00885e-01	PPFIA2---[]---CCDC59	0.99774
chr12	rs12579565	82562585	A	C	-8.02058e-02	2.15185e-02	1.91113e-04	6.01448e-01	PPFIA2---[]---CCDC59	0.99650
chr7	rs76838190	141850218	A	G	3.03501e-01	8.25053e-02	0.000191200	1.62399e-02	[MGAM2]	0.93179
chr2	rs12479187	8021977	C	T	-8.13081e-02	2.17930e-02	1.91364e-04	3.93047e-01	RNF144A---[]---ID2	0.97048
chr5	rs2910944	39520600	A	T	-8.19878e-02	2.19738e-02	1.91437e-04	3.74835e-01	DAB2--[]	0.99221
chr12	rs35380863	82561998	C	T	8.01744e-02	2.15125e-02	1.91443e-04	3.98995e-01	PPFIA2---[]---CCDC59	0.99730
chr21	rs58070427	21580193	A	G	4.31117e-01	1.15280e-01	1.91622e-04	9.89543e-01	[]---NCAM2	0.98344
chr22	rs6003757	23853685	C	T	1.14125e-01	3.05409e-02	0.000191688	8.56671e-01	BCR---[]--IGLL1	0.99070
chr22	rs6003758	23853706	G	T	1.14131e-01	3.05435e-02	0.000191791	8.56541e-01	BCR---[]--IGLL1	0.98973
chr12	rs35777482	82550600	D	I	-8.08577e-02	2.16992e-02	1.91821e-04	6.04399e-01	PPFIA2---[]---CCDC59	0.98678
chr18	rs72908837	38677568	C	T	-1.04558e-01	2.79963e-02	1.91961e-04	1.87330e-01	[]---PIK3C3	0.97112
chr17	rs2906093	47397579	A	G	7.99593e-02	2.14476e-02	1.92236e-04	5.18892e-01	[ZNF652]	0.99035
chr6	rs2076268	138579981	C	G	1.40043e-01	3.77387e-02	1.92237e-04	8.13835e-02	[ARFGEF3]	0.98757
chr12	rs17104521	68288766	A	G	8.87037e-02	2.37691e-02	0.000192333	7.17196e-01	DYRK2---[]---IFNG	0.98897
chr12	rs12581145	82562458	C	T	-8.01112e-02	2.15037e-02	1.92514e-04	6.01088e-01	PPFIA2---[]---CCDC59	0.99782
chr4	rs28792108	83181007	A	G	8.14544e-02	2.18672e-02	1.92576e-04	3.77202e-01	RASGEF1B---[]--HNRNPD	0.97581
chr5	rs577492752	19787433	D	I	3.44701e-01	9.20422e-02	1.92592e-04	9.84162e-01	[CDH18]	0.96203
chr5	rs62360125	39540869	A	G	-9.69045e-02	2.59605e-02	1.92781e-04	2.21848e-01	DAB2---[]	0.98635
chr4	rs4370119	120705308	A	G	1.13437e-01	3.03703e-02	1.92847e-04	8.52668e-01	PDE5A---[]---MAD2L1	0.97236
chr3	rs201546579	187177629	D	I	-2.27786e-01	6.16795e-02	1.92890e-04	9.71736e-01	RTP4--[]---SST	0.97264
chr1	rs10495403	237992060	C	T	2.49852e-01	6.77480e-02	1.92914e-04	2.28171e-02	[RYR2]	0.98920
chr3	rs1032315	21651744	A	C	-7.85239e-02	2.10714e-02	1.93255e-04	4.96272e-01	[ZNF385D]	0.99674
chr6	rs138050259	141978372	D	I	-1.24389e-01	3.34993e-02	1.93308e-04	8.90382e-01	[]---NMBR	0.98677
chr7	rs35208066	31092346	D	I	-8.25570e-02	2.21521e-02	1.93359e-04	4.71740e-01	[ADCYAP1R1]	0.92676
chr7	rs75377289	141850992	C	T	-3.03035e-01	8.24443e-02	0.000193505	9.83844e-01	[MGAM2]	0.93783
chr8	rs4739628	82738807	C	G	7.97739e-02	2.14195e-02	1.93576e-04	4.14132e-01	[SNX16]	0.99848
chr5	rs11242183	133127733	C	T	7.83809e-02	2.10325e-02	1.93666e-04	5.37785e-01	FSTL4---[]---C5orf15	0.99562
chr15	rs77754784	73694567	C	T	2.56834e-01	6.86681e-02	0.000193672	9.72624e-01	HCN4--[]--REC114	0.92884
chr5	rs1644301	133133347	A	C	-8.09741e-02	2.17227e-02	1.93860e-04	3.95312e-01	FSTL4---[]---C5orf15	0.99010
chr5	rs2368095	39558748	C	T	-8.22101e-02	2.20529e-02	1.93943e-04	3.75734e-01	DAB2---[]	0.98814
chr11	rs6590226	126595633	A	C	1.21745e-01	3.25993e-02	1.94013e-04	8.75832e-01	[KIRREL3]	0.98665
chr5	rs2194157	167358058	A	G	-1.33649e-01	3.57780e-02	1.94203e-04	1.06928e-01	[TENM2]	0.96829
chr12	rs146592792	10299059	A	G	-2.13967e-01	5.72146e-02	1.94276e-04	4.63470e-02	CLEC7A--[]--OLR1	0.87213
chr12	rs4384445	82560224	C	T	8.03691e-02	2.15872e-02	1.94407e-04	3.98365e-01	PPFIA2---[]---CCDC59	0.99212
chr12	rs10846798	125485597	A	T	1.66046e-01	4.44351e-02	0.000194410	9.30567e-01	[BRI3BP]	0.87195
chr12	rs35819227	82562817	A	T	-8.00563e-02	2.15039e-02	1.94497e-04	6.01096e-01	PPFIA2---[]---CCDC59	0.99740
chr7	rs45486505	128414088	A	G	-8.12309e-02	2.18255e-02	0.000194793	6.30839e-01	[OPN1SW]	0.99511
chr5	rs112935789	55819247	A	G	-2.90892e-01	7.91084e-02	1.94808e-04	9.82936e-01	[C5orf67]	0.92905
chr4	rs77547149	94813612	A	G	-1.97983e-01	5.29636e-02	1.95026e-04	4.80506e-02	ATOH1--[]---SMARCAD1	0.95454
chr8	rs10107163	121059554	A	C	3.11744e-01	8.33141e-02	1.95063e-04	9.81304e-01	[DEPTOR]	0.98058
chr7	rs565571318	128412134	D	I	-8.11369e-02	2.18020e-02	0.000195105	6.25876e-01	CALU[]OPN1SW	0.99538
chr15	rs12906742	59489485	C	T	-8.21921e-02	2.20872e-02	1.95117e-04	6.41353e-01	[MYO1E]	0.98764
chr3	rs115371743	99433940	A	T	-2.17968e-01	5.90537e-02	0.000195202	9.68617e-01	[COL8A1]	0.96894
chr7	rs11763672	128397327	C	T	-8.12788e-02	2.18421e-02	0.000195247	6.32998e-01	[CALU]	0.99879
chr10	rs144479357	19237692	C	T	3.10042e-01	8.29174e-02	1.95544e-04	9.80570e-01	ARL5B---[]---MALRD1	0.97310
chr7	rs553708996	128412114	D	I	-8.11194e-02	2.18012e-02	0.000195622	6.25868e-01	CALU[]OPN1SW	0.99558
chr11	rs5795517	126595243	D	I	1.21616e-01	3.25858e-02	1.95864e-04	8.75860e-01	[KIRREL3]	0.98798
chr7	rs1044226	128411620	C	T	8.11944e-02	2.18267e-02	0.000196248	3.69184e-01	CALU[]OPN1SW	0.99600
chr3	rs721623	21650537	G	T	7.83318e-02	2.10421e-02	1.96307e-04	5.04569e-01	[ZNF385D]	0.99923
chr12	rs61934073	82563228	A	T	-7.99685e-02	2.14947e-02	1.96435e-04	6.00946e-01	PPFIA2---[]---CCDC59	0.99794
chr12	rs139246190	95448810	A	T	-2.26813e-01	6.14637e-02	1.96512e-04	9.67567e-01	[NR2C1]	0.86483
chr4	rs6835504	184294976	A	T	8.67442e-02	2.33338e-02	1.96525e-04	2.84715e-01	CLDN24--[]--CDKN2AIP	0.98631
chr16	rs34675027	70415235	A	G	-2.41392e-01	6.54653e-02	1.96572e-04	9.71341e-01	[ST3GAL2]	0.89673
chr3	rs182424731	119081281	A	C	4.24546e-01	1.13603e-01	1.96658e-04	9.88255e-01	[ARHGAP31]	0.85953
chr12	rs35139013:TG	82556987	D	I	8.03123e-02	2.15889e-02	1.96672e-04	3.98024e-01	PPFIA2---[]---CCDC59	0.99298
chr2	rs149954040	121189991	A	G	-1.68813e-01	4.56264e-02	1.96924e-04	9.45570e-01	INHBB--[]--FLJ14816	0.98610
chr8	rs6651435	1138951	C	T	3.64527e-01	9.75469e-02	1.97002e-04	9.84601e-01	ERICH1---[]---DLGAP2	0.85207
chr12	rs12826390	82555126	A	T	8.04817e-02	2.16386e-02	1.97195e-04	3.96020e-01	PPFIA2---[]---CCDC59	0.99095
chr11	rs138160467	11622530	D	I	1.19188e-01	3.19549e-02	1.97237e-04	8.63821e-01	[GALNT18]	0.95347
chr3	rs16862192	187201361	G	T	-2.22379e-01	6.02944e-02	1.97388e-04	9.70533e-01	RTP4---[]---SST	0.99306
chr5	rs573819354	19787407	D	I	-3.44094e-01	9.20348e-02	1.97439e-04	1.58170e-02	[CDH18]	0.96359
chr19	rs535567237	6435071	D	I	-3.25307e-01	8.70030e-02	1.97442e-04	1.78397e-02	SLC25A41-[]-SLC25A23	0.95764
chr12	rs35294650	82559778	A	T	-8.00627e-02	2.15275e-02	1.97459e-04	6.00999e-01	PPFIA2---[]---CCDC59	0.99736
chr8	rs6999123	13952139	C	T	-1.38716e-01	3.74473e-02	1.97677e-04	9.15593e-01	[SGCZ]	0.95485
chr5	rs142573542	19787421	C	T	-3.44064e-01	9.20372e-02	1.97772e-04	1.58168e-02	[CDH18]	0.96352
chr5	rs2962483	39549314	G	T	-8.19903e-02	2.20237e-02	1.97869e-04	3.74958e-01	DAB2---[]	0.99246
[truncated: 8,001 more rows]
