# Supplementary material for: Characterizing mood disorders in the AFFECT study: a large, longitudinal, and phenotypically rich genetic cohort in the US
Source: Transl Psychiatry. 2022 Mar 25;12:121. doi: 10.1038/s41398-022-01877-2 (PMC8956583; doi:10.1038/s41398-022-01877-2)
Supplement: Supplementary file 7 — Supplementary Table 14 [file 41398_2022_1877_MOESM7_ESM.txt]

scaffold	ID	position	A1	A2	effect	stderr	pvalue	p.heterogeneity	gwas.count	gene.context
chr1	rs12134600	72635996	A	C	-0.185870696291319	0.0282592269988742	4.78921435822325e-11	0.658876565680735	3	[NEGR1]
chr1	rs4348675	72515717	C	T	-0.170343103391242	0.0274545445697432	5.48535192942409e-10	0.823788217317528	3	[NEGR1]
chr1	rs770371023	72714263	D	I	-0.196357101269952	0.0321835895953845	1.05304058457145e-09	0.86623218827114	3	[NEGR1]
chr1	rs6699175	72514896	C	T	0.180752770047772	0.0302850949849692	2.39629757025076e-09	0.878814274214225	3	[NEGR1]
chr1	rs12124523	72621463	C	T	0.184768394084364	0.031257106549656	3.39532942927352e-09	0.838515282750412	3	[NEGR1]
chr1	rs12127789	72740073	G	T	0.166779089229646	0.0290142850006144	9.02136545249314e-09	0.730411222145013	3	[NEGR1]
chr1	rs35526787	72738649	D	I	-0.166676473444688	0.0290118013246727	9.18522011752911e-09	0.734552740572406	3	[NEGR1]
chr1	rs34305371	72733610	A	G	-0.185434729793824	0.0325644175868228	1.2380852192317e-08	0.6831160977135	3	[NEGR1]
chr11	rs11228927	56930363	C	T	0.159095413425342	0.0283645383148364	2.03552168380073e-08	0.919965834705107	4	OR5AK2---[]--LRRC55
chr1	rs12724444	72904288	A	G	-0.180920069420636	0.0325927913893463	2.84165533509146e-08	0.864651799340737	3	NEGR1---[]
chr1	rs2821260	72554093	C	T	-0.093879782242887	0.0169794007254564	3.21988311251934e-08	0.506414380389302	4	[NEGR1]
chr11	rs11228925	56923361	A	G	-0.150343504553468	0.0272904020938719	3.6082687749399e-08	0.844046082753417	4	OR5AK2---[]--LRRC55
chr1	rs2821266	72535285	C	T	0.0930096909903789	0.0168991482119077	3.7167133783847e-08	0.55806210909557	4	[NEGR1]
chr1	rs2821272	72525098	C	T	-0.0925553936420993	0.0168555969992958	3.9948843117639e-08	0.574687866349807	4	[NEGR1]
chr1	rs11209943	72750500	A	G	0.111423820567589	0.0203234091632297	4.19271856912245e-08	0.881785428614393	4	NEGR1-[]
chr6	rs4946833	107821262	A	T	-0.102589653549797	0.0187408696194628	4.39706372368426e-08	0.339361449013863	3	[SOBP]
chr1	rs975480	72517928	A	G	-0.091661767902012	0.0168332238868171	5.17213577385316e-08	0.616428917351699	4	[NEGR1]
chr1	rs2630381	72533775	C	T	-0.0917058851551763	0.0168898862739615	5.64700323912987e-08	0.474667943442019	4	[NEGR1]
chr2	rs7583467	34691083	A	G	0.0928611134280705	0.0171491598170945	6.1320411614511e-08	0.72875632258431	4	FAM98A---[]
chr11	rs11228938	56946450	A	G	-0.143818698728503	0.0266034189914821	6.44394741713408e-08	0.301152908825849	4	OR5AK2---[]-LRRC55
chr11	rs11228932	56941205	A	G	-0.143957994405251	0.0266609122835627	6.67933826556492e-08	0.310466330576778	4	OR5AK2---[]-LRRC55
chr11	rs11228933	56941314	G	T	0.14397006812119	0.0266674956916609	6.71218749523703e-08	0.307261999693191	4	OR5AK2---[]-LRRC55
chr1	rs12049085	72542738	C	T	0.0917000572885268	0.0170143082562105	7.06206479112894e-08	0.573305096603212	4	[NEGR1]
chr6	rs319045	107803708	A	G	-0.10027445853825	0.0186159218971099	7.18473239403978e-08	0.356922998008715	3	PDSS2--[]-SOBP
chr11	rs12364102	56949691	A	G	-0.143136348745702	0.0265860326447934	7.28919407747021e-08	0.303541475077571	4	[LRRC55]
chr11	rs10896576	56943900	A	T	0.143364988299363	0.0266512899123484	7.47806188099389e-08	0.304677068564845	4	OR5AK2---[]-LRRC55
chr1	rs11209906	72545694	C	T	0.0915232974339702	0.0170158087313796	7.50166193782719e-08	0.564619941656358	4	[NEGR1]
chr2	rs6713561	34686136	C	G	0.0917416100210015	0.0170667344712764	7.63858806018946e-08	0.74042710430704	4	FAM98A---[]
chr1	rs11209905	72540875	C	T	-0.0914343219203617	0.0170211163444988	7.79471980371787e-08	0.557935479384414	4	[NEGR1]
chr6	rs12203851	107807880	A	G	0.100119177051199	0.0186428022449199	7.85651825713086e-08	0.321323165521091	3	PDSS2--[]-SOBP
chr1	rs2422135	72540398	C	T	-0.0911486171456626	0.0169959863498238	8.18738844862999e-08	0.566792728175683	4	[NEGR1]
chr6	rs319047	107806281	A	T	-0.0999520157125949	0.0186390625313096	8.20769226275803e-08	0.350436324082813	3	PDSS2--[]-SOBP
chr1	rs2220252	72534543	A	G	-0.0908946872649144	0.0169710692581217	8.51499721377295e-08	0.582705968557548	4	[NEGR1]
chr1	rs12132044	72533676	A	G	-0.0908120635175122	0.0169708577898969	8.74409423305707e-08	0.592325117636199	4	[NEGR1]
chr1	rs12409966	72539545	C	T	0.0909131716033887	0.0169956394614143	8.83410856739873e-08	0.572638081884991	4	[NEGR1]
chr1	rs36047136	72529562	D	I	0.0904693185768219	0.0169475324121882	9.38738431166619e-08	0.582778801907555	4	[NEGR1]
chr1	rs12408173	72531083	A	G	0.0904798769069361	0.0169552210687748	9.48090373186042e-08	0.580309163955733	4	[NEGR1]
chr1	rs12131816	72529866	C	T	-0.0904416684085333	0.0169498667608523	9.51065982868113e-08	0.59077922737137	4	[NEGR1]
chr1	rs2200484	72536341	A	T	-0.0905861541904093	0.016985096837596	9.64582558263296e-08	0.577091527476938	4	[NEGR1]
chr6	rs319048	107798540	A	G	-0.0991835022055049	0.0186146855522924	9.91693201177163e-08	0.238936520251594	3	PDSS2--[]--SOBP
chr11	rs11228939	56950865	C	G	0.141808850885322	0.0266293626105022	1.00796840342614e-07	0.307372825460278	4	[LRRC55]
chr11	rs532803820	56985877	D	I	0.145724025593848	0.0273696350512959	1.0134502587845e-07	0.188343475368246	4	LRRC55--[]--APLNR
chr1	rs11209900	72529337	C	T	0.0900018834733728	0.0169537454544249	1.10426502106802e-07	0.583090326299593	4	[NEGR1]
chr11	rs10896581	56964224	A	G	-0.141170605502201	0.0266324276839175	1.15357234856633e-07	0.331424438451208	4	LRRC55-[]--APLNR
chr5	rs325482:G	104040665	G	T	0.0891205797610599	0.0168154817524363	1.15858274253314e-07	0.151513950280556	4	[]
chr11	rs1893678	56959336	A	G	-0.14099603616094	0.0266326328659918	1.1959870386675e-07	0.356816770538235	4	LRRC55[]--APLNR
chr11	rs77319221	56911264	C	T	0.142149496071714	0.0268559830348931	1.20306856688549e-07	0.474445747593219	4	OR5AK2---[]--LRRC55
chr7	rs34943032	67376601	D	I	0.674734134019558	0.127496245037162	1.20861364350462e-07	0.26111085355414	3	TYW1---[]
chr7	rs79604389	67385358	A	G	-0.673941798816283	0.127510853577424	1.25452232877813e-07	0.240251098048537	3	TYW1---[]
chr2	rs2203915	34685365	C	G	0.0900989033957649	0.0170522014725055	1.26592948274216e-07	0.769588811029123	4	FAM98A---[]
chr6	rs7762852	107866515	C	G	-0.101070205082734	0.0191625064010671	1.33210777236742e-07	0.934027409662129	2	[SOBP]
chr7	rs76687912	67393078	C	G	-0.671222697162038	0.127442682625976	1.38777374341823e-07	0.235394498586426	3	TYW1---[]
chr1	rs12036443	72524862	G	T	-0.0887337172360811	0.0169229219678217	1.57640821142185e-07	0.48990871991511	4	[NEGR1]
chr1	rs12139692	72461382	C	T	0.153992059025753	0.0294569489383013	1.7163273567669e-07	0.83263735294875	3	[NEGR1]
chr2	rs1589265	34684681	A	G	0.088972567006232	0.0170457424072926	1.79275338583044e-07	0.881443371817639	4	FAM98A---[]
chr11	rs150810547	56948231	D	I	-0.139026055565163	0.0266804485159672	1.88044232917984e-07	0.275622245656879	4	OR5AK2---[]LRRC55
chr2	rs10865099	34695670	C	T	-0.0887377772530882	0.0170579162416992	1.969999579823e-07	0.835697838826869	4	FAM98A---[]
chr16	rs9931900	53818813	A	G	0.088643588106347	0.0170536355857083	2.0152099289144e-07	0.153455381210416	4	[FTO]
chrX	rs199831649	24572797	D	I	-0.119462657277319	0.0230726380756948	2.24666292755442e-07	0.946878957469119	4	PDK3--[]-PCYT1B
chr6	rs319068	107788546	C	T	-0.0954669222199098	0.0184750155217899	2.37432894132533e-07	0.558018683157417	3	PDSS2-[]--SOBP
chr2	rs4670365	34669455	A	G	0.0874120131147477	0.0169805284751227	2.63588347802399e-07	0.772780784262374	4	FAM98A---[]
chr2	rs11898212	34739052	A	G	-0.086727507490239	0.0168931515801337	2.83820666091474e-07	0.7352994496249	4	FAM98A---[]
chr6	rs66633887	107866011	D	I	0.0983426692348815	0.0191572731550747	2.84497153295676e-07	0.908797869519354	2	[SOBP]
chr1	rs36008995	72911720	D	I	-0.100394014672472	0.0195668908257727	2.8849678698562e-07	0.317578884414116	3	NEGR1---[]
chr6	rs319044	107803650	A	G	0.0934632387298674	0.0182189873185146	2.89756221338736e-07	0.179170608344209	4	PDSS2--[]-SOBP
chr16	rs1558901	53803187	A	T	0.0862315819179999	0.0168489308446198	3.08913685183927e-07	0.11786646411783	4	[FTO]
chr16	rs9923544	53801985	C	T	0.0862236873862417	0.0168513529702608	3.10891424731525e-07	0.115943168303661	4	[FTO]
chr2	rs7568205	34747177	C	T	-0.0881662380362406	0.017269262029179	3.30121023757e-07	0.450169119509449	3	FAM98A---[]
chr16	rs9940646	53800629	C	G	0.0860011677653216	0.0168475520235859	3.31374930509795e-07	0.117973074130115	4	[FTO]
chr16	rs1421086	53801343	A	C	-0.0859928215224286	0.0168483951845451	3.32693096644753e-07	0.115766732319901	4	[FTO]
chr16	rs9940128	53800754	A	G	-0.0859210094923044	0.0168466937365764	3.39347752876385e-07	0.119026263201656	4	[FTO]
chr2	rs7589751	34694999	G	T	0.0867770251849242	0.0170218661305098	3.43308572927512e-07	0.824921047888846	4	FAM98A---[]
chr16	rs9923147	53801549	C	T	0.0858164952686275	0.0168574365374577	3.56705774593329e-07	0.118439392518327	4	[FTO]
chr16	rs9940278	53800200	C	T	0.0856101482836278	0.0168555209938544	3.79313331152375e-07	0.114234516024938	4	[FTO]
chr16	rs9937709	53820813	A	G	0.0856380630722254	0.0168788565727414	3.90177271388664e-07	0.174432991167144	4	[FTO]
chr2	rs4670084	34691069	C	G	0.0875776395704778	0.0172662957561857	3.93298535719667e-07	0.482489353652037	4	FAM98A---[]
chr6	rs622128	107778801	A	C	0.0940682516733659	0.0185496643551602	3.95405357673579e-07	0.333963195016814	3	[PDSS2]
chr6	rs3923954	107861550	C	T	-0.0970811765132171	0.0191488528732679	3.98198752022743e-07	0.920533656442696	2	[SOBP]
chr16	rs9933509	53818167	C	T	-0.0855649919740709	0.0168815437227218	4.00852257155862e-07	0.163271838887973	4	[FTO]
chr16	rs9930333:G	53799977	G	T	-0.085525830790882	0.0168738485105238	4.00871923273463e-07	0.118213313046116	4	[FTO]
chr2	rs4476330	34693189	C	G	0.0863681180164478	0.0170614205242866	4.14472034238965e-07	0.734519324625176	4	FAM98A---[]
chr6	rs660951	107777623	C	T	-0.0938551905649876	0.0185408689551951	4.14727036065127e-07	0.335183135432718	3	[PDSS2]
chr16	rs9939973	53800568	A	G	-0.0852763494411676	0.0168548137586968	4.20433241866566e-07	0.11694951966404	4	[FTO]
chr6	rs319105	107753772	A	T	0.0934395331303263	0.0185020844650488	4.41309501866696e-07	0.329410524154233	3	[PDSS2]
chr16	rs9930397	53799985	A	T	-0.085177001467072	0.0168748503437063	4.47463026139828e-07	0.121356800749191	4	[FTO]
chr7	rs116831001	67394857	A	G	0.612489815058787	0.121443258408318	4.5727501047736e-07	0.20692532433452	3	TYW1---[]
chr13	rs4441145	54908252	A	C	-0.0907969516423413	0.0180102781855309	4.62147025545687e-07	0.493481331046389	3	[]
chr16	rs7201850	53821862	C	T	0.0851019259143139	0.016881437437644	4.62732882991008e-07	0.145529975116205	4	[FTO]
chr16	rs7206629	53821413	C	T	-0.0850693541137856	0.016877816209759	4.6478867873044e-07	0.160410890004186	4	[FTO]
chr6	rs4945779	107863078	A	G	0.0964623261859355	0.019145760427856	4.69653922847448e-07	0.922338830299564	2	[SOBP]
chr11	rs10896617	57208915	C	T	0.131676169866546	0.0261414060287797	4.72704595859811e-07	0.236145966897552	4	SLC43A3--[]--RTN4RL2
chr6	rs4945778	107826465	A	C	0.0966268087411035	0.0192151385343846	4.93864306390991e-07	0.753940601336764	2	[SOBP]
chr13	rs7328868	54910174	C	G	0.0907070741316847	0.0180440852713344	4.98290442655361e-07	0.541993437628824	3	[]
chr7	rs113533839	67392409	G	T	0.608350003078912	0.121053756456455	5.02244709584761e-07	0.187001479048453	3	TYW1---[]
chr13	rs7319102	58252801	A	G	0.102834666277537	0.0204709248718408	5.07514582306929e-07	0.560757158118647	4	[PCDH17]
chr6	rs319109	107754993	A	C	0.092348030689137	0.0183937084498419	5.1501898511824e-07	0.318143586794622	3	[PDSS2]
chr13	rs4359326	54907559	C	T	-0.0902766277728146	0.0180029909368608	5.31618812510939e-07	0.498884263118697	3	[]
chr6	rs1535286	107833160	C	G	0.0962514040856415	0.0192064193923779	5.40302862122059e-07	0.89780751185393	2	[SOBP]
chr6	rs319080	107765414	A	T	-0.0927111170044789	0.0185137785480702	5.50894301146479e-07	0.287034278786548	3	[PDSS2]
chr6	rs139431355	107746525	D	I	-0.0925834085567493	0.0185019957538171	5.61618655159953e-07	0.332038338340755	3	[PDSS2]
chr16	rs8047587	53798622	G	T	0.0842760225404661	0.0168418719306931	5.61649513561644e-07	0.167677362381711	4	[FTO]
chr16	rs11075985	53805207	A	C	-0.0842814389232966	0.0168540314933753	5.7131616224801e-07	0.10717435972293	4	[FTO]
chr6	rs319106	107753841	A	G	-0.092535840318868	0.0185063537817417	5.7264934485294e-07	0.289544000309562	3	[PDSS2]
chr1	rs2494883	50588093	A	G	-0.121405703866627	0.0243071200171422	5.8940719000623e-07	0.468404936650134	4	[ELAVL4]
chr6	rs319108	107754433	A	G	0.0923701169119387	0.0185017056274992	5.95968482001716e-07	0.329590866272101	3	[PDSS2]
chr6	rs319097	107745859	A	C	-0.0923256822787376	0.018498579092444	6.00797046975916e-07	0.331794370351148	3	[PDSS2]
chr16	rs57292959	53799279	G	T	0.0842238718771621	0.0168766536263114	6.02059852014196e-07	0.0953324851141343	4	[FTO]
chr16	rs199952722	53799278	D	I	0.0842118218932519	0.016877279794658	6.04868822304462e-07	0.0951557386681755	4	[FTO]
chr16	rs9928094	53799905	A	G	0.0840895631483568	0.0168607757843669	6.12324065322734e-07	0.101239245925237	4	[FTO]
chr6	rs319104	107747686	A	G	0.0922306564466313	0.0184986103477348	6.1701033476553e-07	0.329364437006618	3	[PDSS2]
chr16	rs9937053	53799507	A	G	-0.0840762539751226	0.0168631276127989	6.17045815427989e-07	0.100749864816363	4	[FTO]
chr6	rs319093	107744760	C	T	-0.0922116992137439	0.0184955069000833	6.17611833381363e-07	0.332998056382492	3	[PDSS2]
chr16	rs28429148	53798319	A	G	-0.0855580438418265	0.017163599282985	6.2008481579188e-07	0.218389050611501	4	[FTO]
chr1	rs7517535	50584682	A	G	-0.120942479121182	0.0242658291446699	6.22620236461631e-07	0.475585469051387	4	[ELAVL4]
chr7	rs144870328	67394409	C	T	0.602251985886978	0.120867803641163	6.26924511200212e-07	0.203280891907037	3	TYW1---[]
chr2	rs4670367	34679932	C	T	0.0844419670798958	0.0169622936954207	6.41729159713509e-07	0.809450022558417	4	FAM98A---[]
chr16	rs9937354	53799847	A	G	-0.0839244617221601	0.0168639253643741	6.47217363691316e-07	0.0998512824104993	4	[FTO]
chr6	rs34050847	107712694	D	I	0.091965967643291	0.0184798115165456	6.47228300947441e-07	0.421683624302853	3	[PDSS2]
chr2	rs6730824	34680067	G	T	-0.0844087275687853	0.0169642950811098	6.50224692278544e-07	0.809282429743463	4	FAM98A---[]
chr8	rs1431652	73377453	C	T	-0.086244631087962	0.0173378682165641	6.54668101815129e-07	0.237516285628996	4	TRPA1---[]--KCNB2
chr6	rs223099	107741539	C	T	0.0920011789177169	0.0184962432495759	6.55694797538643e-07	0.302039363726121	3	[PDSS2]
chr2	rs4670368	34680014	A	G	0.0844054616450042	0.0169693200077386	6.55840334040243e-07	0.804944418244204	4	FAM98A---[]
chr6	rs319124	107721094	C	T	-0.0918912414515697	0.0184825114739585	6.63361379984469e-07	0.397149603680994	3	[PDSS2]
chr16	rs1121980	53809247	A	G	-0.0836405360607064	0.0168260011315748	6.663940512256e-07	0.124382878323604	4	[FTO]
chr6	rs1535287	107832866	A	G	0.0954348009048117	0.0192069557073268	6.73815444848221e-07	0.863527190196847	2	[SOBP]
chr18	rs35758726	26036696	D	I	-0.13040861580372	0.0262516769167778	6.77761483830161e-07	0.571397865044492	3	CDH2---[]
chr13	rs113739071	58269556	D	I	0.102045321241976	0.0205435356402107	6.79014564635364e-07	0.540095764846866	4	[PCDH17]
chr6	rs319088	107740040	A	G	-0.0918519560409054	0.0184968995568136	6.84174419018687e-07	0.316905379934284	3	[PDSS2]
chr2	rs1560882	34665604	A	G	-0.0843140227386095	0.016980807279074	6.86111817746017e-07	0.737344775982184	4	FAM98A---[]
chr2	rs13428399	34664264	C	G	0.0855470175892344	0.0172295200061154	6.86507351369529e-07	0.561613987117311	4	FAM98A---[]
chrX	rs1882405	24574582	A	G	-0.0924948991705172	0.0186487226540927	7.0547007442836e-07	0.573575112823418	4	PDK3--[]-PCYT1B
chr2	rs4670366	34679870	A	T	-0.0840388614340957	0.0169491060397038	7.11103416158144e-07	0.825373702348211	4	FAM98A---[]
chr2	rs6745550	34680132	C	T	0.0840665292842705	0.0169621291697139	7.19108484317783e-07	0.788445475788074	4	FAM98A---[]
chr6	rs319062	107732798	A	T	0.0916143872690687	0.0184899352285424	7.23955381660008e-07	0.357804423092257	3	[PDSS2]
chr6	rs319054	107725830	C	T	0.091543921315012	0.0184826807356757	7.3094164293079e-07	0.375285488197504	3	[PDSS2]
chr6	rs319056	107726817	C	T	0.0915615463118839	0.0184871575758749	7.31866774433107e-07	0.346191307884222	3	[PDSS2]
chr2	rs13425311	210021527	A	G	0.0995409052718087	0.0201016029923581	7.3496552986079e-07	0.678334382507717	4	PTH2R---[]---MAP2
chr2	rs13390342	210021647	C	T	0.0995279006648711	0.0201023978624173	7.3815573484464e-07	0.678046544286819	4	PTH2R---[]---MAP2
chr11	rs78239904	56992341	C	T	0.13125687137442	0.0265121478846234	7.39014416310886e-07	0.383462230682112	4	LRRC55--[]-APLNR
chr6	rs319057	107727080	C	T	-0.0914823744748704	0.0184869707596038	7.47959097235813e-07	0.344142765259215	3	[PDSS2]
chr6	rs191177	107713007	A	G	-0.0915001301204048	0.0184928888961282	7.5035826071255e-07	0.389579483359543	3	[PDSS2]
chr16	rs9937521	53799296	C	T	0.0835593281744897	0.0169062334373799	7.71207994353111e-07	0.101116114318348	4	[FTO]
chr16	rs28562191	53799303	C	T	0.0835118087953727	0.0169038824998769	7.79655986832428e-07	0.0994826928394368	4	[FTO]
chr6	rs2448086	107694997	A	C	-0.0914615103178352	0.0185199833604117	7.87133023478752e-07	0.845395315504719	3	[PDSS2]
chr2	rs1607642	34681006	C	T	-0.0836946662944985	0.0169509120681498	7.91414637645082e-07	0.742888513395379	4	FAM98A---[]
chr16	rs201940822	53799270	D	I	-0.0834599933937256	0.0169075841534286	7.96406720428076e-07	0.099762082268612	4	[FTO]
chr13	rs4142428	58264679	C	T	0.101692911975711	0.0206116985539467	8.06667949632664e-07	0.522193441380417	4	[PCDH17]
chr13	rs9537777	58261917	A	G	-0.101317495017422	0.0205428874734521	8.13924443791538e-07	0.554336135499571	4	[PCDH17]
chr13	rs9597588	58265596	A	G	0.101014711915409	0.0204919831439356	8.24510230684854e-07	0.565802205009854	4	[PCDH17]
chr6	rs319064	107733239	A	G	0.0911064519329543	0.0184895822996551	8.33106637142507e-07	0.351095674662395	3	[PDSS2]
chr2	rs1560880	34665374	C	T	0.0836531519581473	0.0169824874140919	8.39952674670527e-07	0.554228994079462	4	FAM98A---[]
chr2	rs1117244	34674512	A	G	0.0831284053287484	0.0168826461386758	8.48376400978711e-07	0.829036842984756	4	FAM98A---[]
chr2	rs7569949	34742616	C	G	0.0844216787917253	0.0171486836525573	8.52602541157232e-07	0.404559355226411	4	FAM98A---[]
chr13	rs71100822	54898340	D	I	0.0885898290743572	0.0179974986004214	8.55149441291731e-07	0.857268900121481	4	[]
chr2	rs1519911	34685280	C	T	-0.0845011681957466	0.0171682269818494	8.56857667792751e-07	0.54314782038916	4	FAM98A---[]
chr6	rs2500562	107694996	A	G	-0.091134600441718	0.0185183911455253	8.5970230031078e-07	0.845711796208238	3	[PDSS2]
chr6	rs62416014	67322398	A	G	-0.201790785066445	0.0410492287904891	8.84097881180984e-07	0.12049898608714	3	EYS---[]
chr16	rs9941349	53825488	C	T	0.0838578692810498	0.0170590761454124	8.84507289381474e-07	0.401894939401594	4	[FTO]
chr2	rs59267458	34678882	C	T	-0.0831987048897217	0.0169333399360639	8.95526886597443e-07	0.808564574791885	4	FAM98A---[]
chrX	rs5943914	24575800	C	G	-0.0919030344561332	0.0187110378124557	9.02893865941224e-07	0.538387230313425	4	PDK3--[]-PCYT1B
chrX	rs1882404	24574715	A	G	-0.091802548489177	0.0186959321631423	9.09393259003149e-07	0.538750244362838	4	PDK3--[]-PCYT1B
chr6	rs62428404	107821936	A	G	0.096072248308893	0.0195692743382452	9.13827791359987e-07	0.0714371020070546	3	[SOBP]
chr2	rs13423136	34675226	A	G	-0.0828536510479122	0.0168858514049793	9.26258991721474e-07	0.859289704465421	4	FAM98A---[]
chr11	rs10896594	56991687	A	G	0.130253191896151	0.0265536616356526	9.3293323011945e-07	0.401460650885831	4	LRRC55--[]-APLNR
chr5	rs21126	104013782	A	G	0.083635989111174	0.0170533527033084	9.37266149130732e-07	0.0619190375179201	4	[]
chr5	rs140496309:TTA	103918952	D	I	-0.0857026293084717	0.0174766762844468	9.39863895028551e-07	0.762161712380483	4	[]
chr2	rs11334258	210033773	D	I	0.0977571971327552	0.0199447392430788	9.51548154708936e-07	0.941478546804404	4	PTH2R---[]---MAP2
chr8	rs187835034	85252905	C	T	1.0711196085835	0.218552609015871	9.5365000926489e-07	0.924980937279973	3	[RALYL]
chr2	rs2176768	34683110	G	T	-0.0830142863096133	0.0169511652274105	9.71815491390943e-07	0.680098502060395	4	FAM98A---[]
chr16	rs9931494	53827179	C	G	0.0836082300739298	0.017076928137365	9.78190119682426e-07	0.367918958357113	4	[FTO]
chr13	rs9537780	58271352	A	T	-0.10040806073037	0.0205279909093013	1.00184576088348e-06	0.569995906980367	4	[PCDH17]
chr6	rs596211	107733546	A	G	-0.090549973663612	0.0185203640790473	1.0124077094727e-06	0.308719200553679	3	[PDSS2]
chr6	rs2927915	107700192	A	G	-0.0900684022061751	0.0184323273793787	1.02677283571737e-06	0.455334420869156	3	[PDSS2]
chr1	rs1822979	72951344	C	T	0.0841899584920136	0.0172485648063511	1.05558128281109e-06	0.964494181705218	4	NEGR1---[]
chr2	rs13408123	210032413	G	T	0.0972558099393053	0.0199311819617128	1.06311640789636e-06	0.960386640310097	4	PTH2R---[]---MAP2
chr2	rs1519913	34745002	G	T	0.0836703264714493	0.0171521272412062	1.07095700134492e-06	0.423466476870292	4	FAM98A---[]
chr2	rs10194286	34746652	C	T	0.0841251782152841	0.017245652704969	1.07139075157385e-06	0.296771939243261	4	FAM98A---[]
chr2	rs6750576	210027764	A	G	0.0972215904848928	0.019943877795125	1.08941571370775e-06	0.961534346752202	4	PTH2R---[]---MAP2
chr1	rs12035763	72930635	C	T	-0.0842078536210165	0.0172799114828862	1.09824623139348e-06	0.986074979307212	4	NEGR1---[]
chr6	rs35833788	107713058	D	I	0.0901738391857533	0.0185235263095987	1.12692908770913e-06	0.409191964477232	3	[PDSS2]
chr16	rs201399553	53829963	D	I	0.084748789410482	0.0174244904714655	1.15168218029922e-06	0.301038486992953	4	[FTO]
chr5	rs325479	104002392	C	T	-0.0838456417205385	0.0172468361046292	1.16494529622086e-06	0.0755222388691725	4	[]
chr2	rs10207517	34671890	A	G	-0.0819367400390247	0.0168613357219506	1.17715049338122e-06	0.661566426736252	4	FAM98A---[]
chr2	rs1022390	34751803	A	C	-0.0838853024493255	0.0172680204138634	1.18672474344337e-06	0.284340125353429	4	FAM98A---[]
chr5	rs72815870	144694152	A	T	-0.323879475483625	0.0666739364061117	1.18779692163194e-06	0.989351452753821	3	KCTD16---[]---PRELID2
chr6	rs2500566	107682044	A	C	0.089415593101855	0.0184081776251564	1.18946594585872e-06	0.554074422913068	3	[PDSS2]
chr5	rs35981582	103914565	D	I	0.0843441045443564	0.0173641079763543	1.18948013607315e-06	0.815646452915321	4	[]
chr6	rs2127139	107683555	C	T	-0.0894195488245352	0.0184151425183472	1.19924686831618e-06	0.527742496530022	3	[PDSS2]
chr2	rs10179542	34666645	A	T	0.0823824866670125	0.0169737071651253	1.21279750088359e-06	0.581091530713242	4	FAM98A---[]
chr2	rs80027189	34740778	D	I	-0.0833009527323306	0.0171653541913582	1.21697464425937e-06	0.32068930363216	4	FAM98A---[]
chr6	rs2061835	107682532	C	T	-0.0893103737428041	0.0184130734082566	1.23226154010504e-06	0.530084833842372	3	[PDSS2]
chr5	rs325521	104043156	C	T	-0.0825341162306163	0.0170162648011754	1.23270238585683e-06	0.0803419107866419	4	[]
chr10	rs543615445	15816347	A	G	1.66889422060091	0.344119320282346	1.23614375901314e-06	0.694587973543068	2	ITGA8--[]-FAM188A
chr5	rs325502	104008133	A	G	0.082621094733438	0.0170368029959832	1.23732108986768e-06	0.0606224587941481	4	[]
chr2	rs193235707	188703457	C	T	-2.1878501916597	0.451260116115969	1.24515962468814e-06	0.416574725766115	2	TFPI---[]---GULP1
chr11	rs145820831	56998203	D	I	-0.128936858278263	0.0265952607421714	1.24640716405206e-06	0.392287871130199	4	LRRC55--[]-APLNR
chr11	rs11229011	57128136	A	G	-0.118238581724292	0.0243980238841628	1.25825828841005e-06	0.85913990989063	4	[P2RX3]
chr2	rs34105843	210024101	D	I	0.0971289592246454	0.0200445136523894	1.26189524464413e-06	0.959599447587859	4	PTH2R---[]---MAP2
chr5	rs559756855	103998895	D	I	-0.0829602232792537	0.0171215221871281	1.26371725996465e-06	0.251218699550062	4	[]
chr5	rs13164188	103914523	C	T	0.0839525853278214	0.0173288701621564	1.26824946841822e-06	0.81102341576009	4	[]
chr2	rs7563834	25366080	A	G	-0.0827235554032021	0.0170767898571909	1.27116461253895e-06	0.093351112225919	4	[EFR3B]
chr1	rs10889958	72956535	A	T	0.0849405252578675	0.0175436377882965	1.28751701078533e-06	0.987709020267659	4	NEGR1---[]
chr6	rs6907540	107862815	A	G	-0.0924071341229191	0.0190868207624177	1.2892074998812e-06	0.901502158008275	2	[SOBP]
chr16	rs28567725	53826028	C	T	-0.0825461272911492	0.0170523412631564	1.29349774628296e-06	0.418709064821302	4	[FTO]
chr16	rs8057044	53812614	A	G	-0.080926669197482	0.0167246536321829	1.30648390685694e-06	0.79277252509314	4	[FTO]
chr2	rs10176097	34739570	C	T	-0.0826346937315621	0.0171169288221221	1.38147451720187e-06	0.335320294171446	4	FAM98A---[]
chr13	rs9569016	54901829	A	G	-0.0870610693507582	0.0180372343322907	1.38785001868044e-06	0.855162234247223	3	[]
chr20	rs13433341	56392393	C	T	-0.882896063689936	0.182948868710827	1.39360511416967e-06	0.399020860736504	3	PMEPA1---[]---C20orf85
chr1	rs4649957	72949748	A	T	0.0832634981145227	0.0172552668033906	1.39725252371471e-06	0.967270128240985	4	NEGR1---[]
chr5	rs72815840	144626471	C	T	-0.303384625335572	0.062907093011621	1.41598686512852e-06	0.992594415013155	3	KCTD16---[]---PRELID2
chr2	rs11685101	34739820	C	T	0.0825867555889711	0.0171277969394673	1.42270872355938e-06	0.335129764126405	4	FAM98A---[]
chr2	rs892457	34667721	A	G	0.0813971479863666	0.0168890298546324	1.43898440390849e-06	0.691699724034853	4	FAM98A---[]
chr5	rs72815835	144618679	C	T	0.303238634957222	0.0629252869519022	1.44260283218734e-06	0.993148774512552	3	KCTD16---[]---PRELID2
chr1	rs11209972	72944714	A	G	0.0831093052091631	0.0172697591598383	1.49114829899103e-06	0.971248819993306	4	NEGR1---[]
chr2	rs11480955	34743472	D	I	-0.0827479364896638	0.0171962387973759	1.49443211222756e-06	0.267563774757122	4	FAM98A---[]
chr1	rs2480677	50577654	G	T	-0.114691151935527	0.0238365490111577	1.49751536757931e-06	0.430270396694863	4	[ELAVL4]
chr5	rs325523	104045386	A	C	0.0818070565528643	0.0170038676521436	1.50112980979553e-06	0.0783386735233425	4	[]
chr1	rs12759396	72921381	A	G	-0.0847699372219094	0.0176331201550108	1.52885247813767e-06	0.979260486109186	3	NEGR1---[]
chr1	rs12141628	72593767	C	T	0.0807542050735218	0.0168018959807944	1.53783341871379e-06	0.110414771525926	4	[NEGR1]
chr5	rs10477835	103917539	A	T	0.0829665298615864	0.0172804819964999	1.57741370574188e-06	0.819813473230917	4	[]
chr6	rs319077	107762720	A	G	0.0869670129912955	0.0181167020341099	1.58366640983047e-06	0.204525380380367	4	[PDSS2]
chr1	rs11209916	72586209	A	G	0.0812949726311394	0.0169380846834424	1.59032456882531e-06	0.0811759819252826	4	[NEGR1]
chr2	rs60886063	34678641	A	G	0.0812763316926528	0.0169368406023617	1.59627506504181e-06	0.637781248492414	4	FAM98A---[]
chr2	rs892458	34667749	C	T	0.0810666763312393	0.0168952386244851	1.60100601888243e-06	0.686585708122431	4	FAM98A---[]
chr2	rs17339342	34668766	A	G	0.0811811712152657	0.0169208836017287	1.60505119932085e-06	0.611887335423053	4	FAM98A---[]
chr2	rs1960505	34674566	A	T	-0.0809447313111298	0.016876746299403	1.61680854577521e-06	0.627333350831023	4	FAM98A---[]
chr2	rs4670372	34695750	A	C	-0.0824948277871424	0.0172000558973548	1.61707601813512e-06	0.462243554543243	4	FAM98A---[]
chr2	rs1519910	34686453	A	G	0.0824051096195185	0.0171828379712727	1.62043098030804e-06	0.591927914968769	4	FAM98A---[]
chr1	rs11209915	72586208	C	T	0.0812139046703265	0.0169379407363758	1.62843613171574e-06	0.0805152974323634	4	[NEGR1]
chr2	rs7422222	34695382	C	G	-0.0825174452486392	0.0172165516001429	1.64376383252343e-06	0.476770914311179	4	FAM98A---[]
chr5	rs72815846	144633518	C	T	-0.301059493026641	0.0628454792243516	1.66389646988204e-06	0.990604966148431	3	KCTD16---[]---PRELID2
chr16	rs71863246	53812771	D	I	-0.0821241023273095	0.0171470699510675	1.67284356505266e-06	0.19139779656473	4	[FTO]
chr1	rs12402629	72578709	C	T	-0.0803321358161048	0.0167943897145706	1.72464406257071e-06	0.0859337732392244	4	[NEGR1]
chr2	rs4396689	34695544	C	G	-0.0822162102916811	0.0171988605386836	1.75008637076675e-06	0.5013745109803	4	FAM98A---[]
chr1	rs11209909	72553122	A	T	0.0832369604548982	0.0174386159701702	1.81375355529755e-06	0.213165125872483	4	[NEGR1]
chr11	rs2846396	57149641	C	T	-0.126379565105423	0.0264795109742332	1.8174507239588e-06	0.264121123164112	4	PRG3-[]-PRG2
chr2	rs28755806	34668838	A	G	-0.0807331374460135	0.0169167374263269	1.82059549328698e-06	0.623746455991618	4	FAM98A---[]
chr5	rs72815855	144649255	C	T	-0.30278883776653	0.0635182387435588	1.8702738103554e-06	0.997656552842044	3	KCTD16---[]---PRELID2
chr5	rs1363103	103917837	C	T	0.084289237812526	0.0176846797889443	1.87705690359895e-06	0.883156342856416	4	[]
chr1	rs34137694	72577895	D	I	-0.082500123477365	0.0173148064401346	1.89120468914361e-06	0.141980400047024	4	[NEGR1]
chr1	rs12132602	72597051	A	G	0.080020257571581	0.0168025348248016	1.913115827777e-06	0.0882197757527457	4	[NEGR1]
chr1	rs57316908	72609955	C	G	-0.0802299744897345	0.0168498128873497	1.92182449452191e-06	0.0816239808592731	4	[NEGR1]
chr2	rs4396690	34695590	A	C	0.0819101497454214	0.0172031957058793	1.9231805642682e-06	0.507466563820691	4	FAM98A---[]
chr6	rs319107	107754363	A	G	-0.0862642118257173	0.0181194354305837	1.92763601983606e-06	0.174941652643809	4	[PDSS2]
chr1	rs12750634	72597654	A	T	-0.0800215881514978	0.0168115284717749	1.93666424373934e-06	0.0906668451511612	4	[NEGR1]
chr13	rs7331635	54906710	A	C	-0.0854859072036052	0.0179823762241322	1.99557824711729e-06	0.750927923791144	4	[]
chr5	rs410915	104034140	C	T	-0.0808951995546148	0.0170212889930832	2.00827811428426e-06	0.0896930008877766	4	[]
chrX	rs1212068	24564100	C	T	-0.0846465221424851	0.0178187287560632	2.02990270706974e-06	0.21356082829241	4	PDK3-[]--PCYT1B
chr5	rs1976423	104042643	A	C	0.0803959990791428	0.0169424365495831	2.08254920670686e-06	0.852453502141794	4	[]
chr2	rs1589264	34686051	A	G	0.0815174363135262	0.0171881688990775	2.1094252636855e-06	0.553427281535742	4	FAM98A---[]
chrX	rs2464543	24566424	A	C	-0.0845173741247327	0.0178216586869344	2.11204601964604e-06	0.213344890292641	4	PDK3-[]--PCYT1B
chr1	rs71074821	72602280	D	I	0.0798381259676976	0.0168358007653901	2.11447483640966e-06	0.0917754222380215	4	[NEGR1]
chr1	rs1486096	72584184	A	G	-0.0795537522090818	0.0167945712708025	2.1704101733382e-06	0.0825696281664987	4	[NEGR1]
chr1	rs7556006	72587186	C	G	-0.0795497515991068	0.0168045159109556	2.20320340377493e-06	0.084752931861611	4	[NEGR1]
chr6	rs1321552	107831699	A	G	0.0907674216433328	0.0191761565065941	2.20846385976525e-06	0.845570043048508	2	[SOBP]
chr11	rs1867128	57141310	A	T	-0.126248234304853	0.0266770224427587	2.21803033165368e-06	0.388774659130941	4	P2RX3-[]-PRG3
chr2	rs1117717	34676353	C	T	0.0798916476814007	0.0168823425926422	2.22032904607717e-06	0.663752242370983	4	FAM98A---[]
chr2	rs1117246	34675025	C	T	0.0798449739375656	0.0168819563622728	2.24957827216016e-06	0.638180778010231	4	FAM98A---[]
chr1	rs12133604	72610879	G	T	0.079696137120426	0.0168526158345235	2.25620680185163e-06	0.109426848710236	4	[NEGR1]
chr2	rs13428823	25373298	A	G	-0.0807651999225795	0.0170831570153805	2.27001546972712e-06	0.179448491919282	4	[EFR3B]
chr2	rs13427264	34676694	A	C	-0.079874081197929	0.0169004668067589	2.28820649684568e-06	0.683926332217571	4	FAM98A---[]
chr1	rs7530496	72937842	A	G	0.0815759811067898	0.0172640580902638	2.29898566712018e-06	0.951143396278983	4	NEGR1---[]
chr2	rs13401333	25373031	C	T	0.0806959208995744	0.0170865986339669	2.32664262092069e-06	0.176160545677753	4	[EFR3B]
chr2	rs1811387	34661589	C	G	0.0814156327830615	0.0172406757653254	2.33193055066442e-06	0.572076255916187	4	FAM98A---[]
chr1	rs11209920	72610802	A	T	0.0795617852677651	0.0168529534329883	2.34756962156315e-06	0.109075288532575	4	[NEGR1]
chr17	rs57230550	8011128	A	C	0.120027569580487	0.0254271215238427	2.3531827332471e-06	0.426889647167237	2	[ALOXE3]
chr7	rs11343357	154850868	D	I	0.55883908002207	0.118415896112769	2.36667989592786e-06	0.435006914145394	3	PAXIP1--[]--HTR5A
chr2	rs2203914	34685397	A	T	-0.0810570042546744	0.0171799626251013	2.38042321709601e-06	0.591552467078217	4	FAM98A---[]
chr10	rs74408446	15839931	C	T	1.45460744959679	0.308455585740787	2.40791230427937e-06	0.789188886895636	2	[FAM188A]
chr5	rs325501	104007433	C	G	0.080691367522228	0.0171363520643389	2.49199893984465e-06	0.039885095359925	4	[]
chr1	rs112248922	189333978	A	G	-0.0887440299029506	0.0188499244009019	2.50251164433277e-06	0.583691036406544	4	[]---BRINP3
chr6	rs7762721	107866498	A	G	-0.0877433120860881	0.0186494951372419	2.54036990929703e-06	0.00298909178456492	4	[SOBP]
chrX	rs1207612	24566835	A	G	-0.0841814049189086	0.0178980715059633	2.55891385613139e-06	0.450931483259238	4	PDK3-[]--PCYT1B
chr2	rs13428392	34664245	A	G	0.0804662016461028	0.0171248679884312	2.61704148289788e-06	0.490029097640165	4	FAM98A---[]
chrX	rs146011837	24683404	D	I	-0.0743249238467874	0.0158222054378214	2.63355913666419e-06	0.33254606822638	3	PCYT1B--[]--POLA1
chrX	rs1207615	24573976	C	T	0.084119583194593	0.0179082646988428	2.63688577285672e-06	0.467435638820334	4	PDK3--[]-PCYT1B
chr7	rs76935269	67378606	A	G	-0.688123023307966	0.146550950134792	2.66017198060203e-06	0.45114129742927	3	TYW1---[]
chr2	rs140988689	25365643	D	I	-0.080248932196706	0.0171062159516499	2.71587752148809e-06	0.0363112803781913	4	[EFR3B]
chr7	rs147657748	67376790	C	T	-0.692536422612842	0.147680134655324	2.73960164375044e-06	0.490139404726649	3	TYW1---[]
chrX	rs59247936	24622208	D	I	0.0720393010331548	0.0153645602396291	2.74990934257468e-06	0.452736668066961	4	[PCYT1B]
chr1	rs11209921	72612371	C	T	0.0789709768362976	0.016843417954708	2.75166082655946e-06	0.0877893425776557	4	[NEGR1]
chr1	rs142667418	72767827	D	I	0.109036464091484	0.0232624901986817	2.76938029244446e-06	0.158134058343805	4	NEGR1--[]
chr1	rs1486093	72573363	C	T	-0.0787089632694924	0.0167959045064544	2.78324652455945e-06	0.0742878352495094	4	[NEGR1]
chr4	rs548785109	22319355	A	G	0.771697915599065	0.164840173927009	2.84794849606932e-06	0.696209293305403	3	KCNIP4---[]--ADGRA3
chrX	rs1055186	24568553	A	C	0.0834575737519689	0.0178294718876055	2.8564959909284e-06	0.453190746597938	4	PDK3--[]--PCYT1B
chr1	rs72096511	72591773	D	I	-0.0787991556071357	0.016836205705784	2.86400497702114e-06	0.0798211579986196	4	[NEGR1]
chr2	rs6720422	25371558	A	G	0.0801748023527828	0.0171308191367153	2.86665171253615e-06	0.0570190289131073	4	[EFR3B]
chr1	rs1385914	72591774	A	G	0.0785977085982787	0.0167949340193639	2.87090161120562e-06	0.0756693311793134	4	[NEGR1]
chrX	rs1207614	24569824	A	G	-0.0835769897939807	0.0178617516547957	2.88131574746837e-06	0.46347046114886	4	PDK3--[]--PCYT1B
chr1	rs7515320	72613608	G	T	0.0788288102967718	0.0168498536073229	2.89251390657057e-06	0.0888503666888571	4	[NEGR1]
chrX	rs1212946	24570044	C	T	0.0835382616126515	0.0178632475566023	2.91750148040885e-06	0.461139910402222	4	PDK3--[]-PCYT1B
chr1	rs565968083	72767555	D	I	0.110928049396712	0.0237376346640358	2.9670494523074e-06	0.614416390520672	4	NEGR1--[]
chr16	rs10718688	53807006	D	I	-0.0788460577092293	0.0168732214484445	2.97046582281355e-06	0.563397706648172	4	[FTO]
chr5	rs10076888	103786487	A	G	-0.0809389243979901	0.0173226560518513	2.97654752360267e-06	0.945194439546552	4	NUDT12---[]
chr13	rs9536678	54891910	C	T	0.084260599613775	0.0180421459461811	3.00892858610381e-06	0.684331855529586	4	[]
chrX	rs1207613	24567719	C	G	-0.0832779320278326	0.0178318302566892	3.00929766178547e-06	0.4548439294407	4	PDK3-[]--PCYT1B
chr11	rs11229017	57145498	C	T	0.131495919123838	0.0281583460476431	3.01385000139932e-06	0.407804551908364	4	[PRG3]
chrX	rs10156959	24578803	C	T	-0.0731397735344809	0.0156746745965371	3.0695373656657e-06	0.634191115449226	4	PDK3--[]-PCYT1B
chr6	rs62416012	67315312	A	T	-0.178544506956669	0.0382924742716117	3.12159367526879e-06	0.114997012648928	4	EYS---[]
chr17	rs3213714	2276085	G	T	-0.127379979252986	0.0273246587249724	3.1357365340152e-06	0.744720746847867	4	[SGSM2]
chr5	rs552825058	103989468	D	I	0.0807861173986317	0.0173304970298679	3.13912584688988e-06	0.08435538739855	4	[]
chrX	rs1207608	24558171	A	T	0.08295017243311	0.017810444642033	3.2024468495887e-06	0.446028328194945	4	PDK3[]--PCYT1B
chr9	rs12344052	97655049	A	G	0.174083745404759	0.0373821368957345	3.21053295948599e-06	0.614540237768685	4	[C9orf3]
chrX	rs5944661	24662692	A	G	0.0707008868236376	0.0151912482447121	3.25471799510366e-06	0.477016043649249	4	[PCYT1B]
chrX	rs5944622	24613189	C	T	-0.0711491637152328	0.0152895234410885	3.26413229983074e-06	0.606921619066345	4	[PCYT1B]
chrX	rs1207611	24565129	A	G	-0.0829700159407514	0.0178327540077132	3.27655815890501e-06	0.450178768813876	4	PDK3-[]--PCYT1B
chrX	rs2266858	151141975	A	T	-0.0833433668075724	0.017916676717501	3.29177538319059e-06	0.728401834445	4	[GABRE]
chr1	rs10921762	189284520	A	G	-0.0803834772432255	0.0172900900177429	3.33375364085144e-06	0.793107420142447	4	[]---BRINP3
chr17	rs3213712	2275734	C	G	-0.127070893991587	0.027332466998434	3.33414841868694e-06	0.669079147528701	4	[SGSM2]
chr2	rs6543847	34707342	C	T	0.0978833863925188	0.0210658490449674	3.37542792315535e-06	0.197067361739595	4	FAM98A---[]
chr5	rs141915687	103934132	D	I	-0.0777461267360686	0.0167367869140473	3.39707413696007e-06	0.275073923916738	4	[]
chr2	rs11124374	34677908	C	G	0.0795756041788136	0.0171327867619653	3.40672139128312e-06	0.569652864784525	4	FAM98A---[]
chr1	rs1841493	72849086	A	G	-0.080806859205193	0.0173984342025703	3.40917035002735e-06	0.816371647502772	4	NEGR1---[]
chr13	rs9536681	54892678	C	T	0.0841568565221882	0.0181200624559891	3.41062692334839e-06	0.604927719972071	3	[]
chrX	rs718676	24659892	C	T	-0.0704450243386514	0.0151722252274112	3.43344425249687e-06	0.456416430460295	4	[PCYT1B]
chr5	rs254013	103926044	C	T	0.0777761911423492	0.0167555117161169	3.4534150829084e-06	0.312153871705253	4	[]
chr13	rs9536679	54892100	C	G	-0.0839952821463328	0.0181058393322662	3.49884561504101e-06	0.574997002043377	3	[]
chr2	rs1850907	34678045	A	C	0.0794839609323824	0.0171351047347706	3.50671834889216e-06	0.586812922210946	4	FAM98A---[]
chr1	rs67474621	72577950	A	T	0.0790807688434528	0.0170483647573163	3.50754898295383e-06	0.0385156683485714	4	[NEGR1]
chr1	rs1564970	72573798	C	T	-0.0778737539550279	0.0167894437508857	3.5135982319867e-06	0.0732363940014036	4	[NEGR1]
chr13	rs9536682	54892844	A	G	-0.0840550368615367	0.018124306580287	3.5231326310461e-06	0.607400994961007	3	[]
chr1	rs1352082	72571656	A	C	-0.0778417774978647	0.0167850052177138	3.52514928513491e-06	0.0764387085071889	4	[NEGR1]
chrX	rs6629900	24656106	C	T	-0.0702828805007938	0.0151616259516013	3.55943650786929e-06	0.464696018855144	4	[PCYT1B]
chr1	rs7541218	72613917	C	T	0.078126613032197	0.0168562118796982	3.57134999988525e-06	0.0922567089737815	4	[NEGR1]
chrX	rs1921917	24656775	A	G	-0.070205936561129	0.0151557216091268	3.61615549863223e-06	0.464059841031874	4	[PCYT1B]
chr13	rs9563212	54891759	C	G	0.0839433994286537	0.0181260115566443	3.63725488416708e-06	0.618117733437443	3	[]
chr10	rs112644179	88460793	C	G	-0.550723381205069	0.119004095533601	3.69627208030627e-06	0.736346929860089	4	[LDB3]
chr18	rs1155909	64446651	C	G	-0.0836165621235706	0.0180741756937948	3.72255680604e-06	0.037323707414903	4	CDH19---[]---DSEL
chr2	rs58323784	34732916	C	G	0.0895632504822983	0.0193605817087212	3.72683858336165e-06	0.193344772321926	4	FAM98A---[]
chr11	rs116954382	57171721	C	T	0.129685701217415	0.0280391797785456	3.74308797945965e-06	0.270650379127486	3	[RP11-872D17.8]
chr2	rs113027210	34732913	D	I	0.0895382776481369	0.0193606712747521	3.75049250976756e-06	0.19351404693826	4	FAM98A---[]
chr1	rs4650139	72924848	C	T	0.0797868824067162	0.0172538558088729	3.75878472256898e-06	0.859328024373004	4	NEGR1---[]
chr2	rs17260900	34666433	A	T	0.0788595263767866	0.0170543533752449	3.76388958654694e-06	0.531326011112128	4	FAM98A---[]
chr2	rs6543846	34707152	C	T	-0.0947222132423532	0.0204882965137243	3.77800969503133e-06	0.15080442483642	4	FAM98A---[]
chr14	rs7149192	27043487	C	G	-0.0945691103786557	0.0204643268929813	3.81584005979855e-06	0.619602871171364	4	[NOVA1]
chrX	rs2319654	24654120	C	G	0.0701159861777831	0.0151812754286401	3.86368748732388e-06	0.440627263165148	4	[PCYT1B]
chr10	rs2805548	1477032	A	G	-0.50252921111218	0.108833046621969	3.88517604277363e-06	0.758753361175424	2	[ADARB2]
chr2	rs200770199	34704889	D	I	0.0951896736591829	0.0206245461335365	3.92417391950727e-06	0.234954179067444	4	FAM98A---[]
chr1	rs10801413	189306140	A	G	-0.0804665003695659	0.0174399212890448	3.95133800783496e-06	0.657249516313641	4	[]---BRINP3
chr1	rs967583	50582089	C	T	0.118979265441992	0.0257871241240065	3.95178672552012e-06	0.407793602676396	4	[ELAVL4]
chr2	rs4145759	34705845	G	T	0.0943038938765444	0.0204429203212775	3.96832669308491e-06	0.151063641971426	4	FAM98A---[]
chr1	rs4649954	72593174	G	T	0.0782820909419814	0.0169782447235097	4.01258707838424e-06	0.136602964035115	4	[NEGR1]
chr6	rs11153066	107846644	C	T	0.0881898265480975	0.0191311047017423	4.03131513902922e-06	0.916201091839068	2	[SOBP]
chr2	rs4670375	34709178	A	T	-0.0970648148223614	0.0210624947284555	4.05741090685806e-06	0.199865220518539	4	FAM98A---[]
chr18	rs11661057	64449351	A	G	-0.0833386733953793	0.0180876717604167	4.07568912233761e-06	0.0345139408350633	4	CDH19---[]---DSEL
chr6	rs571304167	149493359	C	G	0.899802610399495	0.19530173149724	4.08042297967054e-06	0.905883427780847	2	UST--[]---TAB2
chr17	rs3213713	2275844	C	T	0.124883881795913	0.0271163627216778	4.11514398722292e-06	0.822411252724708	4	[SGSM2]
chr5	rs254023	103955361	C	T	-0.0769311324762281	0.0167044911744603	4.11641942064979e-06	0.374841054446597	4	[]
chr13	rs12583110	54887112	C	G	0.0831317502867971	0.0180515116106954	4.11967738495536e-06	0.75723204752562	4	[]
chr6	rs12201355	107847433	A	G	-0.0881015944869859	0.0191345618982487	4.13821110339322e-06	0.915014047744774	2	[SOBP]
chr2	rs143370436	34591930	C	T	0.538387201413039	0.116936459423964	4.1425256245783e-06	0.979831962589322	3	FAM98A---[]
chr13	rs9569014	54890387	C	G	0.0844819519180991	0.0183524430736301	4.1583212887984e-06	0.641652483961957	3	[]
chr16	rs113191842	53817318	A	G	-0.153532952001429	0.0333764812103296	4.22421767335313e-06	0.2820404683691	3	[FTO]
chr2	rs66991110	34660601	C	T	-0.0795964874826173	0.0173107454935778	4.26367422686156e-06	0.908840848670565	3	FAM98A---[]
chr1	rs71074837	72864663	D	I	0.0800956314700337	0.0174212544558407	4.27424126031311e-06	0.740813590724609	4	NEGR1---[]
chr20	rs6099762	56373195	C	T	0.969713715451478	0.2109710494935	4.29790740489733e-06	0.444046412476748	3	PMEPA1--[]---C20orf85
chr6	rs575173270	67315807	A	G	0.180058830612591	0.039174951163101	4.30111906129948e-06	0.104784025004024	3	EYS---[]
chr13	rs71100821	54890376	D	I	0.0844118235058147	0.0183683858368336	4.31723345267718e-06	0.64545504416816	3	[]
chr13	rs9563210	54890724	C	T	0.0829915129212617	0.0180611953018529	4.32712441810917e-06	0.728711139116424	4	[]
chr5	rs75516929	124989984	A	T	-0.0812252905877198	0.0176774680758428	4.3306344850061e-06	0.564569687206877	4	ZNF608---[]---GRAMD3
chrX	rs746264523	24551257	D	I	-0.0801694377018662	0.017448039850004	4.332616599612e-06	0.353149571367173	4	[PDK3]
chr5	rs396755	104022239	C	G	-0.0784063407532472	0.0170662032740923	4.34316218900913e-06	0.0285558681567766	4	[]
chr2	rs543570641	34735635	D	I	-0.0929062908948715	0.020239582865661	4.42553474376519e-06	0.39420558112755	4	FAM98A---[]
chr3	rs528693602	136863770	A	T	0.253390530189202	0.0552277739076162	4.47299123934735e-06	0.510748469511588	4	IL20RB---[]---SOX14
chr5	rs141202823	103946549	D	I	0.0767789710931743	0.0167378202807473	4.49327718403428e-06	0.331591046317143	4	[]
chr2	rs6543844	34703057	A	G	-0.0948552340248026	0.0206808674299943	4.50484336793529e-06	0.411608171365966	4	FAM98A---[]
chr2	rs547388201	101165860	D	I	-1.37392539716752	0.299742900463033	4.56864269047839e-06	0.171728816817048	2	NMS--[]--PDCL3
chr8	rs182753637	3792648	A	G	-2.15040364065525	0.469160537534214	4.5722742810408e-06	0.779437612124925	2	[CSMD1]
chr7	rs200332084	67379446	D	I	-0.670637805835262	0.146324556035733	4.57867255628461e-06	0.441660843645659	3	TYW1---[]
chr1	rs10889955	72910182	G	T	-0.0790561201908663	0.0172556824890184	4.61753588751132e-06	0.853259437465548	4	NEGR1---[]
chr5	rs62362057	104002370	C	T	-0.086337477119184	0.0188452012315434	4.61864987594075e-06	0.0437274698869475	3	[]
chr2	rs146158432	116021463	D	I	0.530209999527874	0.115814223567826	4.69200904977732e-06	0.748103996533099	2	[DPP10]
chr8	rs543775657	3792176	G	T	2.13962646493561	0.467450258691616	4.71177583350083e-06	0.772448606386467	2	[CSMD1]
chr1	rs1072882	72852995	A	G	-0.079422199388518	0.0173641302187155	4.78675185525941e-06	0.821266783371316	4	NEGR1---[]
chr5	rs2919980	103719235	C	T	-0.0764692285747068	0.0167203348929001	4.79811237524183e-06	0.071818483158828	4	NUDT12---[]
chr5	rs542662000	103934169	A	T	-0.0807775397420489	0.0176626889510386	4.80002753536193e-06	0.36730959462671	4	[]
chr6	rs2281592	107831064	G	T	0.0873920141607799	0.019111236768548	4.81231344535688e-06	0.928401825304357	2	[SOBP]
chr5	rs573691892	103934166	A	T	0.080767539200908	0.0176627730055225	4.81352130545454e-06	0.367465764830679	4	[]
chr2	rs35200021	34668652	D	I	0.0783664002750062	0.0171383721840245	4.81779029117522e-06	0.77758428067829	4	FAM98A---[]
chr10	rs10904015	3327415	A	G	-0.115257662316286	0.0252097577733457	4.83214465955736e-06	0.114452792582416	2	PITRM1---[]---KLF6
chr1	rs1961767	72852773	A	G	-0.0793598653241033	0.0173583807352435	4.83443300697058e-06	0.839521123697446	4	NEGR1---[]
chr4	rs642395	17259416	A	G	-0.0791833282506995	0.0173247362169696	4.86478650142241e-06	0.701897056338211	4	LDB2---[]---QDPR
chrX	rs1207607	24555867	A	G	-0.0813212683218429	0.0177990158971618	4.90376761116989e-06	0.654442929267977	4	[PDK3]
chr20	rs6099765	56382747	C	T	-0.963354031787991	0.210857904317287	4.90675099862782e-06	0.450305703404721	3	PMEPA1--[]---C20orf85
chr6	rs9467714	26340785	A	G	0.119548405331911	0.0261694079333068	4.9181254027177e-06	0.339464465768126	4	HIST1H4H--[]--BTN3A2
chr13	rs6561937	58257667	A	T	0.0908104527801443	0.0198823590174303	4.93838823025275e-06	0.604577898990992	4	[PCDH17]
chrX	rs1209392	24559151	C	T	0.0812727055191551	0.0177953546202508	4.94578903012376e-06	0.624542732032097	4	PDK3-[]--PCYT1B
chr13	rs148826577	54887819	D	I	0.0831735046834839	0.0182123767553764	4.95067604440144e-06	0.556502718840502	3	[]
chr13	rs7993684	54889268	A	G	0.0827223950716518	0.0181167845797642	4.96967462123387e-06	0.636093557162929	3	[]
chr1	rs12748090	73005277	A	T	-0.102330561137273	0.0224135177617255	4.98130790626444e-06	0.489098082965792	3	NEGR1---[]
chr1	rs4650138	72924689	A	C	-0.0786858628123563	0.0172386564939341	5.00684090651361e-06	0.853399945937586	4	NEGR1---[]
chr13	rs9527191	54887873	C	T	0.0826257800250068	0.0181057583634027	5.03058008133765e-06	0.643218285828042	3	[]
chrX	rs1209391	24554883	C	G	-0.0812705745694166	0.0178088583427547	5.03098355721224e-06	0.622275053576708	4	[PDK3]
chr2	rs12620888	34709510	A	G	-0.0937994949625342	0.0205553402072602	5.03638227284943e-06	0.265081480800814	4	FAM98A---[]
chr11	rs11025429	20210903	G	T	0.0775468170727714	0.0169937394999985	5.036586719735e-06	0.162628191750374	4	DBX1--[]---HTATIP2
chr1	rs2121055	72920283	A	G	0.0786016084824386	0.0172319737127273	5.08181196454446e-06	0.865638827686201	4	NEGR1---[]
chr1	rs2480691	50589742	C	G	-0.114909722420145	0.0251956540876966	5.09843131572229e-06	0.426325353332824	4	[ELAVL4]
chr2	rs1519912	34677332	G	T	0.0788377335164064	0.0172877308794237	5.10736362238147e-06	0.582331904126158	4	FAM98A---[]
chr13	rs35302404	54888883	D	I	-0.0826099138052812	0.0181191323717064	5.13331281937493e-06	0.81541648340185	3	[]
chr5	rs325500	104006667	A	G	-0.0780797039205536	0.0171258467416279	5.13553700331083e-06	0.0729479493022971	4	[]
chrX	rs1795759	24553637	A	G	0.0828023961247866	0.0181654122922078	5.15828928936495e-06	0.382399310162271	4	[PDK3]
chr5	rs254020	103950251	C	T	0.0761884764821411	0.0167147224673219	5.16022924311996e-06	0.340559315951255	4	[]
chr1	rs11209969	72916124	A	G	-0.0784651866901194	0.0172174906198777	5.18165835097471e-06	0.872727793606077	4	NEGR1---[]
chr8	rs10110803	82746436	C	G	-0.0774915466285131	0.0170081634732704	5.21026144214943e-06	0.942353326289	4	[SNX16]
chr1	rs150612655	72857098	C	G	0.0789689080710359	0.0173331394817374	5.2149466609389e-06	0.849517514533487	4	NEGR1---[]
chrX	rs1210902	24558750	A	G	-0.0810712974149897	0.0177952295055077	5.21894926182007e-06	0.628520570927869	4	PDK3[]--PCYT1B
chr11	rs12575356	57143463	G	T	0.120216336028979	0.0263882233992851	5.22160540479967e-06	0.423668191559284	4	P2RX3-[]PRG3
chr13	rs36101238	54887489	A	T	-0.0824661526693679	0.0181088854143468	5.26590215561718e-06	0.625280809003145	3	[]
chr9	rs75660441	97662448	A	G	-0.159977091090848	0.0351503935432993	5.33363411944753e-06	0.165507613195128	4	[C9orf3]
chr22	rs192175370	36301891	C	T	-1.10632876747883	0.24309045519467	5.336638697446e-06	0.306626632169239	2	[RBFOX2]
chr11	rs2439886	57151504	C	T	-0.119599431294171	0.0262850843231701	5.36236347055743e-06	0.31625139335772	4	PRG3-[]-PRG2
chr13	rs9563211	54890958	A	G	-0.082462326897369	0.0181243497425242	5.36946693029388e-06	0.636226878743392	3	[]
chr2	rs1879194	34701971	C	G	-0.0934709333417477	0.0205449699793408	5.37537318417171e-06	0.269467716005916	4	FAM98A---[]
chr1	rs1822977	72906443	A	G	0.0783908235641965	0.0172304489283051	5.37602454838492e-06	0.880745758129186	4	NEGR1---[]
chr13	rs12584722	54887214	A	G	0.0823694604510185	0.0181072479408714	5.39072485374399e-06	0.62842056160964	3	[]
chr5	rs416223	103991476	A	C	0.0774084634969698	0.0170257734505773	5.4533435390102e-06	0.0474956956526859	4	[]
chr1	rs2121056	72906786	A	G	0.078275483060915	0.0172265157326952	5.52241076147719e-06	0.868600443517187	4	NEGR1---[]
chr1	rs7514910	189293849	A	G	-0.0785832120890283	0.0172962767095173	5.536457508547e-06	0.504661658791299	4	[]---BRINP3
chrX	rs11796534	24672285	A	G	-0.0699419376831058	0.015400483561532	5.58443474643981e-06	0.656088682312119	4	PCYT1B-[]--POLA1
chr2	rs10865101	34709841	C	G	0.0932905872950898	0.0205531822008927	5.65256357980683e-06	0.263622257596383	4	FAM98A---[]
chrX	rs5944665	24671333	A	G	0.0698998633832866	0.0154002259969693	5.65523159691423e-06	0.679477820304542	4	PCYT1B-[]--POLA1
chr5	rs2447828	103947205	C	T	0.0758826157592607	0.0167212728844026	5.67664447874899e-06	0.390933011133454	4	[]
chr18	rs9653069	64461065	C	T	-0.0819770139229018	0.0180728918564685	5.73555913265005e-06	0.101124560957031	4	CDH19---[]---DSEL
chr1	rs6424471	72901752	G	T	-0.0782124281264045	0.0172432008389494	5.73742237457663e-06	0.892888684065963	4	NEGR1---[]
chr5	rs325481	104000752	A	G	0.0774046979710972	0.0170651746560696	5.73779134831756e-06	0.101240371314136	4	[]
chr2	rs7592760	34704298	A	G	0.0924628015252774	0.0203874821528833	5.75289675158326e-06	0.236630852980919	4	FAM98A---[]
chr1	rs7535539	72913499	A	C	-0.0780399874019762	0.0172078736649504	5.75673293467795e-06	0.859439532892331	4	NEGR1---[]
chr8	rs1463258	82737771	A	G	0.0770919506772732	0.0170039371746252	5.79399509472744e-06	0.986660800104562	4	[SNX16]
chrX	rs71942522	24514685	D	I	0.0693287656411801	0.0152944307682668	5.81678261843306e-06	0.0168425267266475	4	[PDK3]
chr1	rs1596762	72902974	C	T	-0.0781305454311556	0.0172378247733027	5.82880004264504e-06	0.872569943217915	4	NEGR1---[]
chr3	rs369433251	53972894	A	G	0.852947917308337	0.188185348474808	5.82928660500734e-06	0.0034235159179799	2	SELK--[]---CACNA2D3
chr1	rs7531797	72903118	A	G	0.0781363221280529	0.0172414595457584	5.84595099074205e-06	0.871496174773071	4	NEGR1---[]
chrX	rs2178608	24577591	A	T	0.0818600258399728	0.0180635760402304	5.84906895059563e-06	0.471060724592212	4	PDK3--[]-PCYT1B
chrX	rs142543894	24680286	D	I	0.0701431071344948	0.0154790009966589	5.85660842754698e-06	0.832346296006476	4	PCYT1B--[]--POLA1
chr1	rs2422222	72912745	A	G	-0.0779830694829283	0.0172108575333898	5.86942559391031e-06	0.858440391071377	4	NEGR1---[]
chr1	rs11209968	72911317	A	T	-0.0780067138515157	0.0172178853998416	5.88267197569764e-06	0.866603467660377	4	NEGR1---[]
chr16	rs62033399	53810943	C	T	0.0772948530730456	0.0170612097024157	5.88598889932617e-06	0.152469707165681	4	[FTO]
chr5	rs563661599	103934155	C	T	-0.0771237066976838	0.0170315290583791	5.94628709603404e-06	0.26807665577615	4	[]
chr13	rs4417448	58274536	A	T	-0.090571127168207	0.0200014982579381	5.94834401814585e-06	0.532411712111423	4	[PCDH17]
chr9	rs10993350	97559511	C	T	-0.173576268093009	0.038334213358556	5.95522986719867e-06	0.353400719880884	4	[C9orf3]
chr2	rs7596357	34705385	C	T	-0.092354378368364	0.0203965304053274	5.95599331574515e-06	0.234011571365173	4	FAM98A---[]
chr5	rs1363100	103946206	A	T	0.0757100384516237	0.0167229985324303	5.97419767093832e-06	0.267398786040525	4	[]
chrX	rs5986698	24637691	C	T	0.0695930202494919	0.0153727704349506	5.98179480912986e-06	0.471368650333471	4	[PCYT1B]
chrX	rs200678113	24672212	D	I	0.0698094158594328	0.0154229813172517	6.00184408697463e-06	0.586453881531921	4	PCYT1B-[]--POLA1
chr20	rs6099788	56400813	G	T	1.06805945682957	0.236015324222752	6.028656378839e-06	0.132776865616813	3	PMEPA1---[]---C20orf85
chr5	rs148732280	103742817	D	I	0.0753996573508704	0.0166628077386232	6.03877539737711e-06	0.0725432965786689	4	NUDT12---[]
chr2	rs4670087	34708111	C	G	0.09497799833053	0.0209899431963019	6.04158436811208e-06	0.344942974859341	4	FAM98A---[]
chr18	rs8087047	64469573	A	G	0.081741953595226	0.0180652478991871	6.04475845204427e-06	0.102480972285941	4	CDH19---[]---DSEL
chr2	rs35086480	34703599	D	I	0.0927900026067707	0.0205070225442638	6.04550571843066e-06	0.264166350890973	4	FAM98A---[]
chr4	rs200547499	17258014	D	I	-0.0801055440305947	0.017704146029317	6.04877854240936e-06	0.356592632007755	4	LDB2---[]---QDPR
chr5	rs143138178	103917215	D	I	-0.0759549478532462	0.0167884785147731	6.06156135044163e-06	0.26977866069552	4	[]
chr2	rs7355317	34707410	G	T	0.0926995098107114	0.0204895760187312	6.06164043029399e-06	0.269740406343615	4	FAM98A---[]
chrX	rs113083790	24550361	C	T	0.0807608332602834	0.0178508168843094	6.06216872740079e-06	0.472578152770744	4	[PDK3]
chr2	rs10599017	25363167	D	I	-0.0820057605145289	0.0181292069668983	6.08524002582531e-06	0.434942919980394	4	[EFR3B]
chr18	rs9957797	64458657	C	T	0.0821295942852686	0.0181587534017478	6.1008089799433e-06	0.105989842027879	4	CDH19---[]---DSEL
chr7	rs1561601	154855721	C	T	0.642297523314737	0.142025416889108	6.11387579563323e-06	0.33850192413685	3	PAXIP1--[]-HTR5A
chr1	rs1373913	72901573	C	T	-0.0779877190867215	0.017245264048374	6.11803044442553e-06	0.892869511197862	4	NEGR1---[]
chr2	rs3731631	25359422	A	G	-0.081859405289134	0.0181083489943171	6.16838693822396e-06	0.341228318236049	4	[EFR3B]
chr5	rs254025	103943938	C	G	0.0756857568159199	0.016747118626654	6.20356157188132e-06	0.295385883033795	4	[]
chr1	rs4650133	72863906	A	G	-0.0782631169936584	0.0173199219085879	6.22275081486956e-06	0.835480388883408	4	NEGR1---[]
chrX	rs5944667	24674572	C	T	-0.0697505595043312	0.0154394976285395	6.25237444627725e-06	0.711083731097248	4	PCYT1B-[]--POLA1
chr1	rs7534013	72909011	A	G	0.0778347927511809	0.0172292411159602	6.25449539086207e-06	0.848942150743117	4	NEGR1---[]
chr13	rs4884964	54888288	C	T	0.0818063326278701	0.0181163574281737	6.31359500884553e-06	0.654450819880487	3	[]
chr1	rs7523080	72927346	A	G	-0.0778837767348238	0.0172481611443075	6.31726438628818e-06	0.851905682471823	4	NEGR1---[]
chr16	rs56313538	53818834	A	G	0.0778281081765098	0.0172361466882642	6.3197165950597e-06	0.159563964304662	4	[FTO]
chr8	rs13280534	126676454	A	G	-0.0874262479045262	0.0193647197613656	6.34010890559536e-06	0.0298314352818221	3	TRIB1---[]---FAM84B
chrX	rs2091746	24612399	A	G	0.0696743533604409	0.0154327623061062	6.3405269294064e-06	0.543605539591553	4	[PCYT1B]
chr18	rs9957714	64458574	C	T	0.0816405190036086	0.0180872461524552	6.3704387563785e-06	0.10897556178779	4	CDH19---[]---DSEL
chr1	rs10889951	72887886	A	G	-0.077848625743773	0.0172487498964595	6.38293812032623e-06	0.880737588913161	4	NEGR1---[]
chr5	rs254024	103944020	G	T	0.0755370164533873	0.0167394423774255	6.40628314178597e-06	0.290713217559494	4	[]
chr1	rs11209960	72871160	C	T	0.0779492415994685	0.0172764631537817	6.42570653595679e-06	0.873397606616628	4	NEGR1---[]
chr4	rs1027691	120789395	C	T	-0.129460201544721	0.0286933315107033	6.42625843650362e-06	0.840624519091553	3	PDE5A---[]---MAD2L1
chr7	rs274640	86257016	A	G	0.0768357094456766	0.0170310171393798	6.436587132837e-06	0.568810402991965	4	[]--GRM3
chr1	rs10789339	72884712	A	G	-0.0778691158435544	0.0172644288547623	6.47119315959635e-06	0.899743729184939	4	NEGR1---[]
chr1	rs6673910	72886559	C	G	0.0777970633249989	0.0172506667673532	6.48886595577406e-06	0.880205012267742	4	NEGR1---[]
chr13	rs9597591	58274793	C	T	0.090094345380489	0.0199821083258639	6.52104732301593e-06	0.534765854736518	4	[PCDH17]
chr1	rs35447128	72860708	D	I	0.0781416836884792	0.0173318502471411	6.52691659571309e-06	0.920676184160242	4	NEGR1---[]
chr2	rs10196507	25348584	A	G	0.0802656841592028	0.0178029677752296	6.52702213986755e-06	0.371646092098771	4	[EFR3B]
chr1	rs12035943	72904244	C	G	0.0777219184323024	0.0172388489372953	6.52774326554087e-06	0.855469603948266	4	NEGR1---[]
chrX	rs6526395	24615334	C	T	0.0694085216381882	0.015395995231143	6.53740100770665e-06	0.498316280956824	4	[PCYT1B]
chr2	rs34329462	34701540	D	I	0.0928840684530944	0.0206040612353138	6.54272042366839e-06	0.511221478453773	4	FAM98A---[]
chrX	rs35284868	24635569	D	I	-0.0698873237829837	0.015503831659233	6.55201710963676e-06	0.665039944761003	4	[PCYT1B]
chr8	rs10217098	82786860	A	T	-0.0771523233488799	0.0171156841533411	6.55349790127676e-06	0.950911837751005	4	SNX16--[]
chr11	rs12272063	57149388	C	T	0.124291186125625	0.0275744909771857	6.56052559841433e-06	0.23452731285897	4	PRG3[]-PRG2
chr18	rs8087189	64469604	A	C	-0.0814306270202342	0.0180661670370497	6.56407810142685e-06	0.119435691976274	4	CDH19---[]---DSEL
chr11	rs200522895	57147839	D	I	-0.124662207846095	0.0276602528388667	6.57792148080997e-06	0.292198487913589	4	[PRG3]
chr18	rs66497307	64473626	D	I	-0.0818047508391427	0.0181513688226622	6.58098483218785e-06	0.104356229926191	4	CDH19---[]---DSEL
chr1	rs7517923	72614077	G	T	0.0762802178886954	0.0169265751881013	6.58945568255051e-06	0.107420031695055	4	[NEGR1]
chr1	rs10889950	72887750	C	T	0.0777578879180702	0.0172560115301192	6.60196274559901e-06	0.887035228535251	4	NEGR1---[]
chr9	rs527242302	5368503	C	T	-1.22897488412403	0.272756496640102	6.613629323367e-06	0.98487773592481	2	[PLGRKT]
chr1	rs1599334	72866574	G	T	-0.0778741604053576	0.0172853066926006	6.63032926611015e-06	0.865801218708365	4	NEGR1---[]
chr16	rs7193144	53810686	C	T	-0.0768810735336884	0.0170664970770789	6.64369946929691e-06	0.183133276852608	4	[FTO]
chr2	rs13428280	34671596	A	G	-0.0766160540065284	0.017008753065	6.65270805597728e-06	0.574973787395412	4	FAM98A---[]
chr1	rs12026130	72910098	C	T	-0.0776178881209429	0.0172334581077154	6.67154931539952e-06	0.859755249866975	4	NEGR1---[]
chr8	rs12543791	143250541	A	G	0.418741532252211	0.0929748985495697	6.67450260134047e-06	0.958328671015526	2	AC138647.1---[]--TSNARE1
chr5	rs254011	103920770	A	C	-0.0755449666321318	0.0167746853076826	6.68401535622914e-06	0.252250377127014	4	[]
chrX	rs6526399	24651263	G	T	0.0689427649359523	0.0153133307991374	6.72725221425607e-06	0.422418465548273	4	[PCYT1B]
chr2	rs1866146	25380573	A	G	-0.0789744850042198	0.0175495498437884	6.79259494515408e-06	0.0406751544289094	4	[EFR3B]
chr1	rs1664410	72932316	G	T	-0.10289530661722	0.0228670443959097	6.80428933708234e-06	0.282048195716855	4	NEGR1---[]
chr17	rs112394643	8010708	A	G	0.119579436860565	0.0265808525312635	6.83683755696855e-06	0.678254660850343	2	[ALOXE3]
chr1	rs12144959	72772880	A	G	-0.0987314256045955	0.0219484981170417	6.84917065033805e-06	0.278856591045055	2	NEGR1--[]
chr1	rs1599335	72847620	A	C	0.0782782262540535	0.0174046082329784	6.87385749644214e-06	0.80200463743383	4	NEGR1--[]
chr8	rs4292712	4212932	C	T	-0.0764791240268392	0.0170049245751633	6.87671285532136e-06	0.289115692295403	4	[CSMD1]
chr6	rs319123	107720995	C	T	0.0765349400278696	0.0170202927349624	6.90202685100716e-06	0.110677154853293	4	[PDSS2]
chr1	rs782211	72946328	A	G	0.102724782444973	0.022845935019486	6.91091078227084e-06	0.29441002497109	4	NEGR1---[]
chr2	rs4670086	34707971	A	G	-0.0950476243071405	0.0211403053488434	6.92312437521505e-06	0.158705591868988	4	FAM98A---[]
chr5	rs2447827	103948045	C	T	0.075175837545146	0.0167205147199416	6.92358845928658e-06	0.349972763483436	4	[]
chr1	rs11209964	72885087	C	T	0.077596118684393	0.0172602213791049	6.93538819703279e-06	0.894527228429524	4	NEGR1---[]
chr9	rs117830016	75905652	A	G	-1.24645227322106	0.277271348282049	6.9431454951243e-06	0.545848162063827	2	ANXA1---[]
chr1	rs782214	72945128	A	G	-0.102704445753123	0.0228467880185704	6.94536456564614e-06	0.293575819960805	4	NEGR1---[]
chr13	rs7324502	58275043	A	C	0.0898774735426658	0.0199949104123573	6.95642041380438e-06	0.535915428106799	4	[PCDH17]
chrX	rs2214600	24660583	C	T	0.0687772425661133	0.0153025522615885	6.9735286023805e-06	0.438939288611461	4	[PCYT1B]
chr2	rs10210014	34735657	A	G	0.0929837999314361	0.0206889554533292	6.97765438532437e-06	0.293489529123307	4	FAM98A---[]
chr1	rs4649956	72909435	C	T	0.0774215961238884	0.0172269026860027	6.98234018621208e-06	0.845251856256295	4	NEGR1---[]
chr2	rs189826852	34512102	A	G	-0.595229077722372	0.132443616144546	6.98295509165574e-06	0.885386972814666	3	FAM98A---[]
chr16	rs17817449	53813367	G	T	-0.0767076237641578	0.0170692476633046	6.99279422673923e-06	0.141612572504987	4	[FTO]
chr2	rs10211240	34700869	C	T	-0.0923424484906291	0.0205497679302637	7.0028931968115e-06	0.485806777660366	4	FAM98A---[]
chr2	rs12479295	34700731	A	G	0.0923351607507661	0.0205495110441525	7.01271965344502e-06	0.485355878255836	4	FAM98A---[]
chr5	rs34572866	103942061	D	I	-0.0751539996506488	0.0167347014493458	7.09202806848512e-06	0.307333198438924	4	[]
chr20	rs6092550	56425949	A	G	-1.04843874304359	0.233464694883306	7.09625904445716e-06	0.245991246981924	3	PMEPA1---[]---C20orf85
chr8	rs4409363	82788255	C	T	0.0763993055345266	0.0170140961075846	7.11050760811467e-06	0.882506299878897	4	SNX16--[]
chr9	rs117826621	76033965	A	G	-1.3595129727119	0.302778376177964	7.11811499933416e-06	0.38148120000743	2	ANXA1---[]
chr12	rs56170549	30542982	A	T	0.897164560070425	0.199843825219904	7.14480768605833e-06	0.869689654822279	2	TMTC1---[]---IPO8
chr8	rs774472	82724531	A	T	0.0761983903084631	0.0169738671001823	7.15048715003348e-06	0.914740492613358	4	[SNX16]
chr2	rs11124378	34711360	A	G	-0.0924276175840061	0.0205909456812782	7.1642147790179e-06	0.160399385328687	4	FAM98A---[]
chr1	rs7532281	72882343	C	G	0.0774798857818029	0.0172617753613211	7.17184861521728e-06	0.895059105245354	4	NEGR1---[]
chr1	rs782221	72924057	C	T	-0.102386280702644	0.0228119287959124	7.18011559881919e-06	0.272051296882243	4	NEGR1---[]
chr1	rs7549534	72885969	C	G	-0.0774372401510166	0.0172541733956375	7.18849580022797e-06	0.881331205517892	4	NEGR1---[]
chr11	rs10792093	57153948	G	T	0.124121258876757	0.0276569967665299	7.19357164746804e-06	0.25027841328348	4	PRG3-[]PRG2
chrX	rs12687181	24649432	C	T	0.0687346767189576	0.0153182538440692	7.21960981263276e-06	0.428652776658778	4	[PCYT1B]
chr4	rs584272	17255650	C	T	0.0762413235142801	0.0169911960000482	7.2196641010745e-06	0.784588831704979	4	LDB2---[]---QDPR
chr5	rs325506	104012303	C	G	-0.0754710681108238	0.0168213517570948	7.23608606232587e-06	0.537529707024697	4	[]
chr5	rs254045	103959345	A	G	0.0751113801280252	0.0167468543953716	7.28784507450678e-06	0.347715127599663	4	[]
chrX	rs6418542	24652607	A	G	-0.0686084658091557	0.0152985754105804	7.30402161042751e-06	0.427376062679605	4	[PCYT1B]
chr1	rs10789338	72875201	A	T	0.0774263148580844	0.0172672461499538	7.32569976424503e-06	0.878936239202338	4	NEGR1---[]
chr1	rs61765651	72754314	C	T	-0.104834055332209	0.0233799658830398	7.32818139620926e-06	0.266039106173994	4	NEGR1-[]
chrX	rs5986352	24652986	A	T	-0.0685843755801343	0.0152961283656535	7.33344906880124e-06	0.427582721994695	4	[PCYT1B]
chrX	rs1921924	24662200	C	T	-0.0686454281857282	0.0153104537591538	7.34059233814157e-06	0.42040616073515	4	[PCYT1B]
chr5	rs11955377	103861597	A	C	0.0749896840153861	0.0167275596272165	7.36002238050946e-06	0.826306397977643	4	NUDT12---[]
chr17	rs11078733:A	8010001	A	G	0.123288419782937	0.0275063652774499	7.38851448376547e-06	0.397196309317288	2	[ALOXE3]
chr11	rs7107352	57145633	C	T	-0.123890282619701	0.0276448321183506	7.41206415825625e-06	0.269615234858526	4	[PRG3]
chr4	rs144246	17259908	A	G	-0.0765923834904182	0.0170920954921075	7.42390618660986e-06	0.73343199739661	4	LDB2---[]---QDPR
chr16	rs9922619	53831771	G	T	0.0758848174871465	0.0169355387438095	7.43626303639284e-06	0.23988654291092	4	[FTO]
chr2	rs1996636	34688462	A	G	-0.0765264722206207	0.0170792294056972	7.4407423108271e-06	0.551956945245094	4	FAM98A---[]
chr18	rs191913301	37025509	A	G	-0.395018935776044	0.0881661856434067	7.45066158478454e-06	0.312280735076492	3	[]
chr5	rs68155288	103949431	D	I	-0.0750095305045727	0.0167427830045262	7.460414346195e-06	0.354189344568672	4	[]
chr16	rs72803697	53822183	C	T	0.0768780145128614	0.0171608768860564	7.46983643049832e-06	0.183344102432118	4	[FTO]
chr1	rs1486091	72571364	C	T	-0.0748274341195542	0.0167076258984014	7.51202551834302e-06	0.0815343868531565	4	[NEGR1]
chr8	rs34550849	82741576	D	I	-0.0761604179409763	0.0170061609361241	7.52040300146142e-06	0.917484020750115	4	[SNX16]
chr8	rs35532681	82706835	D	I	0.0769019917348957	0.0171778155629731	7.57630029072375e-06	0.985685471759664	4	CHMP4C--[]-SNX16
chr1	rs707444	72949290	A	G	0.102512557459319	0.0229014458612196	7.5966141074829e-06	0.289539775506039	4	NEGR1---[]
chr11	rs10896613	57144500	C	G	-0.123886523698881	0.0276780014797758	7.60571975556848e-06	0.282785619518353	4	[PRG3]
chr20	rs6099759	56367757	C	T	-0.949256064561419	0.212090487102765	7.61568748396278e-06	0.424353114572295	3	PMEPA1--[]---C20orf85
chr1	rs12740789	72752073	A	G	0.104738238312561	0.0234020438255595	7.61962472899283e-06	0.262972101995627	4	NEGR1-[]
chr13	rs7984442	58276365	A	G	0.0894635026447247	0.0199902494824821	7.62837471551663e-06	0.536927001125157	4	[PCDH17]
chr13	rs9597590	58272421	A	T	-0.0895295524625538	0.02000774350448	7.65025194178968e-06	0.509029734345314	4	[PCDH17]
chr1	rs782245	72915844	A	G	0.101987640438196	0.0227936817751926	7.66326167876201e-06	0.269472826525939	4	NEGR1---[]
chr1	rs1373914	72901515	C	T	-0.10204874730055	0.0228120134681148	7.69621055886193e-06	0.24048221488478	4	NEGR1---[]
chr8	rs2600601	82720107	C	T	-0.0759754354589997	0.016985824022604	7.71755790229074e-06	0.924266866851635	4	[SNX16]
chr1	rs782218	72925397	C	G	0.102037020515198	0.0228157251494674	7.74104847701969e-06	0.273080376213707	4	NEGR1---[]
chr11	rs11438833	57158461	D	I	0.120984676871752	0.0270525541176977	7.74156971878323e-06	0.180390657758855	3	[RP11-872D17.8]
chr16	rs8051591	53816752	A	G	0.0763032819882149	0.0170639530037406	7.76342058928156e-06	0.18647379355838	4	[FTO]
chr1	esv3586409	72755694	X	Y	-0.104657757251703	0.0234073017998047	7.77969984421291e-06	0.273009143248751	4	NEGR1-[]
chr1	rs2613507	72834503	A	G	0.101573328911765	0.0227211194698203	7.80600039881443e-06	0.357804039345885	4	NEGR1--[]
chr1	rs782242	72916574	C	T	-0.101872486013719	0.0227934021013488	7.84448766390583e-06	0.264527025303075	4	NEGR1---[]
chr1	rs12029842	189251243	A	G	0.0807591534678362	0.0180708603045805	7.85763986962357e-06	0.576431199028997	4	[]---BRINP3
chr13	rs9742145	85386851	C	T	-0.0976706770404502	0.0218583947521245	7.88299963372982e-06	0.311204546674276	3	SLITRK1---[]---SLITRK6
chr1	rs782240	72906385	A	G	0.101831727509255	0.0228041058093789	7.98820865936442e-06	0.251609868563057	4	NEGR1---[]
chr4	rs4280713	120766588	A	G	-0.127352789436519	0.0285197364708989	7.9909371024834e-06	0.860392077031635	3	PDE5A---[]---MAD2L1
chr2	rs1519909	34689928	A	G	-0.076252807614863	0.0170776129983526	8.00410419905456e-06	0.516400430133829	4	FAM98A---[]
chr13	rs9569015	54890420	C	T	-0.0821507562836301	0.0183991775290183	8.01006973440804e-06	0.595939137539686	3	[]
chr5	rs185260	103965223	A	C	0.0747458515457951	0.0167427469288532	8.03039169682011e-06	0.298183224318724	4	[]
chr2	rs1022393	34689435	C	T	-0.0762824757395805	0.0170872909697539	8.03379118725968e-06	0.543649310052258	4	FAM98A---[]
chr1	rs2613504	72835740	A	G	-0.101434648859625	0.0227220778557915	8.03891353652171e-06	0.354498115687277	4	NEGR1--[]
chr8	rs4739628	82738807	C	G	0.0758412520400302	0.0169897548842476	8.04659815866803e-06	0.921455350807719	4	[SNX16]
chr1	rs1838662	72874257	C	T	0.0770836314925975	0.0172699758521941	8.06513456683657e-06	0.854646752162412	4	NEGR1---[]
chr8	rs774469	82723869	C	T	0.0757396753072979	0.0169694783436659	8.07113130096475e-06	0.916000366463381	4	[SNX16]
chr1	rs12036187	189207576	G	T	0.0812652337867731	0.0182075297639517	8.07159084065003e-06	0.413315376892356	4	[]---BRINP3
chr16	rs9972653	53814363	G	T	0.0763733559530496	0.0171118697156921	8.0752132788129e-06	0.185873443960546	4	[FTO]
chr13	rs4497542	58279394	C	G	0.0890849507231274	0.0199616231521402	8.08914108729907e-06	0.533085098717742	4	[PCDH17]
chrX	rs12862396	24674929	A	G	0.0685651040894152	0.0153638123883351	8.09082828720137e-06	0.772991950176952	4	PCYT1B-[]--POLA1
chr1	rs11209961	72875646	A	T	-0.0771261509752834	0.0172829340954806	8.09857906577137e-06	0.889430611004236	4	NEGR1---[]
chr1	rs3961052	189287448	C	T	0.0773115059796895	0.0173273157233633	8.12633650298939e-06	0.726603691128272	4	[]---BRINP3
chr1	rs34361149	72750470	A	G	0.104282962290835	0.0233749416568573	8.14585030504866e-06	0.265326945222558	4	NEGR1-[]
chr12	rs4930925	30580601	C	T	-0.720512296287734	0.161507971879121	8.15186292021983e-06	0.84369732067902	2	TMTC1---[]---IPO8
chrX	rs3848958	24675979	C	T	0.0685517590825007	0.0153670056291499	8.1589314697436e-06	0.772430645254285	4	PCYT1B--[]--POLA1
chrX	rs35246139	24656213	D	I	-0.068254312064801	0.0153013177035884	8.16992524851077e-06	0.417984647202747	4	[PCYT1B]
chr9	rs12339541	97638926	A	C	0.164092354196372	0.0367945594201397	8.20780179696241e-06	0.418557672837667	4	[C9orf3]
chr1	rs796698	72938495	C	T	-0.102056338403772	0.0228845715508095	8.21076810016234e-06	0.290779664656868	4	NEGR1---[]
chr3	rs568744184	12759937	C	T	1.66937306527847	0.374358925997972	8.22335954603596e-06	0.771276259371999	2	RAF1--[]--TMEM40
chrX	rs11295214	24802177	D	I	0.0779577189341511	0.0174842688576969	8.24448305265031e-06	0.764676189646361	4	[POLA1]
chr1	rs1824530	72863102	C	T	0.0771880003087635	0.0173123208832451	8.25125701320416e-06	0.820867504180574	4	NEGR1---[]
chr8	rs2600600	82719822	A	G	0.075728986658176	0.0169864248953849	8.26483359715589e-06	0.925790715928867	4	[SNX16]
chr16	rs7202116	53821615	A	G	0.0760645870816974	0.0170617101695838	8.26491687971635e-06	0.176714764940865	4	[FTO]
chr5	rs70990483	103824804	D	I	-0.0747852387394576	0.0167760489583425	8.2782831091794e-06	0.802627120622212	4	NUDT12---[]
chr8	rs7841431	82714920	A	T	-0.0759391143701225	0.0170358569919095	8.28806004712302e-06	0.938560502066153	4	[SNX16]
chr8	rs7008528	82710520	G	T	0.0759599704453558	0.0170422629471794	8.30553938095474e-06	0.954655729273204	4	CHMP4C--[]-SNX16
chr4	rs541408	17254538	C	T	-0.0770976493178843	0.0172989431748114	8.3198443332157e-06	0.78277903303895	4	LDB2---[]---QDPR
chr8	rs774475	82727201	C	T	-0.0756342442256166	0.0169711495150132	8.32556001288007e-06	0.916962865596213	4	[SNX16]
chr13	rs7326551	58277306	A	C	0.0889697675823123	0.0199648153465043	8.3375398516377e-06	0.511984715918333	4	[PCDH17]
chr5	rs35319957	103864338	C	G	-0.074458902512133	0.0167094572124356	8.34666671860673e-06	0.826416589610586	4	NUDT12---[]
chr8	rs902110	82708819	A	G	0.0759508459279923	0.0170455414601519	8.35964182864267e-06	0.967542808663565	4	CHMP4C--[]-SNX16
chr1	rs61765650	72753112	A	G	-0.104641288083461	0.0234890074293263	8.39304932838882e-06	0.271908826598831	4	NEGR1-[]
chr13	rs9569728	58280144	A	C	-0.0888901683103199	0.019954756917943	8.40554769701684e-06	0.54322723553032	4	[PCDH17]
chr1	rs782257	72899059	A	G	0.101645367489218	0.0228195307657985	8.41616452287954e-06	0.241852511608747	4	NEGR1---[]
chr2	rs7557071	34721460	A	C	-0.094145543259856	0.0211432351353629	8.47773862125595e-06	0.139408419628993	4	FAM98A---[]
chr1	rs992956	72901141	G	T	0.101553788924531	0.0228110134222302	8.50888096548214e-06	0.245155118527894	4	NEGR1---[]
chr6	rs6942222	107873783	A	T	-0.0848327620895606	0.0190594683511679	8.54907993760825e-06	0.966222264511312	2	[SOBP]
chr8	rs2635490	82735459	A	G	0.0755955795264134	0.0169854628990581	8.56288684738153e-06	0.917556310335244	4	[SNX16]
chr1	rs377431721	72900385	D	I	0.101521644799181	0.0228117374251597	8.570544860923e-06	0.243494028666792	4	NEGR1---[]
chr2	rs11893960	34665942	A	G	-0.0759490937933936	0.0170668639907166	8.58340065371276e-06	0.536871246756054	4	FAM98A---[]
chr16	rs11642841	53845487	A	C	-0.0783898190046697	0.017616332612925	8.59352514573599e-06	0.104256767892677	4	[FTO]
chr10	rs76673065	5557435	G	T	0.334515806062644	0.0751871202556017	8.62266489348478e-06	0.752444855542688	3	CALML5--[]-CALML3
chr18	rs9946474	64467342	A	C	-0.0809160113964992	0.0181871842023352	8.62438835198025e-06	0.139201162445974	4	CDH19---[]---DSEL
chr8	rs1021329	82736926	A	G	0.0755527694776283	0.0169829883941344	8.63785828221022e-06	0.920521468323633	4	[SNX16]
chr13	rs4296159	58288502	C	T	0.0887350812270171	0.0199494526457276	8.66752313353304e-06	0.553253404909361	4	[PCDH17]
chr5	rs325528	104048590	C	G	-0.0757926746238619	0.0170398615782567	8.6688438322195e-06	0.0471416323021081	4	[]
chr7	rs145702194	153302625	A	C	0.686171874741181	0.154269760487965	8.6725896263922e-06	0.467097882393479	2	ACTR3B---[]---DPP6
chr1	rs57918617	72884011	D	I	-0.102309742341782	0.0230022003461729	8.67444947328067e-06	0.130803598373925	4	NEGR1---[]
chr1	rs1445581	72899359	A	G	0.0766800781575964	0.0172399787597565	8.67518908875848e-06	0.865012896978761	4	NEGR1---[]
chr8	rs35240159	4213441	D	I	0.0754986845290646	0.0169749041129821	8.68088292534874e-06	0.276122285673415	4	[CSMD1]
chr13	rs7333401	58278221	A	G	0.0887872788361069	0.0199628298157187	8.68229534841426e-06	0.539175385880235	4	[PCDH17]
chrX	rs5943980	24616601	C	T	0.0682484816139501	0.0153464471337557	8.70031132107381e-06	0.792369944560083	4	[PCYT1B]
chr8	rs13250611	82716813	G	T	-0.0758230362506426	0.0170521232264347	8.7262323073525e-06	0.981130593926527	4	[SNX16]
chr16	rs9930501	53830452	A	G	0.0752188400742515	0.0169192949097336	8.75885338423973e-06	0.270594599389533	4	[FTO]
chr20	rs148150842	11839106	D	I	-0.0799917157080561	0.0179954617368555	8.78489786029656e-06	0.993268503326942	4	[]--BTBD3
chr1	rs2220253	72565460	C	T	-0.0746231624828257	0.0167885227992384	8.79362310143249e-06	0.116056522022645	4	[NEGR1]
chr2	rs7575363	25342914	A	G	0.0806588090530682	0.0181473099354922	8.80267663610739e-06	0.48553211914462	4	[EFR3B]
chr9	rs138168412	97665540	C	T	-0.157355059515304	0.0354034437576681	8.80449778834905e-06	0.65819415769403	4	[C9orf3]
chr16	rs9930506	53830465	A	G	0.0751786929605687	0.0169160391120418	8.82090353368364e-06	0.270906040993162	4	[FTO]
chr2	rs7566119	34734559	A	C	-0.0918690628558915	0.0206729141639606	8.8328775971412e-06	0.305126242849826	4	FAM98A---[]
chr16	rs11075991	53819937	A	T	0.0758023328726014	0.017057981061525	8.83819238096847e-06	0.17968425316116	4	[FTO]
chr1	rs2613476	72856991	A	G	0.101922085816998	0.0229372837502865	8.85023931579408e-06	0.21492979582148	4	NEGR1---[]
chr18	rs12956901	64497930	A	C	0.0792721896607786	0.0178420670290007	8.87158047918973e-06	0.197279625022051	4	CDH19---[]---DSEL
chr2	rs11124377	34692832	A	C	-0.0759275726682099	0.0170903122431253	8.882629876463e-06	0.508277842205723	4	FAM98A---[]
chr5	rs1363097	103875902	C	T	0.0738686709279281	0.0166280384530359	8.89541945147018e-06	0.788808456692896	4	NUDT12---[]
chr8	rs1470786	82742288	C	G	0.0754584688879622	0.0169861320099076	8.8978610469488e-06	0.921057542949451	4	[SNX16]
chr16	rs767225987	53812784	D	I	-0.0774316282966055	0.0174307563277691	8.90265770943962e-06	0.196476839685019	4	[FTO]
chr1	rs1460939	72861567	A	T	0.101746789255509	0.0229058474327618	8.91443789586062e-06	0.212502953129443	4	NEGR1---[]
chr1	rs76447464	72884207	D	I	-0.0768845451630696	0.0173116971904586	8.9462548926649e-06	0.881520841440673	4	NEGR1---[]
chr8	rs59128379	82742959	A	G	0.0754453997493206	0.0169878613600496	8.94852855550135e-06	0.919024388880494	4	[SNX16]
chr16	rs11075992	53820066	C	T	-0.0757285501317151	0.0170517931030099	8.95042920940515e-06	0.176141231626549	4	[FTO]
chr18	rs9950158	64491539	C	T	0.0789876079475154	0.0177861531096905	8.95581283005412e-06	0.110682081049756	4	CDH19---[]---DSEL
chr18	rs9947717	64476269	C	T	-0.0788121135542756	0.0177486871331783	8.97720007921192e-06	0.114093271668955	4	CDH19---[]---DSEL
chr8	rs2600604	82720700	A	G	-0.0754598454333861	0.0169966689257549	9.00909050985186e-06	0.921591126775335	4	[SNX16]
chr8	rs6987544	82714338	A	T	0.0755560504626708	0.0170204041359937	9.0316744494139e-06	0.939663250884327	4	[SNX16]
chr1	rs12124329	72779755	A	G	0.0973500253448361	0.0219341656680461	9.06795203644586e-06	0.251531676117903	2	NEGR1--[]
chr1	rs2815766	72889878	C	T	0.101374704567371	0.0228411774919454	9.06960364837588e-06	0.228730190894516	4	NEGR1---[]
chr1	rs12568918	72622654	C	T	-0.0769381899909329	0.017336567438662	9.08350259495766e-06	0.256021605426686	4	[NEGR1]
chr2	rs2203916	34701304	C	G	0.0906892670690828	0.02043576323702	9.08946344180264e-06	0.383060291146387	4	FAM98A---[]
chr1	rs2152731	189348462	C	T	0.0777389422930133	0.0175190400542099	9.1053110120235e-06	0.577214633125068	4	[]---BRINP3
chr1	rs6424469	72893648	A	C	-0.0766898325346375	0.0172830599548794	9.11013784733465e-06	0.891738892742846	4	NEGR1---[]
chr18	rs4892253	64475729	C	T	0.0787579429898208	0.017749224885033	9.11108035270885e-06	0.113225282620702	4	CDH19---[]---DSEL
chr16	rs7188203	19392820	A	G	0.0837076455693628	0.018869533438495	9.15918515819714e-06	0.264684763259722	4	CLEC19A--[]--TMC5
chr4	rs541082068	11981356	A	G	0.987495440772304	0.222615690425657	9.16989249461622e-06	0.886093760642078	3	HS3ST1---[]
chr9	rs10993381	97639463	C	T	-0.163434756605493	0.036848097070341	9.19164585510835e-06	0.424202098545533	4	[C9orf3]
chr17	rs61490447	2274989	A	G	0.116047210829107	0.0261661954323582	9.20700987805648e-06	0.508457111762128	4	[SGSM2]
chr5	rs325485	103995368	A	G	-0.0761194940533279	0.0171635718026613	9.20958701730449e-06	0.106952434817147	4	[]
chr8	rs66690099	82732467	D	I	-0.0753306758200271	0.0169857709557318	9.21029497531387e-06	0.91708028201951	4	[SNX16]
chr18	rs10871602	64476643	A	C	-0.0787310836660991	0.0177527806078261	9.21324534666246e-06	0.114878558024159	4	CDH19---[]---DSEL
chr1	rs2492971	72887188	C	T	-0.101388119981841	0.0228633645202862	9.22762907184173e-06	0.229412697908063	4	NEGR1---[]
chr1	rs11209967	72891703	C	G	0.076541632336989	0.017261099200121	9.2353543607427e-06	0.872734775631142	4	NEGR1---[]
chr16	rs3751814	53818724	A	G	-0.0757416797400995	0.0170809795126548	9.23846691332406e-06	0.170799023865392	4	[FTO]
chr18	rs4284734	64478324	C	T	-0.0788037534241659	0.0177723080539003	9.2468275413929e-06	0.126188233740441	4	CDH19---[]---DSEL
chr2	rs4670374	34699570	C	T	0.0938184663763216	0.0211594778978759	9.25545793767887e-06	0.245776657021121	4	FAM98A---[]
chr1	rs1418542:G	189283708	G	T	-0.0797918980089317	0.0179963232199409	9.25912936712754e-06	0.696557622973955	4	[]---BRINP3
chr1	rs35420279	72578373	D	I	0.0760311472131267	0.0171494939419301	9.27439654732262e-06	0.0690256570728092	4	[NEGR1]
chr1	rs2590942	72885281	G	T	0.101363914174216	0.0228658177912232	9.29356955071587e-06	0.224592790926931	4	NEGR1---[]
chr16	rs11075990	53819893	A	G	0.0756354501246266	0.0170646154911792	9.32343147259982e-06	0.18265045402899	4	[FTO]
chr18	rs60580208	64488481	D	I	0.0787668625566414	0.0177728048438562	9.34168525028496e-06	0.0917989107573052	4	CDH19---[]---DSEL
chr8	rs935855	82735520	C	T	-0.0753158581155358	0.0169942939373752	9.34357456053686e-06	0.917787698799483	4	[SNX16]
chr11	rs7106575	57158427	A	G	0.120500860754804	0.0271905158053488	9.34826408000642e-06	0.150323752349128	3	[RP11-872D17.8]
chr16	rs7187250	53810546	A	C	-0.0757174270645079	0.0170854074152014	9.3492351441258e-06	0.168717666445586	4	[FTO]
chr9	rs10812673	27850239	A	G	0.0822274376360109	0.0185551457805325	9.35725822001409e-06	0.379333954778356	4	C9orf72---[]--LINGO2
chr8	rs7004177	82710137	C	G	-0.0755032664282262	0.0170395886750318	9.3775415772523e-06	0.960243855751392	4	CHMP4C--[]-SNX16
chr16	rs11075989	53819877	C	T	0.0756096996664925	0.0170637541023873	9.37918568930588e-06	0.183197359378673	4	[FTO]
chr18	rs139632561	64486029	D	I	0.078679035393598	0.0177570159235533	9.38535067580693e-06	0.0828305015484131	4	CDH19---[]---DSEL
chr21	rs386394849	45463091	D	I	-0.101079706572053	0.0228138295156033	9.39568638566849e-06	0.51961108834951	3	[TRAPPC10]
chr2	rs142723389	34663029	D	I	0.075809487628028	0.017110750841091	9.40070497290136e-06	0.530131328947008	4	FAM98A---[]
chr4	rs630306	17252360	A	G	0.0782808674355303	0.0176686552389344	9.40175518601483e-06	0.947236052426382	3	LDB2---[]---QDPR
chr16	rs66908032	53822142	A	C	-0.0756086237478476	0.0170663885299328	9.4117361154918e-06	0.160448598654497	4	[FTO]
chr1	rs2422221	72896654	C	T	0.0764081093251448	0.0172476029595104	9.42019765086795e-06	0.887602252940282	4	NEGR1---[]
chr8	rs2600607	82735225	A	G	-0.075255601408801	0.0169876314371168	9.42229504045147e-06	0.916604767203426	4	[SNX16]
chr18	rs9962096	64491331	A	T	-0.0787800217387136	0.0177845924647986	9.43737990593554e-06	0.109399177469102	4	CDH19---[]---DSEL
chr16	rs9933040	53830867	A	T	-0.0749209941940215	0.0169145460686132	9.45032879125417e-06	0.267103682265005	4	[FTO]
chr1	rs2815775	72853409	C	T	0.101754194579711	0.022973193278829	9.45579557368401e-06	0.219320014660393	4	NEGR1---[]
chr16	rs11075988	53819771	A	G	-0.075506875561131	0.0170473407091903	9.45628561007776e-06	0.178277396457258	4	[FTO]
chr2	rs3795955	25375105	C	T	-0.0779261785018406	0.0175945641784457	9.46746712082894e-06	0.198366460189544	4	[EFR3B]
chr16	rs9932754	53830491	C	T	-0.0749090163066146	0.0169161942874071	9.50039004723647e-06	0.268807670905325	4	[FTO]
chr2	rs13414227	34725422	A	G	0.0931397956822427	0.0210366002660663	9.53263638525245e-06	0.242782334629959	4	FAM98A---[]
chrX	rs5944662	24669567	A	G	-0.0681837276775614	0.0154024381853591	9.56351667965843e-06	0.70178310174402	4	PCYT1B-[]--POLA1
chr15	rs58802710	74083463	C	T	-0.318312877306298	0.0719103215619975	9.5763034334285e-06	0.39654058872805	3	C15orf59--[]--TBC1D21
chr15	rs540603958	88742895	A	C	-0.884329430433326	0.199820829772411	9.61693147029823e-06	0.657032094427346	3	[NTRK3]
chr16	rs9936385	53819169	C	T	-0.075497467478522	0.0170627909273802	9.6583305707679e-06	0.181671355401417	4	[FTO]
chr16	rs8043757	53813450	A	T	0.0754804330006508	0.0170603411056171	9.67458812841042e-06	0.161533890502645	4	[FTO]
chr9	rs117758620	97681711	G	T	-0.156235418490522	0.0353168462993358	9.69702189627657e-06	0.613964702024371	4	[C9orf3]
chr9	rs10993391	97675840	A	G	0.156871812749552	0.0354628964657123	9.7093199549882e-06	0.636866315267112	4	[C9orf3]
chrX	rs150461863	24801790	C	G	0.0890478378109901	0.0201317879674062	9.72292113457918e-06	0.430717479797964	3	[POLA1]
chr16	rs8050136	53816275	A	C	-0.075451644731751	0.0170581395048335	9.72474712334873e-06	0.192122759538494	4	[FTO]
chr18	rs1387365	64479131	C	T	-0.078508134015118	0.017749657774026	9.73042563146108e-06	0.127819702609306	4	CDH19---[]---DSEL
chr8	rs58117037	82748183	C	T	0.0751403781932911	0.0169891736078468	9.74123703559689e-06	0.926251621612833	4	[SNX16]
chr18	rs2333633	64490718	C	T	-0.0786230879789731	0.0177778891208035	9.755586359906e-06	0.0975293569354376	4	CDH19---[]---DSEL
chr2	rs12053071	34679413	C	T	-0.0754121900293991	0.0170528689940952	9.7674624810627e-06	0.556199662179304	4	FAM98A---[]
chr15	rs143840234	88743180	C	T	0.88381726914571	0.199874458735511	9.78539610371708e-06	0.658984424574885	3	[NTRK3]
chr1	rs72678994	72350609	C	T	-0.128719368114373	0.0291142741365445	9.81645803138569e-06	0.622647628406668	3	[NEGR1]
chr1	rs11209963	72883303	A	G	0.101038056826814	0.0228547869574643	9.83040096673693e-06	0.222240431824186	4	NEGR1---[]
chr1	rs2797104	72891435	A	G	0.100888785459012	0.0228272033347726	9.88501370041536e-06	0.210887147724078	4	NEGR1---[]
chr1	rs80054503	72900406	C	T	0.103741932541471	0.0234734159535072	9.89066939621627e-06	0.200900498892394	4	NEGR1---[]
chr6	rs144126773	86638036	A	G	-0.375851017544882	0.0850524142526403	9.91349229261108e-06	0.907710586512382	3	SYNCRIP---[]
chr16	rs9935401	53816838	A	G	-0.0753842355771209	0.0170607505376727	9.93530010007635e-06	0.2064995691849	4	[FTO]
chr2	rs7600416	34697548	C	T	0.0902797936284585	0.0204411760432742	1.00281506242189e-05	0.416124095390271	4	FAM98A---[]
chr18	rs9954646	64487904	C	T	0.078424884391638	0.0177598563723656	1.00613245952235e-05	0.0957485959627286	4	CDH19---[]---DSEL
chr16	rs9923233	53819198	C	G	-0.075376428866294	0.0170710067721514	1.00793198447068e-05	0.181725448135757	4	[FTO]
chr2	rs7586118	34697170	C	G	-0.0902468187888132	0.0204413483421439	1.01049610210077e-05	0.401416331682599	4	FAM98A---[]
chr1	rs2166314	72895551	C	T	0.0761571620297369	0.0172510688629143	1.01180840120744e-05	0.872328180187866	4	NEGR1---[]
chr11	rs4938864	57136172	C	T	-0.106111775936579	0.0240369481115275	1.0123070208828e-05	0.969052784036916	4	[P2RX3]
chr16	rs9923312	53819367	A	G	-0.0752606570439403	0.0170508889853281	1.01532074646807e-05	0.179092310791919	4	[FTO]
chr8	rs774478	82728538	A	C	-0.0750934770089151	0.017013619852067	1.01605970808557e-05	0.9568248776146	4	[SNX16]
chr1	rs1445582	72897985	A	C	-0.0761268861766271	0.0172493582928543	1.01798770197233e-05	0.882676398636311	4	NEGR1---[]
chr1	rs10889952	72890548	A	T	-0.0761724802572791	0.0172630107204878	1.02198961691547e-05	0.876915723101664	4	NEGR1---[]
chr5	rs11745957	166237684	C	G	0.0884425796564777	0.0200448424414636	1.02308406489e-05	0.550856594923191	4	[]---TENM2
chr5	rs4703307	103848762	A	C	-0.0735045764154204	0.0166594765270201	1.02335907452492e-05	0.817518512525806	4	NUDT12---[]
chr2	rs7600294	34697394	C	T	0.0901828936604773	0.0204396984870196	1.02351985907319e-05	0.418671379858378	4	FAM98A---[]
chr16	rs7202296	53821690	A	G	0.0752190128275202	0.0170509841499767	1.02696001095661e-05	0.169673148643774	4	[FTO]
chr5	rs11747766	103838556	G	T	-0.0737679714402986	0.0167281519965557	1.03461368770532e-05	0.839453281686407	4	NUDT12---[]
chr2	rs7593358	34734962	A	G	0.0911420047233767	0.0206685095235749	1.03512109293522e-05	0.301561792295084	4	FAM98A---[]
chr5	rs1363098	103867339	A	G	-0.073343610658436	0.0166332531053516	1.03630237753479e-05	0.822924105768632	4	NUDT12---[]
chr18	rs34077176	64495234	D	I	-0.0786140348770275	0.0178299267469162	1.03798271229617e-05	0.173816426464131	4	CDH19---[]---DSEL
chrX	rs56367400	24577435	D	I	0.0804112262885172	0.0182382772045819	1.03884202822742e-05	0.831055843318236	4	PDK3--[]-PCYT1B
chr1	rs1599337	72846460	C	G	0.101056248650269	0.0229212148616239	1.03919911063024e-05	0.229713703522985	4	NEGR1--[]
chr18	rs7230770	64490898	C	T	0.078376325736844	0.0177790046332693	1.04154343253797e-05	0.128002252310291	4	CDH19---[]---DSEL
chr5	rs79997868	103854240	A	T	-0.0733888770002986	0.0166497159649901	1.04418406895907e-05	0.819128495651446	4	NUDT12---[]
chr1	rs7520071	189300522	A	G	-0.0769420146730625	0.017458424944141	1.04736411590876e-05	0.729000866062475	4	[]---BRINP3
chrX	rs12859876	24674447	A	T	-0.0675779239405726	0.0153345060078044	1.0485143665473e-05	0.73967572999599	4	PCYT1B-[]--POLA1
chr9	rs10757690	27843916	C	G	0.0821375315440305	0.0186390580295805	1.0493675199202e-05	0.41674996155126	4	C9orf72---[]---LINGO2
chr8	rs6987463	82714022	C	G	-0.075132422296319	0.0170495710041331	1.04955187483307e-05	0.976266918320892	4	[SNX16]
chr1	rs35452028	189313638	D	I	-0.0771023878819891	0.0174985822383011	1.05196096831066e-05	0.714990604077418	4	[]---BRINP3
chr1	rs12033462	72947342	A	G	-0.0770611326462306	0.0174918527441483	1.05518570200467e-05	0.985103860833914	4	NEGR1---[]
chr16	rs7190396	53822502	G	T	-0.0751308379817659	0.0170538462926315	1.05536779113203e-05	0.171136499794058	4	[FTO]
chr6	rs11758333	107845478	A	C	0.0822402118169848	0.0186689553328711	1.05693380323437e-05	0.00774726300878538	4	[SOBP]
chr6	rs6458850	52528507	G	T	-0.166925082949102	0.0378955775404648	1.05847459406674e-05	0.810239706815042	4	TRAM2--[]-TMEM14A
chr5	rs10040923	103822036	A	G	-0.0739131621025582	0.0167813852862544	1.06041238478153e-05	0.733028342293312	4	NUDT12---[]
chr16	rs9922708	53831146	C	T	0.0745163696791331	0.0169185268299636	1.06065198572164e-05	0.256657027479354	4	[FTO]
chr16	rs62033403	53822237	A	G	0.0759018044114669	0.0172350348133463	1.06309603543665e-05	0.18919884740411	4	[FTO]
chr18	rs9949936	64491411	A	G	0.0783038960761545	0.0177834868729923	1.06675521174063e-05	0.133623804669013	4	CDH19---[]---DSEL
chr5	rs11747125	103847569	C	T	0.0734324849450418	0.0166777079843603	1.06748324690019e-05	0.83252814236509	4	NUDT12---[]
chr1	rs3929857	189314089	A	G	-0.0770764901380713	0.0175060736517193	1.06841588747456e-05	0.708496345263089	4	[]---BRINP3
chr16	rs530568312	53822515	D	I	-0.07515999471853	0.0170743279401914	1.07292224184825e-05	0.135627298612159	4	[FTO]
chr5	rs67909927	103827658	A	G	0.0737470240739326	0.0167537142711648	1.07341000357736e-05	0.838195082654205	4	NUDT12---[]
chr5	rs13165289	103836995	C	T	-0.0735902730592834	0.0167189747827787	1.07454525213316e-05	0.836859317592912	4	NUDT12---[]
chr18	rs9966628	64489505	C	T	0.0782152419639508	0.0177727879078172	1.078313309671e-05	0.122069732293684	4	CDH19---[]---DSEL
chr5	rs2161097	103945178	C	T	0.0737298999230003	0.0167536429552907	1.07838614905202e-05	0.222980534858174	4	[]
chr8	rs35723706	82719187	D	I	-0.074953558032672	0.0170323535863307	1.07923257026913e-05	0.966573306200315	4	[SNX16]
chr11	rs11606862	57012742	A	G	-0.130023647995723	0.0295495055816136	1.08152610558839e-05	0.730512564954123	4	APLNR-[]--TNKS1BP1
chrX	rs4898188	24601419	C	T	0.0683969742046208	0.01554747761907	1.08634219374674e-05	0.639433383846388	4	[PCYT1B]
chr12	rs10841144	19219634	A	G	0.233724365279004	0.0531297235021039	1.08687549331458e-05	0.314817260749173	4	CAPZA3---[]--PLEKHA5
chr1	rs5026692	189314154	G	T	0.0769945291644254	0.0175033550061518	1.0882898794153e-05	0.714336831318566	4	[]---BRINP3
chr1	rs6424470	72893683	G	T	-0.076027247283296	0.0172840472257805	1.08903889230419e-05	0.897703636142938	4	NEGR1---[]
chr18	rs7228128	64494038	C	T	0.0782769820941583	0.0177960273029929	1.08969012402149e-05	0.15880140355547	4	CDH19---[]---DSEL
chr16	rs7206122	53822440	A	G	-0.0749976924237024	0.0170509821793088	1.09032632790729e-05	0.165789926508308	4	[FTO]
chr16	rs9939609	53820527	A	T	-0.0749855694664535	0.0170500299920434	1.09266629510487e-05	0.172634515066617	4	[FTO]
chr1	rs2590943	72874456	A	G	0.10052285430653	0.0228629165149658	1.09876565502225e-05	0.209880462196821	4	NEGR1---[]
chr16	rs62033404	53822239	A	G	0.0758258238975183	0.0172465006978285	1.09963855110006e-05	0.199243247224688	4	[FTO]
chr1	rs1993709	72838529	A	G	0.100594278431404	0.0228830146945076	1.10251823706522e-05	0.307024682737779	4	NEGR1--[]
chr18	rs1387364	64480174	C	T	0.0780318236214129	0.0177523880413068	1.10483617769444e-05	0.113100757213548	4	CDH19---[]---DSEL
chr11	rs1815769	57132459	C	G	0.105652016900589	0.0240411055042631	1.10956200880547e-05	0.976845634516245	4	[P2RX3]
chrX	rs5944655	24633400	C	T	-0.0668277189865692	0.0152077221673596	1.1111595126757e-05	0.763489365849524	4	[PCYT1B]
chr2	rs1010533	172694403	C	T	-0.074650686962949	0.0169885250536779	1.11190153849088e-05	0.062978079086585	4	[SLC25A12]
chr1	rs9943121	189302135	A	G	-0.0767709964901806	0.0174713083824853	1.11223221853731e-05	0.737930007407663	4	[]---BRINP3
chr16	rs7185735	53822651	A	G	0.0749129287068394	0.0170498818115573	1.11411616217415e-05	0.169854436732793	4	[FTO]
chrX	rs113799711	24672217	C	T	-0.0682774703399215	0.0155410457186911	1.11610035252538e-05	0.652746507736444	4	PCYT1B-[]--POLA1
chr10	rs758011562	52922067	C	T	0.708088466213751	0.161175557423471	1.11655999263291e-05	0.481434353436999	2	[PRKG1]
chr4	rs10008120	120783378	G	T	-0.125606653224611	0.0285939363459825	1.11914293445956e-05	0.840038242729067	3	PDE5A---[]---MAD2L1
chr2	rs7593217	34734767	C	G	0.0907648618805484	0.0206666242021997	1.1238651845878e-05	0.305937278619895	4	FAM98A---[]
chr5	rs33817	103978326	A	G	-0.0736817564144751	0.0167800549834222	1.12813995684766e-05	0.404578495142244	4	[]
chr8	rs11776932	82712929	A	C	0.0747943890867639	0.0170337965476539	1.12861364296938e-05	0.944917150828993	4	[SNX16]
chr2	rs2160069	60405491	C	T	-0.0749430246102241	0.017075773208919	1.13951095933078e-05	0.540416636298338	4	[]---BCL11A
chr1	rs66473098	189289782	D	I	-0.0764446565689034	0.0174184364242676	1.14019265657984e-05	0.723436218675384	4	[]---BRINP3
chrX	rs752927466	4155088	D	I	-0.789514121790709	0.179956008298803	1.14786591330042e-05	0.722101648203163	2	PRKX---[]
chr1	rs7550173	72944617	A	T	0.0767389453224718	0.0174926868257851	1.14969236635331e-05	0.984400714920372	4	NEGR1---[]
chr18	rs117503146	36840747	C	T	0.357558981999021	0.0815095902367773	1.15077749127973e-05	0.331473544093097	3	[]
chr1	rs140684045	103071630	C	T	-1.27079559115309	0.28969700312916	1.15116671327162e-05	0.571494979590559	2	OLFM3---[]---COL11A1
chr18	rs11151306	64494150	G	T	0.0785898159190489	0.0179188173341724	1.1551680876298e-05	0.156549038540927	4	CDH19---[]---DSEL
chr1	rs76986932	189297970	A	G	-0.0764561006719211	0.0174328017599276	1.15581017834087e-05	0.726227744427218	4	[]---BRINP3
chr5	rs4515268	103874262	G	T	-0.0729048413791755	0.0166260253811845	1.15994749464603e-05	0.780021234079533	4	NUDT12---[]
chr11	rs118188894	57142624	C	T	-0.132045075637134	0.0301145444010938	1.16113264355472e-05	0.606205119340567	4	P2RX3-[]-PRG3
chr5	rs969397	103863877	A	G	-0.0729474320526143	0.0166384919646388	1.16382081603252e-05	0.795405130571139	4	NUDT12---[]
chr20	rs6092539	56366921	A	G	-1.00797138974774	0.229936152559577	1.16679780589989e-05	0.274026140116682	3	PMEPA1--[]---C20orf85
chr1	rs12042674	189134411	A	G	0.0813852530214106	0.0185659886971827	1.16751787402673e-05	0.444211638313494	4	[]---BRINP3
chr1	rs2815748	72816147	A	G	-0.10013863825376	0.0228450113108105	1.16845624129505e-05	0.496288095264302	4	NEGR1--[]
chr13	rs116645489	48059866	C	T	0.700433893792321	0.159809853730167	1.17098820102636e-05	0.710356387644989	3	HTR2A---[]---SUCLA2
chr5	rs10477834	103917352	A	C	-0.0738126118235094	0.0168410578256422	1.17111808921195e-05	0.74945125501983	4	[]
chr1	rs75857380	72943456	D	I	-0.0767447029965848	0.017510187908908	1.17131363272394e-05	0.985521649255338	4	NEGR1---[]
chr13	rs114451433	48061010	C	G	-0.700043657100551	0.159727243560245	1.17193663922482e-05	0.719634415233368	3	HTR2A---[]---SUCLA2
chr1	rs10921916	189355161	A	G	0.0767438729400636	0.0175133922371865	1.17589009172276e-05	0.626524329597359	4	[]---BRINP3
chr1	rs12125784	72775928	A	G	0.0961806422806083	0.0219533544929038	1.18061886060391e-05	0.230995303693394	2	NEGR1--[]
chr2	rs1607643	34680700	A	G	0.0746575865881472	0.0170414343868802	1.1816570432156e-05	0.552231477465062	4	FAM98A---[]
chr1	rs980243	72897106	A	G	0.0756429214898185	0.0172674380059092	1.18315765276638e-05	0.806287382033254	4	NEGR1---[]
chr1	rs2815747	72821126	G	T	0.100026083350607	0.0228343818629199	1.18405540933229e-05	0.483824553054992	4	NEGR1--[]
chr10	rs80333123	15888364	G	T	-1.24932407555598	0.285248434367635	1.18801693043677e-05	0.826537159364758	2	[FAM188A]
chr18	rs150891835	37185615	C	T	-0.377486470534919	0.0862297659440445	1.19948338825666e-05	0.524438726304655	3	[]
chr1	rs16830151	189152141	C	T	0.0810537650940645	0.0185166755202288	1.20137066903295e-05	0.429156283990294	4	[]---BRINP3
chr1	rs2630406	72590865	A	G	0.0731960295862512	0.0167360648025879	1.22241783144538e-05	0.0501867386020704	4	[NEGR1]
chr1	rs10921915	189354904	A	C	-0.0766125852056314	0.0175176938797882	1.22303803304068e-05	0.624208855692727	4	[]---BRINP3
chr1	rs1822981	72936795	C	T	0.0765145774092773	0.0174962754984734	1.22442775292211e-05	0.980305938775292	4	NEGR1---[]
chr7	rs58292504	96629091	D	I	0.0794974527512671	0.0181797884727386	1.22636077719587e-05	0.314919033740583	4	SHFM1---[]-DLX6
chr5	rs6870957	103868240	C	G	0.0727153095012532	0.0166290319853207	1.22667196497948e-05	0.81296289694534	4	NUDT12---[]
chr8	rs10096829	82754796	A	C	0.0745191953935318	0.0170418257723666	1.22705981864256e-05	0.991177233641959	4	SNX16[]
chr8	rs57400267	82754816	A	C	0.0745171523498911	0.01704185749445	1.22777983243511e-05	0.99118722733811	4	SNX16[]
chr1	rs2613503	72839774	A	C	-0.100055540574544	0.0228826373470583	1.22802090656801e-05	0.343075762836573	4	NEGR1--[]
chrX	rs5944640	24616428	A	G	-0.0665142389955741	0.0152128367440264	1.22975796439464e-05	0.837910589179746	4	[PCYT1B]
chr5	rs4482879	103878652	A	C	0.0726690716604317	0.0166213241009088	1.23091718083101e-05	0.806798450871311	4	NUDT12---[]
chr16	rs9927317:G	53820996	C	G	0.0752566777882343	0.0172136817329039	1.23163954805304e-05	0.241306026855871	4	[FTO]
chr1	rs2613508	72833582	C	T	0.0998846335440526	0.0228516337444044	1.23675261634064e-05	0.356359926929183	4	NEGR1--[]
chrX	rs4243532	24582595	C	G	-0.0681555266098471	0.015594963159	1.24044652670332e-05	0.715375930122933	4	[PCYT1B]
chr6	rs2430460	107673266	A	G	0.0740650589243176	0.0169473239555327	1.24070285048669e-05	0.120220749578205	4	[PDSS2]
chr1	rs1578361	189384609	C	T	0.0769218022527111	0.0176012605148791	1.24107807378946e-05	0.637533491951422	4	[]---BRINP3
chr13	rs4351942	54885875	A	C	0.0788522733761223	0.0180445785972278	1.24326498146202e-05	0.796914066891015	4	[]
chr5	rs180943720	86778845	C	T	0.666480602979253	0.152540024179884	1.24692305334053e-05	0.968757072644302	3	CCNH--[]---TMEM161B
chr7	rs60685807	7272518	G	T	-1.01856664633774	0.2331335481327	1.24801631921545e-05	0.545185763405465	3	[C1GALT1]
chr1	rs61097283	189283707	C	T	0.0787944552424501	0.0180352995838863	1.24872820742032e-05	0.672034989513262	4	[]---BRINP3
chrX	rs4898282	24595414	C	T	0.0707870848943198	0.0162065233526715	1.25496108927506e-05	0.837826273935636	4	[PCYT1B]
chr10	rs199856628	17645140	A	G	-1.89670602070943	0.434328562996463	1.25973771988484e-05	0.637336359896571	3	[HACD1]
chr5	rs1363096	103876193	A	G	-0.0725795368121256	0.0166206042407286	1.26056394704566e-05	0.816121885330123	4	NUDT12---[]
chr11	rs572283966	33474014	C	T	1.08079413272636	0.247641969785464	1.27506241993026e-05	0.590962113571171	2	HIPK3--[]--KIAA1549L
chr1	rs12021584	189247042	A	G	-0.0790953314677954	0.018123972369899	1.27630956940193e-05	0.643356123984105	4	[]---BRINP3
chr1	rs2613505	72835410	C	T	0.0997857385138654	0.0228688183546311	1.28058116136445e-05	0.347089769855927	4	NEGR1--[]
chr6	rs5876283	52526923	C	G	0.167569788300181	0.038406322421361	1.28245072609765e-05	0.796711334367723	4	TRAM2--[]-TMEM14A
chr5	rs7731266	103877918	C	G	-0.0725617309995225	0.016631719521219	1.28377787118429e-05	0.800252091665291	4	NUDT12---[]
chr11	rs12361969	57081486	C	T	0.124538377817192	0.0285476312110359	1.28598248047957e-05	0.649819098514	4	[TNKS1BP1]
chr7	rs139156430	155111268	C	G	0.162935064472745	0.0373552725222348	1.29015128164985e-05	0.830229953307404	4	INSIG1-[]--BLACE
chr5	rs6882578	103745824	C	G	-0.0726556315317861	0.0166574066918327	1.29019599469336e-05	0.07626318773369	4	NUDT12---[]
chr15	rs185333638	88727306	A	G	-0.892247980324264	0.204565656714105	1.29073182689611e-05	0.825646841528656	3	[NTRK3]
chr5	rs1582419	103870101	C	T	-0.0728651805303073	0.0167058891294135	1.29087398274902e-05	0.795790326143502	4	NUDT12---[]
chr5	rs2112163	103946482	C	T	0.0728722415189496	0.0167101071491894	1.29488341730446e-05	0.237360672399509	4	[]
chr16	rs7206790	53797908	C	G	0.0749761929463339	0.0171938530064878	1.29682929197928e-05	0.233970292796756	4	[FTO]
chr5	rs67667580	103978833	A	G	0.0734342275090309	0.0168411286196503	1.29818903763894e-05	0.19480459926381	4	[]
chr1	rs6667196	189335678	A	T	0.0761998870836833	0.0174767237707848	1.30015810162883e-05	0.635860985087403	4	[]---BRINP3
chr5	rs4235642	103818412	A	G	0.077026082985031	0.017666647270878	1.30079237162211e-05	0.574749253993253	4	NUDT12---[]
chr11	rs142114434	57005620	D	I	0.129150883125105	0.0296244432751337	1.30297179781202e-05	0.868630124843031	4	APLNR[]--TNKS1BP1
chr11	rs10792091	57119156	C	T	-0.110914295258751	0.0254442435896808	1.30591557304291e-05	0.50060238179118	4	[P2RX3]
chr1	rs1486094	72573432	A	T	0.0728139726049055	0.0167039137136466	1.30600489015862e-05	0.0568283097915721	4	[NEGR1]
chr20	rs150700852	56371017	A	G	-0.988755130223768	0.22683715712049	1.30731919593229e-05	0.243823678745428	3	PMEPA1--[]---C20orf85
chr1	rs1764566	189364217	A	G	-0.0767105842385157	0.0175995920493241	1.30863054801062e-05	0.62144804379517	4	[]---BRINP3
chr1	rs61771778	72926855	A	G	-0.100738043878599	0.0231161579067281	1.31312739005242e-05	0.331779862665119	4	NEGR1---[]
chr16	rs9926289	53820503	A	G	-0.0743078410486412	0.0170518536086003	1.31401924904629e-05	0.164856033390921	4	[FTO]
chr5	rs13187104	103841272	G	T	-0.0727750729063186	0.0167005708301936	1.31472492887346e-05	0.732725008005786	4	NUDT12---[]
chr9	rs139416577	20219052	A	G	2.13652000568069	0.490306194528811	1.31543308912771e-05	0.617777421470181	2	SLC24A2---[]---MLLT3
chr16	rs7206410	53821297	C	T	-0.0743099578981015	0.0170552945901275	1.31855877912525e-05	0.161560120838859	4	[FTO]
chr1	rs74927621	103098455	C	G	-1.12164697332314	0.257471547880291	1.32223929745427e-05	0.311503276595416	2	OLFM3---[]---COL11A1
chr18	rs145162839	36894768	C	T	-0.351356399722019	0.0806552472002185	1.32294828102136e-05	0.417384659692619	3	[]
chr4	rs4591673	112057876	A	G	0.100223089340175	0.0230096337524247	1.3264161476239e-05	0.659699752258195	4	PITX2---[]
chr15	rs74023547	74079232	A	G	0.315483399221888	0.0724487278861972	1.33325497208169e-05	0.268434873581313	3	C15orf59--[]--TBC1D21
chr2	rs4670085	34699224	C	T	-0.0917613585159122	0.0210756751072541	1.33737406498883e-05	0.348330757251182	4	FAM98A---[]
chr1	rs2786521	98003268	A	C	0.0779941367212383	0.0179139849776215	1.33789978691182e-05	0.950869514292574	4	[DPYD]
chr1	rs2821239	72590193	A	G	0.072915456096085	0.0167489256962293	1.34017311679777e-05	0.0493174714989156	4	[NEGR1]
chr2	rs72807682	25343820	A	G	-0.079293162787415	0.0182163864035502	1.34380267158009e-05	0.495189042629805	4	[EFR3B]
chr4	rs485161	17262432	C	T	-0.0747267664845926	0.0171685980900349	1.34578016486087e-05	0.746151904187687	4	LDB2---[]---QDPR
chr1	rs7539038	189383257	C	G	-0.0766059689996363	0.0176008271724375	1.34650800254551e-05	0.638377042858343	4	[]---BRINP3
chr2	rs1915226	50436306	C	T	-0.087965758036011	0.0202123510456266	1.34852360514856e-05	0.56299886166275	3	[NRXN1]
chr1	rs117708884	103005170	C	T	-1.30873963620959	0.300768683605418	1.35322751915401e-05	0.457347639474826	2	OLFM3---[]---COL11A1
chr2	rs7608523	34700000	C	T	0.0916494591118908	0.0210772765526508	1.37222447594254e-05	0.344454202888465	4	FAM98A---[]
chr7	rs41282685	7274054	G	T	-1.01460563531727	0.233374876745417	1.37675593575099e-05	0.49355029700025	3	[C1GALT1]
chr5	rs4703040	103879813	G	T	0.0722616605197942	0.0166232344157523	1.37994795707372e-05	0.807391557725352	4	NUDT12---[]
chr11	rs10792094	57162364	G	T	0.115238101868168	0.0265137377957306	1.3841883692506e-05	0.116450869569947	4	[RP11-872D17.8]
chr11	rs4938863	57126708	A	G	-0.10443391160637	0.0240286702652746	1.3850301760572e-05	0.964911679001403	4	[P2RX3]
chrX	X:24619048	24619049	D	I	0.0675342720316577	0.0155403815735178	1.38814469596944e-05	0.775597216686919	4	[PCYT1B]
chrX	rs5986338	24597949	A	G	0.0675271412237535	0.0155408515988449	1.39188279706849e-05	0.681141414458413	4	[PCYT1B]
chr13	rs9537784	58291621	A	G	0.0866171289480244	0.0199344913621342	1.39219530346277e-05	0.541003694169532	4	[PCDH17]
chr1	rs7541651	72554833	A	T	0.0740690396657143	0.0170478664598927	1.39422375761984e-05	0.210505905984613	4	[NEGR1]
chr8	rs528783352	85162683	C	T	0.951383251045221	0.218977288845464	1.39487528903365e-05	0.448869986832274	2	[RALYL]
chr4	rs1393967	120767281	G	T	-0.12073696088601	0.0277906391883568	1.39581142067613e-05	0.968974164574025	3	PDE5A---[]---MAD2L1
chr16	rs8063057	53812433	C	T	-0.0741216166248087	0.0170618920694079	1.39733938269326e-05	0.148232181503665	4	[FTO]
chr18	rs33924442	64482622	D	I	-0.0780782451510341	0.0179734932497738	1.39862224884985e-05	0.104679511293234	4	CDH19---[]---DSEL
chr8	rs2400539	82759714	A	G	-0.0742546914212417	0.0170949516459948	1.40127073973896e-05	0.983518269132998	4	SNX16-[]
chr5	rs12719532	103822938	A	G	0.0729963909148857	0.0168086185242393	1.40681149003314e-05	0.824300302550284	4	NUDT12---[]
chr8	rs7835833:G	82763418	A	G	-0.0745457160136371	0.0171662379155103	1.40820879556332e-05	0.972768210991104	4	SNX16-[]
chr10	rs10904013	3327273	A	G	-0.108255717731836	0.0249364605990543	1.41666444468543e-05	0.20675192430197	2	PITRM1---[]---KLF6
chr1	rs1572477	189338424	A	C	-0.0761829651678139	0.0175498255448289	1.41866167816565e-05	0.716887514949137	4	[]---BRINP3
chr12	rs75216031	19227379	D	I	0.2162797199157	0.0498267596198937	1.42072287779812e-05	0.71834230210617	4	CAPZA3---[]--PLEKHA5
chr8	rs4976997	143251327	A	G	0.401529698052121	0.0925083998071842	1.42179930896307e-05	0.910944970904823	2	AC138647.1---[]--TSNARE1
chr8	rs10097100	82754852	C	G	0.0737711255670546	0.0169987605134565	1.42616090533677e-05	0.936596597046917	4	SNX16[]
chr1	rs2815781	72848682	A	T	0.0764577208557556	0.0176181581662893	1.42669997168165e-05	0.875362170826886	4	NEGR1---[]
chr5	rs10464007	103831500	A	T	-0.0726867029301853	0.0167492075208729	1.4267088681444e-05	0.805504263954755	4	NUDT12---[]
chr18	rs118037133	36605230	A	T	0.345238097410161	0.0795632029625765	1.43023214160911e-05	0.353204647096701	3	[]
chr2	rs148972011	34718774	D	I	0.0892269550650263	0.0205640945179032	1.43153141332075e-05	0.463425738738395	4	FAM98A---[]
chr8	rs12681314	82756642	A	T	-0.0737777431454853	0.0170058536213638	1.43541125066034e-05	0.943058057817188	4	SNX16-[]
chr6	rs79039075	52526357	A	T	-0.166224482892915	0.0383163685370757	1.43647360075086e-05	0.827338348393293	4	TRAM2--[]-TMEM14A
chr8	rs10504741	82755353	A	C	0.07374071443046	0.0169988324816777	1.43793653697016e-05	0.936775993660481	4	SNX16[]
chr1	rs4442369	189194968	A	T	0.080501918912347	0.0185577931779993	1.43848180564511e-05	0.404943083570406	4	[]---BRINP3
chr6	rs16891727	26488860	A	C	0.121195660762245	0.0279397915690135	1.4395274265672e-05	0.826342287096816	4	BTN2A1--[]--BTN1A1
chr18	rs143557980	37267146	A	C	-0.48163358465984	0.111047104787166	1.44308819851058e-05	0.649172582072009	3	[]
chr1	rs12091740	72553991	C	T	0.0738852922310496	0.0170407400840064	1.45228959054719e-05	0.215026736108821	4	[NEGR1]
chr1	rs11587608	72786099	C	T	0.0950729193376463	0.0219305220748014	1.45636108827338e-05	0.287273965583798	2	NEGR1--[]
chr8	rs11987669	82770490	A	G	0.0736854636835493	0.0170002172815855	1.46169076036418e-05	0.989165011480684	4	SNX16--[]
chr1	rs1171946	189375651	A	G	-0.0761972362057406	0.0175824165343371	1.46611912432833e-05	0.756957474347291	4	[]---BRINP3
chr8	rs4316108	82754365	A	C	0.0736705060559457	0.0170022197234276	1.47095513069918e-05	0.932314716695398	4	[SNX16]
chr5	rs11958220	103843517	C	T	0.0723290278583932	0.0166942005565073	1.47369341973684e-05	0.822463917492963	4	NUDT12---[]
chr5	rs7706513	103832094	A	G	-0.072511437451484	0.0167369723001145	1.47485507764597e-05	0.828248541101264	4	NUDT12---[]
chr6	rs75604771	52526016	A	G	0.166420220828765	0.0384191911693228	1.47965774443894e-05	0.819994432414783	4	TRAM2--[]-TMEM14A
chr10	rs2765406	8576367	A	G	0.089889906177333	0.0207524776018683	1.48079137134888e-05	0.0883640992296323	4	GATA3---[]
chr6	rs1513354	52528826	C	T	0.16649624945621	0.0384395452071466	1.48178185253819e-05	0.770043315846411	4	TRAM2--[]-TMEM14A
chr8	rs532947682	77281099	D	I	0.840963888366552	0.194223261032358	1.49188961349774e-05	0.0215198140433935	2	HNF4G---[]---ZFHX4
chr10	rs2820654	1471031	C	G	0.472507494658085	0.109132906968227	1.49345247198383e-05	0.627247485606537	2	[ADARB2]
chr6	rs76768963	52527430	G	T	0.166854590001223	0.0385517088150913	1.50419972291516e-05	0.791673285948428	4	TRAM2--[]-TMEM14A
chr1	rs116893277	103086783	C	T	-1.10915082083508	0.256394218957289	1.51869827598409e-05	0.31717178852415	2	OLFM3---[]---COL11A1
chr10	rs2820657	1465104	A	G	-0.471943286444975	0.10911341911899	1.52355992359218e-05	0.637960905139058	2	[ADARB2]
chr1	rs7543574	189383411	A	G	-0.075959288466232	0.0175621125715329	1.52407739923797e-05	0.737551956624431	4	[]---BRINP3
chr11	rs7121288	57159019	C	T	-0.114568781717761	0.0264900504809388	1.5254979804323e-05	0.0838161405078006	3	[RP11-872D17.8]
chr15	rs56381754	90572004	A	G	-0.977040747251485	0.225973901480735	1.53441949791911e-05	0.188671398945601	2	[ZNF710]
chr6	rs75615916	52527256	A	T	0.166137417486423	0.0384271005413236	1.53612139562368e-05	0.800119976170402	4	TRAM2--[]-TMEM14A
chr1	rs1764567	189368446	C	T	-0.0759191419505232	0.017560264030614	1.53678651547933e-05	0.747218115510765	4	[]---BRINP3
chr7	rs28446002	96719119	C	G	-0.555688616534938	0.128537920621184	1.53817591374059e-05	0.779545895657656	2	DLX5--[]--SDHAF3
chr10	rs112652027	25159076	A	T	-0.638848620848165	0.14781830474858	1.54725986403242e-05	0.532420058635035	2	[PRTFDC1]
chr13	rs4379958	58302111	A	G	0.140924558762703	0.0326092835801915	1.54895814418985e-05	0.549823220160407	3	[PCDH17]
chr6	rs9348721	26485573	A	G	-0.120676389452915	0.027927995731308	1.55335776630047e-05	0.816813034409454	4	BTN2A1--[]--BTN1A1
chr15	rs143039227	88763527	A	G	-0.917331362285179	0.212415251658497	1.57039298391166e-05	0.89133555323203	3	[NTRK3]
chr4	rs13141731	120753202	C	T	0.117238610534228	0.0271484388386804	1.57143627145902e-05	0.913401248471609	3	PDE5A---[]---MAD2L1
chr9	rs181314299	97582247	A	T	-0.10978401324821	0.0254324184125451	1.5838220544204e-05	0.00508520172728641	4	[C9orf3]
chr8	rs11353306	82774998	D	I	0.0733556970105868	0.0169952244190588	1.58699712351937e-05	0.963568242536957	4	SNX16--[]
chr9	rs10993390	97671896	A	G	0.150698950748068	0.0349144140477536	1.5871023692813e-05	0.441414129722963	4	[C9orf3]
chr5	rs35485974	103912247	D	I	0.0720926300752164	0.0167057420762774	1.59285205571192e-05	0.810734214876686	4	[]
chr1	rs782236	72934826	A	G	-0.075019533849498	0.017390730469234	1.60497155662268e-05	0.958152481197826	4	NEGR1---[]
chr5	rs254027	103940415	A	T	-0.0726313177943307	0.0168375311690314	1.60576720136675e-05	0.266136798994314	4	[]
chr1	rs11209946	72803096	A	C	-0.0944614657738491	0.021902472195217	1.61183823046246e-05	0.374055974358481	2	NEGR1--[]
chr16	rs117857400	77487094	G	T	-0.224385803358879	0.0520329503996297	1.6150726315512e-05	0.92650685107443	3	ADAMTS18--[]---NUDT7
chr4	rs294942	112051824	C	T	0.0982702716079752	0.0227882705297274	1.61551774575379e-05	0.820395147122955	4	PITX2---[]
chr3	rs556532512	71611631	A	G	1.20573499550075	0.279660255701697	1.62203753757961e-05	0.831068209024218	2	[FOXP1]
chr2	rs72807681	25343797	G	T	0.07854488100625	0.0182223954000759	1.6299721037531e-05	0.437108337586744	4	[EFR3B]
chr5	rs7723509	103916363	C	G	0.0719666943259997	0.0166967421268595	1.63089452944782e-05	0.814660611062016	4	[]
chr4	rs6854507:A	112085914	A	G	-0.0985179629106325	0.0228569058911211	1.63102861118894e-05	0.744519683151567	4	PITX2---[]---C4orf32
chr3	rs112743340	71559214	A	C	0.0870235656331203	0.0201903244162916	1.63135120131257e-05	0.891802881543939	2	[FOXP1]
chr2	rs62166369	34682014	C	T	0.0735377358477331	0.0170635230970577	1.63516434523346e-05	0.574508812231611	4	FAM98A---[]
chr1	rs10921863	189331051	A	G	-0.0755733076206327	0.0175404674665395	1.64356854791477e-05	0.708053687267489	4	[]---BRINP3
chr1	rs55994057	189264295	D	I	0.0780647722485909	0.0181197899614736	1.64543648571046e-05	0.714340496061083	4	[]---BRINP3
chr1	rs1171947	189375122	A	C	-0.0757393251204108	0.017580922936199	1.64707354313916e-05	0.6309910041737	4	[]---BRINP3
chr12	rs386377949	121313819	D	I	0.0804753564633571	0.0186817993084906	1.64970111389439e-05	0.760255764573555	4	[SPPL3]
chr5	rs7710489	103916349	C	T	0.0718956558261474	0.0166963045137509	1.66171502495066e-05	0.813018199214459	4	[]
chr11	rs10896598	57052007	C	T	0.125961174850357	0.029252267394016	1.66209655568467e-05	0.616556305433835	4	APLNR--[]--TNKS1BP1
chr1	rs10801510	189382464	A	G	-0.075597082677446	0.0175584603149096	1.66646212094133e-05	0.760910824960894	4	[]---BRINP3
chr5	rs1025485	166261484	C	G	-0.0830143140647697	0.0192822748104551	1.66824600548608e-05	0.795748423320549	4	[]---TENM2
chr15	rs530221285	88768110	A	G	-0.91905415046468	0.213489859256777	1.67055330855487e-05	0.894070841162497	3	[NTRK3]
chr5	rs1363102	103917867	G	T	-0.0726285323181932	0.016874861820234	1.67780856223718e-05	0.786200857231966	4	[]
chr15	rs74038918	90572533	A	G	0.992660716221156	0.230692163291757	1.68526122713322e-05	0.129779548529782	2	[ZNF710]
chr8	rs13248155	126625614	A	G	-0.832537148481535	0.193515764348231	1.69135700551464e-05	0.0901503636215904	2	TRIB1---[]---FAM84B
chr8	rs34742316	126626111	A	G	-0.832652889052831	0.193638225597772	1.70764206029866e-05	0.0907461399961182	2	TRIB1---[]---FAM84B
chr11	rs191459013	33544028	C	T	1.15300299895315	0.268163760064434	1.71089106506833e-05	0.720882981459872	3	HIPK3---[]--KIAA1549L
chr8	rs5022519	82694500	C	G	0.0746978259630249	0.0173747814166221	1.71408359123425e-05	0.953149926344876	4	CHMP4C--[]--SNX16
chr1	rs4649955	72888654	C	T	-0.0995459482693776	0.0231566661218942	1.71722937286805e-05	0.285121986148085	4	NEGR1---[]
chr5	rs2403304	103733250	C	T	-0.0754345969777486	0.0175492646118044	1.71998435868773e-05	0.349176765963091	4	NUDT12---[]
chr11	rs73470506	57008246	C	T	0.125975527080599	0.029307882820871	1.7207458468913e-05	0.632880237102076	4	APLNR-[]--TNKS1BP1
chr6	rs202033558	51555070	D	I	0.245220435787507	0.0570586723996309	1.72587987322613e-05	0.194002120622252	3	[PKHD1]
chr5	rs325546	104055261	A	C	-0.0733890455337669	0.0170773011916073	1.72765203998512e-05	0.0107883119850735	4	[]
chr1	rs2815778	72850425	A	G	-0.0755867549588134	0.0175890972911453	1.72841174968567e-05	0.896294951808804	4	NEGR1---[]
chr1	rs1177712	189387392	A	G	-0.0758013491242991	0.0176394660941598	1.72923339057983e-05	0.754082680934058	4	[]---BRINP3
chr8	rs556306416	85757247	A	G	0.867836611329856	0.20195681536656	1.73016308675613e-05	0.969897410846245	3	[RALYL]
chr5	rs12055234	104037760	A	G	-0.0853485889255353	0.0198639886792181	1.73399357980345e-05	0.783673763411803	2	[]
chr2	rs6543851	34719553	C	T	0.0888959099238895	0.0206896774760607	1.73413493181726e-05	0.350846014164662	4	FAM98A---[]
chr13	rs139276904	94219931	A	G	1.22254381867153	0.284566316467889	1.73778339729784e-05	0.536738302507276	2	[GPC6]
chr1	rs10801444	189345843	A	G	-0.0754671307430633	0.0175676729149362	1.74067972281127e-05	0.715540532467271	4	[]---BRINP3
chr4	rs9991943	120778140	C	T	-0.119060535298381	0.0277166908168582	1.74201127236359e-05	0.93404923348532	3	PDE5A---[]---MAD2L1
chr1	rs2613480	72850392	C	T	-0.0756110825677186	0.0176024849287636	1.74317511677581e-05	0.897930957632959	4	NEGR1---[]
chr3	rs115346057	72934185	A	T	-1.0316630408716	0.240224923927178	1.75031300086007e-05	0.0313636057377679	2	SHQ1--[]-GXYLT2
chr9	rs118075704	76098052	C	G	1.20973773839747	0.281696789277373	1.75113040552196e-05	0.409199615382824	2	ANXA1---[]
chr16	rs4780801	19392116	C	T	-0.0804049525148219	0.0187264910506407	1.75761409502295e-05	0.31934778725483	4	CLEC19A--[]--TMC5
chr11	rs138903348	57018240	D	I	-0.125088706110835	0.0291338960434231	1.75815120448997e-05	0.567402487580429	4	APLNR--[]--TNKS1BP1
chr8	rs28636665	82758160	C	T	0.0729776555695701	0.0170013288945951	1.7669824098385e-05	0.937718599513557	4	SNX16-[]
chr3	rs112201053	124847144	C	T	0.421871712205284	0.0982835868202379	1.76758285817863e-05	0.0704502784136837	2	[SLC12A8]
chr8	rs62512879	82778562	A	G	-0.0731360980902888	0.0170394674289833	1.76944417598391e-05	0.975826764695155	4	SNX16--[]
chr11	rs11228973	57030244	A	T	-0.125163649544634	0.0291621018344103	1.77073452371045e-05	0.523581506274203	4	APLNR--[]--TNKS1BP1
chrX	rs6628023	24621764	C	T	-0.0654368882286943	0.0152466315945242	1.77157530729379e-05	0.811748057287648	4	[PCYT1B]
chr11	rs117497302	57009807	C	T	0.126844809177626	0.0295578318843173	1.77541243976764e-05	0.752344506618286	4	APLNR-[]--TNKS1BP1
chr1	rs1599339	72846190	A	G	0.0978223098786197	0.0227954803854998	1.77627866935608e-05	0.49754250428361	4	NEGR1--[]
chr8	rs561662261	85445724	C	T	0.973830448695872	0.226972128417709	1.78248184648018e-05	0.701140006488838	2	[RALYL]
chr14	rs539541433	63281932	A	G	0.954653328091718	0.2225083498751	1.78338936945588e-05	0.945222920139879	2	[KCNH5]
chr1	rs558282933	189248860	D	I	0.0794793384015952	0.018529201066644	1.79148474971442e-05	0.598840469241749	4	[]---BRINP3
chr4	rs7699406	120747168	A	T	0.112656424772205	0.0262660697791524	1.79440879286586e-05	0.866017838746204	3	PDE5A---[]---MAD2L1
chrX	rs145250766:G	154041948	A	G	0.708297724678808	0.165144712162267	1.79518252593016e-05	0.67196351294256	2	MPP1-[]-SMIM9
chr4	rs17298990	120780258	C	T	-0.118762861901128	0.0276923676895816	1.79762695631924e-05	0.911658236248823	3	PDE5A---[]---MAD2L1
chr1	rs1415144	189344087	C	T	0.0753168098193101	0.0175619608635245	1.79775910701149e-05	0.71080115130626	4	[]---BRINP3
chr5	rs10072849	103918622	C	T	-0.0716518888342072	0.0167091614254018	1.80143233313415e-05	0.749024279739577	4	[]
chrX	rs5944657	24640796	C	T	-0.0651906124389319	0.0152079968207776	1.81427838507174e-05	0.738114877340187	4	[PCYT1B]
chr4	rs6534156	120746875	C	T	0.112578342505151	0.0262645010454112	1.81648352140667e-05	0.866483043376838	3	PDE5A---[]---MAD2L1
chr16	rs17817964	53828066	C	T	0.0744735022023049	0.0173767062916017	1.82063213013087e-05	0.139562267588611	4	[FTO]
chr11	rs1049272	57174630	A	C	0.115374724259597	0.0269209069499429	1.82170969148984e-05	0.215204474747395	4	[RP11-872D17.8]
chr11	rs1049273	57174584	C	T	-0.115763440787407	0.027012401160121	1.82274134063681e-05	0.230666706337547	4	[RP11-872D17.8]
chr5	rs13177365	103914543	A	G	0.0716287520757552	0.0167151678774301	1.82529931101484e-05	0.778560101908428	4	[]
chr4	rs673248	17261697	A	G	0.0728979698486768	0.0170119023573837	1.82644112417994e-05	0.793893357123483	4	LDB2---[]---QDPR
chr10	rs10904016	3327601	C	G	0.101512622181918	0.0236896820474379	1.82658201453855e-05	0.191694943502698	3	PITRM1---[]---KLF6
chr12	rs138153943	99227777	A	G	-0.257381293053139	0.0600679537592314	1.82874552716988e-05	0.413895019819563	3	[ANKS1B]
chr1	rs139959311	73076116	D	I	-0.0873936995421131	0.0203962618973063	1.82911856218399e-05	0.896516086216578	4	NEGR1---[]
chr16	rs4780798	19391758	C	T	0.0800533765867197	0.0186855587193342	1.83366727607025e-05	0.28946311016945	4	CLEC19A--[]--TMC5
chr11	rs11606592	57160186	C	T	-0.113705531321283	0.0265409596179612	1.83436667143308e-05	0.068129679399383	3	[RP11-872D17.8]
chr1	rs7537113	189381299	A	G	-0.0752413311806914	0.0175637119191736	1.83638628078224e-05	0.758285086645257	4	[]---BRINP3
chr22	rs35235614	44917015	D	I	0.0848534104726498	0.0198084613027205	1.83814690538058e-05	0.21804140866367	4	LDOC1L--[]---PRR5
chr1	rs1340779	189371974	C	T	0.0752326325527819	0.0175646484638676	1.84237157299654e-05	0.743849572839859	4	[]---BRINP3
chrX	rs12557122	24518585	C	T	0.0662895011117268	0.0154771233602602	1.84337590690771e-05	0.193933289647416	4	[PDK3]
chr18	rs28568802	32523070	C	T	0.699494871469311	0.163318757340199	1.84386954404485e-05	0.608979781679282	2	DTNA--[]--MAPRE2
chr22	rs17692668	25911465	A	G	-0.198745048755234	0.0464034928446074	1.84410023168358e-05	0.359666598446314	4	LRP5L---[]--GRK3
chr5	rs721194	125019633	C	T	-0.0899044988093499	0.0209920568722348	1.84567210317786e-05	0.946851696261529	4	ZNF608---[]---GRAMD3
chrX	rs5944656	24634945	C	T	-0.0652033679046921	0.0152248111941668	1.8463527904213e-05	0.734623096974943	4	[PCYT1B]
chr14	rs17129159	94207112	C	T	0.083719443152878	0.0195491208788058	1.847909810682e-05	0.408096507731818	4	[PRIMA1]
chr14	rs2318309	66392398	G	T	-0.100706857412251	0.0235182793414602	1.85164868711356e-05	0.323623409594007	4	FUT8---[]---LINC00238
chr5	rs2431109	103945126	A	G	0.0715935523392184	0.0167197021948945	1.85231562315042e-05	0.173915760019143	4	[]
chr12	rs7959632	68744158	A	G	0.0941448570542179	0.0219930411405604	1.86335079646189e-05	0.465212269591356	4	MDM1--[]---RAP1B
chr3	rs10222594	71554856	A	G	0.0858222030578918	0.0200499130545872	1.86534487684187e-05	0.990077806981834	2	[FOXP1]
chr20	rs6073386	42888082	A	G	0.224696184990882	0.0524955677276803	1.86651032940595e-05	0.525769864061551	4	[GDAP1L1]
chr11	rs10896614	57164154	C	T	-0.11365621140104	0.0265539889813637	1.86730877536526e-05	0.0800189214472362	3	[RP11-872D17.8]
chrX	rs5986697	24634457	C	T	-0.0651880283029485	0.015230530140324	1.86818381261619e-05	0.734886468144901	4	[PCYT1B]
chr3	rs59404643	71537399	C	T	-0.0844154219256	0.0197248601730889	1.87190682947707e-05	0.758027132889227	2	[FOXP1]
chr9	rs186104675	99560068	C	T	0.520862984656535	0.12171371463499	1.87388720299855e-05	0.164361609127914	3	ZNF510--[]--ZNF782
chr2	rs1251031	177660980	C	T	0.442024771631439	0.103310986363104	1.88085695943645e-05	0.211740146019179	2	MTX2---[]---HNRNPA3
chr16	rs563856064	76958906	C	G	1.20165040778205	0.280867611152945	1.88282408490545e-05	0.649427398732288	2	RP11-58C22.1---[]---MON1B
chrX	rs781594093:G	24593454	D	I	0.0656487174041763	0.0153448818326156	1.8839724732365e-05	0.221301344645676	4	[PCYT1B]
chr11	rs142954210	57059887	A	G	-0.125299718205647	0.0292882885279231	1.88452246956371e-05	0.619938951868755	4	APLNR--[]-TNKS1BP1
chr5	rs12659431	103903766	A	G	0.0715185930866746	0.0167176069735711	1.88546056790655e-05	0.748299209478045	4	[]
chr13	rs76353765	94237929	C	T	0.894788636271243	0.209159446051838	1.88561694284428e-05	0.619810130799182	2	[GPC6]
chr1	rs201161518	73076127	C	T	0.0951254786611518	0.0222362365669496	1.88623500299227e-05	0.978845195910742	4	NEGR1---[]
chr1	rs1385912:A	72583375	A	T	0.0716082684805194	0.0167390891706247	1.88658716583619e-05	0.04429037647699	4	[NEGR1]
chr5	rs4438849	103895102	G	T	-0.0715809840981913	0.0167337333243676	1.88880243224196e-05	0.834330345563097	4	NUDT12---[]
chr5	rs145828570	71989286	A	G	0.822198689440868	0.192217988558526	1.89064712854566e-05	0.647917120839308	2	ZNF366---[]---TNPO1
chr16	rs11413701	19391555	D	I	-0.079901597036933	0.0186803909417837	1.89175566857533e-05	0.291834238504735	4	CLEC19A--[]--TMC5
chr8	rs12676438	82765563	C	T	-0.0727068621836895	0.0169983188523982	1.89176138064793e-05	0.942342685815861	4	SNX16--[]
chr5	rs191800971	104003311	C	G	-0.0844903386767451	0.0197546853489972	1.89448204014946e-05	0.943244930096518	3	[]
chr13	rs183018799	58363175	A	T	-0.0856979509801995	0.0200376440695707	1.89558432389428e-05	0.348277393613431	4	PCDH17--[]
chr11	rs113309829	57006572	A	T	-0.127925485979687	0.029914800591148	1.90001609113733e-05	0.76483072287442	4	APLNR-[]--TNKS1BP1
chr18	rs919151	64532693	C	T	-0.0811721921937432	0.0189843342168452	1.90498268415067e-05	0.898244029662924	4	CDH19---[]---DSEL
chr1	rs12085418	72553891	G	T	-0.0726111655161199	0.0169823003249334	1.90540479591075e-05	0.18306765291883	4	[NEGR1]
chr5	rs11738197	103913264	A	C	-0.0716565006851545	0.0167596728284149	1.90682266764081e-05	0.792743870652946	4	[]
chr1	rs10674615	98003091	D	I	0.0766551242541178	0.017928914680628	1.90706435765525e-05	0.952357843722804	4	[DPYD]
chr8	rs1452001	82800817	C	T	0.0727820975658749	0.0170235218390689	1.90807894970992e-05	0.944549112388092	4	SNX16--[]
chr5	rs10072579	103918228	C	T	-0.0713771057918445	0.0166984244082785	1.91582632779153e-05	0.769475473526337	4	[]
chr1	rs1171945	189379583	C	T	0.0751155501670141	0.0175730239660079	1.91583378058205e-05	0.754988478511434	4	[]---BRINP3
chr11	rs78880876	57133008	A	G	0.106290557499771	0.0248726270235263	1.92519049583319e-05	0.85267919096479	4	[P2RX3]
chrX	rs984059	24623353	C	T	-0.0651843668419343	0.0152537057840049	1.92561054826308e-05	0.797593153258151	4	[PCYT1B]
chrX	X:24624981:TCAAACAAA_TCAAA	24624982	D	I	0.0651548292715514	0.0152471570241116	1.92649044546496e-05	0.764215663441369	4	[PCYT1B]
chr3	rs6789920	5695692	C	T	0.0778660345908963	0.0182274001770204	1.93795235517292e-05	0.689039464440094	4	EDEM1---[]
chr13	rs116677444	94233600	A	C	-0.897330421759595	0.210122903772792	1.95032885285832e-05	0.698253205770016	2	[GPC6]
chr3	rs60405683	71538137	A	C	0.0843910687288605	0.0197628535927926	1.95309662254224e-05	0.871920886925226	2	[FOXP1]
chr3	rs190606272	124847319	C	T	0.418390682238042	0.0979834417234661	1.95460569840103e-05	0.084843877449437	2	[SLC12A8]
chr8	rs529302468	85487244	C	T	-0.839060188480821	0.196505493810698	1.95554469474603e-05	0.838786740076213	2	[RALYL]
chr9	rs138136647	117030214	A	G	-1.73469895283985	0.406265223819621	1.95588528503644e-05	0.765363500952935	3	[COL27A1]
chrX	rs5944653	24631791	C	T	-0.065190983732317	0.0152692454260802	1.95972608460388e-05	0.763452595785758	4	[PCYT1B]
chr3	rs62247035	71546358	A	G	0.0849743761825837	0.019903003953631	1.95977818265363e-05	0.887621470319854	2	[FOXP1]
chr5	rs147256817	103913702	D	I	-0.071491295598744	0.016745936561493	1.96199297541428e-05	0.817299338820041	4	[]
chr1	rs1148603	189377826	C	T	-0.0749944091678109	0.0175672939353161	1.96369739900045e-05	0.751011896165278	4	[]---BRINP3
chr1	rs2184832	189372746	A	G	-0.0750196830209487	0.0175746143829882	1.96669325452884e-05	0.749763767982623	4	[]---BRINP3
chr8	rs6999102	82795419	G	T	0.0725691058272238	0.0170055449323351	1.97782958350291e-05	0.948304748339865	4	SNX16--[]
chr6	rs565602764:AAAAACAAAAC	27391418	D	I	0.0731029775988938	0.0171316671874262	1.98007589189388e-05	0.78176404869112	4	ZNF391--[]--ZNF184
chr13	rs7336815	39187615	A	G	-0.0904858475295847	0.0212098711661759	1.98818155777541e-05	0.758414215925908	4	UFM1---[]--FREM2
chr13	rs9741950	85398777	C	T	-0.0955349805457781	0.0223941711905361	1.98951211450384e-05	0.192141207186304	3	SLITRK1---[]---SLITRK6
chr5	rs13172611	103913268	C	T	-0.071525785161126	0.0167664254269223	1.98997384947597e-05	0.791509581939613	4	[]
chr9	rs145059284	117022330	A	G	-1.72812689279394	0.405113571065677	1.99201649115154e-05	0.959731680481981	2	[COL27A1]
chrX	rs201724433	24525946	D	I	-0.0659167683867943	0.0154528755855148	1.99308930866447e-05	0.161931029529112	4	[PDK3]
chr5	rs147324766	104039563	D	I	-0.0772231876874226	0.0181057468555699	1.99794559495709e-05	0.37635608685126	4	[]
chrX	rs5944654	24631798	A	G	-0.0651096874572782	0.0152678209657939	2.00346527405807e-05	0.751894663468622	4	[PCYT1B]
chr1	rs1764565	189332914	C	T	-0.0750508105680118	0.0176011002693047	2.0081379757922e-05	0.694010951454054	4	[]---BRINP3
chr10	rs376260622	62076667	A	G	0.346730158624303	0.0813193206647495	2.00970064469792e-05	0.849101684408859	3	[ANK3]
chr18	rs10513949	66073775	A	G	-0.120095722408985	0.0281667727991288	2.01035700476672e-05	0.859967808410362	3	DSEL---[]---TMX3
chr5	rs10057469	103918749	G	T	-0.0711797911580118	0.0166973214036633	2.01748654750424e-05	0.752443529845803	4	[]
chr1	rs564560223	72519563	D	I	-0.072516746266894	0.0170124765995473	2.02095869760581e-05	0.255529777634124	4	[NEGR1]
chrX	rs5944648	24617702	C	T	0.0654672140309607	0.0153596251791302	2.02340422766879e-05	0.702965884168346	4	[PCYT1B]
chr3	rs7617592	71539020	C	G	0.0840858803532834	0.019728970218277	2.02559056066464e-05	0.740507974103074	2	[FOXP1]
chr11	rs114121633	37601756	C	G	0.468041838180086	0.109816340637189	2.02567506663626e-05	0.107258141156337	4	C11orf74---[]
chr3	rs62247170	71536083	C	G	0.0840495654299655	0.0197233931220664	2.03136517132595e-05	0.698232164802764	2	[FOXP1]
chr5	rs10052804	103919822	A	C	-0.0712875438397611	0.0167294032686015	2.03320708842883e-05	0.771825346196637	4	[]
chr14	rs8010323	94204438	C	T	0.0830195788491287	0.0194841066224564	2.03617065686748e-05	0.564262483031963	4	[PRIMA1]
chr16	rs79217895	86468109	C	G	1.027193733028	0.241120713295849	2.04352970551327e-05	0.859192482393019	2	IRF8---[]--FOXF1
chr5	rs5870113	103913906	D	I	0.0710963798607609	0.0166899870143861	2.04589438170583e-05	0.794765794876136	4	[]
chr6	rs57917321	107707583	D	I	0.0816545042230347	0.0191687746849136	2.04640573996708e-05	0.872307400455531	3	[PDSS2]
chr5	rs35062142	103924431	D	I	-0.0717855663607683	0.0168536380109254	2.05020959987482e-05	0.231936586009897	4	[]
chr16	rs77444309	86468239	A	G	1.02723225100651	0.24118353394765	2.05223235397123e-05	0.862064268824559	2	IRF8---[]--FOXF1
chr8	rs528631453	85469134	A	G	0.986492688957775	0.231702742436829	2.06652810096991e-05	0.681762440856692	2	[RALYL]
chr9	rs2804	27937750	A	T	0.07669262177033	0.018015653599388	2.07189157904212e-05	0.467663826366029	4	C9orf72---[]--LINGO2
chr13	rs59790540	85392394	D	I	0.0949001610274004	0.022296573427755	2.07868810612692e-05	0.120404486025609	3	SLITRK1---[]---SLITRK6
chr18	rs11151312	64529658	A	G	-0.0808828648026003	0.0190080046970757	2.08862077879286e-05	0.857961445209888	4	CDH19---[]---DSEL
chrX	rs7053895	24538906	A	G	0.067898074334338	0.015957545811938	2.09124151738083e-05	0.465099473203612	4	[PDK3]
chr8	rs1817107	82789609	C	T	0.0723201183403092	0.0169971651921912	2.09204054174207e-05	0.95620848340661	4	SNX16--[]
chr5	rs10057459	103918699	A	G	0.0712221433875125	0.016740370037657	2.09503289506448e-05	0.730013802081048	4	[]
chr9	rs10812674	27855001	C	T	-0.0760250269202915	0.0178701985629764	2.09712325058358e-05	0.250834437245776	4	C9orf72---[]--LINGO2
chr8	rs1376841	82785286	A	G	0.0723506846486073	0.0170075966791866	2.09964978544014e-05	0.893744455189375	4	SNX16--[]
chr11	rs142601626	33570149	C	T	1.14081852452036	0.268175840027612	2.09990544728486e-05	0.977231659698102	2	[KIAA1549L]
chr4	rs4834815	120743453	A	G	0.111685295194469	0.0262563248018181	2.10311107619104e-05	0.845915878222141	3	PDE5A---[]---MAD2L1
chr8	rs10087411	82792584	A	T	-0.0723274164772997	0.0170040666208076	2.10420706369544e-05	0.952788720502561	4	SNX16--[]
chr8	rs1451994	82777062	A	G	-0.0723297804372435	0.0170057507602908	2.10686201699303e-05	0.963324266732577	4	SNX16--[]
chr3	rs9853072	71555136	A	T	0.085180739919414	0.020032296102136	2.11708510584352e-05	0.900593214620429	2	[FOXP1]
chr1	rs1148606	189389416	C	T	-0.0747418662603588	0.0175780954541068	2.11880391210562e-05	0.747385433059843	4	[]---BRINP3
chr6	rs6900665	26487169	C	T	-0.118193791268165	0.0277976529430546	2.11932133970476e-05	0.816439223383943	4	BTN2A1--[]--BTN1A1
chr13	rs55709742	85394958	A	C	-0.0947399015969067	0.0222848533598048	2.12520283726958e-05	0.122191456544819	3	SLITRK1---[]---SLITRK6
chr4	rs13115558	120783658	C	G	-0.117728621703042	0.0276932118209738	2.12654256940562e-05	0.909744129242305	3	PDE5A---[]---MAD2L1
chrX	rs5944658	24643959	A	G	0.0645981804682447	0.0151960219666288	2.12824979305304e-05	0.71321543089012	4	[PCYT1B]
chr5	rs10071115	103912208	A	C	0.0712022433765248	0.0167517759628121	2.13360949527508e-05	0.836031225524779	4	[]
chr8	rs10099370	82792376	C	T	0.0722249654351143	0.0169925778947945	2.13405219398101e-05	0.952272035277235	4	SNX16--[]
chr5	rs1363105	103917790	C	T	-0.070929193128189	0.0166877503616316	2.13413128614999e-05	0.767350456346358	4	[]
chr5	rs1363104	103917797	C	G	-0.0709283943982957	0.0166877280858163	2.1345333278225e-05	0.767573866004628	4	[]
chr8	rs10098684	82791799	G	T	0.0722228007297191	0.0169924309281946	2.13491591078268e-05	0.95307278615255	4	SNX16--[]
chr6	rs5876282:GTTT	52526803	D	I	-0.163358939194118	0.038436144109289	2.13638291291983e-05	0.82759267806254	4	TRAM2--[]-TMEM14A
chr5	rs143311140	103917774	D	I	0.0709213095131099	0.0166877441207244	2.1386220984446e-05	0.767533667121555	4	[]
chr16	rs62023714	19391083	A	G	-0.0794094565347546	0.0186858667940277	2.14050442637105e-05	0.291404036983878	4	CLEC19A--[]--TMC5
chr8	rs10111831	82791846	C	T	-0.0722108335208744	0.0169920366532471	2.14069643719343e-05	0.952877086628289	4	SNX16--[]
chr13	rs4884962	54885437	A	C	-0.0771864945439276	0.0181640878560058	2.1434283692012e-05	0.734429842557033	3	[]
chr1	rs2630390	72603400	C	G	-0.07123433004261	0.0167669506948222	2.15210083021361e-05	0.0203746849126836	4	[NEGR1]
chrX	rs6629904	24687371	C	T	0.0669620563134947	0.0157624775012046	2.15501111449199e-05	0.437354543212948	3	PCYT1B--[]--POLA1
chr12	rs7296181	68719792	A	C	0.0889761991849242	0.0209451781242483	2.15637654387573e-05	0.346012432402903	4	[MDM1]
chrX	rs11094968	24517211	A	G	0.0647705878247568	0.0152473630424949	2.15700675875943e-05	0.0300304443502997	4	[PDK3]
chr7	rs73674698	7274266	C	T	-0.984183490636077	0.231744796004052	2.16804912520281e-05	0.523340293747408	3	[C1GALT1]
chr6	rs148224066	70104396	A	G	-0.307491160289951	0.0724072542146217	2.16951835612657e-05	0.765166787644999	3	ADGRB3-[]---LMBRD1
chr9	rs3064639	27938137	D	I	0.0763893541872818	0.0179903617295581	2.17497730350643e-05	0.443721339171661	4	C9orf72---[]-LINGO2
chr13	rs11330390	85387103	D	I	0.0941198434240255	0.02216735544061	2.17740988677839e-05	0.18071230174074	4	SLITRK1---[]---SLITRK6
chr3	rs7638354	71548328	A	T	0.0842631522519534	0.019846116857779	2.17789926571949e-05	0.783034926545095	2	[FOXP1]
chr6	rs6940398	107886003	A	G	-0.0801285711358586	0.018876915572794	2.18796749983441e-05	0.847143242362554	2	[SOBP]
chr7	rs369568455	68765047	D	I	-0.350575527307408	0.0826027512146119	2.19458363437226e-05	0.533943337763125	3	[]---AUTS2
chr13	rs6561938	58266222	C	T	-0.0790376189801913	0.0186234958720555	2.19596505162673e-05	0.234069199257873	4	[PCDH17]
chr3	rs55863231	71541499	A	T	-0.0842028374832633	0.0198408501378403	2.19655754667127e-05	0.633440040607556	2	[FOXP1]
chr10	rs35300107	63560055	D	I	0.0733684604673249	0.017288272956049	2.1973859577519e-05	0.207689471724223	4	C10orf107--[]---ARID5B
chr18	rs12958185	64507140	A	C	-0.0805958176129074	0.0189916908081959	2.1982401790044e-05	0.788748651422348	4	CDH19---[]---DSEL
chr5	rs10078807	103912319	A	G	-0.0711477637849077	0.0167664536165035	2.20100291396907e-05	0.842620589188212	4	[]
chr8	rs6983754	82795880	A	G	0.0721196080876117	0.016996286224954	2.20299038594423e-05	0.942756773022824	4	SNX16--[]
chr3	rs62247173	71536974	A	C	-0.0836890635506925	0.0197240547100073	2.20556449488635e-05	0.783920697433666	2	[FOXP1]
chr9	rs2383748	27936360	C	T	0.0762746494241543	0.0179820003322517	2.21811171152849e-05	0.432936449466675	4	C9orf72---[]--LINGO2
chr5	rs10514303	88045029	A	C	-0.126156732973679	0.0297428517395383	2.21950155088684e-05	0.100962619798001	4	[MEF2C]
chr8	rs1817108	82773872	A	T	-0.0721178148664963	0.017005025081095	2.22555089100185e-05	0.962366795744312	4	SNX16--[]
chr1	rs2613500	72819884	C	T	-0.0976556346267554	0.0230289925224539	2.22971015655944e-05	0.520007302697046	4	NEGR1--[]
chr9	rs188856714	97582244	G	T	0.156047788162104	0.036799594188335	2.23046494536808e-05	0.0440651107107866	4	[C9orf3]
chr1	rs11209908	72550500	A	T	-0.0719174050898153	0.0169606826546097	2.23278576145423e-05	0.19321400794993	4	[NEGR1]
chr1	rs2841187	73236826	C	T	0.0901746116617776	0.0212666625375921	2.23334325693028e-05	0.430468551232129	4	NEGR1---[]
chr8	rs1615898	5567777	A	G	-0.225883105858392	0.0532749578037113	2.23570542264167e-05	0.699976298153198	3	CSMD1---[]---MCPH1
chr5	rs10059133	103901424	C	T	-0.0708412566484048	0.0167086928926598	2.23734499980852e-05	0.761707790435793	4	[]
chr5	rs2447838	103927579	C	T	0.0713857457224172	0.0168382419221555	2.24017062251144e-05	0.223870784240224	4	[]
chr5	rs10059643	103919840	A	G	0.0709132613158431	0.0167288387184466	2.24534755857e-05	0.793774400949008	4	[]
chr1	rs139535956	103190012	D	I	-1.41981100966476	0.334945891645348	2.24591188521384e-05	0.432734802319528	2	OLFM3---[]---COL11A1
chr13	rs7338138	58278527	A	G	-0.100562409397394	0.0237240459322386	2.24678784920972e-05	0.781998586453078	3	[PCDH17]
chr5	rs2896528	103913710	C	T	-0.0709267003513109	0.0167332300236098	2.24844280215916e-05	0.812402313693668	4	[]
chr1	rs1486078	72534359	C	T	0.071845927237843	0.0169504922474661	2.24943358187391e-05	0.247946446910811	4	[NEGR1]
chr12	rs55768952	30699035	A	G	-0.853030795109843	0.201262661069035	2.25122736823977e-05	0.96017822601434	2	TMTC1---[]--IPO8
chr11	rs3741085	57166969	C	T	0.114755500732665	0.0270773489634182	2.25456883448212e-05	0.253602415353464	4	[RP11-872D17.8]
chr8	rs28437406	82767901	A	C	-0.0722506029436039	0.0170490647810584	2.25716208672339e-05	0.98351085010545	4	SNX16--[]
chr3	rs17718736	71555205	A	C	0.0848716502387689	0.020035321568016	2.2743427898016e-05	0.847723958502148	2	[FOXP1]
chr16	rs8057603	19391704	C	T	-0.0792637441831641	0.0187120802360551	2.27570752114188e-05	0.329711929012831	4	CLEC19A--[]--TMC5
chrX	rs35584421	24661410	D	I	0.064182630207013	0.0151531351735038	2.279415046447e-05	0.699867914387648	4	[PCYT1B]
chr4	rs2174170	120771919	C	T	-0.118465128253707	0.0279699197213023	2.28096931754741e-05	0.865521685491101	3	PDE5A---[]---MAD2L1
chr6	rs9474284	52525227	A	G	-0.162100400648797	0.0382746863700554	2.28363007477168e-05	0.82707986326916	4	TRAM2--[]--TMEM14A
chr5	rs10479297	103915728	A	G	-0.0706195424053894	0.0166746370939257	2.28402050073234e-05	0.767703086580854	4	[]
chr3	rs73837358	71540853	A	G	0.0838297054331328	0.0197948288442321	2.28623378981176e-05	0.878054101343849	2	[FOXP1]
chr6	rs11435482	26328622	D	I	-0.121272557772282	0.0286370254434385	2.28738060371957e-05	0.647369634976237	4	HIST1H4H--[]--BTN3A2
chr9	rs140192759	117027235	A	G	-1.71230061083813	0.404342798417542	2.2878106934494e-05	0.813883147292215	3	[COL27A1]
chr11	rs116987758	1502695	A	G	-0.264755224098303	0.0625251691443013	2.29184781929237e-05	0.382181834641167	3	[MOB2]
chr5	rs10073929	103915208	A	G	-0.0706069793395846	0.0166749986741352	2.2926273333178e-05	0.753195942747545	4	[]
chr11	rs11042972	10843732	C	T	-0.0718042594936977	0.016958185324852	2.29372094815799e-05	0.302525860961308	4	EIF4G2--[]--ZBED5
chr18	rs139556576	37078516	C	T	0.350184066595374	0.0827117656513093	2.29787752966046e-05	0.46277933441501	3	[]
chr9	rs7045981	27856047	G	T	-0.0757498529631449	0.0178924402537134	2.29955952495717e-05	0.381666844949363	4	C9orf72---[]--LINGO2
chr15	rs57792101	90557410	A	G	-0.927502647673963	0.219100197343194	2.30353467198136e-05	0.236690725462361	2	[ZNF710]
chr1	rs816788	189404141	C	T	-0.0757172662953977	0.0178873189124883	2.305804367785e-05	0.788327623391879	4	[]---BRINP3
chr15	rs57299047	77873629	D	I	0.178210321568008	0.04210078969438	2.30651064838922e-05	0.394645289286395	3	HMG20A--[]--LINGO1
chr13	rs7325960	58314196	G	T	-0.0810106194879048	0.0191385737141393	2.30753361173782e-05	0.360476837243603	4	PCDH17--[]
chr21	rs73905506	43460693	A	C	-0.785164527524861	0.185519083425443	2.31357333663195e-05	0.299735614236649	2	ZBTB21--[]--UMODL1
chr1	rs60934446	72538426	D	I	0.0715912310630825	0.0169168215081405	2.31668541737289e-05	0.199973183106864	4	[NEGR1]
chr1	rs2764508	73236014	C	T	-0.0899480143879758	0.0212582882029727	2.32450527207283e-05	0.413771589247039	4	NEGR1---[]
chr6	rs12198215	69948162	A	G	-0.317279613522569	0.0750016214723206	2.33376342827591e-05	0.453623163703662	3	[ADGRB3]
chr5	rs62362459	103916831	A	G	-0.0705389430953339	0.0166747894304632	2.33405908299141e-05	0.769030600469231	4	[]
chrX	rs5944660	24649041	C	T	0.0641414098353013	0.0151629177703963	2.33535999813043e-05	0.717500240357917	4	[PCYT1B]
chrX	rs1921923	24660330	A	C	0.0640516358032607	0.0151437839374505	2.34142432211002e-05	0.718887798140394	4	[PCYT1B]
chr5	rs10479296	103915443	A	G	0.0705219519873555	0.016674504487558	2.34390197054782e-05	0.767624080388967	4	[]
chr3	rs6549392	71538696	G	T	-0.08357128689459	0.0197618827747328	2.34822917150507e-05	0.880184258065399	2	[FOXP1]
chr6	rs376696487	107723753	D	I	-0.0872840362130719	0.0206450048354561	2.3593232372495e-05	0.650044380263218	3	[PDSS2]
chr1	rs2630395	72577177	A	G	0.0713953311534139	0.0168874333143595	2.36071832822284e-05	0.0554107760981492	4	[NEGR1]
chrX	rs5944659	24644895	A	G	0.0642181748329812	0.0151898458465856	2.36087900363717e-05	0.683705591096904	4	[PCYT1B]
chr18	rs118147824	36639112	A	G	0.333990879333516	0.0790020230408803	2.36171617201108e-05	0.311929867216221	3	[]
chr3	rs60281674	71536607	A	G	0.0833821576212056	0.0197234352711904	2.36231122734081e-05	0.769386892904537	2	[FOXP1]
chr5	rs6867409	103890096	C	T	0.0705656783566228	0.0166978866163119	2.37856079670184e-05	0.814931820322893	4	NUDT12---[]
chr1	rs2841186	73238306	A	G	0.0899525086010252	0.0212883924433652	2.38490099215098e-05	0.427679366966534	4	NEGR1---[]
chr1	rs1704589	189407527	C	T	-0.0741105283431388	0.0175401197255105	2.38727787313505e-05	0.805567502720923	4	[]---BRINP3
chr16	rs558620428	19382124	D	I	-0.0798498326930834	0.018901014479455	2.39331421793593e-05	0.314160174700701	4	CLEC19A--[]--TMC5
chr13	rs9537782	58288880	C	T	0.0756597828604427	0.0179112378104019	2.3984262688856e-05	0.290753914356476	4	[PCDH17]
chr5	rs1592755	103893548	A	T	-0.0705440127315692	0.0167027419159758	2.40538505286499e-05	0.812786114739563	4	NUDT12---[]
chr9	rs10512236	97630451	G	T	-0.152026486237643	0.0360039123800325	2.41608405228914e-05	0.0387884151234849	4	[C9orf3]
chr4	rs556798	17259101	A	G	0.0753576554038833	0.0178471066903188	2.41712720212425e-05	0.785359690071547	4	LDB2---[]---QDPR
chr10	rs549925654	88765063	A	G	0.286169879857102	0.0677864182515113	2.42530845384449e-05	0.208463347915389	2	ADIRF--[]--FAM25A
chr12	rs2291613	89741267	A	G	0.26832341231058	0.0635601016938712	2.4260669341388e-05	0.661713702564346	4	[DUSP6]
chr18	rs66537611	64529551	D	I	-0.0800934056005438	0.0189729365061209	2.42729967207017e-05	0.830204828229854	4	CDH19---[]---DSEL
chr4	rs10452195	120776279	G	T	-0.118090366967155	0.0279742352467858	2.42792344764307e-05	0.854548408070944	3	PDE5A---[]---MAD2L1
chr1	rs816790	189402493	A	G	0.074065930655719	0.0175464947750728	2.43087135901306e-05	0.794980674112097	4	[]---BRINP3
chr8	rs2400544	82786048	G	T	-0.0717991024153876	0.0170096208099082	2.43126238924066e-05	0.952377966625938	4	SNX16--[]
chr2	rs6543849	34717799	A	C	0.0871212777217346	0.0206403756026031	2.43312324603558e-05	0.399578876968852	4	FAM98A---[]
chr5	rs13158494	103913321	A	T	0.0703980256223174	0.0166787244418624	2.43406707109826e-05	0.768967292844338	4	[]
chr5	rs445578	103926442	A	T	-0.0709649199801291	0.0168156064601514	2.44105149259378e-05	0.20710576161789	4	[]
chr3	rs62247169	71536056	C	T	-0.0833247963160373	0.0197447510421353	2.44195486635264e-05	0.818428930507449	2	[FOXP1]
chr20	rs142743239	59645129	A	G	0.194883636733594	0.046180321964185	2.44239483324643e-05	0.71154801324674	4	[]---CDH4
chr5	rs1421665	103914014	C	T	-0.0703894709485165	0.0166808706365789	2.44549506529243e-05	0.767134902946034	4	[]
chr1	rs2046504	72527374	A	G	-0.0713681914159794	0.0169128745266791	2.44567660810681e-05	0.265806384591556	4	[NEGR1]
chr8	rs1817106	82789453	C	T	0.0717989034493446	0.017015477971632	2.44711106070224e-05	0.967245343387007	4	SNX16--[]
chr9	rs1930040	27938085	C	T	-0.0759105320333136	0.0179925906989355	2.45400861678428e-05	0.447715585669328	4	C9orf72---[]-LINGO2
chr1	rs988421	72549836	C	T	-0.0715656313694689	0.0169631214276885	2.45502359605099e-05	0.182344276594758	4	[NEGR1]
chrX	rs5986351	24634388	A	G	0.0642516222736319	0.0152299138952771	2.45630221260236e-05	0.647067231954088	4	[PCYT1B]
chr18	rs11876472	64531378	C	T	-0.0800001932673302	0.0189632179750009	2.45711185086128e-05	0.839783685601663	4	CDH19---[]---DSEL
chr21	rs55934803	43711805	G	T	0.2049038639771	0.0485765539422328	2.46299814097912e-05	0.857610968921653	3	[ABCG1]
chr10	rs72822262	62069137	C	T	-0.343983774459482	0.0815490525988652	2.4634657620687e-05	0.918918794546156	3	[ANK3]
chr6	rs9474277	52520922	A	G	0.162157833362301	0.0384533561762999	2.4757310849352e-05	0.877296388192234	4	TRAM2--[]--TMEM14A
chr5	rs10053368	103914758	A	G	-0.0705104711936242	0.0167216343106337	2.47880043570022e-05	0.770244000138607	4	[]
chr21	rs2247400	45456458	C	T	0.0937266266783211	0.0222282575340266	2.48064971360172e-05	0.56273600663917	3	[TRAPPC10]
chr1	rs7415357	73232039	C	G	0.0931631493452232	0.0220978821594752	2.48749669766176e-05	0.502567461681773	4	NEGR1---[]
chr1	rs7542278	72543910	A	G	0.0713845190270678	0.0169327556643143	2.48932859303621e-05	0.20026984793182	4	[NEGR1]
chrX	rs5986515	24520820	A	G	-0.0651424378607309	0.0154538919907808	2.49471624603057e-05	0.182893072991349	4	[PDK3]
chr9	rs10968213	27936769	A	C	0.076376560118629	0.0181196242559091	2.49635062347885e-05	0.603014166162319	4	C9orf72---[]--LINGO2
chr18	rs919152	64532219	A	T	0.0799693122248771	0.018974162206081	2.50174049500184e-05	0.840631509968129	4	CDH19---[]---DSEL
chr5	rs11738191	103913202	A	G	-0.0703355094787917	0.016689158268432	2.50395163245715e-05	0.788626473149299	4	[]
chr10	rs183875996	62076656	C	T	0.34289674799055	0.0813624607716926	2.50404994927254e-05	0.893664020405649	3	[ANK3]
chr2	rs62129826	28963195	A	T	-0.0764784057706754	0.0181477067309672	2.50644282808763e-05	0.23938002976145	4	PLB1--[]--PPP1CB
chr16	rs4780800	19391980	A	G	-0.0788995710584608	0.0187249505319871	2.51325128208162e-05	0.342257267243625	4	CLEC19A--[]--TMC5
chr10	rs191407460	62076654	C	G	-0.342813281405434	0.0813643502446138	2.51654592821199e-05	0.893264308738522	3	[ANK3]
chr18	rs2333637	64524813	C	T	-0.0798762086906526	0.0189582859379384	2.51709801284e-05	0.837238869042237	4	CDH19---[]---DSEL
chr1	rs35645202	72548617	C	T	-0.0714206006732313	0.0169538504268443	2.52394456848898e-05	0.18907722442853	4	[NEGR1]
chr18	rs11151313	64530136	G	T	0.0798843194194553	0.018964542282174	2.5278480590666e-05	0.838843017039201	4	CDH19---[]---DSEL
chr1	rs11807347	189331419	A	G	-0.0737439276230935	0.0175086991495725	2.53293289193367e-05	0.68920316205244	4	[]---BRINP3
chr9	rs149828922	76071831	C	T	-0.966875936527686	0.2295660001898	2.53393375624001e-05	0.294892547001561	2	ANXA1---[]
chr5	rs323509	104082179	A	C	-0.0829957237657448	0.0197087402989735	2.54116085230036e-05	0.961275920865423	3	[]
chr1	rs6692554	189393744	A	G	0.0740620295341654	0.01758794514188	2.54294426021084e-05	0.758762967822499	4	[]---BRINP3
chr5	rs1363106	103913756	A	T	-0.070288739940267	0.0166949735580239	2.55174332874521e-05	0.770223924798345	4	[]
chr6	rs183731684	170631952	A	G	1.22572113324412	0.291170115752116	2.55778816483029e-05	0.561376479480208	2	[FAM120B]
chr1	rs2692863	73231563	C	T	0.0915189184544498	0.0217424490242144	2.56245066197859e-05	0.426489472899614	4	NEGR1---[]
chr9	rs72423804	27858690	D	I	0.0750613442020789	0.0178342442006385	2.56693735737405e-05	0.363115024027376	4	C9orf72---[]--LINGO2
chrX	rs4898242	24519348	C	T	0.0640679726313869	0.0152228767746556	2.56885109216122e-05	0.0242118343191672	4	[PDK3]
chr12	rs147336794	126646763	A	T	-0.647197563460188	0.153785317250833	2.57130295213139e-05	0.985992231103343	2	TMEM132B---[]--RP4-809F18.1
chr18	rs2333624	64474174	C	T	-0.0808542023018634	0.0192139969509603	2.57539847099317e-05	0.545732622372019	4	CDH19---[]---DSEL
chr5	rs254035	103936343	A	T	-0.0706388403205397	0.0167870871628115	2.57723886801723e-05	0.185706134458614	4	[]
chr8	rs3037860	82785616	D	I	0.0716272332046312	0.0170253610298968	2.58679664730796e-05	0.793212105176234	4	SNX16--[]
chr1	rs17615090	73229208	A	G	-0.0936238392242804	0.022258898582035	2.59779901237163e-05	0.398990326605789	4	NEGR1---[]
chr1	rs1764564	189332918	A	G	-0.0740268008525221	0.0175998460025361	2.59809522492831e-05	0.681876794419102	4	[]---BRINP3
chr18	rs4891571	64506756	C	T	-0.0798058760460703	0.0189767094567372	2.60546600625798e-05	0.717195098583569	4	CDH19---[]---DSEL
chr3	rs112799490	72508209	A	G	-0.404077035374281	0.0960896786364222	2.60842756839701e-05	0.408675777840079	3	RYBP--[]---SHQ1
chr16	rs8057296	19391667	A	C	-0.0785736788463525	0.0186871792431395	2.61447465801691e-05	0.312631424577262	4	CLEC19A--[]--TMC5
chr11	rs10896615	57164280	C	T	-0.113172974453001	0.0269161282585277	2.61483222218892e-05	0.174835737607124	4	[RP11-872D17.8]
chr5	rs1592754	103938115	C	T	-0.0699080536233174	0.0166304377628565	2.62678892949465e-05	0.803194709569322	4	[]
chr18	rs11151309	64508801	C	T	0.0796959613300335	0.0189608297795268	2.63180038110395e-05	0.787371492440368	4	CDH19---[]---DSEL
chrX	rs34870611	24519172	D	I	-0.0640191338262176	0.0152327741169305	2.63722948562017e-05	0.0252734547216976	4	[PDK3]
chr18	rs2195045	64520173	A	T	0.0796557693262754	0.0189547657089547	2.64083802227526e-05	0.81595856030328	4	CDH19---[]---DSEL
chr20	rs169160	36269803	C	T	-0.0720810149221724	0.0171528143619937	2.64234140252969e-05	0.877972270699646	4	BLCAP---[]--CTNNBL1
chr1	rs35999313	72871280	D	I	0.0821227267133773	0.0195452250441477	2.64944725979023e-05	0.392973350642878	4	NEGR1---[]
chrX	rs3761610	24578551	A	T	0.0685919463329127	0.0163261333637225	2.65317544207204e-05	0.391039662900159	4	PDK3--[]-PCYT1B
chr1	rs816791	189402226	C	T	-0.0739713371937193	0.0176069392803358	2.65433041058926e-05	0.778355518551691	4	[]---BRINP3
chrX	rs1921918	24656658	A	G	-0.0635256546157383	0.0151242789885816	2.66628066391676e-05	0.704592453178866	4	[PCYT1B]
chr18	rs192705454	37124871	C	T	0.353443248151237	0.0841520053786783	2.66847388558187e-05	0.446576513796586	3	[]
chr11	rs11229003	57108291	A	G	-0.112945305664136	0.0268941473585434	2.67358628114642e-05	0.92371148016164	4	[P2RX3]
chr6	rs34229567	26588521	C	T	-0.115853894940163	0.027590674834373	2.68068376406621e-05	0.379260599463181	4	HMGN4--[]-ABT1
chr6	rs145806624	46020559	A	G	-1.75152287891251	0.417163831024284	2.6851676127732e-05	0.876046470799259	2	[CLIC5]
chr5	rs200312312	104002346	C	T	-0.0847138502248521	0.0201772374473977	2.68705386898319e-05	0.457653326424643	3	[]
chr18	rs9319714	64519867	A	C	-0.0795810228598621	0.0189566730672587	2.69225612284767e-05	0.815492254176872	4	CDH19---[]---DSEL
chr9	rs1930041	27938615	A	G	0.0755480178048077	0.0179965212070465	2.69373688068491e-05	0.431014812661355	4	C9orf72---[]-LINGO2
chrX	rs201350770	24652872	D	I	-0.0637795921200296	0.0151955698706437	2.70176700020082e-05	0.396885875443895	4	[PCYT1B]
chr6	rs549051590	116083289	C	T	1.84028847267041	0.438463015626808	2.7031280580817e-05	0.716971855623131	3	[]---FRK
chr2	rs1022391	34751766	A	G	-0.0790697320728756	0.0188404702453946	2.70709842481429e-05	0.307804286725382	2	FAM98A---[]
chr1	rs1903372	72865045	A	G	0.0734683703115875	0.0175058068655822	2.70712790371132e-05	0.914328486256974	4	NEGR1---[]
chr16	rs7187735	19392852	A	G	-0.0791044250403874	0.018856836829096	2.72871936311448e-05	0.553402548366436	4	CLEC19A--[]--TMC5
chr5	rs148436475	86726769	A	G	0.639576293962477	0.152468139469332	2.73089209542753e-05	0.923614592631559	3	CCNH--[]---TMEM161B
chr12	rs11044404	19216043	A	G	-0.217966284489489	0.0519614422011887	2.73148944501093e-05	0.147828672580804	4	CAPZA3---[]--PLEKHA5
chr16	rs8057070	19391454	C	T	-0.0783322642500499	0.0186756041268837	2.73639390954008e-05	0.311382402421247	4	CLEC19A--[]--TMC5
chr2	rs2222292	34736476	C	G	0.0824079811192684	0.0196486303061837	2.7397797835473e-05	0.097594489390991	4	FAM98A---[]
chr11	rs12364724	57081146	C	G	-0.121339900394576	0.0289316955869697	2.74062557761795e-05	0.688558770648973	4	[TNKS1BP1]
chr18	rs1978569	64504033	A	G	0.0795672995137005	0.0189721946149113	2.74210850032058e-05	0.551516270274218	4	CDH19---[]---DSEL
chr18	rs10551614	31039446	D	I	0.0707144733914915	0.016864223134738	2.75088972298592e-05	0.0783142090002334	4	CCDC178--[]---ASXL3
chr15	rs58273708	90563705	C	T	0.958952726634293	0.228695961368293	2.75127261448287e-05	0.136627540814967	2	[ZNF710]
chr7	rs201082177	96644360	D	I	-0.0741945651936826	0.0176958760951166	2.7558069444317e-05	0.269928308819143	4	DLX6-[]-DLX5
chr10	rs74399423	15826262	A	G	-1.16296666005897	0.277401565330615	2.76069934972966e-05	0.998238617073408	2	[FAM188A]
chr2	rs67364940	210205206	D	I	0.0829144480605231	0.0197777092939797	2.76118493887915e-05	0.570547093052418	4	PTH2R---[]---MAP2
chr1	rs61771930	73231490	G	T	0.0933579888158901	0.0222691292087256	2.76188698787609e-05	0.409267576563101	4	NEGR1---[]
chr1	rs2821246	72577179	A	T	0.0708045904209412	0.0168897427303364	2.76304763107812e-05	0.0538145206800896	4	[NEGR1]
chrX	rs5986295	24524740	A	G	-0.063740649456348	0.0152049301535403	2.76379161860509e-05	0.0222521627485303	4	[PDK3]
chr1	rs9425120	73951515	C	T	-0.0714285720687105	0.0170395890704161	2.76605126320385e-05	0.652426496611863	4	[]---LRRIQ3
chr1	rs763854696	73076128	D	I	-0.0860269052681441	0.0205234511316206	2.76946004762803e-05	0.911881004312954	4	NEGR1---[]
chr22	rs117262262	38136546	A	G	0.292395557689074	0.06975853411398	2.77069573931882e-05	0.841389120868607	3	[TRIOBP]
chr13	rs4592544	54883301	G	T	-0.0762473844536823	0.018191099197718	2.77157011480477e-05	0.711680767380827	3	[]
chr1	rs477278	73958578	C	T	-0.0712917669937877	0.0170121418914251	2.78168375424388e-05	0.591886671405693	4	[]---LRRIQ3
chr1	rs10889956	72936345	C	T	0.0737913658523639	0.0176089669208655	2.78271452913745e-05	0.994367758862111	4	NEGR1---[]
chr11	rs138179595	57015392	C	G	0.120807174049333	0.0288374271587051	2.79878685483591e-05	0.495989452208592	4	APLNR--[]--TNKS1BP1
chr3	rs62247168	71535682	A	C	-0.0827062081701882	0.0197429154240775	2.79990404435554e-05	0.938819310044588	2	[FOXP1]
chr11	rs4963267	63201560	A	C	-0.0795160749593094	0.0189824435879996	2.80276242353126e-05	0.178399754575074	4	SLC22A9--[]--HRASLS5
chr1	rs61771933	73239846	C	T	-0.0942399843097022	0.0225019019940158	2.81312317200431e-05	0.412565190133407	4	NEGR1---[]
chr1	rs10493498	72938249	A	C	0.073725842404582	0.0176050539911731	2.81714042025113e-05	0.991406696295086	4	NEGR1---[]
chr5	rs147476108	103917328	D	I	-0.0698660439759269	0.0166836402002172	2.8179834858863e-05	0.743873966226819	4	[]
chr1	rs67595823	73842120	D	I	-0.075383249779568	0.0180024970916761	2.82196345358328e-05	0.908983567197923	4	[]---LRRIQ3
chr18	rs4891572	64506849	A	C	-0.0794372287210811	0.0189710131605513	2.82298792397252e-05	0.747068193545817	4	CDH19---[]---DSEL
chr1	rs2046503	72531473	A	G	-0.0708729062239982	0.0169274554309953	2.82838679539266e-05	0.253003107900106	4	[NEGR1]
chr20	rs74497397	56389430	A	G	-0.988963418834872	0.236207100611739	2.82854099619959e-05	0.198318803285465	3	PMEPA1---[]---C20orf85
chr11	rs199725747	57122863	D	I	0.103148084024922	0.024638267862842	2.83290168046835e-05	0.618348230957712	4	[P2RX3]
chr16	rs7192033	19390007	G	T	-0.0781518299651984	0.0186685546600934	2.83561309622305e-05	0.262380598517571	4	CLEC19A--[]--TMC5
chr5	rs6866541	103902808	A	C	0.0721924979261714	0.017247067720415	2.84183656564024e-05	0.620870878599085	4	[]
chr4	rs4834819	120786611	C	T	0.115607687496353	0.0276259747085815	2.8548512132375e-05	0.945486159120976	3	PDE5A---[]---MAD2L1
chr18	rs140431521	37123224	G	T	-0.362745440020971	0.0866883095772822	2.85820444983639e-05	0.41757683367843	3	[]
chr6	rs62647342	105175413	C	T	-0.085018103063141	0.0203179119719531	2.85930667896845e-05	0.685495343079844	4	[]HACE1
chr18	rs2333636	64522625	A	G	-0.0793939150140797	0.0189765170651745	2.86678808790302e-05	0.810505505958	4	CDH19---[]---DSEL
chr5	rs62362443	103912114	A	C	-0.0702555243507548	0.0167945858417175	2.87403220070783e-05	0.855087260143521	4	[]
chr1	rs2692864	73232212	C	T	-0.0908039795070519	0.0217072735834895	2.87544306912956e-05	0.442909723488407	4	NEGR1---[]
chr1	rs11270996	163743788	D	I	0.557770941199813	0.133342335142781	2.87687835322593e-05	0.657933168007458	2	NUF2---[]---PBX1
chr21	rs9306171	45458778	A	G	-0.0927199430747563	0.022171450626102	2.89016950144631e-05	0.538685263362624	3	[TRAPPC10]
chr11	rs11607950	57107361	C	G	0.112402363910254	0.0268784747421783	2.89117643682314e-05	0.923288590067398	4	[P2RX3]
chr1	rs527068	73956490	C	T	-0.0711130773889163	0.0170051795374077	2.89149157676942e-05	0.62664414237992	4	[]---LRRIQ3
chr18	rs141513342	64527692	D	I	-0.0850155219654383	0.0203302373862534	2.89302001993774e-05	0.992733948373827	4	CDH19---[]---DSEL
chr5	rs60271	104078233	A	C	-0.0807424588695497	0.019308570467545	2.89350120966659e-05	0.987260270753827	4	[]
chr7	rs3801290	96638237	A	G	0.073962003560387	0.0176881687108821	2.8966960310873e-05	0.239589715812784	4	[DLX6]
chr16	rs12929006	19389361	C	T	0.0779397134952821	0.0186407815205529	2.9005145496207e-05	0.266018302508015	4	CLEC19A--[]--TMC5
chr13	rs530498375	45468471	A	T	-0.901722628670271	0.215676596178994	2.90355487982848e-05	0.664494765498772	3	TSC22D1---[]--NUFIP1
chr6	rs13203358	26590578	A	T	-0.115345590670873	0.0275891261660292	2.90440273952094e-05	0.377893551477229	4	HMGN4--[]-ABT1
chr3	rs56095266	123433024	C	T	0.153697115705093	0.0367695868308766	2.91500632809681e-05	0.496828491707704	3	[MYLK]
chrX	rs4898194	24696205	G	T	-0.0641678987692348	0.0153524621048818	2.91959719596431e-05	0.674806591416665	4	PCYT1B--[]--POLA1
chr16	rs7192022	19389992	C	G	0.0780298305539789	0.0186697811618296	2.9218648783633e-05	0.258940367476338	4	CLEC19A--[]--TMC5
chr5	rs10053371	103914786	A	T	-0.0699161592884628	0.016728661662782	2.92249189935836e-05	0.776094513193825	4	[]
chr15	rs59277846	90564259	A	G	-0.960810679652684	0.229894060908576	2.92327051909932e-05	0.130461377303209	2	[ZNF710]
chr1	rs816792	189402210	C	T	-0.0735751539103488	0.0176058831418517	2.9278138345532e-05	0.783168561800383	4	[]---BRINP3
chr3	rs3796180	136832120	C	T	-0.088173946518747	0.0210997144137082	2.92901081643788e-05	0.0114384912088489	4	IL20RB---[]---SOX14
chr9	rs12375721	27937803	C	T	-0.0753019703864755	0.0180205018172567	2.93201608513636e-05	0.447769437118019	4	C9orf72---[]--LINGO2
chr8	rs2406695	4213237	C	T	0.0714423810367526	0.0170979063941551	2.93530117349674e-05	0.155352603473154	4	[CSMD1]
chrX	rs62601342	121203219	A	G	0.124905631647853	0.0298960536675458	2.94087139281801e-05	0.465759765050434	3	[]
chr5	rs10054977	103914836	G	T	0.0697055316415369	0.0166844116316219	2.9423401018881e-05	0.762086262493128	4	[]
chr1	rs4650131	72769009	A	C	0.0959815348454967	0.0229762972771576	2.94840454079381e-05	0.343467686564627	3	NEGR1--[]
chr16	rs564967620	76812185	A	G	-0.940354667632735	0.225120272910477	2.95221720449203e-05	0.811374071601065	2	[RP11-58C22.1]
chr1	rs1578022	73944277	C	G	-0.0707157133014222	0.0169293270945861	2.95232299732043e-05	0.703902454538409	4	[]---LRRIQ3
chr9	rs77074676:A	97720818	A	G	0.142225913173363	0.0340542009252866	2.96084401303935e-05	0.574220394175523	4	[C9orf3]
chr16	rs3751812	53818460	G	T	0.0731705450422252	0.0175203590066791	2.96268968098231e-05	0.184078779466522	3	[FTO]
chr13	rs9563209	54890427	C	T	-0.075159323160518	0.0179973422037263	2.96504438198359e-05	0.315532249129986	3	[]
chr11	rs540710444	79978533	D	I	0.768142375799798	0.183952663317178	2.96991381413166e-05	0.711427141859055	3	TENM4---[]
chr5	rs34469665	103903811	D	I	0.0739251954470538	0.0177043602662148	2.97285100460124e-05	0.62263907679206	4	[]
chr10	rs113542154	25159220	A	G	0.602610706995327	0.144329083176032	2.97652619131678e-05	0.783687493125016	2	[PRTFDC1]
chr15	rs78056272	90566820	C	G	-0.961362366149545	0.230257735761302	2.97779654195952e-05	0.130804398538147	2	[ZNF710]
chr16	rs4782238	19387930	A	G	0.0775979141708636	0.018587529163452	2.98339775961244e-05	0.264915907484923	4	CLEC19A--[]--TMC5
chr18	rs7237644	64514336	A	G	-0.0791198959859444	0.0189537893433674	2.98827964873273e-05	0.799332423463279	4	CDH19---[]---DSEL
chr1	rs1486108	72543338	A	T	-0.0708254069563275	0.0169694390957905	2.99687757635158e-05	0.232353665946007	4	[NEGR1]
chr11	rs11231478	63198390	C	T	0.0792468087157828	0.0189878678371206	2.9989030063662e-05	0.186938506851356	4	SLC22A9--[]--HRASLS5
chr1	rs139580155	72772898	D	I	-0.0936252625432566	0.0224349025568552	3.00355344313003e-05	0.549615736059318	3	NEGR1--[]
chr1	rs9425095	72772977	A	G	-0.0936209665220701	0.0224343076683525	3.00461969368623e-05	0.548690708349375	3	NEGR1--[]
chr4	rs6830032	120749924	A	G	-0.1104500364249	0.0264670976960606	3.00473452801511e-05	0.859122928378026	3	PDE5A---[]---MAD2L1
chr3	rs10865996	5705676	A	T	-0.0732472528706889	0.017552558164287	3.00582784351996e-05	0.645584239175523	4	EDEM1---[]
chr5	rs2447832	103933473	C	T	0.0700619774943603	0.0167901525684947	3.0087676904052e-05	0.16680729544742	4	[]
chr1	rs1148604	189378725	A	G	-0.0731704971009382	0.0175373622545539	3.01588519813556e-05	0.677879160053122	4	[]---BRINP3
chr10	rs10740997	22269847	C	T	0.0780472453744149	0.0187076544181976	3.02014793164027e-05	0.923416809946317	4	[DNAJC1]
chr13	rs9560081	112115032	C	T	0.266810168727207	0.0639653653966913	3.03044755939573e-05	0.0796741675396967	3	TEX29---[]---SOX1
chr11	rs14229	10877121	C	T	-0.0717162630649891	0.0171938464994893	3.03209409966037e-05	0.452607174590862	4	[ZBED5]
chr5	rs6869862	103886213	G	T	-0.0698712161741103	0.0167518467464409	3.03324393644632e-05	0.860023447199044	4	NUDT12---[]
chr16	rs62023713	19390819	C	T	-0.0778783245211797	0.0186726292163247	3.03637589075749e-05	0.279051724725733	4	CLEC19A--[]--TMC5
chr5	rs139528398	103827248	D	I	0.0700328650932249	0.0167939948252215	3.04447931272394e-05	0.764062257557889	4	NUDT12---[]
chr1	rs1540616	72530692	C	T	0.070297120485744	0.0168607956366229	3.05583885823016e-05	0.221047143134369	4	[NEGR1]
chr1	rs2815749	72814783	A	G	0.0934619037428972	0.0224184761343633	3.05982292121067e-05	0.586997498493542	4	NEGR1--[]
chr16	rs34732203	19387220	D	I	-0.0774453876897141	0.0185775060647138	3.06245101787578e-05	0.267219069105016	4	CLEC19A--[]--TMC5
chr7	rs1004278	96638045	C	G	-0.0737724856001684	0.0176971550494835	3.0646679448249e-05	0.240293178427578	4	[DLX6]
chr2	rs4663101	127887482	C	T	0.0694372434130684	0.0166576141096068	3.06612456958329e-05	0.792314059979567	4	BIN1--[]--CYP27C1
chr4	rs111972725	157910102	A	G	0.385766539561094	0.0925551918361796	3.07334904535836e-05	0.70239204374155	2	PDGFC--[]--GLRB
chr3	rs527357872	152856182	A	G	0.744598026660572	0.178652033854473	3.07462402931159e-05	0.77209684629249	3	P2RY1---[]--RAP2B
chr12	rs17224817	68711301	C	T	0.0874340941238242	0.0209790324253978	3.07702620226456e-05	0.424274501652568	4	[MDM1]
chr11	rs7102952	57150708	A	G	0.113621377728987	0.0272626194874844	3.07740069261943e-05	0.304589231764574	4	PRG3-[]-PRG2
chr1	rs1067872	73954939	C	T	-0.0708795071394634	0.017008391271087	3.0819391543656e-05	0.62927769448774	4	[]---LRRIQ3
chr20	rs2423617	11802439	A	G	-0.0720467567837855	0.0172895326706362	3.08534776402763e-05	0.7723666320583	4	[]--BTBD3
chr1	rs4366274	72856428	A	G	-0.0734339883215821	0.0176239263748187	3.09011987799385e-05	0.954452994504594	4	NEGR1---[]
chr1	rs1564968	72527909	A	G	-0.0701724469086346	0.0168426095587066	3.09496003597386e-05	0.222110262033654	4	[NEGR1]
chr7	rs1917937	96634633	A	G	-0.073664840751081	0.0176832567054996	3.10268006448754e-05	0.272742285198592	4	SHFM1---[]DLX6
chr16	rs6497352	19384629	C	T	0.0771971431029538	0.0185336192309726	3.11012625780507e-05	0.241930798927113	4	CLEC19A--[]--TMC5
chr1	rs7542932	73227032	A	C	0.0925266751985127	0.0222156360522158	3.11441586101833e-05	0.379499425616382	4	NEGR1---[]
chr8	rs2198235	82782108	C	T	0.071020470966416	0.0170548206659999	3.12382988995467e-05	0.982951227321013	4	SNX16--[]
chr5	rs6874138	103899596	C	T	0.069712237920835	0.0167412134359513	3.12570742363685e-05	0.826619857951362	4	[]
chr2	rs57703366	25364914	A	G	-0.0734026232849075	0.0176281736288599	3.12804992140967e-05	0.391142833202785	4	[EFR3B]
chr5	rs4868699	176134402	C	T	-0.110077921130879	0.0264384015970994	3.13321055860508e-05	0.647862671922704	4	TSPAN17--[]---UNC5A
chr16	rs12917754	19383928	C	T	-0.0773126333953781	0.0185694517810642	3.13500631239703e-05	0.266285890459938	4	CLEC19A--[]--TMC5
chr5	rs2431112	103931707	A	G	-0.069974741912342	0.016811165077503	3.14924303758444e-05	0.169351110615129	4	[]
chr16	rs7192694	19389815	C	T	0.0776153216410229	0.018647535446391	3.15155403443448e-05	0.27508124995908	4	CLEC19A--[]--TMC5
chr18	rs474728	61630033	C	T	0.959948412028564	0.230634368984022	3.15183874028133e-05	0.986372608023249	2	HMSD[]-SERPINB8
chr1	rs1171944	189380232	G	T	0.0729844878261406	0.0175357344288563	3.15412377488534e-05	0.695486734266199	4	[]---BRINP3
chr10	rs17118220	106829916	A	T	0.0979428124815789	0.023533061492569	3.15577443782488e-05	0.151118359891768	3	[SORCS3]
chr21	rs370832941	45454214	D	I	-0.0908522360369789	0.0218298183299573	3.15691943134534e-05	0.610955339208067	3	[TRAPPC10]
chr16	rs7192989	19390492	C	G	0.0776820271488865	0.0186694851907306	3.16983517252368e-05	0.284188364747255	4	CLEC19A--[]--TMC5
chrX	rs17217647	24529193	A	G	0.0642124980881716	0.0154328362659661	3.17174956273745e-05	0.156144377100982	4	[PDK3]
chr1	rs2613473	72866971	A	G	-0.0728250017661428	0.0175061208868908	3.18284299592957e-05	0.907849813274984	4	NEGR1---[]
chrX	rs1882403	24580746	A	G	-0.064710693342717	0.0155562369633347	3.18539047261843e-05	0.280654162212547	4	[PCYT1B]
chr4	rs1503538	120757419	G	T	-0.109947734141456	0.0264312663593357	3.18581672016953e-05	0.851144388384369	3	PDE5A---[]---MAD2L1
chr16	rs148627713	76796325	A	G	-0.972666505686463	0.233833394205939	3.18727122100181e-05	0.803458485504728	2	[RP11-58C22.1]
chr16	rs74035726:A	86467761	A	G	-0.998429700154692	0.240028768259571	3.18770324911181e-05	0.719813109983789	2	IRF8---[]--FOXF1
chr2	rs6740232	127886947	G	T	-0.0692828182136732	0.016660485382181	3.20328264058365e-05	0.777879932934536	4	BIN1--[]--CYP27C1
chr3	rs76187633	71546148	C	T	-0.0845223444964414	0.0203252434442736	3.20356675635462e-05	0.927620360361223	2	[FOXP1]
chr17	rs58713812	2275017	C	T	0.119065787304872	0.0286373735848486	3.21458998956867e-05	0.433053054112956	3	[SGSM2]
chr2	rs4663102	127887593	C	G	-0.0692771727838808	0.0166652332267582	3.22471070590985e-05	0.776706119158225	4	BIN1--[]--CYP27C1
chr7	rs35377558	83854324	A	G	-0.166593269698806	0.0400766851017709	3.22648034553494e-05	0.392401681814016	4	SEMA3A--[]---SEMA3D
chr3	rs6549393	71539046	C	T	-0.0821586433046245	0.019765024889842	3.22780024141546e-05	0.984082869112423	2	[FOXP1]
chr21	rs3788098	45433364	A	G	-0.0938827297561136	0.0225876967146376	3.2334998412574e-05	0.548344446013409	3	[TRAPPC10]
chr11	rs2155233	57041992	C	T	-0.12028955981493	0.0289468302061805	3.2452756464094e-05	0.339343165751089	4	APLNR--[]--TNKS1BP1
chrX	rs6526400	24651356	A	C	-0.0632090961032595	0.0152112007460392	3.24674828432879e-05	0.627032595509607	4	[PCYT1B]
chr7	rs34849554	35089902	D	I	-0.085300402472171	0.0205301324690112	3.25446818872039e-05	0.895541100583328	3	DPY19L1--[]---TBX20
chr6	rs3799378	26404374	A	G	-0.0858855119593683	0.0206711827152916	3.25511446138982e-05	0.282818649640352	4	[BTN3A1]
chr1	rs186189165	103066873	C	T	-1.40915852115379	0.339162961880978	3.25554365267197e-05	0.916708341358389	3	OLFM3---[]---COL11A1
chr1	rs539668663	220295164	G	T	0.688886314120495	0.165805284602803	3.25584924767734e-05	0.379473555184536	2	[IARS2]
chr18	rs2098950	64513094	G	T	0.0788218506218243	0.0189731153462918	3.26146703294091e-05	0.801976034950041	4	CDH19---[]---DSEL
chr1	rs6674768	73242492	C	T	-0.0929140799919489	0.0223685318374747	3.2701994865893e-05	0.417535045087123	4	NEGR1---[]
chr9	rs10812700	27936991	C	G	-0.0747311478905223	0.0179912135671057	3.27059018819939e-05	0.454525724749374	4	C9orf72---[]--LINGO2
chr11	rs9795120	10853457	A	G	0.0700756362381837	0.0168706998764569	3.27158114597583e-05	0.414042692671769	4	EIF4G2--[]--ZBED5
chr16	rs3114133	2344293	C	T	-0.0968096033470112	0.0233079976971846	3.27438352612273e-05	0.427219686050223	2	[ABCA3]
chr1	rs17615203	73239860	C	G	0.0931080222100512	0.0224179500690049	3.2774339379678e-05	0.390725336426435	4	NEGR1---[]
chr16	rs11649091	53845169	G	T	-0.0714339900489823	0.0171996196203	3.27813797713765e-05	0.117680919058727	4	[FTO]
chr12	rs7315322	19238111	C	T	-0.104846569181038	0.025246280524658	3.28214854880183e-05	0.0446859525130138	4	CAPZA3---[]--PLEKHA5
chr18	rs3066336	64529366	D	I	-0.0790258691499074	0.0190304026137426	3.28702476898551e-05	0.863366652024539	4	CDH19---[]---DSEL
chr16	rs9940613	19390600	G	T	0.0777250964785784	0.0187192198877274	3.29359514202572e-05	0.301784784530934	4	CLEC19A--[]--TMC5
chr21	rs2238710	45453616	C	T	0.0926933022764072	0.0223254401858151	3.29706515606694e-05	0.566817781575485	3	[TRAPPC10]
chr1	rs1905977	72513118	A	T	-0.0708120249237197	0.0170555863880981	3.29816273879051e-05	0.257493543265912	4	[NEGR1]
chr1	rs2786785	97997645	A	T	0.0744010135355774	0.0179201474445735	3.29858788033246e-05	0.965433716597571	4	[DPYD]
chr7	rs34211596	86254618	D	I	0.0739431423721166	0.0178098783044052	3.29863228233279e-05	0.26387954695452	4	[]--GRM3
chr12	rs185586117	131712557	A	C	-0.878222518596341	0.211594229022923	3.31745171445993e-05	0.986884442739817	2	ADGRD1--[]--AC092850.1
chr6	rs13208916	26601940	A	G	0.114536533812373	0.0275969353428398	3.31988642296617e-05	0.389755766811295	4	ABT1[]--ZNF322
chr18	rs78920731	55252903	C	T	1.07112633885144	0.258091946675718	3.32223459081622e-05	0.367482441241219	2	[FECH]
chr3	rs147588163	194332208	C	T	-1.49860151378447	0.361096472838349	3.32269576992022e-05	0.291048128009168	2	[TMEM44]
chr5	rs554547514	20018908	D	I	-0.0717276668628069	0.0172844818910309	3.32721837703326e-05	0.291597019528008	4	[CDH18]
chr5	rs35207728	103917304	A	G	-0.069456718077114	0.0167375123502881	3.32818942583524e-05	0.71123157099602	4	[]
chr8	rs535481232	85247038	A	T	1.05388656744908	0.25397090574708	3.33005799907626e-05	0.976978382968977	2	[RALYL]
chr10	rs111662230:CA	106825163	D	I	-0.0955127470189988	0.0230173062448521	3.33048356046108e-05	0.239480486308337	4	[SORCS3]
chr5	rs12658019	103904108	A	G	-0.069621140804924	0.0167783675153939	3.33262602186966e-05	0.741020576793601	4	[]
chr5	rs2193933	103892460	C	G	0.0692627575404356	0.0166949250916635	3.34323008864294e-05	0.869596101628641	4	NUDT12---[]
chr1	rs666532	73945826	G	T	-0.0704003350774924	0.0169692547709961	3.34369700193284e-05	0.727825306285611	4	[]---LRRIQ3
chr8	rs10958051	82802679	G	T	0.0707817387461038	0.0170612416025153	3.34388705930216e-05	0.960194995353433	4	SNX16--[]
chr4	rs11289995	120750920	D	I	-0.109789773410618	0.0264637773577231	3.3439622825995e-05	0.815869615048483	3	PDE5A---[]---MAD2L1
chr8	rs12541869	93403834	A	G	0.0701376865688208	0.0169061953284949	3.34459016393003e-05	0.347942205897626	4	RUNX1T1---[]---TRIQK
chr2	rs4663103	127887646	A	T	-0.0691257808863107	0.0166624492161146	3.34519623005221e-05	0.778735089553648	4	BIN1--[]--CYP27C1
chr1	rs5775117	72778180	D	I	0.0979597379960422	0.0236145413771897	3.34982029475787e-05	0.270624406048379	4	NEGR1--[]
chr5	rs12658032	103904226	A	G	-0.0733856322792841	0.0176910879725681	3.35144172685143e-05	0.602776768481869	4	[]
chr7	rs12533469	96649522	A	C	-0.0733382401222678	0.0176829159279194	3.36262750912021e-05	0.323189404305056	4	DLX6-[]DLX5
chr21	rs2238708	45448828	G	T	0.092416167485677	0.0222879424917609	3.37648160604002e-05	0.544765570265179	3	[TRAPPC10]
chr8	rs570829261	85632211	A	G	-0.809837553870928	0.195321733227362	3.38079505220243e-05	0.995340015918267	3	[RALYL]
chr12	rs4598716	19225583	C	T	0.206110720051753	0.0497172122174978	3.38834451943587e-05	0.635946575741099	4	CAPZA3---[]--PLEKHA5
chr6	rs57440165	26843517	A	C	-0.140867541238587	0.0339817512533359	3.39238900611434e-05	0.594031331685358	3	ZNF322---[]---HIST1H2BJ
chr6	rs561847071	107694188	D	I	0.0714062103299469	0.0172274340717039	3.39943190572569e-05	0.307824185769942	4	[PDSS2]
chr8	rs1597751	82782460	C	G	-0.070574147698574	0.0170267311214376	3.39957690854815e-05	0.965942747181415	4	SNX16--[]
chr8	rs377435776	143251226	C	T	-0.387874057100248	0.0935789367540843	3.39982295592952e-05	0.921483412037462	2	AC138647.1---[]--TSNARE1
chr5	rs768066459	103838683	D	I	-0.0751915539845872	0.0181430044060508	3.40730277583679e-05	0.740197030133592	4	NUDT12---[]
chrX	rs4898192	24642231	A	T	-0.0636664376434902	0.015362814621722	3.41015477390755e-05	0.762340227218847	4	[PCYT1B]
chr9	rs10968214	27937370	A	G	-0.0742528269078686	0.0179189045358496	3.41558575524366e-05	0.50676670581274	4	C9orf72---[]--LINGO2
chr9	rs12375740	27937887	A	G	0.0749394673078007	0.0180865155175246	3.42210919762554e-05	0.474792071215288	4	C9orf72---[]--LINGO2
chr19	rs142476587	9742307	A	G	-1.26236206252608	0.304712640080305	3.43098312879213e-05	0.821915877664493	2	ZNF561--[]--ZNF562
chr5	rs1592756	103892988	A	T	0.0691333689556202	0.0166898677435393	3.43936345628394e-05	0.836446066253886	4	NUDT12---[]
chr12	rs4405370	19230693	G	T	-0.205906658164292	0.0497095538980444	3.43997893061025e-05	0.728683759876623	4	CAPZA3---[]--PLEKHA5
chr1	rs332821	61674754	A	T	0.0710827652831201	0.0171613631084547	3.44255410055513e-05	0.833078799143018	3	[NFIA]
chr5	rs35792668	103917300	A	G	-0.0693307062708272	0.0167387148476628	3.44384599540231e-05	0.712286614654648	4	[]
chr10	rs7907702	106829049	C	G	-0.0975091727396625	0.0235428088040723	3.44618393150303e-05	0.173730532883329	3	[SORCS3]
chr5	rs161645	104069917	A	G	-0.0767940119042375	0.018541956597946	3.448391724597e-05	0.957164713282654	4	[]
chr5	rs35768482	180080712	C	T	0.0849073823300599	0.0205018606087277	3.45120656263148e-05	0.595075891434254	4	FLT4-[]--OR2Y1
chr3	rs35687749	136823639	C	G	0.0877936010450052	0.021198814155879	3.45133286736004e-05	0.0179848929396645	4	IL20RB--[]---SOX14
chr3	rs62247171	71536301	C	T	-0.0825186924823662	0.0199257804001242	3.45338529348953e-05	0.882525905965301	2	[FOXP1]
chr8	rs547111797	85661172	C	G	-0.805820671310694	0.194583598139228	3.4540780712648e-05	0.991314410841985	3	[RALYL]
chr16	rs55872725	53809123	C	T	0.0717117167091112	0.01731700815679	3.45622093144565e-05	0.143530252263775	4	[FTO]
chr21	rs71334029	45441920	D	I	0.0893703619371849	0.0215877945163456	3.47523811175114e-05	0.961302803104086	4	[TRAPPC10]
chr5	rs35893692	103917285	D	I	-0.0692956837331387	0.0167392850512465	3.4775437783396e-05	0.712369676372167	4	[]
chr6	rs7770153	88225107	A	G	-0.121338888248928	0.0293110695173181	3.47767863563815e-05	0.493201314370149	4	[RARS2]
chr5	rs115556117	40947571	C	T	0.60468403843542	0.146077902074663	3.48120074573392e-05	0.496395979283803	3	[C7]
chr12	rs1480050	68725582	C	T	0.0876923373038571	0.0211846898292642	3.4818438001385e-05	0.446764241726135	4	[MDM1]
chr11	rs7945645	26389988	A	C	0.086417443822222	0.0208777075749269	3.484872552051e-05	0.0233996180915991	4	[ANO3]
chr3	rs6549391	71529915	A	C	-0.0814762699447735	0.0196859816684046	3.49132616701174e-05	0.874821238647007	2	[FOXP1]
chr1	rs1405055	73232547	A	T	0.0708836559057549	0.0171305990530966	3.50592673291121e-05	0.735912868734126	3	NEGR1---[]
chr6	rs9474279	52522702	A	T	0.158491730392303	0.0383052126605571	3.50954214393089e-05	0.865134749222476	4	TRAM2--[]--TMEM14A
chr5	rs6421926	104075130	C	T	0.0817404903651911	0.0197558288589298	3.51052498819897e-05	0.275279194154671	2	[]
chr17	rs28408397	76725247	C	T	-0.69695329954833	0.168452165121955	3.51269708984167e-05	0.1379978960511	3	[CYTH1]
chr10	rs9943405	106811461	C	G	-0.0968952335495275	0.0234212209604411	3.51768628639618e-05	0.116276624756011	3	[SORCS3]
chr13	rs61150104	43005046	D	I	0.265113228662265	0.0640846341402408	3.51993402498726e-05	0.858392763459952	3	AKAP11---[]---TNFSF11
chr6	rs112326940	52521926	A	C	0.158526901568544	0.0383328705824566	3.54129694488866e-05	0.871238294677921	4	TRAM2--[]--TMEM14A
chr7	rs274632	86269181	A	C	0.0699520651024359	0.0169152673291798	3.54275904814817e-05	0.863836198882902	4	[]-GRM3
chr9	rs116128039	97418193	C	G	-0.15734164816808	0.0380473914673938	3.54318012918567e-05	0.815453812110509	4	FBP1--[]---C9orf3
chr9	rs113450918	16952080	A	G	-0.272929180752476	0.0659992818958017	3.54436261558775e-05	0.325972695978288	3	BNC2--[]---CNTLN
chr7	rs34606656	96639753	C	T	0.0731935091909909	0.0176998289859563	3.54543008358704e-05	0.229843598108957	4	[DLX6]
chr1	rs61767379	72780662	C	T	-0.0947948305718928	0.0229243088910627	3.54765000460867e-05	0.298870973905752	3	NEGR1--[]
chr12	rs17802036	68667269	C	T	-0.0795540468194891	0.0192395131703533	3.55062313255295e-05	0.093739390446077	4	IL22--[]--MDM1
chr1	1:72862542	72862543	D	I	-0.0726135420183569	0.0175633645709838	3.55921324123588e-05	0.770448686630168	4	NEGR1---[]
chr21	rs527404548	45464197	D	I	0.0935965079561443	0.0226415142769692	3.56744296690703e-05	0.461262098331721	3	[TRAPPC10]
chr1	rs66501167	189393676	D	I	0.0726121261447708	0.0175666957550985	3.57263542049203e-05	0.741527440124852	4	[]---BRINP3
chr9	rs2383749	27937912	C	T	0.0746632483676956	0.018063291109169	3.57397878277041e-05	0.492879991538092	4	C9orf72---[]--LINGO2
chr1	rs2630400	72583763	A	G	0.0690653241748518	0.0167098704129336	3.57738980659594e-05	0.0136805979835917	4	[NEGR1]
chr6	rs16891725	26479150	C	T	-0.113571833333397	0.0274801683441536	3.58268759130982e-05	0.865863141715358	4	BTN2A1-[]--BTN1A1
chr1	rs17580974	72517987	C	G	0.0698824931692132	0.0169093717394015	3.58422056628017e-05	0.248487495098793	4	[NEGR1]
chr1	rs12727123	72791933	A	G	-0.0948224445078609	0.0229442405027966	3.58473393176352e-05	0.304280687852296	3	NEGR1--[]
chr16	rs17817712	53821125	A	G	0.0724068266519305	0.0175214323844931	3.58882682024129e-05	0.197871017951892	3	[FTO]
chr1	rs10493499	72955990	C	T	0.0835899757164894	0.0202276717260019	3.58906535868002e-05	0.392444468648312	4	NEGR1---[]
chr11	rs2155232	57041378	A	G	0.118316996386593	0.0286314920182963	3.58983031094935e-05	0.515686378376698	4	APLNR--[]--TNKS1BP1
chr1	rs464113	61672911	C	T	-0.0712807710506563	0.0172515872404664	3.5987335810553e-05	0.839435583083557	3	[NFIA]
chr1	rs12722829	72791545	A	G	-0.0947950340825346	0.0229443625924168	3.60376351929943e-05	0.304278880882196	3	NEGR1--[]
chr1	rs1486080	72528734	G	T	-0.0700698273669081	0.0169612535815121	3.60921036566313e-05	0.215679792781388	4	[NEGR1]
chr4	rs1027692	120788851	G	T	0.114036479567671	0.0276047215584545	3.61110328764272e-05	0.909087765262152	3	PDE5A---[]---MAD2L1
chr5	rs148924267	103837786	D	I	0.0961169685982059	0.0232676318187042	3.61297900916758e-05	0.644444540052883	4	NUDT12---[]
chr9	rs10968206	27934303	A	G	-0.0727050462811552	0.01760037369656	3.61375894111976e-05	0.46444391143716	4	C9orf72---[]--LINGO2
chr16	rs62033405	53822387	C	T	0.0723838980576269	0.01752322071641	3.61594734372213e-05	0.191914894393439	3	[FTO]
chr1	rs142312910	72956971	D	I	-0.0841314625049763	0.0203692795262674	3.62272571669121e-05	0.44313060816515	4	NEGR1---[]
chr20	rs6099808	56439745	C	T	0.933140425143609	0.225927482549261	3.62344959043224e-05	0.167120493202621	3	PMEPA1---[]---C20orf85
chr16	rs17817497	53815435	C	T	-0.0723443349852796	0.0175176134673102	3.63070392004742e-05	0.185685808461595	3	[FTO]
chr8	rs11987970	93406235	A	G	0.0697563136138584	0.0168930406076809	3.6388051159314e-05	0.36363948436414	4	RUNX1T1---[]---TRIQK
chr2	rs12465458	34732922	C	T	-0.0825964370866725	0.0200030125187463	3.64027821723543e-05	0.147703696262485	4	FAM98A---[]
chr1	rs72670590	73239087	A	G	-0.0918675108126285	0.0222508257900993	3.64782502285909e-05	0.480685791940627	4	NEGR1---[]
chr11	rs16907831	4995448	C	T	0.419792387263249	0.10167739045947	3.64867692541508e-05	0.168155371306417	2	[MMP26]
chr11	rs12282825	10847381	C	T	-0.0696107289454736	0.0168624477443491	3.6569209841423e-05	0.366231137136409	4	EIF4G2--[]--ZBED5
chr1	rs2568957	72764430	A	G	0.0939155911376756	0.0227504262212093	3.65804041307147e-05	0.358882772954141	4	NEGR1--[]
chr11	rs547302467	1483080	A	G	0.274364529960796	0.0664731129286574	3.66806234742376e-05	0.30505058087729	3	BRSK2[]-MOB2
chr1	rs542705652	189370242	D	I	-0.0725586286279008	0.017579824576419	3.66918679451075e-05	0.661232095982013	4	[]---BRINP3
chr4	rs72874690	95978329	A	G	0.24954870275059	0.060468124539508	3.67612195168473e-05	0.557890766382824	3	[BMPR1B]
chr10	rs10904017	3327813	C	T	0.0986841772899847	0.0239156447467348	3.68575814849016e-05	0.280894131283993	4	PITRM1---[]---KLF6
chr1	rs1159129	72531407	A	G	-0.070076317378415	0.0169831015431904	3.68745807026931e-05	0.212686254476142	4	[NEGR1]
chr2	rs112454139	25310034	A	T	-0.124193143870698	0.0300990423558481	3.68887765547158e-05	0.0763275638784857	3	[EFR3B]
chr3	rs12489178	136820234	A	T	-0.0876993344174473	0.0212557816079418	3.69279783085853e-05	0.0205668334307517	4	IL20RB--[]---SOX14
chr19	rs560354393	50270285	C	G	0.995644649577935	0.241321588504709	3.69447969525252e-05	0.35020476202979	2	TSKS-[]AP2A1
chr18	rs118019000	37304291	A	G	-0.213023138411955	0.0516324520553332	3.69511432253212e-05	0.879692876177635	3	[]
chr1	rs1460940	72814617	A	G	-0.0925097052660907	0.0224245952314974	3.70142594957654e-05	0.588885917690855	4	NEGR1--[]
chr5	rs40465	103981726	G	T	-0.0810052263397309	0.0196359014182553	3.70150048404352e-05	0.411635469334675	3	[]
chr9	rs148425645	97482717	A	G	0.145460617937945	0.0352622974690392	3.70568474212652e-05	0.0427085609266731	4	FBP1--[]--C9orf3
chr16	rs117981047	77483129	C	T	-0.202932897211695	0.0491977423040034	3.70989889890397e-05	0.876405041318238	3	ADAMTS18--[]---NUDT7
chr12	rs1613520	116877201	A	G	0.158659030128169	0.0384659034927674	3.71272054653164e-05	0.135307560843215	3	MED13L---[]---MAP1LC3B2
chr6	rs6932733	88354837	A	G	-0.111658506334199	0.027072254465487	3.71601050136132e-05	0.454506325363007	4	[ORC3]
chr13	rs57014201	58275673	D	I	-0.138774843742341	0.0336481715401724	3.718788429098e-05	0.87762713252408	2	[PCDH17]
chr4	rs564180819	17260891	D	I	0.0708031048446076	0.017168800039781	3.72445612443804e-05	0.754833079462547	4	LDB2---[]---QDPR
chr2	rs533515809	50436991	G	T	-0.0905452261241563	0.0219562833041672	3.72532089262685e-05	0.928442421332273	3	[NRXN1]
chr11	rs7945543	26389986	A	G	-0.0860844237561617	0.0208790110154483	3.73949369782719e-05	0.0232676186266955	4	[ANO3]
chrX	rs4898285	24605227	C	T	-0.0626999245130481	0.0152074280511258	3.74001883044473e-05	0.361859202307358	4	[PCYT1B]
chr10	rs7073915	106827014	A	G	0.0970101508025824	0.0235300896008171	3.74274118438944e-05	0.171242037674152	3	[SORCS3]
chr1	rs6657634	72517082	C	T	-0.0690971115001199	0.0167598937582547	3.74350772014555e-05	0.232819601866261	4	[NEGR1]
chr1	rs11210054	73228715	C	T	-0.0900098059420393	0.0218328270560473	3.74486306155264e-05	0.332544119164068	4	NEGR1---[]
chr1	rs61771794	72956259	C	G	0.0834080135062694	0.0202316503631068	3.74538550292919e-05	0.396892626788283	4	NEGR1---[]
chrX	rs12851930	24594767	G	T	-0.0644265752978713	0.0156282747713414	3.74885455422217e-05	0.129458857787558	3	[PCYT1B]
chr1	rs2422286	73234829	A	G	0.0914352236679616	0.022182321592998	3.7561969432045e-05	0.463578282400455	4	NEGR1---[]
chr8	rs35056998	93424823	D	I	-0.0693459526630408	0.0168249612532813	3.76231406544385e-05	0.367575524637453	4	RUNX1T1---[]---TRIQK
chr1	rs1084441	72902623	A	G	0.0717013004011797	0.0173972541711302	3.76552771040161e-05	0.805096686259403	4	NEGR1---[]
chr7	rs187186799	126847917	G	T	1.29520810666831	0.314265413157909	3.76604849662698e-05	0.581907501238515	2	[GRM8]
chr5	rs7703746	103907337	A	G	0.0688281107361734	0.0167008839002344	3.76862110555106e-05	0.737965043098406	4	[]
chr1	rs2613497	72753825	A	T	0.0937686347346113	0.0227539666156723	3.77264654628378e-05	0.352022410558671	4	NEGR1-[]
chr5	rs2018142	103941793	A	C	0.068401291080389	0.016599408321411	3.7771222069466e-05	0.872315723183424	4	[]
chr16	rs11645931	83597826	G	T	0.0790625006087564	0.0191869333792646	3.77816657755123e-05	0.814922655560602	3	[CDH13]
chr1	rs72125771	71401356	D	I	0.0845755083933528	0.020528805356527	3.79126370641008e-05	0.163924094446206	4	CTH---[]--PTGER3
chr15	rs561846996	88702034	A	G	-0.80325647126237	0.194989548860091	3.79720567663476e-05	0.645210552486289	3	[NTRK3]
chr21	rs9982663	45464898	C	T	0.0918763702094578	0.0223038392108176	3.80012884391367e-05	0.521236222875859	3	[TRAPPC10]
chr4	rs4834818	120762901	A	G	-0.112223207092866	0.0272444496139127	3.80319042182572e-05	0.829821017775004	3	PDE5A---[]---MAD2L1
chr6	rs547100665	52521501	C	T	-0.158237839033325	0.0384177673215589	3.80732714188364e-05	0.876643314641383	4	TRAM2--[]--TMEM14A
chr21	rs3838123	45433032	D	I	-0.093337985992542	0.0226625581445029	3.81183045229443e-05	0.587825507233454	3	[TRAPPC10]
chr1	rs871819	73966712	A	G	0.0700529679808308	0.0170096397191943	3.81466542907712e-05	0.576049296955152	4	[]---LRRIQ3
chr1	rs2568953	72753956	C	T	-0.0936901303970583	0.0227495441488647	3.81627923905125e-05	0.35670622059602	4	NEGR1-[]
chr10	rs920869	63557049	G	T	-0.0731075366304112	0.0177528404021981	3.82049585154513e-05	0.263620222842359	4	C10orf107--[]---ARID5B
chr6	rs7752332	88225108	G	T	0.120701232687777	0.0293110258227408	3.82263605412651e-05	0.481480874165132	4	[RARS2]
chr4	rs613801	17257605	A	G	-0.0745482348222864	0.0181037870312506	3.82464211273155e-05	0.435941821606251	4	LDB2---[]---QDPR
chr18	rs10513918	64525217	C	T	-0.0781160278831852	0.0189719554833366	3.83092005658982e-05	0.82660874501081	4	CDH19---[]---DSEL
chrX	rs782131793	147717553	D	I	-1.28090841555883	0.311097124546725	3.83186115136275e-05	0.705179797038954	2	[AFF2]
chr8	rs1809170	126674443	C	T	0.0794522015353282	0.0192973218208248	3.83393951691895e-05	0.00606238604311313	3	TRIB1---[]---FAM84B
chr5	rs138030036	20010219	D	I	0.0701946760535219	0.0170489056575919	3.83413333550572e-05	0.219944426560565	4	[CDH18]
chr1	rs2613499	72751552	A	G	-0.0935763660036838	0.0227280332432772	3.83466106156789e-05	0.354685893838228	4	NEGR1-[]
chr8	rs11310452	82787338	D	I	0.0704724785550986	0.0171168156688937	3.83588284324165e-05	0.980992328905586	4	SNX16--[]
chr3	rs116734510	59300425	A	G	1.14211941446511	0.27740933472963	3.83684969677858e-05	0.471461163862509	2	C3orf67---[]---FHIT
chr6	rs9379899	26603015	A	T	0.113901979150056	0.0276672172591049	3.8407408245109e-05	0.374413844569692	4	ABT1-[]--ZNF322
chr5	rs115828087	72084432	G	T	0.80179134599698	0.194762551931817	3.84230151892775e-05	0.707122033393238	2	ZNF366---[]--TNPO1
chr12	rs140660365	61109557	D	I	0.163982039246541	0.0398335729445839	3.84370575167498e-05	0.195101418891428	3	SLC16A7---[]---FAM19A2
chr4	rs28690386	120763506	A	G	-0.11216482189905	0.0272471969535613	3.84563077921163e-05	0.828694814293798	3	PDE5A---[]---MAD2L1
chr1	rs35142416	72770261	A	T	0.0949903941374873	0.0230764404483035	3.84942174957455e-05	0.363627095945372	3	NEGR1--[]
chr2	rs571710767	21895598	D	I	0.744676434490895	0.180910651533678	3.85059232431619e-05	0.591261870620099	3	TDRD15---[]
chr19	rs10423147	19477220	A	T	0.0937398724149117	0.0227758530679675	3.85911036173659e-05	0.640050760149989	3	MAU2-[]--GATAD2A
chr6	rs9379901	26603866	C	T	0.113312896965315	0.0275318883557472	3.86011945707083e-05	0.368126867222806	4	ABT1-[]--ZNF322
chr2	rs57516677	236218933	D	I	0.295867368093424	0.0718894519051604	3.86193556015826e-05	0.665402769661834	3	SH3BP4---[]---AGAP1
chr1	rs12074700	72518170	A	G	-0.0690119313505783	0.0167686042716285	3.86267034328417e-05	0.22510015896003	4	[NEGR1]
chr19	rs57260911	19477211	A	T	0.0937362061318595	0.0227761567876365	3.86272393529181e-05	0.640587423045138	3	MAU2-[]--GATAD2A
chr1	rs59175778	72913309	D	I	0.0714542160365483	0.0173626454890003	3.86510010795783e-05	0.782187880070281	4	NEGR1---[]
chr2	rs6742806	34653222	C	G	-0.0714851166413681	0.0173714161543419	3.87011397667943e-05	0.815940386007774	4	FAM98A---[]
chr11	rs11227975	67579627	C	T	0.127005404988904	0.0308660333766772	3.8763225328302e-05	0.613196051162326	2	ALDH3B2---[]---UNC93B1
chr7	rs35412276:AT	86203597	D	I	0.0710742841907461	0.0172736843784727	3.87853100265296e-05	0.823576423249107	4	[]--GRM3
chr4	rs4834816	120745205	A	T	-0.108707931399677	0.0264204651245078	3.87960506108306e-05	0.829445538424524	3	PDE5A---[]---MAD2L1
chr1	rs1084440	72902776	A	T	0.0715564877405512	0.0173943223950555	3.89225408629452e-05	0.796645764092353	4	NEGR1---[]
chr16	rs73561415	77663338	C	T	0.158073623438658	0.0384262448738391	3.89385839564048e-05	0.740862929073501	4	ADAMTS18---[]--NUDT7
chr5	rs62354675	20010221	A	T	-0.0701400148230248	0.0170507444235862	3.89528996080534e-05	0.223237774101826	4	[CDH18]
chr1	rs12354124	72518420	A	T	-0.0689711785806544	0.0167676149421365	3.89947409736989e-05	0.232938970625224	4	[NEGR1]
chr3	rs115209472	59299618	A	G	1.1401290404625	0.277186796727581	3.90185757249692e-05	0.475532997903128	2	C3orf67---[]---FHIT
chr1	rs4545290	72955823	A	G	-0.0831869358292935	0.0202253987462901	3.90561198377176e-05	0.400189572606134	4	NEGR1---[]
chr4	rs141393381	139968482	A	G	-0.956744437324807	0.232623067223114	3.90799557947302e-05	0.575129639188664	3	NOCT-[]-ELF2
chr3	rs141261756	59304180	D	I	1.14354254693067	0.278041265002683	3.9080109933858e-05	0.447153103445701	2	C3orf67---[]---FHIT
chr5	5:103914139:T_TCAAACATGACAAACATG	103914139	D	I	0.0692120028714465	0.0168292110735952	3.91208835448184e-05	0.224735965492473	4	[]
chr11	rs11227973	67579323	A	G	-0.126963652434891	0.0308733566397223	3.91563767259675e-05	0.611804303544269	2	ALDH3B2---[]---UNC93B1
chr3	rs62247034	71545798	A	C	0.0823250691804998	0.0200196680975876	3.91890441056522e-05	0.942835363017604	2	[FOXP1]
chr1	rs2613498	72752939	C	T	-0.0935060145153348	0.0227386369701236	3.91892253473749e-05	0.357135411446162	4	NEGR1-[]
chr13	rs112229363:A	54900931	A	C	-0.0905556281551303	0.0220217944650456	3.92091271318636e-05	0.232027215615383	4	[]
chr5	rs35832962	103919143	D	I	-0.0691685010525748	0.016820874947982	3.92138892119698e-05	0.216953555867162	4	[]
chr1	rs150164065	24417501	D	I	-0.475732143005345	0.115711775573924	3.93344517870255e-05	0.947897820032927	2	[MYOM3]
chr7	rs12698982	70509557	A	C	0.0725601134755232	0.0176489401802544	3.93435112081171e-05	0.276414382940068	4	AUTS2---[]--WBSCR17
chr1	rs782243	72916538	C	T	-0.0714450875838178	0.0173778832492659	3.93496817603251e-05	0.795535722334992	4	NEGR1---[]
chr16	rs4780799	19391875	A	T	-0.0771404733538319	0.0187634339783831	3.93585926908918e-05	0.306969234836138	4	CLEC19A--[]--TMC5
chr16	rs145880543	6403209	A	G	0.401177252049636	0.0975993840836162	3.94891172761102e-05	0.554754359949563	3	[RBFOX1]
chr3	rs6777338	136824112	A	G	-0.0877764964717425	0.0213551590344779	3.9511444935598e-05	0.0133656910040957	4	IL20RB--[]---SOX14
chr16	rs56137030	53825905	A	G	-0.0720332592887462	0.0175252615555068	3.9522580459811e-05	0.230661634045751	3	[FTO]
chr6	rs9348726	26605206	A	G	0.11316299179747	0.0275326259182634	3.95416525174271e-05	0.368979923939996	4	ABT1-[]--ZNF322
chr20	rs1853091	59778224	A	G	-0.116490824144997	0.0283422980803994	3.95418634292943e-05	0.672591589719771	4	[]--CDH4
chr16	rs8061876	19388676	C	T	0.0765376986493762	0.0186221206748228	3.95587109083673e-05	0.333553196351721	4	CLEC19A--[]--TMC5
chr1	rs1546271	73960825	A	G	-0.0697683721315252	0.0169762247816709	3.96054119626359e-05	0.514249335355318	4	[]---LRRIQ3
chr1	rs1026997	72516287	C	T	0.0688511200497984	0.0167534601582784	3.96232364878485e-05	0.222249526994663	4	[NEGR1]
chr4	rs533430776	74072552	C	T	-0.995256733150109	0.242177706358611	3.96322156920155e-05	0.813708467808058	3	[ANKRD17]
chr6	rs148091253	116037883	C	G	-1.89315299160977	0.460759275653177	3.97775329772216e-05	0.223934328308564	2	[]---FRK
chr1	rs34373519	72768639	A	G	-0.0948259483956213	0.0230801114027521	3.9813931041322e-05	0.379394831044768	3	NEGR1--[]
chr11	rs7115306	67582143	C	T	-0.126629702654918	0.0308214840279251	3.98257592501932e-05	0.645552543572952	2	ALDH3B2---[]---UNC93B1
chr10	rs142719834	79663808	C	T	-1.67981478360718	0.408894907229881	3.98785441370855e-05	0.510367508026517	2	[DLG5]
chr1	rs2815757	72764289	C	T	0.093445032412452	0.0227472186740844	3.99141261844393e-05	0.359434573081768	4	NEGR1--[]
chr4	rs600940	17257020	A	G	0.0758709726325734	0.0184707538126116	3.99744461715248e-05	0.730481453553782	2	LDB2---[]---QDPR
chr11	rs11227971	67574871	C	G	0.127114530569108	0.0309463298609757	3.9982603362861e-05	0.605857099116937	2	ALDH3B2---[]---UNC93B1
chr10	rs35940173	106810318	G	T	0.096347898030797	0.023456450710218	3.99925905729234e-05	0.138439546408517	3	[SORCS3]
chr12	rs17802078	68718215	C	T	-0.0859095458139333	0.0209158335743408	4.0015026423116e-05	0.363731323687193	4	[MDM1]
chr11	rs11224030	134697058	G	T	0.0699332652138189	0.017026517870179	4.00285873256183e-05	0.923778589092127	4	B3GAT1---[]---AP003062.1
chr8	rs13259120	93395679	A	G	-0.0694550189448077	0.016912157115651	4.01160641851961e-05	0.300248378329969	4	RUNX1T1---[]---TRIQK
chr1	rs12022531	189094107	A	C	-0.0748937214816868	0.0182399679846619	4.02530047506647e-05	0.458142923344877	4	[]---BRINP3
chr12	rs7138975	19212287	A	G	-0.214713933717248	0.0522965081442181	4.030870039078e-05	0.134597398965896	4	CAPZA3---[]--PLEKHA5
chr10	rs564657697	9158268	C	G	-2.3815473361423	0.580073091793147	4.03269034074635e-05	0.723224749942909	2	[]
chr4	rs17297514	120711172	C	G	-0.112176830134562	0.0273235775539123	4.03448790598853e-05	0.884684214189321	3	PDE5A---[]---MAD2L1
chr21	rs2238711	45453956	A	G	0.0917506675390734	0.022349293446209	4.03781663210329e-05	0.547355180268717	3	[TRAPPC10]
chr1	rs1830091	73212593	A	C	-0.0704671752828066	0.0171654959106264	4.04028201282552e-05	0.726533432621449	3	NEGR1---[]
chr6	rs3734537	26422627	A	C	0.115892566152154	0.0282338851837263	4.04781748617239e-05	0.833985540026221	4	BTN3A1-[]--BTN3A3
chr19	rs149450062	57406954	A	G	0.967264974907845	0.235648740788407	4.0485781942702e-05	0.518297224652316	2	ZIM2--[]---USP29
chr3	rs1868144	186222707	A	C	0.0959514955545974	0.0233765509713411	4.05007223054725e-05	0.922152805642413	4	DGKG---[]--CRYGS
chr16	rs113935429	53822170	D	I	-0.0745024771603156	0.0181526459114745	4.05678883095778e-05	0.130968814326197	4	[FTO]
chr6	rs9366655	26377385	C	G	-0.114463533917356	0.027890511138928	4.06012293063178e-05	0.989902549079142	4	[BTN3A2]
chr21	rs8126754	45450869	A	G	-0.0916372521403511	0.0223335299084853	4.07607888461098e-05	0.571338048644645	3	[TRAPPC10]
chr7	rs11761177	70512232	G	T	-0.0727396119475819	0.0177283263935933	4.07798528809549e-05	0.266700750414146	4	AUTS2---[]--WBSCR17
chr16	rs12923740	19384731	C	T	0.0762759941802684	0.0185904989261371	4.07905314247451e-05	0.209034250084098	4	CLEC19A--[]--TMC5
chr12	rs76775140	68718399	A	G	0.0866120278089148	0.021110017493437	4.0802560206701e-05	0.446896094617539	4	[MDM1]
chr1	rs332826	61671738	C	T	0.0705452378136424	0.0171947649777579	4.08328304122416e-05	0.810645730035495	3	[NFIA]
chr20	rs169159	36269896	G	T	-0.070435848250777	0.0171686238274439	4.08548401748107e-05	0.837100587927588	4	BLCAP---[]--CTNNBL1
chr16	rs62033408	53827962	A	G	0.071908792782188	0.0175277067623082	4.08571180048026e-05	0.180709760510412	3	[FTO]
chr19	rs11671772	56438000	A	G	-0.120917684783367	0.0294744519964762	4.08785072361691e-05	0.693971462225758	4	[NLRP13]
chr11	rs903835	10852900	A	G	0.0692521653061765	0.0168815123094936	4.09153782857358e-05	0.499390095961182	4	EIF4G2--[]--ZBED5
chr1	rs550349584	72862543	D	I	-0.07165849534434	0.0174693506444466	4.09673440730959e-05	0.82940503570026	4	NEGR1---[]
chr1	rs145528071	45121915	D	I	-0.93504845766446	0.227963497593917	4.10043527773204e-05	0.375637172021039	3	[TMEM53]
chr1	rs332819	61678557	C	T	0.0698225838656383	0.0170233040606295	4.10323959446744e-05	0.954213326427485	4	[NFIA]
chr3	rs147192933	59298081	C	T	-1.13336990078083	0.276339849249308	4.10724502799649e-05	0.490609470826822	2	C3orf67---[]---FHIT
chr7	rs12698980	70508532	A	G	0.0723625543842295	0.017644258901885	4.11021197622494e-05	0.287695711448136	4	AUTS2---[]--WBSCR17
chr16	rs2157039	19381211	A	G	-0.0758901069317449	0.0185048508938129	4.11203968050714e-05	0.232640437111625	4	CLEC19A--[]--TMC5
chr1	rs12038709	189075750	A	G	0.0755897759282316	0.0184319168713497	4.1132179549706e-05	0.517753110088537	4	[]---BRINP3
chr8	rs12334644	93412352	C	T	-0.0691670788464575	0.0168661921485285	4.1149245524029e-05	0.377916510147624	4	RUNX1T1---[]---TRIQK
chr9	rs34743325	27847062	D	I	-0.0738957862558126	0.0180196956978099	4.11663256699239e-05	0.284933756121135	4	C9orf72---[]---LINGO2
chr3	rs34303110	69968968	D	I	0.0788547421383909	0.0192291371440253	4.1173386560007e-05	0.114773144685309	2	[MITF]
chr14	rs12891196	94205649	C	T	0.0801978616917652	0.0195571348691113	4.11909663707063e-05	0.711664935194759	4	[PRIMA1]
chrX	rs6629924	24886411	A	G	0.0653645547201872	0.0159423210749199	4.13033882698619e-05	0.743562081466112	3	[POLA1]
chr6	rs6920256	26537801	A	G	0.110713998133647	0.0270037310835967	4.13236044841822e-05	0.505473514398728	4	BTN1A1--[]HMGN4
chr9	rs11789729	27942221	C	T	0.0728785016255299	0.0177802662097693	4.1522238198497e-05	0.52269696365407	4	C9orf72---[]-LINGO2
chr4	rs149430112	4265935	A	G	-1.62657857465233	0.39684072875282	4.1526245507131e-05	0.389668871856981	2	TMEM128--[]-LYAR
chr9	rs9987549	97486369	A	G	0.145202220944417	0.0354282135072679	4.15852063071049e-05	0.0374884111963336	4	FBP1--[]--C9orf3
chr5	rs555766338	176537964	D	I	-1.23541294314125	0.30145268142709	4.16378043375193e-05	0.714574083642385	2	FGFR4--[]--NSD1
chr2	rs7595496	53238007	A	G	-0.0701657822424286	0.0171245792336233	4.17865956164305e-05	0.828831808374275	4	[]---ASB3
chr1	rs142815921	162834870	A	T	-1.82637034189014	0.44574782164448	4.17965485564948e-05	0.262831662217558	2	[CCDC190]
chr18	rs148679754	66057760	C	T	-0.925687514774849	0.225941593543859	4.18500460602241e-05	0.260449156091414	3	DSEL---[]---TMX3
chr10	rs61867221	106823193	C	T	0.0962897270250991	0.0235027950203209	4.18633049152027e-05	0.167776624246145	3	[SORCS3]
chr4	rs114430383	10956272	A	G	-0.721445011379988	0.176097816352275	4.18823717111914e-05	0.737455652023752	3	CLNK---[]---HS3ST1
chr1	rs332825	61672262	A	G	0.070411051759361	0.0171879182927201	4.19365052919716e-05	0.806927977968965	3	[NFIA]
chr1	rs71586971	72519041	D	I	0.0692594637400794	0.016908333753403	4.20035710032728e-05	0.174612877404421	4	[NEGR1]
chr4	rs10003415	120743095	A	G	0.108216996037227	0.0264191978321745	4.20077881385103e-05	0.793539425783147	3	PDE5A---[]---MAD2L1
chr21	rs549260374	20068840	A	C	1.71661722918252	0.419089924084727	4.202421195021e-05	0.943739478476634	3	TMPRSS15---[]
chr1	rs1160682	73816564	C	T	-0.0710227430708486	0.0173414032929707	4.21150663788447e-05	0.882622377256371	4	[]---LRRIQ3
chr5	rs144384335	144533148	A	G	0.31144613233179	0.0760467786293246	4.21340721697817e-05	0.960047992387611	3	KCTD16---[]---PRELID2
chr11	rs7129491	57095082	C	G	0.110176531556318	0.0269023399319049	4.21393547979569e-05	0.953706829937265	4	[SSRP1]
chr5	rs143985568	103942056	D	I	0.0680123765396519	0.0166080985171233	4.21925638764528e-05	0.898945214575475	4	[]
chr1	rs1604350	73991651	C	G	0.069846318745003	0.0170572371778708	4.22496202292003e-05	0.563064550713233	4	[]---LRRIQ3
chr17	rs9674780	19466691	C	T	-0.795596249255752	0.194297500872292	4.22656485987599e-05	0.641090657783698	2	[SLC47A1]
chr6	rs574305479	61981815	D	I	2.71655327055616	0.663482814606686	4.23292683404456e-05	0.884890453225065	2	[]---KHDRBS2
chr8	rs10101514	93424545	A	G	0.0688792150400118	0.0168239389652381	4.23775885673189e-05	0.405460296640091	4	RUNX1T1---[]---TRIQK
chr16	rs4782240	19388092	A	T	-0.0762229783930084	0.018618959281421	4.24293234706982e-05	0.289507088704068	4	CLEC19A--[]--TMC5
chr2	rs10183145	34732901	C	T	0.0818847411246243	0.0200025421039851	4.2451290956944e-05	0.145987769753485	4	FAM98A---[]
chr2	rs55951443	34732908	G	T	-0.0818834767819866	0.0200024567201859	4.24596693460198e-05	0.146334697340281	4	FAM98A---[]
chr1	rs113118350	73842119	D	I	-0.0713829492778022	0.017437655373889	4.24709617304725e-05	0.910901497838823	4	[]---LRRIQ3
chr16	rs4782239	19388091	C	T	0.0762132950005956	0.0186179121508159	4.24824252365221e-05	0.290605025946953	4	CLEC19A--[]--TMC5
chr6	rs28360517	26602453	A	G	-0.112899320094551	0.0275849378697529	4.2621620905764e-05	0.363057216065743	4	ABT1-[]--ZNF322
chr11	rs2085878	26393240	A	G	-0.0849087888375115	0.0207470540476058	4.26616814050452e-05	0.0241714058576061	4	[ANO3]
chr16	rs12928701	19389107	C	T	0.076530863061133	0.0187008128733901	4.26965208917942e-05	0.245813673851052	4	CLEC19A--[]--TMC5
chr3	rs114418513	59297625	G	T	-1.13212132150053	0.276654387227414	4.27324926806679e-05	0.472580415199842	2	C3orf67---[]---FHIT
chr6	rs4634439	26598004	A	G	-0.112593800819171	0.0275151840414276	4.27556856614377e-05	0.366100134479683	4	[ABT1]
chr9	rs2778429	27878045	A	C	-0.0725757279511712	0.0177378503404051	4.28455108514717e-05	0.895331056330162	4	C9orf72---[]--LINGO2
chr12	rs1871558	68722876	A	G	0.0864131907699448	0.0211202266691846	4.28610908039729e-05	0.450501586567423	4	[MDM1]
chr7	rs274639	86254938	A	G	0.0746303574739945	0.0182419165501348	4.29245407046437e-05	0.804099044173687	4	[]--GRM3
chrX	rs34733241	24650047	D	I	-0.0642775482787365	0.0157116884148093	4.29395605562676e-05	0.837359221424378	4	[PCYT1B]
chr4	rs115623845	74084456	C	G	-0.991575901025461	0.242377674637903	4.29449626070535e-05	0.810189271892581	3	[ANKRD17]
chr5	rs12187036	103842589	G	T	-0.0990874311120217	0.0242211139020619	4.29604767632807e-05	0.27788561168607	3	NUDT12---[]
chr11	rs7951151	10837068	C	T	0.0688811165283063	0.0168377130285148	4.29733618641135e-05	0.37240826417673	4	EIF4G2-[]--ZBED5
chr10	rs2696866	106796751	G	T	-0.0930501280048311	0.022747767409599	4.30412765142593e-05	0.264828971245634	4	[SORCS3]
chr1	rs61767376	72768106	A	C	0.0943512662662562	0.0230660893272718	4.30490250852766e-05	0.381239789895603	3	NEGR1--[]
chr2	rs539839068	172481569	D	I	0.0958336122062242	0.0234303410058294	4.31094062810554e-05	0.11945743195593	4	CYBRD1--[]--DYNC1I2
chr16	rs139187702	87496059	A	T	0.943693036744876	0.230726524809052	4.31199508224806e-05	0.494005999181061	3	[ZCCHC14]
chr6	rs145949093	61979012	A	G	2.7094196832914	0.662573908326805	4.32800269991822e-05	0.899029492999396	2	[]---KHDRBS2
chr11	rs771374	10865739	C	T	-0.068891077093186	0.0168482732180499	4.3340448590121e-05	0.610841201649255	4	EIF4G2--[]-ZBED5
chr6	rs140675745	61973075	A	G	2.71782047450717	0.664698512726597	4.33607139413126e-05	0.897582993108493	2	[]---KHDRBS2
chr6	rs184589703	61980191	C	T	-2.7070693761199	0.662076448879508	4.33691832188109e-05	0.899594163300596	2	[]---KHDRBS2
chr7	rs12698984	70513446	A	G	0.0726067813150736	0.0177581442753302	4.33896759472943e-05	0.264039450261433	4	AUTS2---[]--WBSCR17
chr8	rs13264814	93413742	A	C	-0.0689459481849719	0.0168638949319154	4.34403105240136e-05	0.383048054480707	4	RUNX1T1---[]---TRIQK
chr6	rs2086204	107690439	C	T	-0.0774452483640857	0.018943015859717	4.34494885804875e-05	0.831069714131176	3	[PDSS2]
chr16	rs8044635	19388854	A	G	0.0761425748504263	0.0186249424455195	4.34724715985596e-05	0.313435910867551	4	CLEC19A--[]--TMC5
chr1	rs4650154	73246413	A	G	-0.0916603994095777	0.0224225539720273	4.35359205496364e-05	0.419910565194002	4	NEGR1---[]
chr8	rs9297909	93424621	G	T	-0.0687619026062704	0.0168224840102834	4.36046764145028e-05	0.394697419003384	4	RUNX1T1---[]---TRIQK
chr1	rs10595283	73848391	D	I	0.0693192896963588	0.016958913597912	4.36076551601189e-05	0.794883691723754	4	[]---LRRIQ3
chr1	rs117348510	103049383	A	G	-1.05748922713809	0.258714465585372	4.36091350976298e-05	0.358273228402558	2	OLFM3---[]---COL11A1
chr10	rs12718336:G	106821209	C	G	-0.0931797900337351	0.0227974048032687	4.36426138471403e-05	0.264291235285236	3	[SORCS3]
chr4	rs629998	17258913	C	G	0.0755707765396813	0.0184903817431337	4.36927416759492e-05	0.627537787817182	2	LDB2---[]---QDPR
chr6	rs142318036	61995135	C	G	2.68980714831629	0.658144044295554	4.37065971376175e-05	0.905397089173294	2	[]---KHDRBS2
chr10	rs17789408	106823970	A	G	-0.0976758346256654	0.0239004549995775	4.37406795081791e-05	0.0630792850511378	3	[SORCS3]
chr6	rs144500376	61989210	A	T	2.69219374998011	0.658789969953665	4.37790503288582e-05	0.901886840855446	2	[]---KHDRBS2
chr10	rs71906321	63560785	D	I	0.0694995977617253	0.0170073527953	4.38034820942727e-05	0.0385407120906345	4	C10orf107--[]---ARID5B
chr6	rs190298841	61996482	A	T	2.68887737756129	0.65804298587046	4.38547135132816e-05	0.90415280041379	2	[]---KHDRBS2
chr5	5:103914139	103914139	D	I	0.0688095920771222	0.0168409510370566	4.39158311799657e-05	0.213619788689933	4	[]
chr9	rs748446056	27943097	D	I	0.0726509619290795	0.017782369019144	4.39703549067071e-05	0.52768698380911	4	C9orf72---[]-LINGO2
chr21	rs7279727	45465860	A	G	-0.0910836929143908	0.022294183035975	4.39751342915563e-05	0.513844398228185	3	[TRAPPC10]
chr9	rs7853855	27846594	A	G	-0.0736323316031579	0.0180234637917969	4.40085971826945e-05	0.278508098232769	4	C9orf72---[]---LINGO2
chr6	rs190838920	62016877	A	T	-2.66789677695923	0.653050277225454	4.40226678246494e-05	0.892486020472959	2	[]---KHDRBS2
chr6	rs187446151	61950504	A	G	2.78595141939525	0.681960645927538	4.40372569854155e-05	0.839713677282153	2	[]---KHDRBS2
chr9	rs2383746	27919169	A	G	0.0729227562418184	0.0178504627910444	4.40383818998394e-05	0.323428798730538	4	C9orf72---[]--LINGO2
chr16	rs2157041	19381449	A	G	0.0756654503664669	0.0185218423804114	4.40386634131328e-05	0.239227398049674	4	CLEC19A--[]--TMC5
chr11	rs12223983	10837250	C	T	0.0687842452552202	0.0168387048818699	4.40978366553974e-05	0.390934976486852	4	EIF4G2-[]--ZBED5
chr6	rs9379897	26601526	C	T	0.112373862841714	0.0275100237955155	4.4108460557658e-05	0.362985926177975	4	ABT1[]--ZNF322
chr1	rs1525989	73243035	A	G	-0.0704269834361898	0.0172412340083713	4.41148990790168e-05	0.761743049584949	3	NEGR1---[]
chr1	rs686775	73988045	A	G	0.0696422552467857	0.0170492201437165	4.41192457412832e-05	0.573128890479758	4	[]---LRRIQ3
chr16	rs2157040	19381402	A	G	-0.0756538778969605	0.0185214037061161	4.41389284550588e-05	0.23912037484513	4	CLEC19A--[]--TMC5
chr6	rs182614160	61931022	C	G	2.94892080826441	0.721957033080478	4.41488294789915e-05	0.722604322213251	2	[]---KHDRBS2
chr8	rs1600649	93425087	C	G	0.0687052938614891	0.0168209198407333	4.41690360063467e-05	0.396190051201654	4	RUNX1T1---[]---TRIQK
chrX	rs73554123	142045159	A	G	0.0995080871994438	0.0243627029460072	4.41825473826503e-05	0.452118740590306	4	MAGEC2---[]--SPANXN4
chr8	rs12386982	93423890	A	G	-0.0687285403323236	0.0168273768009185	4.42043952734814e-05	0.392429120777563	4	RUNX1T1---[]---TRIQK
chr11	rs11601012	67573620	A	T	0.125020793636342	0.0306101269521661	4.42108044440435e-05	0.571887027948857	2	ALDH3B2---[]---UNC93B1
chr1	rs782239	72908137	C	T	0.0711647569129011	0.0174240046771929	4.42110362549706e-05	0.785943751654724	4	NEGR1---[]
chr6	rs190984588	61999375	C	T	-2.68404025262339	0.657168157636117	4.42190551406877e-05	0.906901455918255	2	[]---KHDRBS2
chr8	rs4735172	93424415	C	G	0.0687138280363572	0.0168241166755112	4.42202020641571e-05	0.392667864981632	4	RUNX1T1---[]---TRIQK
chr9	rs10968191	27917461	C	T	-0.0728721857707172	0.0178430666025981	4.42552628104339e-05	0.323418978976165	4	C9orf72---[]--LINGO2
chr1	rs2613496	72754788	C	T	-0.0930155413783534	0.0227761895825757	4.42872606126364e-05	0.355674387375272	4	NEGR1-[]
chr16	rs1449202	77663037	A	G	-0.155977403619067	0.0381942562956758	4.43066662489118e-05	0.734610900577272	4	ADAMTS18---[]--NUDT7
chr5	rs146323343	103792305	D	I	-0.0688903491617118	0.0168699338822845	4.43400843362671e-05	0.859394375206834	4	NUDT12---[]
chr9	rs12350389	97452007	C	T	-0.149872718215381	0.0367043609216754	4.44120952986191e-05	0.534907442046546	4	FBP1--[]--C9orf3
chr8	rs4735173	93424658	C	T	-0.0686972747518851	0.0168266515914602	4.45256740563794e-05	0.392587342847871	4	RUNX1T1---[]---TRIQK
chr6	rs34153414	105184997	D	I	0.0715960944049235	0.017537406987774	4.45578540921176e-05	0.907940990954155	4	[HACE1]
chr16	rs12927877	19389108	C	G	0.0763652055040826	0.0187056691964801	4.45608762284453e-05	0.246848759990564	4	CLEC19A--[]--TMC5
chr1	rs76741332	208957683	A	G	-0.200033677789835	0.0489998059322547	4.45852498146869e-05	0.54557944132932	2	PLXNA2---[]---CAMK1G
chr2	rs114792701	4068704	C	T	0.258162960101143	0.0632390692904654	4.45857865216983e-05	0.502468355413241	3	DCDC2C---[]
chr9	rs74587545	97501201	C	T	0.143883712460556	0.035245958750407	4.45968927164432e-05	0.0360278191296616	4	FBP1--[]--C9orf3
chr1	rs11800984	73967329	A	C	-0.0693024618103009	0.0169786968317297	4.47016467767547e-05	0.550772969336845	4	[]---LRRIQ3
chr1	rs17615698	73251013	C	T	0.091951575337715	0.0225281950854224	4.47225029491514e-05	0.433918707278606	4	NEGR1---[]
chr1	rs2841189	73231304	A	G	0.0892950257133335	0.0218774222227532	4.47255014285341e-05	0.422865207438087	4	NEGR1---[]
chr3	rs183568244	12820767	A	G	1.6829309767731	0.412340731126694	4.47635945378831e-05	0.194937937776177	2	TMEM40--[]--CAND2
chr1	rs17126003	102486262	G	T	0.52718288136743	0.129186764361285	4.48846484191521e-05	0.81269342934679	3	OLFM3---[]---COL11A1
chr6	rs185412710	62024676	A	G	-2.6748697493378	0.655484946668597	4.48907492191839e-05	0.883990792668175	2	[]---KHDRBS2
chr3	rs9854936	5697751	A	G	-0.0718900338698746	0.017617449482828	4.49166422157984e-05	0.802274279661325	4	EDEM1---[]
chr6	rs186260699	62027258	A	T	-2.67392438559826	0.655277332572826	4.49196865037466e-05	0.882552501715608	2	[]---KHDRBS2
chrX	rs4898239	24513738	A	C	0.0617656991632179	0.015136737035148	4.49358166816849e-05	0.0799689672227821	4	[PDK3]
chr3	rs145435853	71571181	D	I	-0.0778539656124043	0.0190797597559362	4.49490038522112e-05	0.86294479267946	2	[FOXP1]
chr3	rs74906237	105227512	A	G	-0.492185260194933	0.120622793641312	4.49646615595259e-05	0.985150953562032	3	[ALCAM]
chr12	rs10841143	19218576	C	G	-0.210200219636317	0.0515198691196806	4.50388836647123e-05	0.11407106102385	4	CAPZA3---[]--PLEKHA5
chr6	rs2500561	107697101	A	G	0.0773070934538554	0.0189506073906326	4.51522343367393e-05	0.814024399643596	3	[PDSS2]
chr1	rs2841188	73231948	A	G	0.0880286513161838	0.0215788619009428	4.51535087833179e-05	0.449678991542257	4	NEGR1---[]
chr1	rs12135092	73940864	G	T	0.0715905196705634	0.0175498523227002	4.51780774600246e-05	0.708468668499459	4	[]---LRRIQ3
chr1	rs12131189	73940862	C	G	0.0715887827223882	0.0175498283900861	4.51962323702781e-05	0.708375094473754	4	[]---LRRIQ3
chr6	rs529508172	130414580	A	T	0.751531967513644	0.184239510799798	4.52097765530049e-05	0.505226150545565	2	[L3MBTL3]
chr4	rs4518226	120747820	C	T	0.107935135904963	0.0264617334326966	4.52465627226242e-05	0.836051356013055	3	PDE5A---[]---MAD2L1
chr1	rs1148605	189389108	G	T	-0.0712884829673899	0.0174776251300221	4.52604545747797e-05	0.744839893183975	4	[]---BRINP3
chr19	rs545951764	57407225	C	T	-0.941290190107086	0.230790452419368	4.53176338982897e-05	0.500719111374992	2	ZIM2--[]---USP29
chr15	rs141651764	98444636	C	G	1.0901811825826	0.267304576227936	4.53421771863778e-05	0.366404761273588	3	[]--ARRDC4
chr11	rs12271014	67577949	A	T	0.126101920303048	0.0309196902508756	4.53526560655937e-05	0.606819100152306	2	ALDH3B2---[]---UNC93B1
chr6	rs531060078	62048649	A	G	2.67074021629712	0.654885443501097	4.53897700702276e-05	0.897908648873784	2	[]---KHDRBS2
chr11	rs1461374	26391664	A	G	0.0845280754023226	0.020728055317648	4.543357051053e-05	0.0237817039975743	4	[ANO3]
chr6	rs187478302	62042890	A	G	-2.65163905044465	0.650282972758264	4.54893639917092e-05	0.895805735547828	2	[]---KHDRBS2
chr6	rs183760207	62042867	C	T	2.65163905044455	0.650282972758361	4.54893639918609e-05	0.895805735547739	2	[]---KHDRBS2
chr6	rs144371301	62052867	C	T	-2.65111098615746	0.650162888996906	4.55009181132306e-05	0.896481540783065	2	[]---KHDRBS2
chr10	rs11597411	106816550	C	G	0.0957635407791981	0.0234852627339513	4.55026826025765e-05	0.132284395906957	3	[SORCS3]
chr18	rs2333640	64547318	A	T	-0.0757469389245324	0.0185777878090554	4.55645940728823e-05	0.659355564158039	3	CDH19---[]---DSEL
chr16	rs112241497	80340295	C	G	-1.06437229041033	0.261068036447763	4.56220660478376e-05	0.772713183024946	3	MAF---[]---DYNLRB2
chr1	rs782252	72911829	C	T	-0.070851319004629	0.0173784933644901	4.56295044677379e-05	0.782485812477953	4	NEGR1---[]
chr2	2:34678787	34678788	D	I	0.0764796117316873	0.0187597332876874	4.56604551598837e-05	0.770892683545315	4	FAM98A---[]
chr1	rs116233011	72803877	A	T	0.0891541035355984	0.0218695189062126	4.56916169792721e-05	0.359232760882404	2	NEGR1--[]
chr6	rs148284925	62047217	A	G	-2.64815266976044	0.64960319746527	4.57049723619701e-05	0.897473089483265	2	[]---KHDRBS2
chr6	rs141337075	62047241	A	T	2.64815266975848	0.649603197464916	4.57049723621282e-05	0.897473089481717	2	[]---KHDRBS2
chr2	rs7593354	34734948	C	G	0.0800977710714165	0.0196510898867209	4.58177331634901e-05	0.143175510551338	4	FAM98A---[]
chr1	rs1084439	72902919	G	T	0.0710459091280018	0.0174311323524496	4.58552906051934e-05	0.798067653224309	4	NEGR1---[]
chr3	rs6789810	5695634	A	C	-0.072037370361868	0.017677222968004	4.59843031833367e-05	0.754114110275204	4	EDEM1---[]
chr5	rs12188631	103842590	A	C	0.0986819390673608	0.0242193920629138	4.61130996839065e-05	0.274378523524743	3	NUDT12---[]
chr1	rs2422134	72514701	C	G	0.0685142057807159	0.016816300593021	4.61582360363635e-05	0.19185752830762	4	[NEGR1]
chr1	rs12031120	73860821	A	G	0.0693181937583266	0.0170138055941735	4.61664122999692e-05	0.88872712220279	4	[]---LRRIQ3
chrX	rs141823768	24536490	C	G	0.0630765047246281	0.0154819722850137	4.6174670347664e-05	0.17444257402837	4	[PDK3]
chr20	rs6121842	60489273	C	T	0.633137689777884	0.155413118960479	4.62321034243055e-05	0.0611063744421495	2	[CDH4]
chr6	rs146603048	62303813	C	T	-2.59542022831939	0.637134373301266	4.62951933096896e-05	0.980774680018413	2	[]--KHDRBS2
chr1	rs34075775	71081322	A	G	-0.326765586510492	0.0802172723194502	4.63105427772196e-05	0.0209672130445913	3	CTH---[]---PTGER3
chrX	rs12559083	24515259	A	G	-0.0616199300936809	0.015128489015938	4.63904203154458e-05	0.0833649335091077	4	[PDK3]
chr1	rs17615732:G	73251235	C	G	-0.0914883796773175	0.0224615802878754	4.63904555567966e-05	0.41152294133596	4	NEGR1---[]
chr6	rs186263348	62252598	A	G	2.60749107253083	0.640204978524947	4.64312961465941e-05	0.972731852458931	2	[]---KHDRBS2
chr10	rs2696867	106796762	C	T	0.0890114030637872	0.0218549318041308	4.64454972789112e-05	0.225081417081224	4	[SORCS3]
chr5	rs13186572	19978126	C	T	-0.0692628684033332	0.0170063906242046	4.64602192352521e-05	0.0556096402363978	4	[CDH18]
chr6	rs186331479	61917446	C	T	-2.85518323596881	0.701047195366395	4.64632022982589e-05	0.80482189419089	2	[]---KHDRBS2
chr6	rs577998884	61916498	G	T	2.85773015224165	0.701720135064083	4.65183451638925e-05	0.805613197811038	2	[]---KHDRBS2
chr4	rs199887760	59573606	D	I	-0.309799718985832	0.076072044569804	4.65208709506583e-05	0.374771111754153	4	[]
chr6	rs535623278	62305688	D	I	-2.59210068534196	0.636503834792231	4.65304047303702e-05	0.980054612719649	2	[]--KHDRBS2
chr8	rs2062009	93420294	A	G	-0.0686131063509211	0.0168504409439112	4.663362550247e-05	0.388333960376154	4	RUNX1T1---[]---TRIQK
chr16	rs10468280	53827479	A	G	0.0714187832794368	0.0175416400044714	4.67342812686334e-05	0.19450150024051	3	[FTO]
chr16	rs11865020	7478088	G	T	-0.185125523716119	0.0454745330450482	4.68174966375085e-05	0.26074664726253	3	[RBFOX1]
chr9	rs10968217	27941577	A	G	0.0728318044584566	0.0178920138860316	4.68857629081743e-05	0.624677244077698	4	C9orf72---[]-LINGO2
chr6	rs202025831	98524926	D	I	-0.0740812464283581	0.0181990423696339	4.68897225579722e-05	0.396291045444611	4	MMS22L---[]---POU3F2
chr4	rs735227	17251827	C	T	0.0742571607852676	0.0182459578520309	4.70561536412173e-05	0.747046311569617	4	LDB2---[]---QDPR
chr3	rs6790004	5695779	C	T	0.0718587708310873	0.0176572347654772	4.70837560735953e-05	0.785129925140321	4	EDEM1---[]
chr1	rs10789373	73965869	C	G	0.0690913492782348	0.0169776891739045	4.71064797307622e-05	0.55699017238221	4	[]---LRRIQ3
chr8	rs566557010	101516770	A	G	0.629486153760739	0.154688475262672	4.7138454810024e-05	0.220291093019317	3	RNF19A---[]-ANKRD46
chr1	rs7534840	73975758	A	G	-0.0691340507388741	0.0169891160422241	4.71517293639899e-05	0.544807235995542	4	[]---LRRIQ3
chr16	rs73561416	77663600	C	G	-0.15579633345872	0.0382867270860521	4.71749262727018e-05	0.764143309623018	4	ADAMTS18---[]--NUDT7
chr5	rs192828263	139979400	C	T	0.348291541739046	0.0855931884109038	4.7184918178237e-05	0.774782241706948	3	SLC35A4--[]--CD14
chr1	rs10890032	73789324	C	T	0.0703924450001829	0.0173044652769449	4.7443309297339e-05	0.885419032328721	4	[]---LRRIQ3
chr10	rs72841326	133017783	G	T	0.135636268837726	0.0333434013097545	4.74469918677533e-05	0.868955505515622	4	[TCERG1L]
chr2	rs77014480	25371332	C	T	-0.0781801460169659	0.0192205600488209	4.75147145463312e-05	0.318113804152722	4	[EFR3B]
chr8	rs10093852	4212175	C	T	-0.0699296962564054	0.0171924658353973	4.75280177605872e-05	0.0465869425880686	4	[CSMD1]
chr1	rs782202	72958148	G	T	0.0819435849344946	0.0201466999615882	4.75517605834627e-05	0.371832939879635	4	NEGR1---[]
chr20	rs199629356	56435103	D	I	-0.909971688331205	0.223728378121759	4.75598520858921e-05	0.172985822315947	3	PMEPA1---[]---C20orf85
chr4	rs612467	17257300	C	T	0.0743908959385317	0.0182909840326085	4.76058969075355e-05	0.706720155994971	2	LDB2---[]---QDPR
chr9	rs10968216	27941475	A	G	0.072764070701244	0.017892080607327	4.76567475856881e-05	0.640735110791598	4	C9orf72---[]-LINGO2
chr8	rs4314630	93423485	C	T	-0.0684386151208432	0.016828750706353	4.76697758276482e-05	0.391703751152808	4	RUNX1T1---[]---TRIQK
chr9	rs10757692	27871563	C	T	-0.0721293950251174	0.0177363042352541	4.76701126924866e-05	0.878974726847431	4	C9orf72---[]--LINGO2
chr1	rs112756395	208957515	A	G	-0.198798513036333	0.0488838419075776	4.76727150702579e-05	0.521829193558921	2	PLXNA2---[]---CAMK1G
chr6	rs180885828	62271837	A	C	-2.59366438944738	0.637790135140209	4.76953507660376e-05	0.982536606527311	2	[]---KHDRBS2
chr3	rs6804707	5695633	C	T	-0.0718944878634162	0.0176792962504828	4.77056204415217e-05	0.7546182363671	4	EDEM1---[]
chr2	rs546217	25311537	A	C	-0.0681234570955539	0.0167522365209304	4.77185315852366e-05	0.010094110411221	4	[EFR3B]
chr6	rs566083148	62326309	G	T	2.57736434854675	0.633814610958341	4.77382988517424e-05	0.98471619853077	2	[]--KHDRBS2
chr3	rs6764718	5695667	A	G	-0.0718683480146614	0.0176740157240486	4.77596698406161e-05	0.747788825220491	4	EDEM1---[]
chr5	rs171697	103956516	C	G	0.0797304395166176	0.0196082883103984	4.77941087059787e-05	0.462613851007266	3	[]
chr1	rs61767380	72787396	A	G	-0.0932220716888085	0.0229294874512753	4.79095161889997e-05	0.310505964429204	3	NEGR1--[]
chr1	rs1984201	73857097	C	T	0.0688419949660867	0.016933233034585	4.79303703416807e-05	0.860834432743319	4	[]---LRRIQ3
chr16	rs12928071	19389257	A	G	0.0757810225566108	0.0186417968385487	4.80090643640604e-05	0.292593069471237	4	CLEC19A--[]--TMC5
chr9	rs34217235	133262748	D	I	-0.620826302631071	0.152727102425903	4.80450968025743e-05	0.769557233713938	2	NCS1---[]--AL354898.1
chr1	rs12038096	73860819	A	G	-0.0691979947035084	0.0170233089987423	4.80537147226792e-05	0.87762135651433	4	[]---LRRIQ3
chr11	rs9735528	26388333	A	G	-0.0847417153162942	0.0208472229045954	4.80546524497833e-05	0.016627467913714	4	[ANO3]
chr13	rs16954630	98539586	C	T	0.795864261921008	0.195798730919545	4.80930610683459e-05	0.111193078211474	3	RAP2A---[]--IPO5
chr12	rs151095941	18340211	A	G	-1.30652776492894	0.321438360668309	4.81088721340718e-05	0.612244689424392	2	RERGL--[]--PIK3C2G
chr18	rs145098321	24840930	C	T	2.3589873691793	0.580374351667949	4.81156960586086e-05	0.656557471757143	3	CHST9--[]---CDH2
chr21	rs2238712	45454778	A	G	0.0907203162389362	0.0223202324549402	4.81380221310442e-05	0.554702858476882	3	[TRAPPC10]
chr1	rs11210056	73242477	G	T	-0.0696866664218148	0.0171464578092187	4.81970929973254e-05	0.890021494773163	4	NEGR1---[]
chr18	rs2195042	64551123	A	C	-0.0735716922095464	0.0181033740952211	4.8243624512188e-05	0.891724512401341	3	CDH19---[]---DSEL
chr14	rs139566814	82975627	A	G	-1.31020356423925	0.322411866701792	4.82890447930656e-05	0.342173652473494	3	SEL1L---[]
chr3	rs12636974	136819602	A	G	0.0868216991615873	0.0213664201535591	4.83495876768273e-05	0.023812840635174	4	IL20RB--[]---SOX14
chr11	rs4910199	10856377	A	C	0.0685366676215772	0.0168671494982141	4.83791197679369e-05	0.51210751303448	4	EIF4G2--[]--ZBED5
chr21	rs4819366	45433468	A	G	-0.0919870511351615	0.0226391846963869	4.84089579079408e-05	0.543538778008164	3	[TRAPPC10]
chr3	rs34221261	5696139	A	G	-0.0717477029429986	0.0176587223023114	4.84423351200765e-05	0.79587024200662	4	EDEM1---[]
chr11	rs903832	10870765	A	G	0.0690391324594606	0.0169926951219424	4.84727684631843e-05	0.801475481461728	4	EIF4G2--[]-ZBED5
chr9	rs34843744	27941185	A	T	0.0726808346364736	0.0178902661597638	4.85310148485071e-05	0.647718274495818	4	C9orf72---[]-LINGO2
chr8	rs4297020	93423334	C	G	0.068371519499441	0.01683142542349	4.86259761763991e-05	0.391558044210727	4	RUNX1T1---[]---TRIQK
chr1	rs34239515	71082670	D	I	0.332529298197886	0.0818638994889276	4.86588178308737e-05	0.0357039709361936	3	CTH---[]---PTGER3
chr16	rs113958445	6389930	A	G	-0.389119381335366	0.0957975808509734	4.86766969121923e-05	0.274959750539915	3	[RBFOX1]
chr1	rs539833467	73227839	D	I	-0.0914302136556101	0.0225136410191476	4.88414294555419e-05	0.387968433986358	4	NEGR1---[]
chr10	rs703458	106797218	A	G	0.091968214824968	0.0226467911393769	4.88667056529371e-05	0.260780632835197	4	[SORCS3]
chr5	rs12658276	103915282	A	G	-0.068113188570484	0.0167738777032674	4.8932010606954e-05	0.795024726752016	4	[]
chr1	rs35428682	73839593	D	I	0.0705508408914255	0.0173749792037718	4.89709021273174e-05	0.854485291217795	4	[]---LRRIQ3
chr14	rs543545098:C_T	101270755	C	T	0.36919208446386	0.0909278944715034	4.90153490152811e-05	0.881143621596008	3	DLK1--[]--AL117190.2
chr4	rs558431	17259233	C	T	-0.0753889249739257	0.0185677527754797	4.90291703204365e-05	0.716809308519288	2	LDB2---[]---QDPR
chrX	rs782583768	147715907	C	T	1.26974513185428	0.312734408781343	4.90435359153061e-05	0.722550632842914	2	[AFF2]
chr4	rs631313	17259235	A	G	-0.075386482891289	0.0185676160147236	4.90505138833963e-05	0.71689144117419	2	LDB2---[]---QDPR
chr9	rs1930047	27943323	C	T	0.0721799088701113	0.0177788999504539	4.91013897918007e-05	0.504885465726811	4	C9orf72---[]-LINGO2
chr18	rs714049	66048779	C	T	-0.107534731962448	0.0264880080232071	4.91249564914152e-05	0.379182575461142	4	DSEL---[]---TMX3
chr18	rs537411308	47700716	D	I	-1.56176700039924	0.38470922367156	4.91560666787231e-05	0.603988876971283	3	[MYO5B]
chr2	rs567881291	54683492	C	G	0.64038641609371	0.157746868059029	4.91605484210778e-05	0.338730776891066	3	[SPTBN1]
chr10	rs2675648	63602495	C	T	-0.0676806647921841	0.0166720495454804	4.91718492902286e-05	0.0188955254185339	4	C10orf107--[]--ARID5B
chr18	rs34988459	64544233	A	G	-0.0733412282937499	0.018067346308482	4.92148019529869e-05	0.873347339874448	3	CDH19---[]---DSEL
chr9	rs9987803	97485004	C	T	-0.138548636451432	0.0341317819867876	4.92355227888599e-05	0.0163825605441247	4	FBP1--[]--C9orf3
chr3	rs9883445	5695970	A	C	-0.071596033174668	0.0176394646021155	4.93138725344998e-05	0.794413595572878	4	EDEM1---[]
chrX	rs745649331	24517162	D	I	-0.0613553214142998	0.0151165573817902	4.93222064473461e-05	0.0761405814060464	4	[PDK3]
chrX	rs5986508	24518283	C	T	-0.0613761711854683	0.0151226233122587	4.93748902188445e-05	0.0711514683062353	4	[PDK3]
chr8	rs4735171	93424363	A	G	0.0683198655851028	0.0168358574098269	4.94953189413556e-05	0.389380470456942	4	RUNX1T1---[]---TRIQK
chr10	rs200280511	62076511	D	I	0.326749348083285	0.0805232422326908	4.9531537694604e-05	0.731282247903754	3	[ANK3]
chr7	rs1084101	86243967	A	G	0.0747248047330876	0.0184155713486827	4.95590528475292e-05	0.969574752418996	4	[]--GRM3
chr9	rs12338668	97739313	A	G	0.14545027797896	0.0358469766244019	4.95938861392428e-05	0.299657252005161	4	[C9orf3]
chr18	rs78116618	73039689	C	T	0.482677991867969	0.118964226086147	4.96353721455217e-05	0.731698676818202	3	TSHZ1--[]--SMIM21
chr9	rs1028843	97476466	C	G	-0.143212144054117	0.0353030105348199	4.97804709792708e-05	0.0415374216174	4	FBP1--[]--C9orf3
chr11	rs10896608	57108911	C	T	0.111467545287585	0.0274798008580901	4.98466737370621e-05	0.923474890464826	4	[P2RX3]
chr3	rs6789914	5695678	C	T	0.0716092373568631	0.0176539485042791	4.98619433961149e-05	0.764751865264746	4	EDEM1---[]
chr9	rs13299304	27941345	A	G	0.0725809570239632	0.017894870085934	4.99278521574895e-05	0.638469258280009	4	C9orf72---[]-LINGO2
chr1	rs117234160:T	103333925	C	T	1.12657516901551	0.277762258591388	4.99422212221102e-05	0.136858928239154	2	[]-COL11A1
chr15	rs72744579	77864785	C	T	-0.170320830083955	0.0419937555179959	4.9949985617059e-05	0.342235890910529	3	HMG20A--[]--LINGO1
chr9	rs76814585	97495527	C	T	0.142912176889011	0.0352395906030863	5.00392172919776e-05	0.0257187622387213	4	FBP1--[]--C9orf3
chr16	rs559985942	27719337	C	T	0.570173553527835	0.14059888893351	5.00656119039957e-05	0.317367095164286	3	[KIAA0556]
chr8	rs10110335:A	93423659	A	G	-0.0682840753521299	0.0168387837521725	5.00985587067833e-05	0.390439166998094	4	RUNX1T1---[]---TRIQK
chr2	rs7602810	127871374	C	T	0.0678811969321975	0.0167400364616149	5.01298304641068e-05	0.821522156139621	4	BIN1-[]--CYP27C1
chr9	rs12347744	97575273	C	T	-0.142530577428067	0.0351512293297006	5.01810462721879e-05	0.0306585889459294	4	[C9orf3]
chr18	rs1011977	64537931	C	T	0.0733416088267878	0.0180908400586768	5.03332290076253e-05	0.894336020541056	3	CDH19---[]---DSEL
chr14	rs78689521	65502961	A	T	-0.650685484919311	0.160509508441255	5.03761397124675e-05	0.793242010348756	4	[CHURC1-FNTB,FNTB]
chr10	rs75927115	15735709	A	G	-0.956763633751696	0.236013746225696	5.03821595455009e-05	0.762131399852561	3	[ITGA8]
chr10	rs539088442	58240595	D	I	0.108177594002871	0.02668558029788	5.03956262254874e-05	0.627331626793246	3	ZWINT---[]
chr16	rs1558902	53803574	A	T	-0.0706777454394866	0.0174376052454353	5.05261878683391e-05	0.105330810194464	3	[FTO]
chr3	rs59100345	5696606	A	G	-0.0714316567788256	0.0176238978868864	5.05404871220499e-05	0.791169852767208	4	EDEM1---[]
chr2	rs1473332	210177928	C	T	-0.0842664492068435	0.020790606573943	5.05429508873718e-05	0.829896488627291	4	PTH2R---[]---MAP2
chr10	rs1899888	63604654	A	C	0.0675535037287261	0.0166676344388652	5.05704337448555e-05	0.0208784934544922	4	C10orf107--[]--ARID5B
chr3	rs373133762	71566344	D	I	-0.0775643745762383	0.0191390745980386	5.06361650925544e-05	0.853442020611924	2	[FOXP1]
chr9	rs10993360	97587519	C	T	-0.143926080604786	0.0355156537259693	5.06799723079567e-05	0.0282724519991264	4	[C9orf3]
chr3	rs10935222	136841553	A	G	-0.0951768655027476	0.0234876891689227	5.07377871129779e-05	0.271486017118357	4	IL20RB---[]---SOX14
chr6	rs146863150	26408472	D	I	-0.133452262539662	0.0329334026370043	5.07413689136973e-05	0.462016957732536	4	[BTN3A1]
chr1	rs782204	72957638	G	T	0.0815282800563081	0.0201200801551383	5.07631600384363e-05	0.379347303094457	4	NEGR1---[]
chr11	rs12283840	26407285	C	G	0.0840570285448807	0.0207447289140039	5.0788080949503e-05	0.0373016658550798	4	[ANO3]
chr9	rs79654060	97509663	A	G	0.142653626225664	0.0352071055322368	5.0815994678942e-05	0.0342505647576454	4	FBP1---[]--C9orf3
chr8	rs543484855	34149695	A	T	0.754566503247934	0.186232139670606	5.08354647702941e-05	0.872287733591095	2	DUSP26---[]---UNC5D
chr9	rs12348060	97581464	G	T	0.142410682609604	0.0351483209099722	5.08454081406402e-05	0.030313854638486	4	[C9orf3]
chr4	rs747435313	21214421	A	G	-1.45242748757592	0.35847585081954	5.08523639147254e-05	0.671082864563962	3	[KCNIP4]
chr13	rs1949891	85390088	A	G	0.0904084050314373	0.0223140549063234	5.08609739478569e-05	0.479154207315827	4	SLITRK1---[]---SLITRK6
chr6	rs9379900	26603811	A	C	-0.11253964256044	0.0277775444633604	5.08987757796702e-05	0.363454302987909	4	ABT1-[]--ZNF322
chr3	rs56343799	71572406	A	G	0.0772599948813586	0.0190698479323522	5.09073720726554e-05	0.886545381533873	2	[FOXP1]
chr9	rs12337992	97520168	A	G	0.1425669813302	0.0351906471361394	5.09393427748382e-05	0.0349991437816884	4	FBP1---[]-C9orf3
chr16	rs16947542	49547497	C	T	0.0874738268701932	0.0215919935381133	5.09521721752317e-05	0.252638086522805	4	[ZNF423]
chr1	rs6669872	73230928	C	T	-0.0691296049203174	0.0170666256254565	5.10924698059621e-05	0.742836940717019	3	NEGR1---[]
chr1	rs200231310	189376141	D	I	-0.0705155861308193	0.0174093439094384	5.11203728118399e-05	0.718379515133236	4	[]---BRINP3
chr2	rs13006055	174180148	A	C	0.0989366314715076	0.0244267670150482	5.1143985203477e-05	0.285398950957593	3	AC013461.1--[]--CDCA7
chr7	rs10272145	83874370	C	T	0.158777515947816	0.039201921274832	5.11633100328129e-05	0.770777604541924	4	SEMA3A--[]---SEMA3D
chr5	rs114486577	144279714	A	T	-0.334925014259676	0.0826933275474996	5.11725573438123e-05	0.715968114485154	3	KCTD16---[]---PRELID2
chr16	rs62048402	53803223	A	G	-0.0706185200002998	0.0174381179755804	5.12912050015306e-05	0.105020763684221	3	[FTO]
chr9	rs150891531	97585477	C	T	-0.142331766132265	0.0351469079018801	5.12999628016725e-05	0.0300816347595661	4	[C9orf3]
chr11	rs148984869	30549685	D	I	0.0728743080637937	0.0179975863623624	5.14115425208011e-05	0.926216150684763	4	[MPPED2]
chr1	rs2815764	72754123	A	G	0.0920615316483888	0.0227368791843387	5.14378356431075e-05	0.330109036570106	4	NEGR1-[]
chr21	rs3788097	45433269	C	T	0.0917376568713806	0.0226571243678992	5.1447029954088e-05	0.559957218167594	3	[TRAPPC10]
chr3	rs62246895	72275129	C	T	0.414229572002939	0.10230669375881	5.1458925641113e-05	0.879847652052905	2	PROK2---[]---RYBP
chr1	rs12736962	73225265	C	T	0.0692051420677481	0.0170923522384426	5.14599912950862e-05	0.739830696956064	3	NEGR1---[]
chr14	rs7153800	94205460	A	C	0.0838275217339581	0.0207043433410198	5.1483288954056e-05	0.763918684407587	4	[PRIMA1]
chr7	rs4489226	6710504	C	T	0.0744203833662302	0.0183813323714875	5.15043122924643e-05	0.382661073494458	3	ZNF316--[]--ZNF12
chr2	rs115901131	214014534	C	T	0.453596946675403	0.112035602074095	5.15060450480181e-05	0.389291508211381	3	[IKZF2]
chr1	rs6700560	73230620	C	T	0.0690889175911281	0.0170655392372372	5.15587808397929e-05	0.742348421000462	3	NEGR1---[]
chr2	rs13393059	25376025	C	T	0.0713066740941199	0.0176136575468145	5.15746761974008e-05	0.32962865981146	4	[EFR3B]
chrX	rs5986503	24517902	A	G	-0.0611644456694199	0.0151087918506968	5.15979413454162e-05	0.0720975765222828	4	[PDK3]
chr7	rs12700893	28657353	A	C	-0.0758852850501415	0.0187456021664502	5.1620816958326e-05	0.102109711895734	4	[CREB5]
chr9	rs12376406	27840794	G	T	0.0735268634846171	0.0181641384878042	5.16762104982999e-05	0.318190807654687	4	C9orf72---[]---LINGO2
chr11	rs536714674	56990658	D	I	0.100711910393059	0.0248801178636017	5.16820433399228e-05	0.318218373992217	4	LRRC55--[]--APLNR
chr9	rs17565749	27940835	C	G	-0.0731449993808282	0.0180720045645699	5.17851908720538e-05	0.593625654245444	4	C9orf72---[]-LINGO2
chr1	rs6689493	73857058	C	T	-0.0685156481092837	0.0169294419494224	5.18495044096597e-05	0.845508775919575	4	[]---LRRIQ3
chr11	rs61888887	57099051	G	T	0.109599378916266	0.0270821187329542	5.18942411845808e-05	0.930352153298493	4	[SSRP1]
chr8	rs2015243	126672930	A	C	-0.0748515032266776	0.0184967510184659	5.19363401583092e-05	0.977937869632553	3	TRIB1---[]---FAM84B
chr5	rs115126736	72107021	C	T	-0.790961837767255	0.195458663669488	5.19455802294331e-05	0.653234910296207	2	ZNF366---[]-TNPO1
chr4	rs4391013	120746571	C	T	-0.108265133039584	0.0267570302614083	5.2048808692073e-05	0.75870024686942	3	PDE5A---[]---MAD2L1
chr1	rs4650152	73238360	A	G	0.0694412019646381	0.0171631623950029	5.21125864313181e-05	0.749008918165309	3	NEGR1---[]
chr20	rs73147960	59634661	C	T	-0.130456971896827	0.032245574462351	5.21597449634171e-05	0.948059622148488	4	[]---CDH4
chr10	rs72841322	133015551	C	T	-0.164740180056635	0.0407199032287378	5.21688237110575e-05	0.818648043244767	3	[TCERG1L]
chr6	rs77835974	79776936	C	T	-0.267312623864116	0.0660736940918847	5.21728043819891e-05	0.346852337951192	3	[PHIP]
chr9	rs569535770	97485242	D	I	-0.136868599468892	0.0338318445481754	5.21992316530564e-05	0.0276056170104545	4	FBP1--[]--C9orf3
chr1	rs5775145	73241240	D	I	-0.0695930097625491	0.0172029210310941	5.22298021286906e-05	0.711633199259389	3	NEGR1---[]
chrX	rs5986509	24518347	A	G	0.0611965868820495	0.0151274443019495	5.22335099522996e-05	0.072042840210311	4	[PDK3]
chrX	rs773435017	24577535	D	I	-0.0723544029799761	0.0178869590889161	5.23024822599554e-05	0.349732503310665	4	PDK3--[]-PCYT1B
chr10	rs2797816	106795375	A	G	0.0914735798018685	0.0226143412947269	5.23372560813112e-05	0.252459683510547	4	[SORCS3]
chr1	rs6673911	73852067	A	T	0.0686484196693221	0.0169719659407674	5.23650209151308e-05	0.889274735768493	4	[]---LRRIQ3
chr9	rs117425426	16954969	A	G	0.446192898020313	0.110313511061107	5.23742779160485e-05	0.912047259955774	3	BNC2--[]---CNTLN
chr16	rs58323688	77663934	A	G	-0.154433274101677	0.038193768392133	5.26781527507567e-05	0.74039230337956	4	ADAMTS18---[]--NUDT7
chr10	rs146720192	133016223	A	G	-0.164553861792807	0.0407053957129056	5.28715683163424e-05	0.812329120789772	3	[TCERG1L]
chr21	rs139183850	42892053	A	G	0.607707365729232	0.150327877399633	5.28739260759267e-05	0.499804802747904	3	TMPRSS2--[]---RIPK4
chr1	rs12129573	73768366	A	C	-0.069873947516902	0.0172846584299456	5.28749701102708e-05	0.878703746556651	4	[]---LRRIQ3
chr17	rs8079766	3938215	C	T	0.0709162474477282	0.0175435120610181	5.29280549831646e-05	0.628255518916951	4	[ZZEF1]
chr7	rs140545960	53969669	A	G	-0.419472881971653	0.103773355878189	5.29515522024646e-05	0.0829501040587804	3	POM121L12---[]---VSTM2A
chr18	rs35186154	64500094	C	G	0.0721977962567154	0.0178610704091872	5.29548518983062e-05	0.560128119417642	4	CDH19---[]---DSEL
chr1	rs1525986	73237902	C	T	0.0693661027505306	0.0171608262989168	5.29703276191347e-05	0.748833934593423	3	NEGR1---[]
chr9	rs7029390	27852754	C	T	-0.072532342736083	0.0179446155361075	5.29946281911596e-05	0.272628684370297	4	C9orf72---[]--LINGO2
chr11	rs796412	10861309	A	G	0.0681650284133807	0.0168644271694389	5.30104543395895e-05	0.493750778009358	4	EIF4G2--[]--ZBED5
chr1	rs12139799	208960491	G	T	0.199397777307686	0.0493361130829722	5.30834067769886e-05	0.581534709173101	2	PLXNA2---[]---CAMK1G
chr10	rs12762913	106821375	A	G	-0.0969216188838572	0.023980987418711	5.30871653344265e-05	0.0613894078406577	3	[SORCS3]
chr13	rs145770402	71567187	D	I	0.0884061042172625	0.0218746698698193	5.31142548727524e-05	0.866918724065461	4	KLHL1---[]---DACH1
chr5	rs173823:A	103954801	A	T	-0.0792120746218507	0.0196000976012657	5.31302613843022e-05	0.473869900403952	3	[]
chr1	rs72684685	72958905	A	G	0.0825539624994606	0.0204288632319713	5.3213468650387e-05	0.408991180973761	4	NEGR1---[]
chr1	rs1525988	73241398	C	T	0.0694787263932977	0.0171934726679322	5.32250344912075e-05	0.757381998831225	3	NEGR1---[]
chr2	rs377730702	84509943	D	I	0.0790106053919288	0.0195529620156138	5.32575975813729e-05	0.723577562658811	4	[]---SUCLG1
chrX	rs138582663	4695678	C	T	1.10832426094153	0.27429324638861	5.33022190296729e-05	0.4094901598992	2	[]
chr9	rs62541086	27943037	G	T	0.0720576762792648	0.0178353768156418	5.34160221525088e-05	0.453343750477851	4	C9orf72---[]-LINGO2
chr1	rs11809486	73858941	C	T	-0.0684154949834306	0.0169348679751405	5.34696633992968e-05	0.87768363276289	4	[]---LRRIQ3
chr1	rs12120214	73848985	A	G	0.0687502776980555	0.0170191023753247	5.35436200301752e-05	0.896703330460457	4	[]---LRRIQ3
chr1	rs11448185:GA	189335654	D	I	0.0728880579768643	0.0180444364696697	5.35961959478712e-05	0.704259057679468	4	[]---BRINP3
chr1	rs12127723	73141767	A	G	-0.0699867331152472	0.017326570263644	5.36173193969954e-05	0.686990779491309	3	NEGR1---[]
chr2	rs10690272	210050848	D	I	-0.0904759898515706	0.0223995811265856	5.36378836784668e-05	0.959665826978366	4	PTH2R---[]---MAP2
chr16	rs62033400	53811788	A	G	0.0707655695574988	0.0175202072362786	5.36605973709734e-05	0.175527271768267	3	[FTO]
chr13	rs193109863	54962182	C	G	-0.476971257072748	0.118095151998943	5.3708757065398e-05	0.966487521447947	3	[]
chr1	rs4146851	73240302	A	T	-0.0693638774478759	0.017174682516392	5.37417561220428e-05	0.754220597427177	3	NEGR1---[]
chr18	rs59712397	64523636	D	I	-0.078186987340312	0.0193594400885626	5.37480572753332e-05	0.879793096210129	4	CDH19---[]---DSEL
chr1	rs12753617	72772407	A	C	-0.0931613221024394	0.0230688595401969	5.38166317324042e-05	0.371250990739393	3	NEGR1--[]
chr9	rs71846932	90089387	D	I	0.0724377006837893	0.0179375598487777	5.38341778698195e-05	0.938095859277994	4	GAS1---[]--DAPK1
chr2	rs73975365	177622699	C	T	-0.854611120603143	0.211625992114071	5.38379346306132e-05	0.363482043103736	2	MTX2---[]---HNRNPA3
chr16	rs1839257	77662705	C	T	0.153824919702046	0.0380928864075953	5.38736145590249e-05	0.742704592807786	4	ADAMTS18---[]--NUDT7
chr13	rs61965672	93968282	A	G	-0.221383337002092	0.0548238133983422	5.38888313197145e-05	0.000283139587364667	3	[GPC6]
chr7	rs274638	86254166	G	T	0.0735517675319664	0.018215883857181	5.39589662836085e-05	0.728956962046489	4	[]--GRM3
chrX	rs5986710	24866912	C	G	-0.0621258700160856	0.0153863045733688	5.39690295952801e-05	0.884893078245217	4	[POLA1]
chr11	rs4298898	10815078	C	T	-0.0691083985636078	0.0171172550142747	5.40577277686219e-05	0.473640628546827	4	CTR9--[]-EIF4G2
chr1	rs7531927	73236487	C	G	-0.0691938790536397	0.0171390127559283	5.40894984471636e-05	0.747095352648085	3	NEGR1---[]
chr9	rs7469938	27894033	C	T	0.0726875499417182	0.0180053289589156	5.41385956583752e-05	0.505066613071399	4	C9orf72---[]--LINGO2
chr2	rs475868	25318059	A	G	-0.0678617168488665	0.0168104314573801	5.41664509931334e-05	0.00762942864233682	4	[EFR3B]
chr5	rs4320234	103895115	C	T	-0.0675089403986076	0.0167244675479795	5.42458587235097e-05	0.830783688723141	4	NUDT12---[]
chr6	rs2076030	26426856	A	G	0.113762534829901	0.0281844682306097	5.42879240818221e-05	0.816030497018721	4	BTN3A1--[]--BTN3A3
chr20	rs2423616	11802244	C	T	-0.0697640094829469	0.0172842534029147	5.43064291468038e-05	0.773575054410369	4	[]--BTBD3
chr1	rs7515828	73848331	C	T	0.0682733461774307	0.0169151712609956	5.4319370545149e-05	0.838446194362337	4	[]---LRRIQ3
chr13	rs9590394	114926891	C	T	-0.117239071381746	0.0290468325570763	5.43219532914175e-05	0.696458376409905	4	RASA3--[]--RP11-569D9.5
chrX	rs189939699	147773135	C	G	-1.2919044419004	0.32009160103936	5.43595510777804e-05	0.729083396127831	2	[AFF2]
chr1	rs11586991	72957054	C	T	0.0818134830326298	0.020271372074817	5.43904960759465e-05	0.420188981457826	4	NEGR1---[]
chr5	rs304162	88156970	C	T	-0.112124382165134	0.0277827546797697	5.44270639231922e-05	0.748207831132342	4	[MEF2C]
chr1	rs61771797:A	72958599	A	C	0.0819305059208611	0.0203014755559573	5.44415580196635e-05	0.423717351538849	4	NEGR1---[]
chr5	rs12657531	103903837	A	G	-0.0674451220679682	0.0167124388628167	5.44573313061008e-05	0.752677227628885	4	[]
chr1	rs12127629	73848987	A	C	-0.0686773112772807	0.0170183231776055	5.44879384786447e-05	0.895789019418092	4	[]---LRRIQ3
chr1	rs111891256	72888517	D	I	-0.0707665519270433	0.017536305363889	5.45021338294621e-05	0.756957598031196	4	NEGR1---[]
chr1	rs192771569	45169517	A	G	-0.958200085055421	0.237454089570532	5.45310121772426e-05	0.352645643335525	2	[C1orf228]
chr16	rs11642015	53802494	C	T	0.0703647969891029	0.0174386424872784	5.46039704822301e-05	0.102989689225552	3	[FTO]
chr11	rs7932696	10833504	A	C	-0.06816315472282	0.0168933885412111	5.46252640047076e-05	0.378871670616773	4	EIF4G2-[]--ZBED5
chr10	rs10751800	1485413	C	G	0.440663130196588	0.109226372378158	5.47414558403786e-05	0.771482409366506	2	[ADARB2]
chr15	rs74038919	90574656	A	G	-0.96687901779652	0.239670866563381	5.47897988479229e-05	0.189871871024343	2	[ZNF710]
chr10	rs115988058	102949719	A	G	-1.68652631115037	0.418060051186668	5.47950828792036e-05	0.375798422131324	2	TLX1--[]--LBX1
chr11	rs11042969	10840380	C	T	0.0680217268264028	0.0168615059230276	5.48019279639878e-05	0.39406572068418	4	EIF4G2--[]--ZBED5
chr20	rs66774667	60172299	C	T	0.106506730660327	0.0264020288078863	5.48269482112568e-05	0.583591352117304	4	[CDH4]
chr19	rs186480441	57421990	C	T	0.920050709397517	0.228082171196331	5.48688736332593e-05	0.361667387369735	2	ZIM2--[]---USP29
chr12	rs187453840	18339915	C	T	1.36033396398357	0.337237649641396	5.48926144936238e-05	0.355191705911465	2	RERGL--[]--PIK3C2G
chr1	rs61771796	72958533	A	G	-0.0818719719915512	0.0202988038638957	5.4989691108404e-05	0.420466245738163	4	NEGR1---[]
chr1	rs9425097	72779787	G	T	-0.0904468441057251	0.0224255664833362	5.50218961173769e-05	0.539329671039244	3	NEGR1--[]
chr12	rs189865361	18347584	C	G	-1.35881872940359	0.336918839831092	5.50518531932421e-05	0.350166567771982	2	RERGL---[]--PIK3C2G
chr8	rs2198237	82782053	C	T	0.069045002139438	0.0171198287910187	5.50592481803656e-05	0.989081132857951	4	SNX16--[]
chr6	rs1979	26377591	G	T	-0.112484811253163	0.0278916924089548	5.50893229877181e-05	0.989714131155353	4	[BTN3A2]
chr5	rs141166059	144433482	G	T	0.336904427487828	0.0835402606673716	5.51070184278795e-05	0.759497388315158	3	KCTD16---[]---PRELID2
chrX	rs61678506	24521165	D	I	0.0609498931589286	0.0151159104469614	5.52646134610459e-05	0.0686395759008623	4	[PDK3]
chr16	rs41319950	77662570	A	T	-0.153662134468051	0.0381110085026306	5.53131545487487e-05	0.741128101392744	4	ADAMTS18---[]--NUDT7
chr5	rs557123725	103986470	D	I	0.0715799815363524	0.0177537068325977	5.53435030328322e-05	0.298956854666573	4	[]
chr9	rs182839048	21639361	A	G	-0.337457766601222	0.083699203232834	5.53531991078806e-05	0.951154111007065	4	IFNE---[]---MTAP
chr2	rs10185706	34733117	C	T	0.0791151414196925	0.0196228675241814	5.53553145917702e-05	0.116326364342333	4	FAM98A---[]
chr2	rs10196797	34733093	A	G	-0.0791128323884049	0.0196229322788339	5.53861787521589e-05	0.116824127710187	4	FAM98A---[]
chr2	rs10184575	53237372	A	C	0.068852976937151	0.0170784867711452	5.54073938937452e-05	0.913674757684668	4	[]---ASB3
chr11	rs115877499	89906416	C	T	-1.89697648049072	0.470536743689942	5.54181880422295e-05	0.566234492375629	2	[NAALAD2]
chr5	rs1833514	103896130	C	T	-0.0673265661366175	0.0167008080286603	5.54607251097995e-05	0.805747477368034	4	NUDT12---[]
chr3	rs7649993	71572338	C	G	-0.0768770283380536	0.0190699723906067	5.54661093016425e-05	0.889900336827712	2	[FOXP1]
chr2	rs199614269	34735665	D	I	0.0790881690445831	0.019620450311664	5.55625262924202e-05	0.11081865393305	4	FAM98A---[]
chr1	rs6667201	73230678	C	T	-0.0687900375058807	0.0170663834037169	5.56031405290939e-05	0.742950104370934	3	NEGR1---[]
chr8	rs6994364	4212178	C	T	0.0695154981930754	0.0172466241850235	5.56174336180058e-05	0.0945903814722435	4	[CSMD1]
[truncated: 8,001 more rows]
