# Supplementary material for: Characterizing mood disorders in the AFFECT study: a large, longitudinal, and phenotypically rich genetic cohort in the US
Source: Transl Psychiatry. 2022 Mar 25;12:121. doi: 10.1038/s41398-022-01877-2 (PMC8956583; doi:10.1038/s41398-022-01877-2)
Supplement: Supplementary file 8 — Supplementary Table 15 [file 41398_2022_1877_MOESM8_ESM.txt]

scaffold	ID	position	A1	A2	effect	stderr	pvalue	p.heterogeneity	gwas.count	gene.context
chr20	rs6015718	37341458	A	G	0.127590124161899	0.0214369843025789	2.65097391583623e-09	0.665112381278888	4	ARHGAP40--[]--SLC32A1
chr20	rs6071181	37341953	A	G	-0.128830711382371	0.0217028118789884	2.91828541914749e-09	0.357855899913754	4	ARHGAP40--[]--SLC32A1
chr20	rs6027454	37336988	A	G	0.120115801639406	0.0209356549474234	9.61525319873674e-09	0.586727485144851	4	ARHGAP40--[]--SLC32A1
chr20	rs112668524	37337073	D	I	-0.118872035580559	0.0207252681019028	9.71625434352518e-09	0.44248309670316	4	ARHGAP40--[]--SLC32A1
chr20	rs10633118	37336969	D	I	-0.118633537709596	0.0207267779632375	1.04238251017992e-08	0.394495609155346	4	ARHGAP40--[]--SLC32A1
chr20	rs141154970	37337048	A	G	0.119702585474805	0.0209402234413508	1.08807745241294e-08	0.324362318983531	4	ARHGAP40--[]--SLC32A1
chr20	rs55681014	37337985	D	I	-0.116147563189094	0.0207134344950517	2.05442990357541e-08	0.497690452728084	4	ARHGAP40--[]--SLC32A1
chr20	rs573736028	37337981	D	I	-0.116145675383637	0.0207131080895153	2.05446286363e-08	0.497683034632858	4	ARHGAP40--[]--SLC32A1
chr20	rs6027273	37317110	C	T	0.113400829883504	0.0206193373328784	3.80368878120073e-08	0.250907499264608	4	ARHGAP40--[]--SLC32A1
chr20	rs6027371	37326172	A	C	-0.111433670049999	0.0206181614695729	6.49399183673435e-08	0.229410407889639	4	ARHGAP40--[]--SLC32A1
chr20	rs6027274	37317179	C	T	-0.11077585388169	0.0205660849144302	7.1908280011762e-08	0.350945129070656	4	ARHGAP40--[]--SLC32A1
chr20	rs6015611	37308301	A	G	0.11148958107084	0.0207144598225333	7.35766917808836e-08	0.353120694572963	4	ARHGAP40--[]--SLC32A1
chr20	rs6027270	37316393	A	G	-0.11066640020216	0.0205648765777381	7.39372503182186e-08	0.353505174872875	4	ARHGAP40--[]--SLC32A1
chr20	rs1154702	37316601	C	T	0.110645878143696	0.0205611848432358	7.39503503315885e-08	0.352537189023292	4	ARHGAP40--[]--SLC32A1
chr20	rs6123987	37339645	C	G	-0.109108703606277	0.0202838052527412	7.48573427752631e-08	0.662891758584616	4	ARHGAP40--[]--SLC32A1
chr20	rs6027265	37315993	C	T	0.110623528924987	0.020566476189602	7.49724752372339e-08	0.353838705447073	4	ARHGAP40--[]--SLC32A1
chr20	rs722079	37322835	A	G	-0.110628917377859	0.0205675742453101	7.49829583553008e-08	0.209173033408861	4	ARHGAP40--[]--SLC32A1
chr20	rs11334114	37311285	D	I	0.111064809277767	0.0206570648213241	7.59048437556208e-08	0.308182207980439	4	ARHGAP40--[]--SLC32A1
chr20	rs6027284	37318359	A	G	0.110394314126653	0.0205528786028914	7.81997865663584e-08	0.340262257620676	4	ARHGAP40--[]--SLC32A1
chr20	rs6015631	37316913	G	T	-0.1104392796251	0.020562725177973	7.83670705735693e-08	0.356416149881611	4	ARHGAP40--[]--SLC32A1
chr20	rs6027244	37312009	A	G	0.110799338956826	0.0206348096060812	7.89397771324916e-08	0.309443974665159	4	ARHGAP40--[]--SLC32A1
chr20	rs6015719	37341510	G	T	-0.105891628809019	0.0197286592671889	7.98792529980164e-08	0.785699985579942	4	ARHGAP40--[]--SLC32A1
chr20	rs71189933	37318089	D	I	-0.110265981918282	0.0205565048700323	8.13793887352259e-08	0.34593943744748	4	ARHGAP40--[]--SLC32A1
chr20	rs1885458	37320534	G	T	0.110038209205437	0.0205359958397363	8.40045277834918e-08	0.368221715653403	4	ARHGAP40--[]--SLC32A1
chr20	rs11480148	37315828	D	I	-0.110498585598643	0.0206365838235686	8.57933779913598e-08	0.304565766906699	4	ARHGAP40--[]--SLC32A1
chr20	rs1885459	37314936	A	G	0.110112973171748	0.0205856495616592	8.84336224398621e-08	0.294465526452612	4	ARHGAP40--[]--SLC32A1
chr20	rs6071050	37306072	C	T	0.11087057562326	0.0207335857859181	8.92314577144879e-08	0.272098399538214	4	ARHGAP40--[]--SLC32A1
chr20	rs7344456	37307294	C	T	-0.110744662831842	0.0207299089668916	9.17924354477661e-08	0.316364567318839	4	ARHGAP40--[]--SLC32A1
chr20	rs11474175	37308312	D	I	-0.110760339612709	0.0207620291148274	9.56736235445818e-08	0.319413899709948	4	ARHGAP40--[]--SLC32A1
chr20	rs1040898	37309854	C	T	-0.110202161754249	0.020673439420713	9.78803239936081e-08	0.27811782077283	4	ARHGAP40--[]--SLC32A1
chr20	rs6071049	37306029	C	G	0.110430608682161	0.0207481827723943	1.02394036205143e-07	0.313090489698872	4	ARHGAP40--[]--SLC32A1
chr20	rs6071047	37306006	C	T	-0.110239192777645	0.0207324654549191	1.05361495062589e-07	0.299602744471614	4	ARHGAP40--[]--SLC32A1
chr20	rs1033514	37310514	C	G	0.109899429235852	0.0206728908017749	1.06007171538923e-07	0.291737657966629	4	ARHGAP40--[]--SLC32A1
chr20	rs142934720	37337023	A	G	0.108344195496611	0.0203877245033803	1.07134124857239e-07	0.273124484032276	4	ARHGAP40--[]--SLC32A1
chr20	rs2902891	37309787	A	G	-0.109721870274609	0.0206644298681797	1.09807373480711e-07	0.285706513632525	4	ARHGAP40--[]--SLC32A1
chr20	rs1033515	37310509	A	G	0.109694240679563	0.0206755713225824	1.12364656627753e-07	0.312700302565748	4	ARHGAP40--[]--SLC32A1
chr20	rs6015618	37310382	C	T	0.109553723352467	0.0206549137318336	1.13290480663681e-07	0.282118007705763	4	ARHGAP40--[]--SLC32A1
chr20	rs6027232	37310003	C	T	-0.109572096209065	0.0206591349030981	1.13411259013421e-07	0.280915199359299	4	ARHGAP40--[]--SLC32A1
chr20	rs1475096	37310927	A	G	-0.109488946097067	0.0206476440208582	1.14081633516992e-07	0.281642746755748	4	ARHGAP40--[]--SLC32A1
chr20	rs9679799	37331578	A	G	0.109452299561071	0.0206617367151512	1.17500067171793e-07	0.342650405591236	4	ARHGAP40--[]--SLC32A1
chr20	rs6027233	37310082	A	G	-0.10934727379807	0.0206599528715282	1.20512656817502e-07	0.279303837810229	4	ARHGAP40--[]--SLC32A1
chr20	rs11476740	37313056	D	I	0.109499378556932	0.0207004423746283	1.22509105500523e-07	0.318750229677395	4	ARHGAP40--[]--SLC32A1
chr20	rs1885461	37314182	C	T	-0.109006592289158	0.0206149937975355	1.23841258524994e-07	0.270702738340624	4	ARHGAP40--[]--SLC32A1
chr20	rs6027218	37307262	A	G	0.109526757668606	0.0207322512708085	1.27143171711071e-07	0.269179985595457	4	ARHGAP40--[]--SLC32A1
chr20	rs1885460	37314470	C	T	-0.108788566106104	0.0205935056995213	1.27318944446537e-07	0.300447008635086	4	ARHGAP40--[]--SLC32A1
chr20	rs6071145	37328576	A	C	0.108809330295609	0.0206226181114693	1.31880635076398e-07	0.330018208878385	4	ARHGAP40--[]--SLC32A1
chr20	rs6071180	37340089	C	G	-0.104177592822803	0.0197452341925009	1.31970746552603e-07	0.806785914720056	4	ARHGAP40--[]--SLC32A1
chr20	rs1322183	37358274	G	T	-0.104055857366265	0.0197229902560235	1.32130480971734e-07	0.865463926631454	4	SLC32A1[]--ACTR5
chr20	rs6027216	37306914	A	G	0.10915328402485	0.0207270022712576	1.39249309038432e-07	0.279953481608961	4	ARHGAP40--[]--SLC32A1
chr20	rs7262449	37309311	C	T	0.109035799016038	0.020705014797442	1.39311341558923e-07	0.28564446627232	4	ARHGAP40--[]--SLC32A1
chr20	rs1885456	37324496	G	T	0.108040242118724	0.0205648953041232	1.49134612426736e-07	0.315523004645807	4	ARHGAP40--[]--SLC32A1
chr20	rs1358900	37323970	A	C	-0.107950064647784	0.0205557379153734	1.50801502762508e-07	0.316273949070187	4	ARHGAP40--[]--SLC32A1
chr20	rs6064886	37321368	C	T	-0.107820582829644	0.020537979209169	1.5225237971244e-07	0.323718280716459	4	ARHGAP40--[]--SLC32A1
chr20	rs13042447	37352849	C	T	-0.104757956412698	0.0199598551670816	1.53398664694096e-07	0.682998223078077	3	ARHGAP40--[]SLC32A1
chr20	rs6071139	37326549	A	T	0.108000591958877	0.0205887376304105	1.55761823805579e-07	0.321702378536905	4	ARHGAP40--[]--SLC32A1
chr20	rs6071126	37322225	C	G	-0.107587465785297	0.0205297114344647	1.60078138510172e-07	0.315366223261568	4	ARHGAP40--[]--SLC32A1
chr20	rs6027580	37349737	A	G	0.104483367244833	0.0199535569733499	1.63802828809397e-07	0.613509251960401	3	ARHGAP40--[]-SLC32A1
chr20	rs6071127	37322257	A	C	-0.107475993644222	0.0205375955759218	1.66659653536955e-07	0.319238171700922	4	ARHGAP40--[]--SLC32A1
chr20	rs6027369	37326084	A	G	-0.107737410801297	0.0205894721845426	1.67100944038852e-07	0.320087395333002	4	ARHGAP40--[]--SLC32A1
chr20	rs722077	37322748	C	T	-0.107363903541175	0.0205432843519625	1.73002296651799e-07	0.320652485896379	4	ARHGAP40--[]--SLC32A1
chr20	rs6071119	37322023	A	G	-0.107115260596805	0.0205301036026725	1.81380683511097e-07	0.320581306513754	4	ARHGAP40--[]--SLC32A1
chr20	rs6015637	37318505	A	G	-0.107503619528952	0.0206083718239443	1.82333288342148e-07	0.393098286514205	4	ARHGAP40--[]--SLC32A1
chr20	rs144008148	37328250	D	I	0.107813853446595	0.0206712703613959	1.83186085645254e-07	0.207785619187082	4	ARHGAP40--[]--SLC32A1
chr20	rs6071101	37317978	A	G	-0.107482376480481	0.0206122998049381	1.84335933491993e-07	0.396292105168791	4	ARHGAP40--[]--SLC32A1
chr20	rs6064884	37319995	A	G	-0.107392285386202	0.0206163966675748	1.89787919290409e-07	0.407654278073796	4	ARHGAP40--[]--SLC32A1
chr20	rs11480639	37323294	D	I	-0.107626343379014	0.020675123315333	1.93374735198878e-07	0.318759465226309	4	ARHGAP40--[]--SLC32A1
chr20	rs6015666	37324627	C	T	0.107158606084602	0.0205958631014088	1.96182461765939e-07	0.343295512400332	4	ARHGAP40--[]--SLC32A1
chr20	rs6015665	37324612	C	T	0.107131548442328	0.0205946775406928	1.97256449867028e-07	0.343114933648211	4	ARHGAP40--[]--SLC32A1
chr20	rs6128821	37354805	A	C	0.103662467969803	0.019992411344896	2.15909657240016e-07	0.691880395651424	3	[SLC32A1]
chr20	rs6027459	37337575	A	G	0.103063740525222	0.0199019737511279	2.23594602554704e-07	0.818062882193713	4	ARHGAP40--[]--SLC32A1
chr20	rs6027331	37323183	C	T	-0.106277895087058	0.0205307083542737	2.26046744188041e-07	0.285651279774584	4	ARHGAP40--[]--SLC32A1
chr20	rs11468270	37306246	D	I	0.10762367941535	0.0208063845972566	2.30824754031054e-07	0.409545160255233	4	ARHGAP40--[]--SLC32A1
chr20	rs6071174	37336541	C	T	0.102305037844053	0.0198759104748667	2.6442100089454e-07	0.786461195144182	4	ARHGAP40--[]--SLC32A1
chr20	rs1475095	37312714	A	G	0.106358396735207	0.0206766324605296	2.6910202658972e-07	0.397855026094392	4	ARHGAP40--[]--SLC32A1
chr20	rs6027333	37323263	A	G	0.10529212643467	0.0205458889287599	2.97964954312803e-07	0.377016370796295	4	ARHGAP40--[]--SLC32A1
chr18	rs11665315	26327068	C	T	-0.10111476264367	0.019766906571826	3.13149897319346e-07	0.390630249458108	4	CDH2---[]
chr20	rs1830609	37325025	C	T	0.104910943643804	0.0205668684826157	3.37920208103076e-07	0.410642691220782	4	ARHGAP40--[]--SLC32A1
chr18	rs1496479	26322005	G	T	-0.10084350757937	0.0197897857163125	3.4739043134314e-07	0.386242912165672	4	CDH2---[]
chr18	rs11664851	26314436	C	T	-0.100805617509098	0.0198329607926649	3.72045150864505e-07	0.36879350813421	4	CDH2---[]
chr6	rs144533437	115441171	C	T	1.68479323717681	0.33173662849573	3.80011637597104e-07	0.505717140892254	3	HS3ST5---[]---FRK
chr20	rs6027421	37332259	A	C	0.101255158830238	0.0200326383996409	4.31498537629027e-07	0.410684227506403	3	ARHGAP40--[]--SLC32A1
chr18	rs12454502	26315899	A	G	0.100051607509094	0.0198174439891061	4.44911445612209e-07	0.368076728720737	4	CDH2---[]
chr20	rs6027419	37332205	A	G	0.0999660933409574	0.0198155842829984	4.5394402510943e-07	0.829757072231034	4	ARHGAP40--[]--SLC32A1
chr18	rs1826837	26352762	A	T	-0.0991898360635977	0.0197828710919353	5.3330723506856e-07	0.461112713637859	4	CDH2---[]
chr18	rs12454003	26315799	C	G	0.100028812228598	0.0199633438329503	5.42537910030722e-07	0.339790024481341	4	CDH2---[]
chr20	rs1358899	37329693	A	G	0.0990661408614403	0.0197749431880214	5.45205633171079e-07	0.832553989161098	4	ARHGAP40--[]--SLC32A1
chr20	rs6071146	37328605	A	G	0.0990868723103972	0.0197793468203116	5.45396054607188e-07	0.835087203658089	4	ARHGAP40--[]--SLC32A1
chr18	rs16945346	26356343	A	G	-0.099090582755727	0.0197829638614316	5.47463888798187e-07	0.470785215875541	4	CDH2---[]
chr20	rs6015693	37330809	A	G	-0.0990633306970247	0.0197825884949013	5.51123328388947e-07	0.823046638228843	4	ARHGAP40--[]--SLC32A1
chr18	rs11083301	26353724	A	G	-0.0991048459668244	0.0197927141761872	5.52453964484882e-07	0.457744806881529	4	CDH2---[]
chr18	rs67649030	26348483	D	I	0.0989406730058688	0.0197948293688211	5.78352661440195e-07	0.459581895771178	4	CDH2---[]
chr18	rs569438215	26414587	D	I	-0.102096260311633	0.0204291943138627	5.80582731209994e-07	0.548079631637247	4	CDH2---[]
chr18	rs356858	26395533	C	T	-0.0969354481663631	0.0194194485350216	5.98599509743431e-07	0.392379641477126	4	CDH2---[]
chr18	rs356813	26389666	C	T	-0.0968904229742556	0.0194196910319511	6.06023771572836e-07	0.411707033642516	4	CDH2---[]
chr3	rs72943068	107543535	C	G	-0.593785864858546	0.119428937644813	6.63081243522056e-07	0.94197227551228	2	BBX--[]---CD47
chr18	rs1825753	26358755	A	G	-0.098397270018056	0.0197910539881975	6.63322538308304e-07	0.344842376152509	4	CDH2---[]
chr18	rs3053130	26337461	D	I	-0.0986296555192819	0.0198400069452438	6.65222405259563e-07	0.44219660544848	4	CDH2---[]
chr18	rs12455106	26336945	C	T	0.0985083100536482	0.0198382957541867	6.85020026844143e-07	0.439882241739003	4	CDH2---[]
chr18	rs11083300	26339589	C	G	0.0984597282457427	0.0198297902036463	6.86150793532401e-07	0.420875534352032	4	CDH2---[]
chr10	rs532635250	54626438	A	G	2.33583277107208	0.470776046600569	6.98916627946031e-07	0.494232715947942	2	MBL2--[]---PCDH15
chr4	rs4698920	105379055	A	G	0.101241525202249	0.0204133249405211	7.06456243458744e-07	0.525926202011009	4	TACR3---[]--CXXC4
chr18	rs12458315	26447206	C	T	0.0976886499011599	0.0197313469660496	7.38571245418229e-07	0.304211154538828	4	CDH2---[]
chr2	rs16823294	174617984	A	C	-0.244046798395373	0.049355065427164	7.62548173060605e-07	0.603175847144639	4	CDCA7---[]---SP3
chr18	rs2312612	26451082	C	G	-0.097595882832808	0.0197404197237466	7.65506739511948e-07	0.306268025680931	4	CDH2---[]
chr18	rs8094399	26403339	C	T	0.0969573172945201	0.0196369864564057	7.91366725610197e-07	0.299584607403289	4	CDH2---[]
chr18	rs1941195	26425451	A	G	0.0958441402869556	0.0194152902874946	7.9525285314089e-07	0.459880133479487	4	CDH2---[]
chr18	rs12967371	26411727	A	G	0.0970099409809843	0.0196620952290455	8.06220050173469e-07	0.354361033112837	4	CDH2---[]
chr20	rs6071092	37314122	A	G	0.101850911801869	0.0206441669286759	8.07106598101614e-07	0.361318470869567	4	ARHGAP40--[]--SLC32A1
chr18	rs11345551	26409185	D	I	-0.0957660868210291	0.019420594668459	8.17421583246428e-07	0.44464501186352	4	CDH2---[]
chr18	rs1086386	26431105	A	C	-0.0958502069136638	0.0194461346463129	8.26470231597649e-07	0.418928712013621	4	CDH2---[]
chr18	rs1159973	26377724	A	G	-0.0957789990324577	0.0194398799608827	8.35300968006709e-07	0.330687992871245	4	CDH2---[]
chr3	rs112339529	95697733	D	I	-1.23167853015197	0.250323618407519	8.6391853950646e-07	0.393360502508028	3	[]---MTRNR2L12
chr3	rs112767840	95695314	A	T	1.23093143821612	0.25045368945043	8.88701590551499e-07	0.392662575527459	3	[]---MTRNR2L12
chr18	rs2460083	26417966	G	T	0.0954185359624014	0.0194176334202581	8.92300575021226e-07	0.458269446671657	4	CDH2---[]
chr18	rs34911383	26415610	C	T	0.0965459696529334	0.0196502548721604	8.95939416020446e-07	0.355619565905877	4	CDH2---[]
chr18	rs17768477	26388873	A	G	-0.0964526616792989	0.0196476020043246	9.14806283730309e-07	0.332177933661532	4	CDH2---[]
chr18	rs10853692	26434227	A	G	0.0966055236370167	0.0196792822168622	9.15437040038533e-07	0.340847349012992	4	CDH2---[]
chr18	rs35119234	26418858	A	G	-0.0964514768849701	0.0196484290643552	9.16052179864603e-07	0.355075284512242	4	CDH2---[]
chr18	rs12455020	26437593	C	T	0.0966671575527861	0.0196951867022916	9.19341264363679e-07	0.342291868288802	4	CDH2---[]
chr18	rs1518588	26404958	A	G	-0.0963292198770384	0.0196346295980402	9.2910870771458e-07	0.297007059241755	4	CDH2---[]
chr18	rs12968006	26411473	C	T	-0.0964476230842586	0.0196592295308377	9.29659449529281e-07	0.359154398911477	4	CDH2---[]
chr18	rs549381	26424631	C	T	0.0951449388255428	0.0193966503637892	9.33201913672912e-07	0.427134827586426	4	CDH2---[]
chr18	rs473040	26424852	C	T	0.0951323409376428	0.0193964420589601	9.36043661911996e-07	0.427259445855281	4	CDH2---[]
chr18	rs12960889	26312341	C	T	0.0978967658352437	0.0199715024927702	9.49514777980392e-07	0.37473358816452	4	CDH2---[]
chr18	rs34612813	26312905	D	I	0.0980132767020966	0.0199965414363286	9.51021082145322e-07	0.394117131942815	4	CDH2---[]
chr18	rs12970563	26375403	A	G	0.0963605164414955	0.0196756064394219	9.70828630137317e-07	0.267262124343327	4	CDH2---[]
chr18	rs12458874	26405451	A	G	0.0961804481889964	0.0196391582509932	9.71222198937281e-07	0.296419157656705	4	CDH2---[]
chr18	rs1487017	26380021	C	T	0.0962408942072435	0.0196537309217267	9.73971678108559e-07	0.270771411899624	4	CDH2---[]
chr18	rs17690509	26392422	A	G	-0.0961689852479521	0.0196425871833355	9.78354738575086e-07	0.319470064487919	4	CDH2---[]
chr18	rs12955340	26312302	C	G	0.0977137905496081	0.0199718433226994	9.9523924009813e-07	0.392427837031619	4	CDH2---[]
chr18	rs68174871	26389201	G	T	-0.0960944045309609	0.0196412692346775	9.95761329358078e-07	0.330877271086946	4	CDH2---[]
chr18	rs67288695	26375701	A	T	-0.0962344892123111	0.0196829075170014	1.01225226527307e-06	0.268931359787623	4	CDH2---[]
chr18	rs11083299	26305366	C	T	-0.0977914179908417	0.0200252743382257	1.04272219740548e-06	0.36848552105672	4	CDH2---[]
chr18	rs56874670	26379240	A	G	-0.0960188881272089	0.0196646915580366	1.04586373909986e-06	0.273497697637134	4	CDH2---[]
chr19	rs114965341	30235814	C	T	1.48130730974908	0.303676658118899	1.07215996985331e-06	0.886632555497434	3	C19orf12--[]--CCNE1
chr18	rs56791590	26379150	A	G	-0.0958022845264958	0.0196610341509313	1.10084358542734e-06	0.267653909779252	4	CDH2---[]
chr18	rs68145148	26417059	A	G	0.0946534938065567	0.0194357998048873	1.11564871909235e-06	0.467340975152774	4	CDH2---[]
chr18	rs11659703	26381546	A	G	0.0956763092532266	0.0196578797764411	1.13263977299457e-06	0.276225703783302	4	CDH2---[]
chr3	rs2268836	185977060	G	T	0.158052508332441	0.0324810505103051	1.13884542713737e-06	0.0964518522452901	4	[DGKG]
chr4	rs6843563	105383540	A	G	-0.0993338983397027	0.0204304550530656	1.16176141485197e-06	0.513499586970401	4	TACR3---[]-CXXC4
chr18	rs11386308	26412621	D	I	0.0951307884932451	0.0195664382602922	1.16242671587719e-06	0.425975695717857	4	CDH2---[]
chr18	rs12454606	26454930	A	G	-0.0962210039519778	0.0197913164384417	1.16335544050372e-06	0.332753826659729	4	CDH2---[]
chr18	rs485916	26438855	A	G	0.0951070202157782	0.0195762076421369	1.18400040702112e-06	0.405903122865556	4	CDH2---[]
chr18	rs790314	26412633	A	G	0.0948662104902591	0.0195510474385809	1.22079929878961e-06	0.425289757133661	4	CDH2---[]
chr18	rs12457391	26305686	G	T	0.0971080533067414	0.0200247459689367	1.2383391428796e-06	0.374597080825269	4	CDH2---[]
chr10	rs3817278	124095764	C	G	-0.12166019150389	0.0251048738081059	1.25925649051151e-06	0.57806570782206	4	[BTBD16]
chr18	rs17770064	26451729	A	G	-0.0957851912411085	0.0197775767468235	1.27815594186318e-06	0.324971995319037	4	CDH2---[]
chr15	rs59647323	55928272	G	T	0.115948925692849	0.0239570842112776	1.29930841942252e-06	0.875865006423668	4	[PRTG]
chr10	rs374416098	86877145	A	G	-5.17254622341014	1.06894543816415	1.30543650352009e-06	0.391253104094389	2	CCSER2---[]---GRID1
chr15	rs12591646	55919139	G	T	0.114768136622125	0.0237326937794483	1.32566935477541e-06	0.893782798053212	4	[PRTG]
chr18	rs11345550	26409367	D	I	-0.0952036853246514	0.019690308576085	1.33110172989233e-06	0.528319287639124	4	CDH2---[]
chr20	rs1075196	37346835	C	G	-0.106234697559778	0.0219772226781985	1.33914454371146e-06	0.504813729796138	4	ARHGAP40--[]-SLC32A1
chr10	rs189239287	54607468	A	C	-2.21084080742105	0.4574199537182	1.34298593240848e-06	0.361919699215969	2	MBL2--[]---PCDH15
chr18	rs1518589	26404772	C	T	-0.0947514490196667	0.0196611587994476	1.44120587670574e-06	0.264406678778587	4	CDH2---[]
chr18	rs1518587	26433557	C	T	-0.0942226337383969	0.0195692212387826	1.47319214314887e-06	0.347148635900209	4	CDH2---[]
chr5	rs325546	104055261	A	C	-0.0948238722139985	0.0197234446635682	1.52697269507312e-06	0.674108782709704	4	[]
chr4	rs10002111	67815504	A	G	-0.112797267059318	0.0234662193924128	1.53370385125343e-06	0.801612972384983	4	[]---CENPC
chr18	rs35652586	26430899	D	I	-0.0946411425120338	0.0196898757749175	1.5352706825483e-06	0.346910222367851	4	CDH2---[]
chr18	rs577218	26434987	C	G	-0.0941039694191138	0.0195801147899399	1.5390373788713e-06	0.419897573424058	4	CDH2---[]
chr10	rs11200556	124093821	C	T	-0.120520723484492	0.0250881267152286	1.5560854675584e-06	0.539158808859085	4	[BTBD16]
chr18	rs790310	26424100	C	T	-0.0937581837884363	0.019525053110437	1.57133761070531e-06	0.427430566414521	4	CDH2---[]
chr20	rs553767188	61622113	C	T	1.71202646635796	0.356667373898952	1.58614389660576e-06	0.352538894454817	2	SLC17A9--[]--BHLHE23
chr4	rs34818372	105379797	D	I	0.0980816396127045	0.0204739638319498	1.66321036835386e-06	0.526120575503484	4	TACR3---[]-CXXC4
chr5	rs21126	104013782	A	G	0.0941125502937655	0.0196676758880107	1.70869586595857e-06	0.909287708100392	4	[]
chr10	rs11200559	124097427	G	T	0.119621307509898	0.0250355902867024	1.77003184277229e-06	0.603002389958247	4	[BTBD16]
chr1	rs11209943	72750500	A	G	0.106733109276714	0.0223474174940131	1.787430987386e-06	0.463115685949062	4	NEGR1-[]
chr5	rs325502	104008133	A	G	0.0937446350127939	0.019650217463368	1.83617296112279e-06	0.907534097648265	4	[]
chr16	rs150709506	17454785	C	T	1.1435793435513	0.239798227549001	1.85213197723613e-06	0.329204984593697	2	[XYLT1]
chr15	rs3910565	55906482	C	T	0.114939897765783	0.0241244211543165	1.89357811635254e-06	0.824074261783106	4	[PRTG]
chr4	rs1481268	67811439	C	G	0.112051535974599	0.0235458023623454	1.94674706579623e-06	0.721816195756166	4	[]---CENPC
chr7	rs77804116	112814493	C	G	0.909849118473217	0.191453437653609	2.01089963067942e-06	0.485400870507991	3	LINC00998--[]---TSRM
chr2	rs189751515	224034396	A	T	0.518093831986908	0.109025830275752	2.01386166982477e-06	0.550655290882807	3	KCNE4---[]---SCG2
chr3	rs6772161	107548956	C	T	-0.546736372766678	0.115137543373889	2.04880317172335e-06	0.679723531751335	2	BBX--[]---CD47
chr15	rs34351490	55883549	A	G	-0.11644291656232	0.0245324252034535	2.06976716553137e-06	0.78998726153676	4	PYGO1-[]--PRTG
chr15	rs11638787	55932187	C	G	-0.114365370755448	0.0240957911313772	2.07191881891403e-06	0.810386602328111	4	[PRTG]
chr20	rs6027384	37327426	A	G	0.0940658547232941	0.0198237517027048	2.08394497513821e-06	0.310432135487194	4	ARHGAP40--[]--SLC32A1
chr20	rs6064903	37328102	A	G	0.0941322110184841	0.019839460985837	2.08819709619729e-06	0.315918971284309	4	ARHGAP40--[]--SLC32A1
chr3	rs35913284	185975118	C	T	0.154077760576707	0.0324774297433687	2.0938486026748e-06	0.11215995245741	4	[DGKG]
chr3	rs2268837	185976248	C	T	0.153535172201076	0.0323835200860705	2.12507031544442e-06	0.0777218304045191	4	[DGKG]
chr5	rs325501	104007433	C	G	0.093639310432276	0.0197570856911419	2.14213979359637e-06	0.731109523613719	4	[]
chr22	rs192272858	48112681	A	G	-0.702398273638268	0.14830776036068	2.17885404436455e-06	0.506740675182348	3	TBC1D22A---[]---FAM19A5
chr22	rs192896535	48099909	G	T	0.700150492077058	0.147924234564753	2.21040627311729e-06	0.495841633330018	3	TBC1D22A---[]---FAM19A5
chr4	rs34142040	105394947	D	I	-0.0970352358811854	0.0205071811680455	2.22572055989145e-06	0.43316622402547	4	[CXXC4]
chr3	rs73180340	185974982	G	T	0.15438801477261	0.0326388468307012	2.2430750726778e-06	0.0778076618955209	4	[DGKG]
chr22	rs182234608	48065311	A	C	-0.692704314635939	0.146489586699828	2.25969521955745e-06	0.433727668108009	3	TBC1D22A---[]---FAM19A5
chr4	rs1383712	67820475	C	T	-0.10598810377112	0.0224349737976617	2.30982417761332e-06	0.773117249785613	4	[]---CENPC
chr8	rs115270111	116294489	C	T	-1.46677017393835	0.310887058738946	2.3815555503239e-06	0.85235612622901	2	[]---TRPS1
chr15	rs4774796	55925947	A	G	0.113147882730194	0.0239864815014213	2.39168834339898e-06	0.794846650274157	4	[PRTG]
chr18	rs12970836	26483886	C	T	0.093048350551834	0.0197759502657524	2.53708407544249e-06	0.368651336135193	4	CDH2---[]
chr5	rs325523	104045386	A	C	0.0924595782152179	0.0196510904406702	2.53790124043153e-06	0.877978272066119	4	[]
chr4	rs1532351	67807961	A	G	0.110336546674319	0.0234979625455874	2.65852195180582e-06	0.810685017212166	4	[]---CENPC
chr4	rs7693525	67810770	A	C	0.110297455678251	0.0234903248057034	2.66030958436973e-06	0.800306745289661	4	[]---CENPC
chr16	rs9931900	53818813	A	G	0.0923910577897715	0.0196802251193442	2.67110788994296e-06	0.511076736077641	4	[FTO]
chr4	rs10032824	67809868	C	T	0.110264974452582	0.0234903499578274	2.67843097951686e-06	0.803981458412525	4	[]---CENPC
chr4	rs4413407	105393361	A	G	-0.0960653251213755	0.0204726873203747	2.70064504853414e-06	0.437913082021584	4	[CXXC4]
chr4	rs10016423	67809423	C	T	-0.110286390843501	0.023505012136102	2.7049795361741e-06	0.804546245748795	4	[]---CENPC
chr18	rs71173810	26494802	D	I	-0.0945542406314009	0.0201528003378947	2.70724303911326e-06	0.665472764414122	4	CDH2---[]
chr18	rs790316	26408130	A	C	-0.0921091299478141	0.0196351267775236	2.7182219802799e-06	0.422658027721465	4	CDH2---[]
chr4	rs3554	105390165	C	T	0.0961170497812871	0.020496990558231	2.74107770261571e-06	0.444301832180249	4	[CXXC4]
chr8	rs150735242:A	116290261	A	C	-1.42391903465244	0.303706963151921	2.75263895966619e-06	0.73915287871918	2	[]---TRPS1
chr4	rs1471563	67806972	C	T	0.110234119096461	0.0235128427036603	2.75549306620157e-06	0.814299254051682	4	[]---CENPC
chr18	rs140016346	75459747	A	G	0.521972112252378	0.111338338559044	2.75670434496622e-06	0.279044559956086	3	GALR1---[]
chr7	rs555189637	7279396	D	I	-1.39859303992259	0.29836376521735	2.76504341057743e-06	0.978446937616107	3	[C1GALT1]
chr4	rs6552048	67811135	A	G	-0.110125113681031	0.0234952588679719	2.77075600775114e-06	0.792272628453489	4	[]---CENPC
chr3	rs138720040	107547900	A	T	0.53844399908069	0.11488932367799	2.77737496366032e-06	0.706354509657619	2	BBX--[]---CD47
chr15	rs11636556	55884615	A	G	0.11566256009468	0.0246963401657332	2.82170719729252e-06	0.769335644097262	4	PYGO1-[]--PRTG
chr6	rs140383999	124245231	A	C	3.15966954866735	0.674792854928887	2.83495567507302e-06	0.662986058021455	2	[NKAIN2]
chr16	rs139038353	25841351	C	G	-0.590410205326711	0.126095233316535	2.8373435724731e-06	0.99162396890858	3	[HS3ST4]
chr4	rs6845642	67804890	A	G	0.109971045878398	0.0235050412278451	2.88818723202538e-06	0.820288207120715	4	[]---CENPC
chr18	rs148343880	75455487	A	G	0.524443046574622	0.112097271004037	2.89031906575202e-06	0.296064770380585	3	GALR1---[]
chr4	rs6845883	67801500	A	G	-0.110056701410271	0.0235307018800285	2.90884711034394e-06	0.677235419728037	4	[]---CENPC
chr4	rs2318543	67803263	A	G	-0.109903589065234	0.0235084137014548	2.93846706136086e-06	0.828219585054143	4	[]---CENPC
chr18	rs139275878	75457281	A	T	0.521101453392193	0.111505553535551	2.96365311130207e-06	0.287610154252557	3	GALR1---[]
chr18	rs12458369	26286703	C	T	-0.0940801985499774	0.0201369679686003	2.98260459621014e-06	0.504277050108978	4	CDH2---[]
chr18	rs567233	26448352	C	T	-0.0912099656985692	0.0195234379297636	2.98544179321056e-06	0.354418401661133	4	CDH2---[]
chr21	rs58526204	38610996	C	T	0.599834889069029	0.12844915533559	3.01458572816898e-06	0.981799278896442	3	[DSCR3]
chr4	rs923994	67802992	A	G	-0.109777476249938	0.0235144204773408	3.03381395247599e-06	0.828968014784205	4	[]---CENPC
chr16	rs150576462	25826451	A	T	0.587312336175614	0.125872638571051	3.07231222759861e-06	0.993329585173757	3	[HS3ST4]
chr21	rs183709779	21366177	A	G	2.70496187291733	0.579847462342183	3.08685737510448e-06	0.226646590602762	2	[]
chr3	rs77999015	95701774	C	G	1.14969828056531	0.246458228223621	3.0879584353136e-06	0.32270763867199	3	[]---MTRNR2L12
chr4	rs1351466	67814028	C	T	-0.109576205270152	0.023490503538508	3.09064187048052e-06	0.796430189542813	4	[]---CENPC
chr18	rs12954563	26487494	A	T	0.0927864538142192	0.0199053507735781	3.14092362617519e-06	0.415620576124668	4	CDH2---[]
chr4	rs1383723	67803507	A	T	-0.109300495653232	0.023463455573364	3.18786442962811e-06	0.83477124195811	4	[]---CENPC
chr3	rs1456191	117614743	A	T	-0.0962231109830165	0.0206714920972362	3.24184989520168e-06	0.644350685548555	4	[]
chr4	rs7665487	105380212	A	G	-0.0957653592433626	0.0205756998695816	3.25092453822421e-06	0.458350245996129	4	TACR3---[]-CXXC4
chr4	rs9994117	105385391	G	T	0.0955644846221435	0.0205331135759529	3.25297310687808e-06	0.441769129187374	4	TACR3---[]-CXXC4
chr20	rs6071166	37333012	A	C	0.0925410155446305	0.0198870360663504	3.26610998684331e-06	0.382101189576256	4	ARHGAP40--[]--SLC32A1
chr20	rs6027258	37314674	A	G	0.0915029039918711	0.0196656874499417	3.27264534240014e-06	0.288934981776558	4	ARHGAP40--[]--SLC32A1
chr4	rs77700580	39807099	G	T	1.81936102370475	0.391079892227988	3.28497266930925e-06	0.768112916102235	2	UBE2K--[]--PDS5A
chr15	rs551391715	33213965	C	T	1.1591788374008	0.249171830419121	3.28529672844101e-06	0.80830039686218	4	[FMN1]
chr18	rs519805	26445157	A	G	0.0907086350308206	0.0194990460714018	3.28806917311746e-06	0.359822390125137	4	CDH2---[]
chr4	rs60081241	39877306	A	G	1.79832520589995	0.386814140739801	3.33438436301791e-06	0.766625302311192	2	[PDS5A]
chr20	rs6027422	37332481	A	C	-0.0927838198081911	0.0199664652402293	3.36825298301214e-06	0.41177157348821	4	ARHGAP40--[]--SLC32A1
chr3	rs7619072	117822025	C	T	-0.106703621473387	0.0229705564551834	3.39690369285005e-06	0.709182794376988	4	[]---IGSF11
chr18	rs12965885	26453068	A	G	-0.0907986102634275	0.0195510019210512	3.41409652583348e-06	0.34114563463992	4	CDH2---[]
chr8	rs115597397	116268291	A	C	-1.43650352547162	0.309468333911532	3.45314634187054e-06	0.678213463158319	3	[]---TRPS1
chr4	rs1481267	67811637	C	T	-0.109108161085866	0.0235084872561559	3.46350998910477e-06	0.797049151754518	4	[]---CENPC
chr3	rs150022026	117814352	C	G	-0.106716592788186	0.0229946540642117	3.46843673334339e-06	0.76542791011762	4	[]---IGSF11
chr8	rs114245174	116268268	C	T	-1.43604042108281	0.309461047624587	3.47640944516408e-06	0.677814693773502	3	[]---TRPS1
chr20	rs6071033	37302580	C	G	-0.0949625357480339	0.0204673725191682	3.48909752262552e-06	0.882392717559276	4	ARHGAP40--[]--SLC32A1
chr20	rs6071120	37322067	C	T	-0.0918127312717448	0.0197918164283329	3.50227887213927e-06	0.282680294290413	4	ARHGAP40--[]--SLC32A1
chr18	rs28500620	26446434	A	C	0.0903645654781498	0.0195125561156218	3.63731120300299e-06	0.332647109851858	4	CDH2---[]
chr16	rs9933509	53818167	C	T	-0.0901630138545351	0.0194865917714412	3.71133435793822e-06	0.472737224903037	4	[FTO]
chr4	rs114196185	39893333	A	G	1.78960818166568	0.387041482652448	3.76746051630713e-06	0.767295454233661	2	[PDS5A]
chr22	rs551256035	48071408	A	G	0.685025563969626	0.148303468398598	3.8544549803895e-06	0.649099967799328	3	TBC1D22A---[]---FAM19A5
chr20	rs2864948	37322814	A	G	-0.091648360871993	0.0198502136027668	3.89334386892903e-06	0.382246281019739	4	ARHGAP40--[]--SLC32A1
chr4	rs4440219	105397431	C	T	0.0933895008278466	0.0202323255105331	3.91478358905373e-06	0.531322865743551	4	[CXXC4]
chr3	rs10049077	117822657	A	C	-0.10043608091793	0.0217591267690745	3.91557613418875e-06	0.691979496984327	4	[]---IGSF11
chr4	rs4698921	105414222	C	T	-0.0911370577576714	0.0197543950722779	3.95929204447867e-06	0.945705764078083	4	[CXXC4]
chr18	rs790309	26437029	A	C	-0.0900016017910552	0.0195083339617012	3.95953734541792e-06	0.428868722932125	4	CDH2---[]
chr16	rs9937709	53820813	A	G	0.0898806523858434	0.0194836461249276	3.96644167856996e-06	0.487238219443148	4	[FTO]
chr5	rs325521	104043156	C	T	-0.0906184466117627	0.019660381996481	4.04239745310506e-06	0.897390822797646	4	[]
chr3	rs1456192	117614563	C	T	-0.0951114449495748	0.0206364015955054	4.04773489450406e-06	0.700811039450435	4	[]
chr6	rs182607466	115821945	A	G	-2.80712990598394	0.609343636375296	4.08894754173659e-06	0.6333194412392	2	[]---FRK
chr18	rs2186957	26496051	C	T	-0.0910371552525163	0.0197636244710778	4.09899725664584e-06	0.444882743587116	4	CDH2---[]
chr4	rs10000493	67819451	C	T	0.106660739710268	0.0231559198446158	4.1009894563979e-06	0.787592438495512	4	[]---CENPC
chr16	rs7206629	53821413	C	T	-0.0897329093465656	0.0194811949925988	4.10232727855003e-06	0.510734400510436	4	[FTO]
chr18	rs12458909	26286965	C	T	-0.0921831588962367	0.0200158554029635	4.11462467108832e-06	0.564866984416219	4	CDH2---[]
chr22	rs576436477	48152025	D	I	-0.679874987599653	0.147690266627403	4.15681074897457e-06	0.549339537703448	3	TBC1D22A---[]---FAM19A5
chr4	rs7683046	67818215	A	G	-0.106704917347589	0.0231797142565457	4.15698719212803e-06	0.788024402375842	4	[]---CENPC
chr15	rs62021899	55888519	A	T	0.11296859586076	0.024548763138149	4.18847306840727e-06	0.783162543516857	4	PYGO1-[]--PRTG
chr20	rs373790360	54520130	D	I	0.212338435149514	0.0461492104469426	4.20208618420411e-06	0.637240667795775	3	[]--CBLN4
chr20	rs11482893	37308346	D	I	-0.0936833090521519	0.0203751232224152	4.26717468777315e-06	0.301427810555693	3	ARHGAP40--[]--SLC32A1
chr18	rs11083298	26294805	A	T	-0.0918498779451369	0.0199912284915219	4.33769540637157e-06	0.551470869352457	4	CDH2---[]
chr4	rs113796315:AAGAC	67808110	D	I	-0.108677439033574	0.0236563929453309	4.34832034480951e-06	0.929101078014972	4	[]---CENPC
chr1	rs12724444	72904288	A	G	-0.171445869532909	0.0373236256389406	4.358844885369e-06	0.0802614153966764	3	NEGR1---[]
chr16	rs7201850	53821862	C	T	0.0894080233790524	0.019481720045433	4.44673034694581e-06	0.532158329833918	4	[FTO]
chr18	rs472482	26444242	A	G	0.0894094794948046	0.0195053583823118	4.56509407706752e-06	0.35641407699411	4	CDH2---[]
chr18	rs1607412	26492729	C	T	-0.0905290027887327	0.0197510562978425	4.57252869109539e-06	0.468566241615458	4	CDH2---[]
chr16	rs3751814	53818724	A	G	-0.0902182943583639	0.019688121870309	4.59731566874121e-06	0.460566875887339	4	[FTO]
chr18	rs8084673	26467539	A	G	0.0906328873317025	0.0197884384430585	4.64769338495186e-06	0.247005714278635	4	CDH2---[]
chr18	rs2171324	26445040	C	T	-0.0893061591861595	0.0195067784026739	4.68968169969167e-06	0.330380195201008	4	CDH2---[]
chr6	rs9458644	158261455	C	T	0.111613605649763	0.0243842917162037	4.71072319620142e-06	0.368459896896152	3	[SNX9]
chr10	rs5030881	70304269	A	G	-0.214930003742071	0.0469798870017449	4.763642567292e-06	0.44247560370828	4	SLC25A16--[]--TET1
chr16	rs17817449	53813367	G	T	-0.0900580266604159	0.019691975888209	4.80018914487076e-06	0.421406103789188	4	[FTO]
chr3	rs17724734	117817206	A	C	0.105166266459947	0.0230000772606788	4.82097985114799e-06	0.753510114866025	4	[]---IGSF11
chr18	rs71173808	26456668	D	I	-0.0906443043668448	0.0198285985231921	4.84494077578457e-06	0.320168091226547	4	CDH2---[]
chr3	rs55989628	117820304	A	G	0.104504552155558	0.0228663746385472	4.87193216509633e-06	0.571635015341184	4	[]---IGSF11
chr7	rs547998908	82754415	D	I	0.222656701876741	0.0487360827953147	4.9094310747508e-06	0.923995536996025	3	[PCLO]
chr18	rs12959774	26459014	A	C	0.090463939859941	0.019802138940116	4.91479404495803e-06	0.302041112932193	4	CDH2---[]
chr4	rs547175424	105385519	D	I	-0.092385763095109	0.0202321778337321	4.96458575429488e-06	0.428313132337941	4	TACR3---[]-CXXC4
chr18	rs17760409	26284332	C	G	-0.0914374678981767	0.0200245745643628	4.96496499876909e-06	0.490539596134212	4	CDH2---[]
chr5	rs545463160	118532322	C	G	1.8181448684107	0.398314332606072	5.00452008242994e-06	0.801893001037934	3	[DMXL1]
chr5	rs410915	104034140	C	T	-0.0897369911108168	0.0196652706161932	5.0374552470302e-06	0.897735007470097	4	[]
chr18	rs56163435	26281422	C	T	-0.0913899444536314	0.0200328131590266	5.06656251173728e-06	0.479406123493994	4	CDH2---[]
chr16	rs572097897	25988564	D	I	-0.888112475844451	0.194705753303919	5.08364879801352e-06	0.497408950133506	2	[HS3ST4]
chr5	rs416223	103991476	A	C	0.0894635195730794	0.0196155726412657	5.0949006390619e-06	0.876185059123091	4	[]
chr18	rs12458922	26463388	A	G	0.0905274460756395	0.0198508955745015	5.10633534170785e-06	0.29895157828481	4	CDH2---[]
chr16	rs56313538	53818834	A	G	0.0905630415646865	0.0198719463489398	5.18076907204358e-06	0.470554383089332	4	[FTO]
chr16	rs62033404	53822239	A	G	0.0906076159500191	0.0198854942238084	5.20209868013194e-06	0.494675729328819	4	[FTO]
chr18	rs1893253	26280515	C	T	-0.0913027688145746	0.0200390793457473	5.20784946235576e-06	0.479314652794478	4	CDH2---[]
chr3	rs73185925	117816097	A	G	-0.104103481149703	0.0228509750451949	5.21973429883989e-06	0.735774314789426	4	[]---IGSF11
chr3	rs58601770	107547054	C	G	0.514545180744697	0.112969102325223	5.24497669761479e-06	0.751782198054013	2	BBX--[]---CD47
chr18	rs34616170	26463360	D	I	0.0904326117004014	0.0198626008555203	5.29091950435999e-06	0.29331495253565	4	CDH2---[]
chr20	rs6015721	37341646	C	T	0.0904822528816544	0.0198739626155393	5.29356327439812e-06	0.669176893562353	4	ARHGAP40--[]--SLC32A1
chr19	rs765703445	41050873	A	G	2.2310451160282	0.490269729072141	5.34808736550146e-06	0.932655439548846	2	[SPTBN4]
chr4	rs76961253	39956784	A	C	-1.76624378465459	0.388192293119294	5.36663765675494e-06	0.749472523982174	2	[PDS5A]
chr16	rs62033403	53822237	A	G	0.0903750244366526	0.019871932062649	5.41908042855401e-06	0.489599169527255	4	[FTO]
chr4	rs73808614	39958981	A	T	1.76627730576888	0.388440753179977	5.43912518754713e-06	0.746163619549483	2	[PDS5A]
chr16	rs72803697	53822183	C	T	0.0899586934399845	0.0197908287621138	5.48118176815585e-06	0.456671849066251	4	[FTO]
chr15	rs34248137	55890061	D	I	0.109745023114271	0.024148054070501	5.50204533251206e-06	0.661059406652561	4	PYGO1-[]--PRTG
chr15	rs565903480	55880786	D	I	-0.123170216290233	0.0271053175019735	5.51613533335592e-06	0.963376473264783	3	[PYGO1]
chr18	rs1464216	26471864	C	T	-0.0899710144318989	0.0198001532781323	5.52083303044966e-06	0.314873943431378	4	CDH2---[]
chr19	rs138823483	30211680	A	G	-1.32338328694401	0.291269160864153	5.53261334487017e-06	0.96126176246069	3	C19orf12-[]--CCNE1
chr4	rs36087422	113571071	D	I	0.102912001238132	0.0226669880177845	5.62086278232988e-06	0.250421660118214	4	[LARP7]
chr16	rs11075991	53819937	A	T	0.0892690675892999	0.019669712222718	5.66820408338102e-06	0.437748041400677	4	[FTO]
chr10	rs4746775	70304754	C	T	0.21336422041625	0.047014466573855	5.67183140590943e-06	0.473316199329071	4	SLC25A16--[]--TET1
chr2	rs115831849	199733906	C	T	1.25684937012954	0.276955807712962	5.67670170011621e-06	0.358103893357876	3	PLCL1---[]---SATB2
chr10	rs4746774	70304753	G	T	0.21334955980911	0.0470134321273794	5.67753451800046e-06	0.472737483078287	4	SLC25A16--[]--TET1
chr18	rs12963604	26259012	A	G	-0.0918421912562056	0.0202402067677218	5.6895000027913e-06	0.0669977396199403	4	CDH2---[]
chr16	rs11075992	53820066	C	T	-0.0892092949846528	0.0196647574291477	5.71937952724285e-06	0.43804799524598	4	[FTO]
chr5	rs115789123	80683913	C	T	-1.13775947123557	0.25081304811063	5.72537950610652e-06	0.538050543534128	2	[ACOT12]
chr20	rs141902113	37304366	D	I	-0.0930284715027725	0.0205134401148487	5.76032115907682e-06	0.322161869037568	3	ARHGAP40--[]--SLC32A1
chr15	rs67323111	55882217	D	I	-0.110845662883623	0.0244637936604479	5.87027096838883e-06	0.70900440293029	4	PYGO1-[]--PRTG
chr16	rs11075989	53819877	C	T	0.0891141730810113	0.019674452426961	5.91413452146955e-06	0.433026698732406	4	[FTO]
chr6	rs7769752	99662681	C	T	0.0937005027683799	0.0207003809334882	5.99654688513971e-06	0.050333462701383	4	FBXL4---[]--FAXC
chr3	rs73185928	117819818	A	G	-0.104069115012349	0.022993335718533	6.00947863469762e-06	0.710130420234656	4	[]---IGSF11
chr16	rs11075990	53819893	A	G	0.0890536246969538	0.0196759704260494	6.01079421240772e-06	0.433855702246686	4	[FTO]
chr3	rs66663431	107419254	D	I	-0.139416103639876	0.0308059622509262	6.0218470765796e-06	0.0972656318664682	4	[BBX]
chr3	rs1861877	185972711	C	G	-0.142174668787407	0.0314313555921484	6.08716977383711e-06	0.13329201007496	4	[DGKG]
chr2	esv3593936	199806146	X	Y	1.52204753988454	0.336512290718401	6.09671430923471e-06	0.547165217763125	3	PLCL1---[]---SATB2
chr3	rs16860640	185970173	C	T	-0.141372738698459	0.0312595619000632	6.11008299150489e-06	0.189175905117303	4	[DGKG]
chr16	rs11075988	53819771	A	G	-0.0888465904762641	0.0196600689485904	6.20915298009338e-06	0.435804570349759	4	[FTO]
chr3	rs2268835	185977310	C	T	0.128148912019051	0.0283773175845386	6.30506835191127e-06	0.0493127532870371	4	[DGKG]
chr5	rs325500	104006667	A	G	-0.0890865875026069	0.019728037912517	6.30975870251594e-06	0.730302336809626	4	[]
chr14	rs532772778	97659045	A	G	1.4776831418486	0.327465390171408	6.40720238033277e-06	0.555038837393542	2	VRK1---[]
chr17	rs78020644	47277765	A	G	-0.397200484057124	0.0880235324092416	6.408752486509e-06	0.252463116595401	3	B4GALNT2--[]-GNGT2
chr16	rs9923312	53819367	A	G	-0.0887266903578995	0.0196636661466459	6.41540917790498e-06	0.432865674381553	4	[FTO]
chr18	rs547492	26481458	A	G	0.0884275395555766	0.0196013013298503	6.44285899976351e-06	0.244402483285453	4	CDH2---[]
chr2	rs114571703	200026450	C	G	1.78539316525487	0.395786299565234	6.45218231276134e-06	0.768658640725213	2	[]---SATB2
chr18	rs547488	26481463	C	G	-0.0883509699136719	0.0196021696532391	6.56875920000734e-06	0.244799790939008	4	CDH2---[]
chr20	rs6027213	37305421	A	C	0.0920633304206278	0.0204293510073502	6.59290902795439e-06	0.318521254694867	3	ARHGAP40--[]--SLC32A1
chr16	rs9923233	53819198	C	G	-0.0886337716741199	0.0196812554241436	6.68555543333443e-06	0.425197196008616	4	[FTO]
chr21	rs7279540	38605495	C	T	0.567185170321721	0.125987729307505	6.73461246078557e-06	0.938788101106312	3	[DSCR3]
chr15	rs9920740	55913725	C	T	-0.107536571366632	0.02389399367287	6.7771744738383e-06	0.688970679096726	4	[PRTG]
chr6	rs55649146	99667079	C	T	0.101406189667033	0.0225446274442572	6.85891816276836e-06	0.436708206505088	3	FBXL4---[]--FAXC
chr3	rs830652	71647281	A	C	0.0892921008895955	0.0198636631613471	6.9488765464903e-06	0.911920946434621	4	FOXP1--[]--EIF4E3
chr16	rs74630171	76995041	C	T	-0.134051658693719	0.0298325035458013	7.00697010325911e-06	0.968067168660481	4	RP11-58C22.1---[]---MON1B
chr3	rs830655	71652221	A	G	0.0889053953057489	0.0197872957879907	7.02088588029958e-06	0.401136453561454	4	FOXP1--[]--EIF4E3
chr3	rs9881641	117602500	C	T	-0.0933420204803755	0.0207748543357162	7.02172583236767e-06	0.697386438249416	4	[]
chr18	rs34236525	26267776	D	I	0.0902161122227055	0.0200836475192613	7.05513589968269e-06	0.357431445634933	4	CDH2---[]
chr16	rs7202296	53821690	A	G	0.0883353617372739	0.0196658675324763	7.06200539537389e-06	0.453468875485884	4	[FTO]
chr16	rs66908032	53822142	A	C	-0.0884110438883517	0.0196833254257516	7.06661598831512e-06	0.464178495803483	4	[FTO]
chr13	rs183401849	70457452	A	G	2.33042235566809	0.519110085630656	7.14695904535785e-06	0.511664008751159	2	[KLHL1]
chr13	rs9537781	58285916	A	G	-0.0887444083706894	0.0197708096066425	7.16731590299778e-06	0.229192477982993	4	[PCDH17]
chr3	rs66503131	185976884	D	I	-0.136724361537727	0.0304679681799604	7.20709783412981e-06	0.177620981512243	4	[DGKG]
chr16	rs7202116	53821615	A	G	0.0883171424727722	0.0196812681737694	7.21076100735573e-06	0.449056794106645	4	[FTO]
chr15	rs534451281	33378590	A	C	-0.805676538566836	0.179618711325868	7.27492083773894e-06	0.0292351502077447	3	[FMN1]
chr16	rs9939609	53820527	A	T	-0.0881922333116988	0.019664537746008	7.29699233785154e-06	0.438782175818529	4	[FTO]
chr16	rs7190396	53822502	G	T	-0.0881952933256577	0.019668427595459	7.32206241616841e-06	0.457373709489226	4	[FTO]
chr4	rs66977472	113570467	A	G	0.101605391432864	0.0226601354727887	7.32969341590398e-06	0.242856587548009	4	[LARP7]
chr16	rs7206122	53822440	A	G	-0.0881717342410648	0.0196660785267946	7.3448366189482e-06	0.456507336355495	4	[FTO]
chr4	rs61501310	16730521	A	G	0.685605461598131	0.152927648917674	7.35314429650812e-06	0.356298381067762	2	[LDB2]
chr16	rs9926289	53820503	A	G	-0.0881476080234523	0.01966766155842	7.39970027043656e-06	0.442824259840942	4	[FTO]
chr18	rs12955188	26270166	A	G	0.0899820818353822	0.0200774874572504	7.40368543183517e-06	0.36838000979769	4	CDH2---[]
chr16	rs7185735	53822651	A	G	0.0881328184162948	0.0196657988381787	7.41106789507254e-06	0.459142310120509	4	[FTO]
chr16	rs9936385	53819169	C	T	-0.0881647908572884	0.0196748570662288	7.42630391415428e-06	0.426517193864651	4	[FTO]
chr5	rs325481	104000752	A	G	0.0880219634464199	0.0196581272603717	7.54736943091107e-06	0.881899368711715	4	[]
chr16	rs530568312	53822515	D	I	-0.0881607012333672	0.0196948472123553	7.59358930723883e-06	0.457474972513611	4	[FTO]
chr10	rs111776864	106545347	D	I	-0.0927515653872287	0.020720514020986	7.5942110612089e-06	0.469554368696097	4	[SORCS3]
chr16	rs73515287	26578137	A	G	0.660834226547981	0.147655139656754	7.62238810587327e-06	0.410418553146114	3	HS3ST4---[]---C16orf82
chr13	rs9527684	58275138	A	G	-0.0877956310881441	0.0196172040664696	7.62539054788864e-06	0.202442749581168	4	[PCDH17]
chr2	rs12467888	66335273	C	T	0.111837085798511	0.0249933789350955	7.65299488994492e-06	0.722699856598862	3	SPRED2---[]---MEIS1
chr16	rs28419715	26577948	A	C	-0.660762437378004	0.147667809223418	7.65349435028743e-06	0.410557772896359	3	HS3ST4---[]---C16orf82
chr3	rs6438430	117663518	A	G	-0.0988020258340111	0.022083204598933	7.67409788283732e-06	0.63253049218823	4	[]---IGSF11
chr4	rs2318542	67821500	A	G	0.102912807580265	0.0230038237806996	7.68681837780088e-06	0.782404050587881	4	[]---CENPC
chr20	rs6027377	37326890	A	T	0.103114184057579	0.0230497736161054	7.69335995143579e-06	0.225305983937188	4	ARHGAP40--[]--SLC32A1
chr16	rs7206410	53821297	C	T	-0.0879773451409673	0.0196687979591675	7.71515777361274e-06	0.456550547848708	4	[FTO]
chr7	rs35692911	6678421	C	T	-0.136301260081871	0.0304803862323887	7.75750343512158e-06	0.223233438556932	4	[ZNF316]
chr3	rs11711127	117518996	G	T	-0.0978945549316238	0.0218960259381125	7.78975602953253e-06	0.728060228465403	4	[]
chr3	rs73168370	117627472	A	C	0.0980575597865814	0.0219326978006712	7.79133522316787e-06	0.74478634056477	4	[]---IGSF11
chr3	rs36153966	107419531	A	C	0.142401116088284	0.0318563407734185	7.81820332999177e-06	0.350708780323323	4	[BBX]
chr3	rs62253414	24054152	A	T	-0.36052033697241	0.080669491448423	7.85479800978738e-06	0.631549283164743	3	NR1D2--[]---THRB
chr3	rs6791432	117618668	A	G	-0.0921183755977529	0.0206217056469291	7.93022680756027e-06	0.235993484867821	4	[]
chr22	rs140109704	48183342	A	T	-0.679456017179142	0.15210866711821	7.93567858703296e-06	0.580726063929463	3	TBC1D22A---[]---FAM19A5
chr16	rs62033399	53810943	C	T	0.0878747998193376	0.0196841486924959	8.03527727426252e-06	0.504010184217854	4	[FTO]
chr2	rs77740019	240181396	C	T	-0.681908584050302	0.152750423669705	8.03681169584593e-06	0.729068780951468	4	[HDAC4]
chr3	rs4687901:G_C	117603590	C	G	-0.0973322606721093	0.0218059048284466	8.06039010557741e-06	0.857797258485956	4	[]
chr3	rs73163784	117602186	G	T	-0.0975112885631254	0.0218464954873207	8.06409746512711e-06	0.873602578981668	4	[]
chr18	rs12456636	26266573	C	G	-0.0897064415847655	0.0201009103153334	8.08936920561739e-06	0.355250747729716	4	CDH2---[]
chr18	rs983987	26266935	C	G	0.0896407119690702	0.0200872607933955	8.0984256684158e-06	0.355296043661568	4	CDH2---[]
chr3	rs73163783	117602144	C	T	-0.0974040305258095	0.0218293813614725	8.11751213206818e-06	0.88185380943414	4	[]
chr3	rs11716966	117605599	C	T	-0.097528254581118	0.0218621664595611	8.15584144499181e-06	0.730532193234042	4	[]
chr20	rs114698182	23277694	C	T	-1.11520560529663	0.250130014115821	8.2533754354986e-06	0.971220050057282	3	CD93---[]--AL096677.1
chr2	rs1040229	181936490	G	T	0.097150381614301	0.0217902789573265	8.25630653339342e-06	0.488552844197701	4	UBE2E3-[]---ITGA4
chr3	rs7432631	117567983	A	G	0.0962711276325911	0.0215932783313826	8.2579848307203e-06	0.492891550544954	4	[]
chr3	rs73163739	117562846	A	T	0.0962390135947575	0.0215887319919453	8.27914367941698e-06	0.503398226917463	4	[]
chr2	rs5836768	181939524	D	I	-0.0972466233400652	0.0218192020236223	8.31423184946014e-06	0.487555228321214	4	UBE2E3--[]---ITGA4
chr13	rs61005685	28180515	D	I	-0.0901998037546126	0.0202444116114458	8.36819430860521e-06	0.807242916008136	4	[LNX2]
chr2	rs150257260	24824453	G	T	0.635467215664677	0.142644858711803	8.39360515135913e-06	0.467807476920926	3	[NCOA1]
chr3	rs73163774	117598023	C	T	0.0972910913404286	0.0218406671794138	8.40559296561244e-06	0.788592653294414	4	[]
chr16	rs7193144	53810686	C	T	-0.0876719705000626	0.0196902014803229	8.48491661432834e-06	0.509553512580907	4	[FTO]
chr16	rs16976040	26590692	C	T	0.629476558956994	0.141377427446515	8.48942446855322e-06	0.432941499290588	3	HS3ST4---[]---C16orf82
chr3	rs2268834	185977405	C	T	0.12623854187026	0.0283571640465348	8.51797746338677e-06	0.0326678362071237	4	[DGKG]
chr3	rs56401741	117686289	C	T	0.0978492721285453	0.0219826018478019	8.53860703498794e-06	0.86102014244384	4	[]---IGSF11
chr3	rs62253415	24054899	A	G	-0.358552450175814	0.0805598655500162	8.55678030169136e-06	0.641113279285155	3	NR1D2--[]---THRB
chr2	rs4666992	181855003	G	T	0.0987247690419399	0.0221828434295585	8.56701556068917e-06	0.5187294394017	4	[UBE2E3]
chr5	rs325479	104002392	C	T	-0.0884260227590264	0.019868935637521	8.56841539356042e-06	0.86409526662256	4	[]
chr3	rs73168399	117661669	A	G	-0.0983288377735467	0.0220967489181037	8.59009637037069e-06	0.647644656382788	4	[]---IGSF11
chr2	rs4666993	181855005	A	G	0.0987079646356481	0.0221825411004091	8.59486099412479e-06	0.518368074212604	4	[UBE2E3]
chr4	rs73812019	39915787	G	T	-1.80545004255455	0.405752542731645	8.6017012289036e-06	0.727992807899297	2	[PDS5A]
chr13	rs7328666	58280885	C	T	-0.0870522448466538	0.0195695876354867	8.65351284790035e-06	0.207193359217358	4	[PCDH17]
chr2	rs6546214	66371756	G	T	-0.110576722413223	0.0248615072172882	8.6791436562098e-06	0.894085502239807	4	SPRED2---[]---MEIS1
chr3	rs7610685	110384771	A	G	0.563758322385397	0.126765922390409	8.69811453644986e-06	0.453428459934459	3	[]---NECTIN3
chr6	rs200112344	75375291	A	G	-0.77693452040917	0.17480142204586	8.80271511851653e-06	0.262915995516186	3	CD109---[]---COL12A1
chr3	rs6791692	117602481	C	T	-0.0978047379012276	0.0220067723542967	8.81777552368539e-06	0.874987256295627	4	[]
chr3	rs143914731	117602058	A	G	-0.0968031210910453	0.0217820552345218	8.8232485723211e-06	0.871015829013944	4	[]
chr3	rs147068590	110382318	D	I	0.563277057712435	0.126755823407862	8.83852953707603e-06	0.449831625697026	3	[]---NECTIN3
chr3	rs73178510	117689733	A	C	-0.0976768977107149	0.0219836455650935	8.86463852473733e-06	0.749978333883658	4	[]---IGSF11
chr3	rs35905683	117601716	A	G	-0.0967525367944905	0.0217809595017744	8.90977525232099e-06	0.871377693612274	4	[]
chr3	rs140390006	117614659	D	I	-0.0973875303585812	0.0219255835497558	8.92383378869735e-06	0.786657119045753	4	[]
chr3	rs74323067	117601442	C	T	-0.0970787999831453	0.0218582246781584	8.94195649388947e-06	0.800417879106753	4	[]
chr2	rs6743224	181960067	A	C	-0.0966372947868736	0.0217605202019736	8.9564277016726e-06	0.465777525845209	4	UBE2E3--[]---ITGA4
chr22	rs12157429	46869074	C	T	0.360782276385364	0.0812552206502054	8.99120923221792e-06	0.147510066337093	2	[CELSR1]
chr10	rs542885097	1815671	A	G	1.75728083844618	0.395777461079004	8.99283474288451e-06	0.543777173202276	2	ADARB2--[]
chr13	rs4353386	58263290	A	G	-0.0869262462480635	0.0195802457308529	9.01735638667211e-06	0.145000575789086	4	[PCDH17]
chr18	rs17540298	26265425	C	T	0.0896991377831415	0.0202094575640629	9.05992210276923e-06	0.228975843719011	4	CDH2---[]
chr3	rs6791342	117611140	G	T	0.0969403377854586	0.0218421627666147	9.07056093920087e-06	0.795408535606913	4	[]
chr15	rs531983123	39434545	D	I	-0.843681288820915	0.190110734434756	9.08655281876835e-06	0.675942778007122	2	C15orf53---[]---THBS1
chr3	rs73183039	117607873	C	T	0.0968612360029564	0.021833629456241	9.15045510378431e-06	0.884927567505861	4	[]
chr6	rs79371809	20327414	A	G	-0.297833804667309	0.067138485178994	9.15984260436597e-06	0.0116838875163396	3	MBOAT1---[]--E2F3
chr18	rs12962209	26264421	C	G	-0.0895148699794011	0.0201787975611549	9.16095016087602e-06	0.223392250393516	4	CDH2---[]
chr3	rs73163796	117604432	A	G	-0.0970361934648533	0.0218743513847957	9.16152989135209e-06	0.792612406874021	4	[]
chr3	rs17666058	117618520	C	T	0.0972369689840303	0.0219198309599459	9.16342236983057e-06	0.70972016717743	4	[]
chr2	rs62181573	181917754	A	G	-0.0967784301534893	0.0218183550107648	9.17979387856254e-06	0.497404734354404	4	[UBE2E3]
chr18	rs12960976	26264343	A	G	0.0894920762274801	0.0201787212070656	9.20839879103826e-06	0.225550854640721	4	CDH2---[]
chr2	rs6433887	181954075	C	T	-0.0965613417342839	0.0217781410357283	9.25585094695867e-06	0.472710637835156	4	UBE2E3--[]---ITGA4
chr16	rs8063057	53812433	C	T	-0.0872784714880864	0.0196848107837751	9.25874503541383e-06	0.58835556432989	4	[FTO]
chr13	rs11619022	58270224	C	T	0.0867943968775918	0.0195772616730332	9.27461200786423e-06	0.189546569851152	4	[PCDH17]
chr18	rs12961161	26264471	A	G	0.0894361660733308	0.0201798585366364	9.33837734823097e-06	0.225406065976393	4	CDH2---[]
chrX	rs140489342	69940280	A	G	-0.51428982836188	0.116052625156178	9.35700140927918e-06	0.952524891490626	3	[TEX11]
chr4	rs145887569	39945748	A	G	-1.79873009340125	0.405925411396743	9.37171771226868e-06	0.717596119695206	2	[PDS5A]
chr19	rs140601723	50229943	A	G	-0.933570976545585	0.210698758376239	9.38698393547357e-06	0.107561043804934	3	CPT1C--[]--TSKS
chr13	rs5802559	30928389	D	I	0.0880708194763639	0.0198802052905339	9.41999032631829e-06	0.690844263621053	4	KATNAL1--[]--UBE2L5P
chr18	rs16945150	26265364	A	T	-0.0894652360451087	0.0201970502641439	9.43997462428596e-06	0.230122405912239	4	CDH2---[]
chr2	rs12471692	66335233	A	G	-0.110574376269885	0.024969395000979	9.4936347613747e-06	0.718158708455891	3	SPRED2---[]---MEIS1
chr5	rs396755	104022239	C	G	-0.0871224615537947	0.019676371977903	9.52120804311266e-06	0.858115193583854	4	[]
chr16	rs8043757	53813450	A	T	0.0871560072564603	0.019686103105352	9.54262008736842e-06	0.557145998484349	4	[FTO]
chr2	rs908736	181923773	C	T	0.0964241900591966	0.0217820221966082	9.56508117382295e-06	0.485506572882377	4	[UBE2E3]
chr3	rs7616499	117618954	C	G	-0.0915602605462107	0.0206848290595837	9.57987428381946e-06	0.343570699906769	4	[]
chr1	rs557968020	73351558	D	I	0.087211382745821	0.0197034799449996	9.59112209241846e-06	0.493381695007306	4	NEGR1---[]
chr3	rs9839426	117784815	A	G	-0.0931358881397574	0.0210435182435377	9.60541059422334e-06	0.964348320319687	4	[]---IGSF11
chr3	rs17665813	117603115	C	T	-0.0967987031429891	0.0218748405072097	9.63905470282046e-06	0.796465568982164	4	[]
chr3	rs4687901:GA_CA	117603590	X	Y	0.0964624398547921	0.0218016347161575	9.66431710557594e-06	0.85720455987002	4	[]
chr11	rs143565143	87528321	C	T	-1.88946816051246	0.427099207056026	9.69097017243059e-06	0.311783798644752	2	TMEM135---[]---RAB38
chr16	rs199677046	26595699	D	I	-0.623740365129197	0.141014523621652	9.72339139160566e-06	0.479895225585141	3	HS3ST4---[]---C16orf82
chr16	rs200478820	26595697	D	I	-0.623738229351209	0.141016407116596	9.72673390558963e-06	0.479505806877682	3	HS3ST4---[]---C16orf82
chr2	rs62178779	181929144	A	G	-0.0965629398236932	0.0218321232710112	9.7350919160727e-06	0.484274555453222	4	UBE2E3[]---ITGA4
chr10	rs533033617	70272938	D	I	0.199924615177764	0.0452038797425341	9.74609075412401e-06	0.51642239632065	4	[SLC25A16]
chr3	rs79596988	110399351	C	T	-0.577402269267815	0.130567170149543	9.76727953960947e-06	0.675303840211982	3	[]---NECTIN3
chr5	rs531953532	118555453	A	G	-1.80659747909687	0.408523592100293	9.76738863186826e-06	0.5934694743213	2	[DMXL1]
chr2	rs562787925	181845369	D	I	-0.0988159344314572	0.022345649131481	9.77210994318135e-06	0.41810553391719	4	[UBE2E3]
chr3	rs1585086	117615717	C	G	0.0914103451070576	0.0206783051995378	9.84309869933554e-06	0.276892415524703	4	[]
chr3	rs9875219	117597695	G	T	0.0917470398365689	0.0207548097823321	9.84639328925419e-06	0.586094863033735	4	[]
chr18	rs16960778	26266275	C	T	0.0892949232367057	0.0202122591163429	9.96831299686597e-06	0.363566488247578	4	CDH2---[]
chr3	rs13076666	51277005	G	T	-0.13236488114416	0.029961930900611	9.97250466115853e-06	0.131447949016473	3	[DOCK3]
chr3	rs150890825	117604826	D	I	0.0970146999213764	0.0219602728462032	9.97398884157429e-06	0.917198910461163	4	[]
chr2	rs1356549	181947395	C	T	-0.0960600418149896	0.0217457400414331	9.98865563122212e-06	0.521790704191422	4	UBE2E3--[]---ITGA4
chr16	rs8044303	73644744	A	G	0.108677266859263	0.0246056365189768	1.00189942761034e-05	0.844703867218448	4	ZFHX3---[]---PSMD7
chr22	rs181624681	48182573	A	G	-0.696517113749992	0.157707736251088	1.00309263881193e-05	0.512477172573642	3	TBC1D22A---[]---FAM19A5
chr2	rs150798195	181905958	D	I	0.0962763993917151	0.0218035532832319	1.00716754677868e-05	0.469840423025972	4	[UBE2E3]
chr16	rs9926257	26582614	C	G	0.648204624692293	0.146814446738127	1.00950080161121e-05	0.426938211951814	3	HS3ST4---[]---C16orf82
chr3	rs4688071	117639224	G	T	0.0969897372637237	0.0219720785709409	1.01371659351791e-05	0.783956612671965	4	[]---IGSF11
chr10	rs2457452	70277348	A	G	0.209096477493037	0.0473742031454915	1.01609264935073e-05	0.479305628897184	4	[SLC25A16]
chr16	rs17700558	77026093	A	G	-0.129998847292811	0.0294550318546382	1.01727652413088e-05	0.899295678854013	4	RP11-58C22.1---[]---MON1B
chr16	rs55699900	77000646	G	T	-0.131097940346044	0.0297041744861764	1.01735408090783e-05	0.970892566421157	4	RP11-58C22.1---[]---MON1B
chr2	rs10190614	66344624	C	T	0.109857860851575	0.0248916062593153	1.01736199783143e-05	0.647081670805346	4	SPRED2---[]---MEIS1
chr2	rs75532112	240181517	A	G	-0.69397968848703	0.15724309962127	1.01750783004162e-05	0.400994133458002	4	[HDAC4]
chr16	rs4525493	26595518	A	G	0.624544354564114	0.141530957041483	1.02053756053997e-05	0.476279012619679	3	HS3ST4---[]---C16orf82
chr2	rs10184846	181946132	A	G	0.0962667656200214	0.0218161448408016	1.02118318857923e-05	0.477903263995598	4	UBE2E3--[]---ITGA4
chr2	rs550896426	181906174	D	I	-0.0978830297835819	0.022184460588816	1.02309483300143e-05	0.552108290684138	4	[UBE2E3]
chr6	rs12530395	99667242	C	T	0.0993146987988753	0.0225130618431668	1.02692210410599e-05	0.34693574357465	3	FBXL4---[]--FAXC
chr3	rs75643565	117660792	C	T	-0.0974171036398322	0.022083278844057	1.02727431446786e-05	0.650628196694649	4	[]---IGSF11
chr2	rs116603791	119974219	A	C	0.284922907336063	0.0646181519401492	1.03689795917199e-05	0.934890210556045	3	C1QL2--[]-STEAP3
chr3	rs7617580	117607027	A	G	0.0959783822822612	0.0217773001674732	1.04682983255571e-05	0.852790992997087	4	[]
chr10	rs34121557	106512710	D	I	-0.0929695185659702	0.0210977791039544	1.0500480430004e-05	0.126790657744046	4	[SORCS3]
chr10	rs2795877	70270850	C	T	-0.201705340354551	0.045775760797954	1.05113095447435e-05	0.486952944618481	4	[SLC25A16]
chr2	rs62178781	181930030	C	T	-0.0961835072871837	0.0218329514317463	1.05574953944799e-05	0.49000017482647	4	UBE2E3-[]---ITGA4
chr16	rs77721373	73621627	C	T	-0.274025260869227	0.0622048812663749	1.05683831378623e-05	0.428953847909436	3	ZFHX3---[]---PSMD7
chr16	rs7187250	53810546	A	C	-0.0867909365742035	0.0197076846423225	1.06315394718008e-05	0.529480292064678	4	[FTO]
chr2	rs4666991:A	181854997	A	C	0.0975623015646434	0.0221541392575409	1.06373160028692e-05	0.526019497058749	4	[UBE2E3]
chr3	rs11712259	117684615	C	T	0.0969080148528272	0.0220062376943645	1.06439132234245e-05	0.746284480765567	4	[]---IGSF11
chr16	rs1121980	53809247	A	G	-0.0855170163605087	0.01942189014625	1.06702484859235e-05	0.491935237923955	4	[FTO]
chr2	rs2139061	181944829	C	G	-0.0956333239528313	0.0217222219297223	1.06982385299084e-05	0.533992992539651	4	UBE2E3--[]---ITGA4
chr3	rs17722976	117683223	C	T	0.0968400308975987	0.0219964843843363	1.06999187025292e-05	0.738137527594489	4	[]---IGSF11
chr6	rs7773562	99610936	C	G	0.0983802235422593	0.0223507193030683	1.07426771031554e-05	0.581397058437879	4	FBXL4---[]---FAXC
chr17	rs9914768	10096850	C	T	0.511246283114925	0.116154105845951	1.07530728615258e-05	0.694582591723669	2	[GAS7]
chr18	rs475886	26458910	A	G	-0.0862736190000604	0.0196040912202838	1.07854164697917e-05	0.288643199663566	4	CDH2---[]
chr10	rs2457459	70273591	A	G	0.199255446669896	0.0452777958334731	1.07886289639137e-05	0.47011577132538	4	[SLC25A16]
chr2	rs62178785	181950374	C	G	0.0966523371748449	0.0219714775532496	1.0875521839861e-05	0.472897426569222	4	UBE2E3--[]---ITGA4
chr10	rs112926556	94453587	C	T	0.449779169858026	0.102249578753784	1.0883282302328e-05	0.476704711383733	3	[HHEX]
chr3	rs73163779	117600473	A	G	-0.0961030584718433	0.021854302680845	1.09533449612813e-05	0.721041376364158	4	[]
chr10	rs1984261	70275415	C	T	-0.199122738237403	0.0452850305018086	1.09707582647771e-05	0.470668818944473	4	[SLC25A16]
chr3	rs17722625	117619953	A	T	0.0970304186709334	0.0220698961434122	1.10007600041006e-05	0.803349623477613	4	[]---IGSF11
chr18	rs502240	26485729	C	T	0.0860760855987027	0.019581440091698	1.10365745885052e-05	0.316195664040447	4	CDH2---[]
chr3	rs6778857	117602595	G	T	0.0955602662787232	0.0217394731813023	1.10414847778111e-05	0.876172008456864	4	[]
chr3	rs73163781	117600551	C	G	-0.0960234302929119	0.0218502543467094	1.10969836004169e-05	0.72043830558343	4	[]
chr3	rs73163777	117600454	C	T	-0.096014720057063	0.0218494290961399	1.11088742893432e-05	0.721240263030419	4	[]
chr3	rs11710605	117600135	A	G	0.0959874634562963	0.0218502142584177	1.11809554005399e-05	0.72155877799412	4	[]
chr10	rs9414980	70278075	C	T	-0.198962138422454	0.0452911618899593	1.11819116725238e-05	0.472478651725087	4	[SLC25A16]
chr10	rs9414981	70278083	A	G	-0.198946388449636	0.0452912908703727	1.12004629888708e-05	0.472471574179283	4	[SLC25A16]
chr2	rs181429414	237959859	C	T	1.45894927027653	0.332237531645454	1.12683377577253e-05	0.931753324774284	3	ACKR3---[]--COPS8
chr2	rs62178782	181930057	A	G	0.0954642172853328	0.0217399102705017	1.12728619635637e-05	0.493770172792313	4	UBE2E3-[]---ITGA4
chr3	rs17722965	117681910	C	T	0.0964457234263407	0.0219675897085874	1.13160873631235e-05	0.893083916979802	4	[]---IGSF11
chr3	rs148747300	117604885	D	I	-0.0981576905887993	0.0223602443743086	1.13438864692788e-05	0.683112982044409	4	[]
chr17	rs58988186	35240526	A	G	0.259231866112974	0.0590534203285751	1.13462366837102e-05	0.567617382834784	2	MRM1---[]--LHX1
chr5	rs538376965	118379184	A	T	1.81309194376337	0.413102482347625	1.13891892987301e-05	0.64637172172548	2	DTWD2--[]--DMXL1
chr3	rs73182462	117521519	A	G	0.0963876174675358	0.0219639705268342	1.14165410990902e-05	0.494515784000775	4	[]
chr10	rs148185061	113095221	A	G	1.84197626639295	0.419835660442345	1.14727157696323e-05	0.64070717679558	2	ADRA2A---[]---GPAM
chr18	rs12964232	26483168	G	T	-0.0859377579285575	0.0195883647631961	1.14827714112073e-05	0.279187662198904	4	CDH2---[]
chr2	rs59980060	181936337	D	I	-0.0958039580874287	0.0218399430103215	1.15115312024487e-05	0.558812524302028	4	UBE2E3-[]---ITGA4
chr18	rs1518586	26465676	A	C	0.0868340545625654	0.0197959600389457	1.15213878609717e-05	0.250690900100264	4	CDH2---[]
chr16	rs73519420	26597142	G	T	-0.620125040438461	0.141374763569738	1.1524668892714e-05	0.48092082752017	3	HS3ST4---[]---C16orf82
chr2	rs139404848	199788035	A	G	-1.16187902327877	0.264940126791931	1.15751574538507e-05	0.475721262602505	3	PLCL1---[]---SATB2
chr16	rs4580172	76994847	A	G	-0.131806783597129	0.0300606895496903	1.16151443737477e-05	0.870621678285779	4	RP11-58C22.1---[]---MON1B
chr3	rs1103099	71652492	G	T	-0.0867487887064947	0.0197881792790738	1.1658981832162e-05	0.578787850489839	4	FOXP1--[]--EIF4E3
chr3	rs73182464	117521896	A	G	0.0962707933410966	0.0219615808878666	1.16733846990132e-05	0.495945164473924	4	[]
chr2	rs3841093	181941215	D	I	-0.0952829038088929	0.021737451352819	1.1686698023525e-05	0.537481547698708	4	UBE2E3--[]---ITGA4
chr2	rs62180082	181855414	A	G	0.0964874491306671	0.0220142313359304	1.17078744895217e-05	0.464360253858004	4	[UBE2E3]
chr3	rs9683305	66866	C	T	0.0886562162921627	0.0202295118244434	1.17315028117213e-05	0.363686043365264	4	[]---CHL1
chr2	rs10191582	181940797	C	G	0.0952085529549557	0.0217272970874079	1.17606311438873e-05	0.539802512052552	4	UBE2E3--[]---ITGA4
chr3	rs73163732	117557698	C	T	-0.0946605095381109	0.0216044066260237	1.17844962603667e-05	0.440899882440942	4	[]
chr2	rs72883527	181858169	C	T	0.0970505887541897	0.022151318830333	1.17997372687927e-05	0.468568771372285	4	[UBE2E3]
chr16	rs56233217	77024651	A	C	-0.128837052089346	0.0294101597350866	1.1829929261361e-05	0.907057916093873	4	RP11-58C22.1---[]---MON1B
chr2	rs10930956	181956658	A	G	0.0951026842361317	0.0217096621773426	1.18319484474746e-05	0.518313413535954	4	UBE2E3--[]---ITGA4
chr3	rs4684838	72343	C	T	0.0904483799021019	0.0206481112861188	1.18424969271683e-05	0.224768175085351	3	[]---CHL1
chr3	rs9681213	66894	A	G	-0.0886443699269287	0.0202412566941997	1.19011632020421e-05	0.365573343103421	4	[]---CHL1
chr18	rs536701457	26417151	A	G	0.0891184162458676	0.0203522610722773	1.19336319902758e-05	0.402570592620617	4	CDH2---[]
chr2	rs6433885	181938082	C	T	-0.0951405224219469	0.0217303831642054	1.1964939813562e-05	0.542542640016641	4	UBE2E3-[]---ITGA4
chr12	rs530421382	24154588	D	I	0.0962751648767052	0.0219902599461692	1.19728215509987e-05	0.00837974827349192	4	SOX5--[]---BCAT1
chr2	rs56206103	181932468	A	T	-0.095140272195512	0.0217389115349789	1.20602077510976e-05	0.546739571581312	4	UBE2E3-[]---ITGA4
chr16	rs73519422	26599095	C	G	0.618605066053629	0.141350527753333	1.20660923316535e-05	0.499464385569061	3	HS3ST4---[]---C16orf82
chr2	rs7371259	181914897	A	G	-0.0955207404481018	0.0218273062011029	1.20764105036968e-05	0.501491673178594	4	[UBE2E3]
chr3	rs7620036	117700866	A	G	-0.0965772750033817	0.0220710524784475	1.21018992552267e-05	0.943136204797149	4	[]---IGSF11
chr2	rs7557544	181963378	A	T	0.0949834878627304	0.0217103089404501	1.21409755692483e-05	0.523940535971801	4	UBE2E3--[]---ITGA4
chr3	rs7627393	117700733	A	G	0.0968890785976335	0.0221474275066214	1.21581283886626e-05	0.942654251635957	4	[]---IGSF11
chr2	rs10930952	181941513	A	T	-0.0950621951893084	0.0217320943943456	1.21835736407708e-05	0.540408584755537	4	UBE2E3--[]---ITGA4
chr2	rs10191559	181940642	A	G	-0.0951124174122347	0.0217446757512895	1.21959380523984e-05	0.532464955196325	4	UBE2E3--[]---ITGA4
chr16	rs55915613	77006441	D	I	0.127918272675812	0.029245180095553	1.21993151721801e-05	0.973302167344199	4	RP11-58C22.1---[]---MON1B
chr2	rs72887003	181936102	A	G	-0.0950477348381594	0.0217302585331924	1.22001082135346e-05	0.546118227435557	4	UBE2E3-[]---ITGA4
chr18	rs11873999	26465663	C	T	0.0865491855376842	0.0197884808000499	1.22149537685636e-05	0.241897223952499	4	CDH2---[]
chr2	rs66614505	66340748	G	T	0.107900259711375	0.0246729023389754	1.22422013632737e-05	0.657225778259074	4	SPRED2---[]---MEIS1
chr16	rs13334378	26599436	A	G	-0.618067782173181	0.141330295487568	1.22429987281506e-05	0.50234305440445	3	HS3ST4---[]---C16orf82
chr3	rs7427162	117586681	C	T	-0.095205072569925	0.0217718239666444	1.22631060786298e-05	0.89551728316043	4	[]
chr2	rs2368190	181924324	C	T	-0.0952095009781048	0.0217751581439228	1.22893293826951e-05	0.534384130570245	4	[UBE2E3]
chr16	rs8050136	53816275	A	C	-0.0860553191853801	0.0196815902387621	1.22901440781037e-05	0.614851396911803	4	[FTO]
chr16	rs9935401	53816838	A	G	-0.0860610040117136	0.0196847907292412	1.23139346266832e-05	0.566792366869995	4	[FTO]
chr2	rs75370110	195948213	A	G	-0.747902473419852	0.171077850284721	1.23278108027867e-05	0.507070207968145	2	[]---SLC39A10
chr3	rs56302821	117726162	A	C	0.0976772143863835	0.0223452317893555	1.23521545846021e-05	0.978941804528042	4	[]---IGSF11
chr2	rs4666668	181863264	C	T	0.0962479751362027	0.0220183401419161	1.23529385552766e-05	0.479446421279467	4	[UBE2E3]
chr2	rs62181569	181904158	A	G	0.0953537942287467	0.0218148880993459	1.23654946876398e-05	0.492950944047979	4	[UBE2E3]
chr4	rs10013004	18785420	C	T	0.693680473173093	0.158703487713553	1.2372331895152e-05	0.512945729955164	2	LCORL---[]
chr4	rs548686146	116899861	C	T	-0.712749072179121	0.163072741699829	1.23824369164296e-05	0.836863462859845	3	NDST4---[]---MTRNR2L13
chr2	rs6754913	181968662	C	T	0.0948908878632063	0.021710807832897	1.23862963334545e-05	0.51035792062079	4	UBE2E3--[]---ITGA4
chr10	rs2795884	70272753	A	G	-0.198623323109311	0.0454447266218747	1.23873117297305e-05	0.468870560364897	4	[SLC25A16]
chr2	rs551352229	237978703	D	I	1.5530638046817	0.355371699300451	1.24103351045835e-05	0.748708920215542	2	ACKR3---[]--COPS8
chr10	rs532287283	70269496	A	C	-0.192734576431745	0.0441032052570675	1.24200494315142e-05	0.309709323579377	4	[SLC25A16]
chr3	rs9681345	67116	A	G	-0.0884879225289561	0.0202504177999676	1.24426576095915e-05	0.35238439005531	4	[]---CHL1
chr2	rs570289959	237978706	D	I	-1.55284465751003	0.35540383600299	1.24679682326425e-05	0.74899793922557	2	ACKR3---[]--COPS8
chr2	rs534829477	237978708	A	T	-1.55279567827438	0.355404464700417	1.24762795269476e-05	0.749064359305181	2	ACKR3---[]--COPS8
chr2	rs62180114	181866506	A	G	0.0954974179470277	0.0218621127304185	1.2529213745464e-05	0.558180963493718	4	[UBE2E3]
chr2	rs62180111	181864956	A	G	0.0959822257427296	0.0219739558097139	1.25389839168367e-05	0.478713844858376	4	[UBE2E3]
chr3	rs73176601	117670666	A	G	-0.0961276998251536	0.0220075917989333	1.25427607242668e-05	0.727997374000107	4	[]---IGSF11
chr3	rs73176600	117670597	C	T	-0.0961352363411702	0.022014453383522	1.26014009619053e-05	0.724511994997961	4	[]---IGSF11
chr3	rs73168400	117661691	C	T	-0.0964356721356848	0.0220845316935886	1.26160070375032e-05	0.574654956201393	4	[]---IGSF11
chr2	rs6705815	181957666	A	C	0.0948213274580843	0.0217165640635168	1.26361066038549e-05	0.531747343119524	4	UBE2E3--[]---ITGA4
chr3	rs9682645	62971	A	C	-0.0895681562637148	0.0205137823150556	1.26401914562795e-05	0.320208862242251	3	[]---CHL1
chr3	rs6765305	117630401	A	G	0.096465283398183	0.0220935728656996	1.26418202692137e-05	0.802554166466819	4	[]---IGSF11
chr4	rs35787786	67809903	D	I	-0.0945245993851204	0.0216506401103225	1.26598527498765e-05	0.650388063502946	4	[]---CENPC
chr16	rs13335493	26599989	A	G	0.616885407193882	0.141301918079221	1.26701430576303e-05	0.510273528667127	3	HS3ST4---[]---C16orf82
chr6	rs7772670	99666588	A	G	0.0981830716435937	0.0224898739891603	1.26741336967632e-05	0.425849179584351	3	FBXL4---[]--FAXC
chr2	rs6759130	181960612	G	T	-0.0947256657403718	0.0216994129743163	1.26915805212429e-05	0.516669918780078	4	UBE2E3--[]---ITGA4
chr3	rs77581369	110407884	C	G	-0.555674634761025	0.127306640576736	1.27208900912344e-05	0.782867162935417	4	[]---NECTIN3
chr10	rs11000019	73591530	A	G	0.616224416043356	0.141208399074209	1.27742964306363e-05	0.587078027419498	3	[PSAP]
chr16	rs71863246	53812771	D	I	-0.0863772678968655	0.0197945645753728	1.27889000859488e-05	0.477694296249809	4	[FTO]
chr2	rs2368189	181924295	A	C	0.0950181515366672	0.0217776908128799	1.28234748800772e-05	0.533947564800587	4	[UBE2E3]
chr2	rs1518452	181965096	A	G	-0.0946573087870556	0.0216963187898111	1.2839183900231e-05	0.526542866789929	4	UBE2E3--[]---ITGA4
chr3	rs7643173	117668533	C	T	0.0960175993905688	0.0220107917509185	1.28704293618058e-05	0.720856105874258	4	[]---IGSF11
chr2	rs1518451	181964719	A	G	-0.0946391726811795	0.0216966436132852	1.28921968064569e-05	0.525256925435553	4	UBE2E3--[]---ITGA4
chr3	rs141365037	110393736	A	G	0.564201777332901	0.129355673711555	1.29096185862763e-05	0.855021017387358	4	[]---NECTIN3
chr2	rs6742345	181965345	A	C	-0.0946304525551345	0.0216971298175759	1.29216780240691e-05	0.524881473000258	4	UBE2E3--[]---ITGA4
chr2	rs35781643	181878110	A	G	0.0944888858278398	0.0216688435824491	1.29713769871149e-05	0.502248084582301	4	[UBE2E3]
chr2	rs76146223	240146282	C	T	-0.670421971210668	0.153746997368235	1.29733996044791e-05	0.906669834791579	4	[HDAC4]
chr10	rs113228408	79908755	D	I	0.0870206897071272	0.0199569277448118	1.29809979564875e-05	0.653048661193097	4	RPS24--[]---ZMIZ1
chr2	rs12468438	181953117	C	T	-0.0948675480555522	0.0217570714227499	1.29879078339938e-05	0.532864550523132	4	UBE2E3--[]---ITGA4
chr3	rs7639559	110409107	A	G	0.554965995608503	0.127279708870426	1.29938913958585e-05	0.773018281460283	4	[]---NECTIN3
chr10	rs7074335	106700394	C	T	0.145900744658788	0.0334645797380127	1.30148133225543e-05	0.496695516407496	3	[SORCS3]
chr2	rs58820362	181956164	D	I	-0.0946765799523265	0.0217165610858182	1.3027133412935e-05	0.53061439633344	4	UBE2E3--[]---ITGA4
chr3	rs529191534	110396087	D	I	-0.563621521747716	0.129292370089613	1.30491623319237e-05	0.846477431075135	4	[]---NECTIN3
chr2	rs62181579	181925041	C	T	0.0946670738826432	0.021716381395142	1.30510646777143e-05	0.55508316322498	4	[UBE2E3]
chr18	rs12954609	26488039	C	G	-0.085473083775942	0.0196079628090341	1.30598030572756e-05	0.284100115392448	4	CDH2---[]
chr16	rs4430756	76993424	C	T	-0.134157219611018	0.0307786223719627	1.30789975041136e-05	0.907259467503548	4	RP11-58C22.1---[]---MON1B
chr2	rs62180124	181868516	C	T	0.0953190281381059	0.0218709697319828	1.31110013795923e-05	0.496170732117085	4	[UBE2E3]
chr2	rs6725837	181960844	G	T	0.0946001459382805	0.0217065171148975	1.31169558319172e-05	0.528670300119861	4	UBE2E3--[]---ITGA4
chr5	rs764435760	180179055	A	G	2.76030989285384	0.633401800225944	1.3130860102795e-05	0.553422437002844	2	OR2Y1--[]--MGAT1
chr2	rs2368195	181958708	C	G	-0.0945699477218762	0.0217025928274556	1.31531596946577e-05	0.529343249644585	4	UBE2E3--[]---ITGA4
chr16	rs157822	77017686	G	T	-0.12335573875768	0.0283090630146638	1.31577796793543e-05	0.815428899454801	4	RP11-58C22.1---[]---MON1B
chr2	rs35291417	181884936	D	I	-0.0948432202042625	0.0217657259150759	1.3158218843261e-05	0.510654914888647	4	[UBE2E3]
chr2	rs55851371	181900473	A	G	-0.0949325082982491	0.0217863510064719	1.31598323251456e-05	0.501231822492219	4	[UBE2E3]
chr2	rs57701847	181947089	D	I	-0.0944979987059118	0.021687489272978	1.31701640501152e-05	0.522971071312156	4	UBE2E3--[]---ITGA4
chr2	rs4575685	181954684	A	T	0.0946219629215453	0.0217172874092493	1.3186443105832e-05	0.531395249371525	4	UBE2E3--[]---ITGA4
chr3	rs75662837	110402534	C	T	0.563090220743699	0.129240742892143	1.3191177610269e-05	0.810747865094753	4	[]---NECTIN3
chr3	rs75346748	110411288	A	G	-0.554418465765469	0.12725118264986	1.31927972978801e-05	0.758343184890345	4	[]---NECTIN3
chr6	rs6930276	164766717	A	G	0.295166092469443	0.0677529210673047	1.32154312216159e-05	0.960368268916181	4	QKI---[]---C6orf118
chr3	rs6766743	117609293	C	T	-0.0953078360530146	0.0218772480012294	1.32169586380178e-05	0.626798283115492	4	[]
chr2	rs17031539	66345968	A	G	-0.109154271056923	0.0250559943829949	1.32210933622349e-05	0.642790559280697	3	SPRED2---[]---MEIS1
chr2	rs113736244	181936965	D	I	0.094785522950038	0.0217581483270255	1.32265528660762e-05	0.540631162052189	4	UBE2E3-[]---ITGA4
chr2	rs12693267	181955994	C	T	-0.094593671996811	0.0217148146922691	1.32351100510811e-05	0.530739346383999	4	UBE2E3--[]---ITGA4
chr2	rs6734991	181957742	A	G	-0.0945716393602141	0.0217099328641519	1.32372439643145e-05	0.532291523250847	4	UBE2E3--[]---ITGA4
chr2	rs1568258	181931548	A	G	0.0946686338625085	0.0217355488964922	1.32778837724599e-05	0.54603930984166	4	UBE2E3-[]---ITGA4
chr3	rs142427477	110401793	D	I	0.562878009819087	0.129235298713017	1.32793226652456e-05	0.816889388425891	4	[]---NECTIN3
chr2	rs62178784	181939125	G	T	-0.0947318564005149	0.0217506074285109	1.3284475452518e-05	0.538773580936444	4	UBE2E3--[]---ITGA4
chr10	rs148317619	94357268	A	C	-0.41973439928665	0.0963774642851856	1.33000486090524e-05	0.581927580725903	4	[KIF11]
chr6	rs4840016	99667374	C	T	-0.0982048439172673	0.0225517555167217	1.33283961478653e-05	0.445266961364739	3	FBXL4---[]--FAXC
chr2	rs10930955	181956567	A	G	0.0945445180876152	0.0217128178841286	1.33481702030032e-05	0.53311748601573	4	UBE2E3--[]---ITGA4
chr2	rs10176421	181952317	G	T	-0.0945765119175166	0.0217207773461529	1.33556453028421e-05	0.53461043248433	4	UBE2E3--[]---ITGA4
chr3	rs9681655:A	110405484	A	C	0.56252786804951	0.129192526969683	1.33564272316406e-05	0.78951271871079	4	[]---NECTIN3
chr1	rs536084	65747854	G	T	-0.10529454200191	0.0241832484563095	1.33658596303074e-05	0.654582229025186	3	AK4--[]--DNAJC6
chr2	rs12693268	181956014	A	G	0.0945433783595278	0.0217162200876294	1.33930023721155e-05	0.532284950152131	4	UBE2E3--[]---ITGA4
chr2	rs10930954	181956413	C	T	-0.0945371558319331	0.0217154860115101	1.34015240545138e-05	0.532297899419652	4	UBE2E3--[]---ITGA4
chr2	rs72883529	181858493	A	C	-0.0958761362639455	0.0220250127414676	1.34252216017372e-05	0.491083157293552	4	[UBE2E3]
chr3	rs7645640	110403867	A	G	-0.562364244817309	0.129213571223121	1.34773751873735e-05	0.800216116384845	4	[]---NECTIN3
chr2	rs62180077	181850731	A	C	-0.0968006581059012	0.0222429556433449	1.34920212866017e-05	0.475954747798566	4	[UBE2E3]
chr10	rs74145690	73605393	C	T	0.641190190782301	0.14734591001384	1.35148791043088e-05	0.80924935765749	3	[PSAP]
chr2	rs10188726	181961236	C	T	-0.0944254270507356	0.0216992078612997	1.35171691422429e-05	0.528738222989578	4	UBE2E3--[]---ITGA4
chr2	rs1046193	181939078	G	T	0.094718235101514	0.0217669195662468	1.35223926629333e-05	0.534300747911106	4	UBE2E3--[]---ITGA4
chr5	rs58391909	106930176	A	G	0.106929220349242	0.0245734832639232	1.35266863991833e-05	0.461399401099816	4	[EFNA5]
chr12	rs143481439	24154595	D	I	0.0961751802358952	0.022102706525668	1.35341857481108e-05	0.00562354568544644	4	SOX5--[]---BCAT1
chr1	rs41301072	33487269	C	T	1.11637416145291	0.256569746532513	1.35423655982005e-05	0.210161297230079	2	[AK2]
chr2	rs112754668	181938266	D	I	-0.094626828732317	0.0217493140144662	1.35644198451342e-05	0.543131914989394	4	UBE2E3--[]---ITGA4
chr2	rs908734	181924674	A	G	-0.0947750176914348	0.0217848340630552	1.3582469412231e-05	0.552677741565245	4	[UBE2E3]
chr3	rs73168305	117612958	C	T	-0.0952303417001533	0.0218898670455849	1.35870615671406e-05	0.589380260343251	4	[]
chr6	rs11154726	99618365	C	T	-0.0970167287581306	0.0223009403059414	1.35925046798196e-05	0.529448146077924	4	FBXL4---[]---FAXC
chr2	rs61080739	181854692	C	T	-0.0959840563444308	0.0220646818524688	1.36061856183334e-05	0.518635074551864	4	[UBE2E3]
chr3	rs6789766	110388747	C	T	0.558436892415119	0.128379870685642	1.36212725686069e-05	0.667724116278534	3	[]---NECTIN3
chr16	rs1471537	73647647	C	G	-0.107058734147478	0.0246124909819691	1.36278897925406e-05	0.786888109247919	4	ZFHX3---[]---PSMD7
chr2	rs10208742	181946208	A	G	-0.0944757405125817	0.0217217475943084	1.36534257802733e-05	0.537314228470786	4	UBE2E3--[]---ITGA4
chr2	rs75435493	240148480	C	T	0.678563082890371	0.156015199265042	1.36548122216136e-05	0.871325241800745	4	[HDAC4]
chr2	rs13418313	66341458	A	T	0.0973313958197548	0.0223797621373912	1.3670928387535e-05	0.955183544696105	4	SPRED2---[]---MEIS1
chr2	rs17668214	181878770	C	T	-0.0941988359605306	0.0216596044747462	1.36724707610041e-05	0.510105303016701	4	[UBE2E3]
chr2	rs2368191	181924655	A	G	-0.0947433687180793	0.0217861846372694	1.36895675169263e-05	0.552838176456879	4	[UBE2E3]
chr10	rs2451490	106619111	C	T	0.143110353917145	0.0329087305545022	1.36943909336059e-05	0.436439520685697	3	[SORCS3]
chr2	rs6705830	181957720	A	G	0.0944289372225138	0.0217150459818483	1.37041324977567e-05	0.544396109514302	4	UBE2E3--[]---ITGA4
chr3	rs1610148	117658899	C	G	-0.0954099263445781	0.021945687821085	1.37668087105166e-05	0.80060712948241	4	[]---IGSF11
chr6	rs2067872	99615417	C	T	0.0972307900863468	0.0223649268769662	1.37718544089585e-05	0.56538954815653	4	FBXL4---[]---FAXC
chr5	rs115265659	118573073	C	T	-1.6801455426378	0.386467000408254	1.37730134344642e-05	0.612630604792696	3	[DMXL1]
chr6	rs59031464	147989935	A	G	-0.234271098281948	0.0538886856113193	1.37814144644482e-05	0.50256874367286	3	SAMD5--[]---SASH1
chr2	rs4018767	181947057	D	I	0.0944226500678694	0.0217212788746333	1.38004957141365e-05	0.532355604954037	4	UBE2E3--[]---ITGA4
chr6	rs62436324	147992488	A	G	-0.233860545435585	0.0538012588351153	1.38170444083963e-05	0.541280493840162	3	SAMD5---[]---SASH1
chr3	rs73168303	117611715	A	G	-0.0949196574985027	0.0218383824280302	1.38352215326647e-05	0.613123756929884	4	[]
chr5	rs563661599	103934155	C	T	-0.0853479345455464	0.0196366786090362	1.38419820593872e-05	0.274121507005735	4	[]
chr16	rs8051591	53816752	A	G	0.0855675060521358	0.0196885133042281	1.38603197234575e-05	0.514109252775102	4	[FTO]
chr2	rs78102205	240152710	A	C	-0.673806939536719	0.155053647747058	1.38871774533234e-05	0.881398146778447	4	[HDAC4]
chr2	rs6716258	181947960	A	G	-0.0943934114005921	0.0217230379685782	1.39076855268773e-05	0.536931533023556	4	UBE2E3--[]---ITGA4
chr2	rs6709398	181964224	A	C	0.0942459027986765	0.0216894148177557	1.39117918647379e-05	0.524438977660535	4	UBE2E3--[]---ITGA4
chr2	rs62180073	181834424	A	G	-0.0963891350302609	0.0221843003125717	1.39322855866931e-05	0.449260019762932	4	CWC22---[]--UBE2E3
chr16	rs9972653	53814363	G	T	0.085778344046399	0.0197423553057008	1.39346053558775e-05	0.621996561108103	4	[FTO]
chr2	rs140915263	181916793	D	I	-0.094325591636053	0.0217103169850979	1.39443380780994e-05	0.556571745284898	4	[UBE2E3]
chr3	rs138798458	117545338	D	I	-0.0896786912331331	0.0206422224320279	1.39637734232453e-05	0.451271442717274	4	[]
chr2	rs62180121	181867871	C	G	-0.0948370257992375	0.0218308802595907	1.39804079421563e-05	0.535989843307625	4	[UBE2E3]
chr4	rs149995275	68867910	A	G	0.597320564299266	0.137530589155422	1.40432838442368e-05	0.573481073112073	2	TMPRSS11A--[]--TMPRSS11F
chr4	rs9992248	18789411	A	G	0.687313478500861	0.158255921994044	1.40517747130187e-05	0.462212894159264	2	LCORL---[]
chr2	rs2368194	181942613	C	T	0.0943441234040081	0.0217233659106463	1.40563532339254e-05	0.539146359181842	4	UBE2E3--[]---ITGA4
chr3	rs1563438	117656521	C	T	0.0953747670287479	0.021961443318436	1.40660371303038e-05	0.793869653195021	4	[]---IGSF11
chr18	18:25537097:C_CCCATCCATCCAT	25537097	D	I	-0.0954455073083221	0.0219797158174719	1.40911597013418e-05	0.829635958217568	4	[CDH2]
chr2	rs2368196	181967075	A	G	-0.0884934869835755	0.0203796737802851	1.41035695255299e-05	0.787591541086587	4	UBE2E3--[]---ITGA4
chr15	rs78899119	88725018	C	T	3.35448145276159	0.772524815375147	1.41042913804378e-05	0.140949692420963	2	[NTRK3]
chr2	rs62180120	181867844	C	T	0.0948107459510926	0.021834711748021	1.41061248110864e-05	0.536193317112653	4	[UBE2E3]
chr2	rs55949835	66351235	C	T	-0.109062072975248	0.0251168241696939	1.41068168484592e-05	0.690580551303284	3	SPRED2---[]---MEIS1
chr4	rs181919500	179463497	G	T	1.64502962667669	0.378907871612124	1.41511405085791e-05	0.249436559797328	2	[]
chr2	rs3060771	181944873	D	I	0.0943342704491981	0.0217300506926625	1.41713358864011e-05	0.5422716538817	4	UBE2E3--[]---ITGA4
chr2	rs368329181	181961036	D	I	0.0941589034144231	0.0216928218340522	1.42122777318953e-05	0.479681393429314	4	UBE2E3--[]---ITGA4
chr10	rs77029895	16560581	A	G	0.678290559538684	0.156271412752448	1.42181672530847e-05	0.200007562594157	3	[C1QL3]
chr2	rs2139060	181944662	A	T	0.0942955190027936	0.0217251546928255	1.42233784425503e-05	0.541090294018102	4	UBE2E3--[]---ITGA4
chr4	rs73090905	18789854	C	T	0.686659738215987	0.158220435735529	1.42552206185648e-05	0.458241911467496	2	LCORL---[]
chr16	rs4888585	77022782	A	C	0.12715483976181	0.0292999262904184	1.42634167186218e-05	0.999794525727026	4	RP11-58C22.1---[]---MON1B
chr2	rs17031548	66349950	C	T	0.106808962184937	0.0246132603844744	1.42814692355314e-05	0.744540502080459	4	SPRED2---[]---MEIS1
chr3	rs2355947	51345322	G	T	-0.129730141475219	0.0298954841925763	1.42835791032822e-05	0.0972619671322079	3	[DOCK3]
chr2	rs7592447	181856031	G	T	0.0954408831244785	0.0219958715487065	1.431089438601e-05	0.506334370827613	4	[UBE2E3]
chr2	rs1401135	181927343	G	T	-0.0946761793890338	0.021819648173072	1.43110857486315e-05	0.550609516257808	4	[UBE2E3]
chr2	rs12151685	181911807	A	G	0.0940939653052535	0.0216857828225187	1.43151934020724e-05	0.551276513697434	4	[UBE2E3]
chr2	rs2176549	181968150	A	T	0.0884878220343126	0.0203941935162657	1.4321504471459e-05	0.784817147706063	4	UBE2E3--[]---ITGA4
chr2	rs62181577	181923066	A	G	0.0942853233774295	0.0217305755288804	1.4324176039725e-05	0.540068341919233	4	[UBE2E3]
chr2	rs6737936	181963826	A	G	-0.0944987162199361	0.0217808867520175	1.43388415235114e-05	0.526457877636577	4	UBE2E3--[]---ITGA4
chr2	rs10577743	181857267	D	I	0.0952791318808903	0.0219608612951408	1.43400987188371e-05	0.526506926808331	4	[UBE2E3]
chr3	rs17723684	117732681	A	G	-0.0969773383396169	0.022354748765366	1.437138358729e-05	0.980576362006449	4	[]---IGSF11
chr2	rs55937501	181836728	D	I	0.0965271906718106	0.0222534013163628	1.44022357213974e-05	0.464154654222112	4	CWC22---[]-UBE2E3
chr2	rs55824485	181856551	D	I	-0.0951373671202053	0.0219337301420367	1.44118133961147e-05	0.527239756428597	4	[UBE2E3]
chr2	rs62178778	181928828	A	T	0.0942108617004708	0.021720904728932	1.44220079682159e-05	0.555336377313748	4	UBE2E3[]---ITGA4
chr15	rs180849601	100563537	A	G	-1.35685744517773	0.312900860125239	1.44847575680159e-05	0.652440968039099	2	[ADAMTS17]
chr2	rs79095605	240172627	C	T	0.687182360956853	0.158471420980185	1.4488976353702e-05	0.420155029059543	4	[HDAC4]
chr2	rs72883544	181863352	C	T	0.095918817362069	0.0221227927478706	1.45266396347773e-05	0.47983612544259	4	[UBE2E3]
chr2	rs56143598	66366736	C	T	-0.114229353386039	0.0263498599673494	1.45691979118086e-05	0.892442131175182	4	SPRED2---[]---MEIS1
chr13	rs2388536	30927047	C	T	-0.0856674061544056	0.0197629070895254	1.4592101057632e-05	0.729681560147543	4	KATNAL1--[]--UBE2L5P
chr11	rs78991749	64048821	A	G	-0.511124576820556	0.117916495832211	1.46004380155582e-05	0.390372391594127	3	[BAD]
chr2	rs3215269	181926233	D	I	0.0941426419728541	0.0217188156159153	1.46017335600251e-05	0.548574596935257	4	[UBE2E3]
chr2	rs6737937	181963831	A	G	-0.0944190370385372	0.0217836394325629	1.46157284403174e-05	0.5289393005556	4	UBE2E3--[]---ITGA4
chr4	rs35056584	18795843	D	I	-0.686166225744556	0.158314297066018	1.46289455867092e-05	0.449608705311188	2	LCORL---[]
chr2	rs62180130	181881045	A	G	0.0941715999875205	0.0217289939585209	1.46481145377971e-05	0.508403910307372	4	[UBE2E3]
chr2	rs2176550	181942037	A	G	0.0941915102119583	0.0217354794124947	1.46732423051172e-05	0.533518978881792	4	UBE2E3--[]---ITGA4
chr2	rs4666663	181857292	G	T	0.0951268678063936	0.0219520355967796	1.46826519016818e-05	0.524278405168329	4	[UBE2E3]
chr2	rs115234285	19253106	A	C	-0.201183768930254	0.0464275208254137	1.46899453900701e-05	0.496520232771855	3	NT5C1B-RDH14---[]---OSR1
chr2	rs7562830	181836338	A	G	-0.0963989700420958	0.0222467203262804	1.46973055829097e-05	0.466059802107122	4	CWC22---[]-UBE2E3
chr13	rs2149853	30930188	A	G	0.0860975247032152	0.0198694496712089	1.46983527967704e-05	0.696168190098574	4	KATNAL1--[]--UBE2L5P
chr2	rs3792220	181927195	A	G	-0.0940862128235438	0.0217145415672348	1.47180269106766e-05	0.549720936532837	4	[UBE2E3]
chr16	rs28479743	26580012	C	T	0.500662422237491	0.115559453844713	1.47419354120341e-05	0.222341159386609	3	HS3ST4---[]---C16orf82
chr10	rs1149754	79931649	A	G	-0.0851056992754637	0.0196482561451902	1.48121677713156e-05	0.593330993117669	4	RPS24---[]---ZMIZ1
chr2	rs11681078	181956927	C	T	0.0941059142248228	0.0217263527703179	1.48152160448221e-05	0.532380441954601	4	UBE2E3--[]---ITGA4
chr2	rs62181580	181928443	C	T	-0.0940495457936192	0.0217150435421128	1.48381151757763e-05	0.548709454584713	4	UBE2E3[]---ITGA4
chr2	rs11412702	181945664	D	I	0.0942164825850635	0.0217539848386095	1.4843447995356e-05	0.551828166536187	4	UBE2E3--[]---ITGA4
chr4	rs6845321	113595869	C	T	-0.0938301707553555	0.021666607371939	1.48679879606343e-05	0.514164785260366	4	LARP7--[]---ANK2
chr10	rs200336290	70269513	D	I	-0.208969258046048	0.0482588349371721	1.48990084244441e-05	0.492109355396088	4	[SLC25A16]
chr2	rs10184839	181946115	A	T	0.0941632915086362	0.0217466313038569	1.49097573654316e-05	0.533601075538116	4	UBE2E3--[]---ITGA4
chr10	rs11000025	73596873	A	G	0.636322387930722	0.146965945287603	1.49294460306943e-05	0.857573594954191	3	[PSAP]
chr2	rs6731985	181957493	A	G	-0.0883542412023215	0.0204067432660363	1.493403597939e-05	0.772049714503649	4	UBE2E3--[]---ITGA4
chr2	rs113020043	66344674	A	T	-0.107051110116498	0.0247264318739214	1.49502527906666e-05	0.708448652055454	4	SPRED2---[]---MEIS1
chr18	rs546438630	75512887	G	T	1.05293373366968	0.243214661795503	1.49627342037949e-05	0.67086130510995	2	GALR1---[]
chr5	rs141915687	103934132	D	I	-0.0834313187502509	0.0192716805113108	1.49639306295236e-05	0.208229177650727	4	[]
chr2	rs62180078	181851101	G	T	-0.0952610358979636	0.0220049338526193	1.49736106910971e-05	0.510652399032575	4	[UBE2E3]
chr2	rs1401134	181927360	A	G	-0.094529345354013	0.0218380060402859	1.50018011173333e-05	0.541440304891576	4	[UBE2E3]
chr2	rs149735276	181878205	D	I	0.0942614486092777	0.0217780939615064	1.50285857707172e-05	0.510869285092571	4	[UBE2E3]
chr12	rs61390698	24155321	C	T	-0.0955936732614353	0.0220860027124065	1.5030090896638e-05	0.00572870286783551	4	SOX5--[]---BCAT1
chr2	rs55862542	181851332	A	G	-0.0952112182160594	0.0219977309178326	1.50313096325712e-05	0.508261067154219	4	[UBE2E3]
chr9	rs76431350	35516638	C	T	0.61249307651538	0.141514300886962	1.50376914438766e-05	0.521764370784687	3	UNC13B---[]--RUSC2
chr10	rs73357122	90823555	A	C	-0.693815039768725	0.160309057274661	1.5048037760793e-05	0.406946864507453	2	FAS--[]---CH25H
chr2	rs145175717	181904378	D	I	0.095014842727233	0.0219536056692629	1.50480751376158e-05	0.486478329427709	4	[UBE2E3]
chr10	rs7090472	70308116	A	T	-0.209172573461512	0.0483346271188711	1.50747990850782e-05	0.32817023209518	4	SLC25A16--[]--TET1
chr2	rs7370006	181921679	A	C	0.0939670917501195	0.0217136718242447	1.50774248678926e-05	0.550612373660847	4	[UBE2E3]
chr2	rs72883536	181862163	C	T	-0.094604413212235	0.0218609812446323	1.50779509022809e-05	0.534918001032663	4	[UBE2E3]
chr10	rs12266725	73601689	C	T	-0.963838571952077	0.22273901619293	1.51009745719132e-05	0.7233867112212	3	[PSAP]
chr2	rs10205700	181962621	A	G	0.0883036056765829	0.0204086965851187	1.51316203140257e-05	0.68195505131865	4	UBE2E3--[]---ITGA4
chr2	rs547836170	224091024	D	I	0.525591116601951	0.121491295048285	1.51729326301505e-05	0.553081730902793	2	KCNE4---[]---SCG2
chr6	rs7772505	99666305	C	T	-0.0967694699334765	0.0223702798963086	1.5197578309839e-05	0.505970148724887	4	FBXL4---[]--FAXC
chr2	rs1518458	181877824	G	T	-0.0940077938687556	0.0217320543716326	1.52002337833206e-05	0.507748987188103	4	[UBE2E3]
chr1	rs12134600	72635996	A	C	-0.141322353258163	0.0326741008982597	1.52386509604232e-05	0.330909880117298	3	[NEGR1]
chr2	rs62181575	181921417	A	G	0.0938918880071718	0.0217090775964296	1.52527801682664e-05	0.551947202155374	4	[UBE2E3]
chr2	rs55639120	181932820	C	T	-0.0939540381411778	0.0217240036010885	1.5260441770382e-05	0.545924113597201	4	UBE2E3-[]---ITGA4
chr2	rs62180076	181850269	A	G	0.0951713579637872	0.0220057384746526	1.52640722992992e-05	0.510087353096595	4	[UBE2E3]
chr2	rs72883535	181861968	C	G	-0.0945806771278725	0.0218711375296347	1.52911723960482e-05	0.525756295497833	4	[UBE2E3]
chr2	rs60070554:C	66346642	C	G	0.108712678667458	0.025141599875361	1.53214217319799e-05	0.672658900124854	3	SPRED2---[]---MEIS1
chr3	rs547419298	117584153	D	I	0.0942089061802162	0.0217885464357787	1.53377459638207e-05	0.594620607558361	4	[]
chr3	rs538736751	117584154	A	G	0.0942059569348678	0.0217886103640128	1.53480470246448e-05	0.594624262987043	4	[]
chr2	rs148954830	181850679	D	I	0.0951185640117255	0.0220003124702521	1.53566394188986e-05	0.510450601978021	4	[UBE2E3]
chr3	rs571760466	117584148	A	C	-0.0941955393738843	0.0217880797278068	1.53740184075804e-05	0.594618221527836	4	[]
chr10	rs77788337	6123438	A	G	-0.440403074049814	0.101869219861395	1.53768085220184e-05	0.100615831013764	4	IL2RA--[]-RBM17
chr10	rs2795891	70276363	C	G	-0.204896317434579	0.0473970178379772	1.53936322537799e-05	0.558198811534464	4	[SLC25A16]
chr2	rs72883508	181850326	C	G	0.0951065799815217	0.0220025197162182	1.54249197342477e-05	0.510019179307428	4	[UBE2E3]
chr2	rs1518460	181933689	A	G	-0.0939201740865447	0.0217289393693592	1.54373039916753e-05	0.54410086024139	4	UBE2E3-[]---ITGA4
chr6	rs6453543	72199930	C	T	0.0839875976959044	0.0194321518821973	1.54554927727886e-05	0.682249584252075	4	OGFRL1---[]---RIMS1
chr2	rs79139505	240149766	A	G	-0.670212072203126	0.155076118743989	1.54742885547514e-05	0.890700493078585	4	[HDAC4]
chr2	rs62180110	181861223	G	T	0.0945402314803068	0.0218757493502614	1.54837855925992e-05	0.519807289545761	4	[UBE2E3]
chr2	rs62180090	181859560	A	G	0.094693009717094	0.0219163751351438	1.55569505933195e-05	0.542005015614261	4	[UBE2E3]
chr2	rs1881873	66346425	C	G	0.108263936435928	0.0250625704929874	1.56208952708364e-05	0.671976120207997	3	SPRED2---[]---MEIS1
chr19	rs140646753	30189524	C	T	1.31107588220179	0.303510704615846	1.56239840966102e-05	0.991666430982031	3	PLEKHF1--[]-C19orf12
chr2	rs7589062	181835972	C	G	-0.0961428724251149	0.0222569853390583	1.56261403827065e-05	0.461398918205249	4	CWC22---[]-UBE2E3
chr2	rs72883532	181861084	A	T	0.0945317351911266	0.0218851547222822	1.5642166275804e-05	0.519499930620006	4	[UBE2E3]
chr18	rs544737	26475209	G	T	-0.084499474444249	0.0195645486940939	1.56730935624245e-05	0.224952592084154	4	CDH2---[]
chr3	rs146078982	117584158	D	I	-0.0941268508944602	0.0217953745026786	1.56978130384836e-05	0.609672629560611	4	[]
chr2	rs182030396	237979629	A	G	-1.45725115768433	0.337445815383664	1.57111351579705e-05	0.904170080868708	2	ACKR3---[]--COPS8
chr2	rs4667041	181914941	A	G	-0.0937302448265643	0.0217068093451594	1.57441477241349e-05	0.560445419692525	4	[UBE2E3]
chr3	rs34889950	117575722	C	G	0.0939748218193917	0.0217638203400114	1.57493819540433e-05	0.582947480176777	4	[]
chr4	rs17002886	78947500	C	T	-0.983296958119991	0.227739615854441	1.57708625589094e-05	0.594780686435038	3	MRPL1--[]--FRAS1
chr4	rs57811393	105389092	D	I	0.0865458681071323	0.020046177616921	1.57931378870489e-05	0.401488667820928	4	TACR3---[]CXXC4
chr3	rs55707511	117545012	A	G	0.0934602224673813	0.0216479972656776	1.57971759654977e-05	0.568775221162175	4	[]
chr2	rs72883538	181862259	C	T	0.0943332960360706	0.0218536026873104	1.58449776147715e-05	0.531015746071855	4	[UBE2E3]
chr2	rs72885292	181930117	A	G	-0.0937740937753392	0.0217244491111926	1.58505857400274e-05	0.545238511395471	4	UBE2E3-[]---ITGA4
chr16	rs79540437	76995164	A	G	0.133221021926147	0.0308699384282023	1.59199959154973e-05	0.661179840300877	4	RP11-58C22.1---[]---MON1B
chr2	rs7578461	181856060	C	T	-0.09498379392649	0.0220117608604492	1.59502961851576e-05	0.51169831146221	4	[UBE2E3]
chr4	rs28657372	105375274	A	G	0.0865955976240812	0.0200718635872033	1.60125415773498e-05	0.357908671624713	4	TACR3---[]--CXXC4
chr2	rs7578348	181855940	A	C	0.0948536064694512	0.0219873327253933	1.60318593560008e-05	0.523044471919141	4	[UBE2E3]
chr3	rs73163755	117581266	G	T	0.095541794720491	0.0221475024433759	1.60409881850586e-05	0.82822542155006	4	[]
chr2	rs1107786	181863900	A	G	-0.094151009369838	0.021830171544378	1.61138279448819e-05	0.531102607984568	4	[UBE2E3]
chr2	rs186656368	237980349	A	C	-1.45552945627645	0.337490787061752	1.61201680477258e-05	0.905236911292656	2	ACKR3---[]--COPS8
chr3	rs9878469	117617279	A	C	0.0885723312276245	0.0205373297145219	1.61237734089605e-05	0.30599581895031	4	[]
chr2	rs76541963	19319407	A	G	-0.178010680245678	0.0412763580415165	1.6130592731284e-05	0.293654212116413	4	NT5C1B-RDH14---[]---OSR1
chr2	rs4531897	181863943	C	T	-0.0941468004629742	0.0218315923237146	1.6148384015171e-05	0.531302996445488	4	[UBE2E3]
chr3	rs74325311:G	107482557	A	G	-0.884780547818487	0.205172330747059	1.61508351599793e-05	0.289262040726418	2	[BBX]
chr2	rs7370048	181922014	A	G	0.0937381901590238	0.0217376678523473	1.61603848015856e-05	0.494970404901272	4	[UBE2E3]
chr2	rs4599066	181853145	C	T	0.0948379504837036	0.0219939730454831	1.61786473494678e-05	0.503575355667858	4	[UBE2E3]
chr6	rs11154751	99657859	C	T	-0.0963670718253447	0.0223503076963025	1.62028732567983e-05	0.365436067311175	3	FBXL4---[]--FAXC
chr1	rs56331796	246848889	A	C	-0.100958662119396	0.0234173162544934	1.62310493583073e-05	0.159469390922742	3	CNST--[]--SCCPDH
chr2	rs72883599	181880977	A	T	0.094254710214386	0.0218624637823519	1.62328758969595e-05	0.518718198852141	4	[UBE2E3]
chr9	rs4560859	75851236	C	T	0.434092676415999	0.100690876909566	1.62413501872872e-05	0.58294217074953	2	ANXA1--[]
chr2	rs6704963	181865870	C	T	0.0939959672202928	0.0218037429597931	1.62516849727088e-05	0.54691402403597	4	[UBE2E3]
chr2	rs7349233	181953446	A	G	-0.0939065686492011	0.0217834685111405	1.62584194489833e-05	0.53718680264449	4	UBE2E3--[]---ITGA4
chr2	rs5836766	181931420	D	I	-0.0937539935927904	0.0217501460030216	1.62886193117321e-05	0.553800346841144	4	UBE2E3-[]---ITGA4
chr2	rs200785204	66370695	A	G	0.110926223250008	0.0257363443756824	1.63180585467671e-05	0.87147091058431	4	SPRED2---[]---MEIS1
chr2	rs7575113	181885295	C	G	0.091123772096486	0.0211435533731539	1.63427216310239e-05	0.400758481523879	4	[UBE2E3]
chr3	rs2870563	117732581	C	G	0.096339865091083	0.0223567722064244	1.6384408442687e-05	0.982275847426915	4	[]---IGSF11
chr2	rs62180081	181853918	C	T	-0.0946829405900892	0.0219728056330647	1.63922811351656e-05	0.504756166550336	4	[UBE2E3]
chr16	rs112352269	26602599	G	T	0.598224365523979	0.138832141101822	1.64012155262037e-05	0.570625327645728	3	HS3ST4---[]---C16orf82
chr10	rs1021360	106649661	A	G	0.142785051573969	0.0331393941905992	1.6427645024729e-05	0.546597370262977	3	[SORCS3]
chr2	rs62180112	181865094	C	T	0.0939778992011725	0.021814119325248	1.64646162193828e-05	0.532210482130976	4	[UBE2E3]
chr4	rs150214540	68848598	A	C	-0.591326036418103	0.137270528926889	1.64929529842109e-05	0.586115750752395	2	TMPRSS11A--[]--TMPRSS11F
chr12	rs116403955	56197394	A	G	-2.25430475033057	0.5233975605262	1.65438669751596e-05	0.238330781356143	2	[SARNP,RP11-762I7.5]
chr10	rs9415910	70271653	A	G	0.20302134298402	0.0471372502510731	1.65464475488581e-05	0.542467171291103	4	[SLC25A16]
chr18	rs568581	26462286	G	T	0.0844634576167496	0.0196112583300525	1.65568743847506e-05	0.243457844011376	4	CDH2---[]
chr2	rs62181572	181913049	A	T	-0.093398689766209	0.0216872993683625	1.65777256646959e-05	0.556932572552818	4	[UBE2E3]
chr2	rs7371242	181914761	A	G	-0.0934143937780414	0.0216928461466427	1.66060088985631e-05	0.556855835329289	4	[UBE2E3]
chr2	rs113967842	181912680	D	I	-0.0933826935419086	0.0216861233790584	1.66155277485472e-05	0.556960728781958	4	[UBE2E3]
chr6	rs62436326	147993974	C	T	0.221855213695484	0.0515301769709692	1.66725345140447e-05	0.459903315950106	3	SAMD5---[]---SASH1
chr18	rs472744	26462375	G	T	-0.0843974179587031	0.0196031691680984	1.6676367481409e-05	0.240095950325951	4	CDH2---[]
chr2	rs186878194	24900513	A	G	0.603376144823175	0.140155445543199	1.66948325975216e-05	0.429630172748046	3	[NCOA1]
chr2	rs4667004	181862521	C	T	-0.0940916823536726	0.0218567794952751	1.67046256864816e-05	0.528194166053668	4	[UBE2E3]
chr4	rs145303923	162721814	A	T	-0.885044210148681	0.205589724151079	1.67057487034391e-05	0.916239729712965	2	[FSTL5]
chr10	rs2795888	70273896	A	G	0.202977469598557	0.0471541982944512	1.67327658563155e-05	0.548123129378851	4	[SLC25A16]
chr10	rs2795889	70273937	C	G	0.202956572377265	0.047154685137862	1.67696564345953e-05	0.547905532657704	4	[SLC25A16]
chr3	rs6788108	185994734	G	T	0.109221056340747	0.0253767343672145	1.6775385405658e-05	0.346197581636801	4	[DGKG]
chr2	rs4666997	181855293	A	G	-0.0945649053762289	0.0219726535517203	1.67927782971951e-05	0.523855634990688	4	[UBE2E3]
chr10	rs9415909	70271354	C	T	0.204219413185938	0.0474629557521977	1.68720361044753e-05	0.532503939491643	4	[SLC25A16]
chr11	rs74545146	102383815	A	G	0.281144087004532	0.0653429966476205	1.68813493593851e-05	0.577511793078756	4	TMEM123--[]-MMP7
chr2	rs185529236:T	237968732	G	T	1.44417887089584	0.335668847985151	1.68964252432083e-05	0.905393047439268	2	ACKR3---[]--COPS8
chr6	rs6908689	99665546	A	G	-0.0961459919864082	0.0223491771450497	1.69269058692696e-05	0.360915418698801	3	FBXL4---[]--FAXC
chr3	rs7626729	110377319	A	G	-0.538272120872404	0.125129996505408	1.69490153619857e-05	0.457606222047303	3	[]---NECTIN3
chr2	rs78522953	181853661	G	T	0.0945191829193258	0.021972984468494	1.69562495402534e-05	0.511439063228771	4	[UBE2E3]
chr1	rs538364615	9706827	A	G	1.3370203897788	0.310822038799902	1.6959801129649e-05	0.716536084666716	2	TMEM201--[]-PIK3CD
chr18	rs473294	26459123	C	T	0.0843257547208889	0.0196036848339705	1.69626072434179e-05	0.243726485340047	4	CDH2---[]
chr2	rs3791615	240147291	C	T	0.667047688117286	0.15507269093889	1.69633389952489e-05	0.8974194241162	4	[HDAC4]
chr2	rs543245258	237968126	A	C	-1.44640135454896	0.336270249311137	1.69794132519742e-05	0.896259922028991	2	ACKR3---[]--COPS8
chr16	rs11642841	53845487	A	C	-0.0872789631104717	0.0202919398963181	1.6990318589041e-05	0.0311617959546316	4	[FTO]
chr2	rs62180079	181851899	G	T	-0.0945715465940841	0.0219888111130145	1.70110394527167e-05	0.508797269000876	4	[UBE2E3]
chr2	rs4666685	181906555	C	T	0.0932346476378322	0.0216784221052203	1.70179422374783e-05	0.562890172473458	4	[UBE2E3]
chr2	rs62180125	181868687	G	T	-0.0937255641530034	0.0217929182964068	1.70232617960417e-05	0.545709766473924	4	[UBE2E3]
chr2	rs144902991	213050605	C	T	-0.974058229893061	0.226494810738286	1.70354452545729e-05	0.951757096816431	2	[ERBB4]
chr4	rs4860810	67889229	C	T	-0.100009507417254	0.0232558375172118	1.70486660194386e-05	0.968831282157929	4	[]---CENPC
chr3	rs17667088	117722101	A	G	0.0960514375983811	0.0223372688692515	1.70757350059352e-05	0.986729810986391	4	[]---IGSF11
chr2	rs67124606	66372346	G	T	0.110773048582842	0.0257612766428221	1.70811302808172e-05	0.842903607858848	4	SPRED2---[]---MEIS1
chr2	rs4666662	181857048	A	T	0.0942886782503773	0.0219279497029667	1.7085103022572e-05	0.527549836816103	4	[UBE2E3]
chr2	rs4563182	181853177	G	T	0.0945502377835162	0.0219889187643994	1.70872181248748e-05	0.499637567012514	4	[UBE2E3]
chr2	rs4667007	181865516	C	T	0.0937425097543628	0.0218033879193196	1.71224852130213e-05	0.54437229094854	4	[UBE2E3]
chr5	rs325485	103995368	A	G	-0.0847863868245261	0.0197204074424733	1.7124282889739e-05	0.750943363020397	4	[]
chr2	rs62181571	181912401	C	T	-0.0932343483572353	0.0216864946577149	1.71423917681524e-05	0.555558832457568	4	[UBE2E3]
chr2	rs62181570	181908438	G	T	0.0931990829860442	0.0216791681565796	1.71558366609109e-05	0.558143119739085	4	[UBE2E3]
chr2	rs62178780	181929274	C	G	0.0936018691806828	0.0217743367242838	1.71784040888629e-05	0.564023245416407	4	UBE2E3-[]---ITGA4
chr5	rs576189919	118366100	A	C	1.76981892023137	0.411709659411995	1.7179792174801e-05	0.700046418747714	2	DTWD2--[]--DMXL1
chr2	rs35348964:ATTT	181855876	D	I	-0.0943154053693372	0.0219404573277792	1.71804191417246e-05	0.526361565757782	4	[UBE2E3]
chr2	rs10930953	181951427	C	G	0.0878065596485679	0.0204267973819234	1.71883065789588e-05	0.732921691032838	4	UBE2E3--[]---ITGA4
chr2	rs7578218	181855823	C	G	-0.094315284201285	0.02194201022936	1.72044419707482e-05	0.526461135463134	4	[UBE2E3]
chr13	rs558190947	58253495	D	I	0.0901545631204221	0.020974800779702	1.7216578689376e-05	0.484452815371472	4	[PCDH17]
chr6	rs36173413	99653946	A	G	-0.0961986009218764	0.0223832334820833	1.72503785393723e-05	0.401647949966153	3	FBXL4---[]--FAXC
chr3	rs33957590:CT	81708	D	I	0.13969995336757	0.0325069089069266	1.72699021023172e-05	0.208588105367133	3	[]---CHL1
chr2	rs111463215	181866919	D	I	0.0936150629309292	0.0217833758680089	1.72699317936887e-05	0.545998521593802	4	[UBE2E3]
chr21	rs74528160	38606237	A	G	0.539690333836086	0.125582791166211	1.72745876228178e-05	0.946018173232342	3	[DSCR3]
chr2	rs55889183	181856446	C	T	0.0942294287510269	0.0219288608329573	1.73085547935339e-05	0.526984910107219	4	[UBE2E3]
chr3	rs73163706	117533506	A	G	0.0943687637450779	0.0219614877036929	1.73116269694704e-05	0.505384756631846	4	[]
chr10	rs548201849	70269459	D	I	-0.191346933615199	0.0445377866589204	1.73685861485191e-05	0.413812502641252	4	[SLC25A16]
chr3	rs1499969	117712461	A	G	-0.0966181126937741	0.0224889511730337	1.73713194682312e-05	0.984412040295946	4	[]---IGSF11
chr18	rs518980	26474740	C	G	-0.0841058556429662	0.0195772403109687	1.73826247594141e-05	0.223918754282619	4	CDH2---[]
chr2	rs72883559	181866610	A	C	-0.0935963393297589	0.0217875647938256	1.7401697976204e-05	0.544599690510445	4	[UBE2E3]
chr2	rs72883549	181864077	C	T	0.0938261816713862	0.0218415873293186	1.74097131383731e-05	0.531038024680206	4	[UBE2E3]
chr2	rs6747525	181866074	A	G	0.0936081893566465	0.0217923703871165	1.74333848337168e-05	0.544046334126781	4	[UBE2E3]
chr16	rs1502426	76993859	A	G	0.132702587479807	0.0308961144479057	1.74597125511531e-05	0.906382217758956	4	RP11-58C22.1---[]---MON1B
chr2	rs75412346	240179683	C	T	-0.666849387049521	0.15526300529343	1.74719816135385e-05	0.65846135636871	4	[HDAC4]
chr2	rs4666667	181863066	A	C	-0.0939464378612696	0.0218737958010805	1.74747887567441e-05	0.535019350725642	4	[UBE2E3]
chr2	rs62180080	181853378	C	T	-0.0943578779229397	0.0219702590098289	1.74850551212313e-05	0.506146744352154	4	[UBE2E3]
chr2	rs4666996	181855219	C	G	-0.0943808732827899	0.0219759825357495	1.74907439825229e-05	0.524276779801325	4	[UBE2E3]
chr2	rs77909654	240180176	A	T	0.666734705096174	0.155251639764937	1.75054251498132e-05	0.655409901543867	4	[HDAC4]
chr6	rs6903828	99665310	A	G	-0.0957023409911264	0.0222863501811001	1.75313879140647e-05	0.346579330255418	3	FBXL4---[]--FAXC
chr17	rs181317358	30930796	C	G	-1.29402070102419	0.301352598541181	1.75449298114943e-05	0.389943427448221	3	[MYO1D]
chr15	rs16940850	59144199	A	G	0.0897370828937998	0.0208986623305469	1.75549584226702e-05	0.299372939824197	4	[FAM63B]
chr2	rs62181567	181903878	A	G	-0.0939641224144631	0.0218837148629414	1.75646945972573e-05	0.56641575383134	4	[UBE2E3]
chr2	rs72817334	66343705	A	G	0.108125104072617	0.0251841933558401	1.75979992046558e-05	0.652370144693048	3	SPRED2---[]---MEIS1
chr2	rs6759951	181869174	A	G	0.0933718877900461	0.0217483224336286	1.76043633528493e-05	0.550222463619255	4	[UBE2E3]
chr2	rs116588336	199887014	A	T	1.29035763430031	0.300553640362464	1.76061461128538e-05	0.276087806255026	2	PLCL1---[]---SATB2
chr2	rs62180115	181866741	G	T	0.0935377318164069	0.021787352733694	1.76106427848651e-05	0.544623140643468	4	[UBE2E3]
chr7	rs113763414	4214707	D	I	-0.789413335872376	0.183875307758772	1.76116811816437e-05	0.0473815344447722	3	[SDK1]
chr2	rs4077213	181864629	A	G	0.09385213752097	0.0218608644809447	1.7614983974644e-05	0.52911423145911	4	[UBE2E3]
chr5	rs7732544	123189512	C	T	0.122822663700887	0.0286143481942889	1.76795703682546e-05	0.311794602585094	4	CSNK1G3---[]---ZNF608
chr17	rs11657576	11206958	C	G	0.0837034636683545	0.0195014302540448	1.76934997943526e-05	0.295458984935896	4	[SHISA6]
chr2	rs62180116	181866975	A	G	-0.0934712900915269	0.0217793225804656	1.77274780267978e-05	0.544384665747669	4	[UBE2E3]
chr2	rs62180119	181867534	C	T	-0.0934657731623128	0.021778905955859	1.7741155053733e-05	0.545858384157459	4	[UBE2E3]
chr2	rs534953006	181904009	D	I	0.0929953888774878	0.0216694097100206	1.77428998484022e-05	0.560309556443431	4	[UBE2E3]
chr3	rs73178528	117737142	A	C	-0.0967057603516582	0.0225340498073942	1.77438790069243e-05	0.998926912438622	4	[]---IGSF11
chr2	rs529207193	181904011	A	T	-0.0929938142689884	0.0216694899302236	1.77499781715319e-05	0.560179829047294	4	[UBE2E3]
chr2	rs139019462	181904013	D	I	-0.0929906279900381	0.0216695767768505	1.7763113539568e-05	0.560188756753959	4	[UBE2E3]
chr2	rs141665888	199883697	C	T	1.29506135614818	0.30183516261123	1.78171330524974e-05	0.268256628670718	2	PLCL1---[]---SATB2
chr2	rs62180117	181867324	A	G	-0.0934261193021101	0.0217751270283294	1.7827361652624e-05	0.544577713013958	4	[UBE2E3]
chr2	rs6433880	181901925	A	C	-0.0929689287819273	0.0216697324783307	1.78458780007338e-05	0.559580485154378	4	[UBE2E3]
chr3	rs76931920	24060139	D	I	-0.342189047248305	0.079759587229899	1.78467276703595e-05	0.598907876522679	3	NR1D2--[]--THRB
chr6	rs7751071	99654467	C	G	0.096016419549504	0.0223804184049169	1.78514131322616e-05	0.39949488741342	3	FBXL4---[]--FAXC
chr6	rs4403268	99654176	A	G	-0.0960185916578999	0.0223809436142027	1.78517045726175e-05	0.399414646578551	3	FBXL4---[]--FAXC
chr2	rs4666669	181863278	G	T	0.0939729444669344	0.0219044293710339	1.78565075717526e-05	0.528914729908837	4	[UBE2E3]
chr2	rs1881874	66346407	C	T	0.105794896488247	0.0246602912819652	1.78599829223748e-05	0.567942820148884	4	SPRED2---[]---MEIS1
chr2	rs62180122	181868350	A	T	0.0933490568061547	0.0217600678285601	1.78733547853609e-05	0.546692729380061	4	[UBE2E3]
chr10	rs139389062	94346236	A	G	0.417254543364791	0.097264445336293	1.78755248877865e-05	0.581131865167012	4	IDE--[]-KIF11
chr3	rs67135844	117762413	D	I	-0.090693194401113	0.021142407663677	1.78967667429192e-05	0.843537554390067	4	[]---IGSF11
chr2	rs72883568	181868451	C	T	0.0936025016958059	0.0218211380970596	1.79048849386202e-05	0.541021838557888	4	[UBE2E3]
chr11	rs12787370	99487755	C	T	-0.111875698721402	0.0260812600169961	1.79071674821447e-05	0.549592871869939	4	[CNTN5]
chr2	rs62180123	181868433	C	T	-0.0936029344620457	0.02182177163709	1.79133274212061e-05	0.541528932092509	4	[UBE2E3]
chr2	rs113717280	181868846	D	I	0.0933123002255372	0.02175414786083	1.79154291086454e-05	0.546313019521995	4	[UBE2E3]
chr1	rs77603869	77974522	A	G	0.626510019596123	0.146077412536551	1.79567908659007e-05	0.882832509585375	4	[AK5]
chr2	rs79954008	240146585	C	T	0.66508920699347	0.155074388190498	1.79608862248214e-05	0.897492405174364	4	[HDAC4]
chr2	rs6757586	181828140	A	G	-0.0955858318467899	0.0222903882510239	1.80119999003477e-05	0.54290482045121	4	CWC22---[]--UBE2E3
chr2	rs6433881	181901991	A	G	-0.0928888857103181	0.0216650521132125	1.80696204361973e-05	0.559708273813732	4	[UBE2E3]
chr5	rs79221535	102141351	A	C	0.796898048370154	0.185879204110472	1.80953723144541e-05	0.165042636115581	3	SLCO6A1---[]--PAM
chr6	rs12215641	99642209	C	G	0.0959587908460783	0.0223829211343024	1.80985530497729e-05	0.411549843721533	3	FBXL4---[]--FAXC
chr2	rs9783998	66335874	A	G	0.0966612366360454	0.0225479053157817	1.81161339998961e-05	0.944112834103831	4	SPRED2---[]---MEIS1
chr2	rs62181564	181903014	A	G	0.0929509073687787	0.0216828131020451	1.8122682995868e-05	0.560836901936271	4	[UBE2E3]
chr2	rs112877828	181868192	D	I	0.0933987292846645	0.021787286096787	1.81228246753531e-05	0.54833939517214	4	[UBE2E3]
chr18	rs1785798	26279347	C	T	0.0854374859665029	0.019930237618034	1.81243116969558e-05	0.596583570288753	4	CDH2---[]
chr2	rs4667006	181865330	A	G	0.0934895140579664	0.0218092947284987	1.8136151331808e-05	0.547999190610551	4	[UBE2E3]
chr1	rs149251329	9705719	C	T	1.33296929645293	0.310962299579213	1.81433005499042e-05	0.705381908418102	2	TMEM201--[]-PIK3CD
chr2	rs150045786	181891601	D	I	0.0927733294503132	0.0216447050558593	1.81763126654138e-05	0.56031975732444	4	[UBE2E3]
chr5	rs75705522	102141194	A	G	-0.796644438076845	0.185868024649251	1.81856977963265e-05	0.165649495124911	3	SLCO6A1---[]--PAM
chr2	rs6731523	181869518	A	G	-0.0931988115293986	0.0217452095603425	1.81962525558821e-05	0.547630442926535	4	[UBE2E3]
chr2	rs563450118	237966364	C	G	1.45365182933395	0.339217600990499	1.8248636070765e-05	0.857702151263223	2	ACKR3---[]--COPS8
chr18	rs35759991	26361137	A	T	0.0855026829792757	0.0199526003420732	1.82500792565933e-05	0.596685521261013	4	CDH2---[]
chr2	rs201998477	181872228	D	I	0.0929252384662352	0.0216847832339602	1.82514077621037e-05	0.542510650277966	4	[UBE2E3]
chr3	rs73178541	117751059	A	G	0.090260207552107	0.0210630302991026	1.82539384161214e-05	0.802340137432739	4	[]---IGSF11
chr2	rs560308466	211060780	G	T	-1.56813353556489	0.365953708210037	1.82690014655444e-05	0.329415842487553	2	[ACADL]
chr5	rs67667580	103978833	A	G	0.082932937738051	0.0193545754553004	1.82799421726671e-05	0.110440313590797	4	[]
chr2	rs62180127	181868919	A	G	-0.0931721010151785	0.0217455245565038	1.83021819669627e-05	0.546418938614559	4	[UBE2E3]
chr5	rs74431097	102140704	C	T	0.796479066546589	0.185894769147252	1.83093331128622e-05	0.166181198982733	3	SLCO6A1---[]--PAM
chr6	rs62436328	147994645	C	T	0.234308271718722	0.0546878887034258	1.83180546296298e-05	0.463142071495126	3	SAMD5---[]---SASH1
chr2	rs546001645	181894567	D	I	0.0919277433384191	0.0214569987571975	1.83333730671716e-05	0.375480312169974	4	[UBE2E3]
chr2	rs116851337	240166471	A	G	-0.668326929506022	0.156002914073053	1.8350764662259e-05	0.789095389659561	4	[HDAC4]
chr5	rs113876618	102140761	A	C	0.796349972549316	0.185887872967554	1.83534826792781e-05	0.16642177857237	3	SLCO6A1---[]--PAM
chr2	rs111718501	181900664	D	I	0.0927929185090072	0.0216604000881738	1.83571885717061e-05	0.560539305892515	4	[UBE2E3]
chr10	rs59371018	70292928	G	T	0.197271831825084	0.0460508348375869	1.8374125751482e-05	0.598097557122373	4	SLC25A16-[]--TET1
chr5	rs112300163	102140494	A	G	-0.796307189062106	0.185891216979685	1.83788562917206e-05	0.165963704089296	3	SLCO6A1---[]--PAM
chr5	rs78503872	102140431	C	T	0.796307189062025	0.185891216979676	1.83788562917396e-05	0.1659637040893	3	SLCO6A1---[]--PAM
chr3	rs187336564	84103206	C	T	0.453342809281655	0.105834724831576	1.83977931918786e-05	0.407981362825232	3	[]
chr5	rs570931139	118342434	C	T	-1.75771061159826	0.410388227955644	1.84354153639678e-05	0.717582552518744	2	DTWD2--[]--DMXL1
chr12	rs59745584	24155904	C	T	-0.094415310648604	0.0220450241460879	1.84522883543971e-05	0.00542125430016753	4	SOX5--[]---BCAT1
chr2	rs6717895	181869332	C	T	0.093096171373887	0.0217377054216486	1.84635208674011e-05	0.546962259632957	4	[UBE2E3]
chr12	rs12422817	24159515	C	T	0.0939653886831662	0.0219441615024584	1.85202424846459e-05	0.00423669284824398	4	SOX5--[]---BCAT1
chr2	rs1401132	181891126	C	T	-0.0926411713331512	0.021637715349547	1.85664985713105e-05	0.554699598963915	4	[UBE2E3]
chr2	rs56057941	181856783	C	T	-0.0939266795220697	0.02193820059834	1.85703392453356e-05	0.533039533213315	4	[UBE2E3]
chr1	rs55823910	246846781	C	G	-0.0995967411422305	0.0232631522564355	1.85797225516728e-05	0.151653849472035	3	CNST--[]--SCCPDH
chr3	rs76184121	95651716	C	G	-1.23104405469254	0.287554930613634	1.85993149654052e-05	0.574566033262165	3	[]---MTRNR2L12
chr16	rs9927317:G	53820996	C	G	0.0850780458211395	0.0198763684545461	1.86589829644492e-05	0.643270726592678	4	[FTO]
chr3	rs113089623	117569630	D	I	0.0924114515502956	0.0215899662598933	1.86644697805622e-05	0.424108918011406	4	[]
chr2	rs1401131	181891320	C	T	0.0926011156168927	0.0216348232050976	1.86735311824249e-05	0.564415443990864	4	[UBE2E3]
chr5	rs75571206	102143537	A	G	-0.987550782140914	0.230733313774217	1.86848919687863e-05	0.095244630199064	2	SLCO6A1---[]--PAM
chr2	rs62180159	181897869	C	G	0.0926402725828864	0.0216475911946591	1.87336728536042e-05	0.561050089398668	4	[UBE2E3]
chr2	rs56209172	181837040	C	T	-0.0947856130719164	0.0221489917617139	1.873515291257e-05	0.509437301380753	4	CWC22---[]-UBE2E3
chr2	rs113365767	181898629	C	T	0.0926471359311175	0.0216496597804262	1.87414071889432e-05	0.56110438554752	4	[UBE2E3]
chr2	rs72885247	181905670	A	C	0.0933488791210579	0.0218137825993	1.87437264429843e-05	0.570056105482466	4	[UBE2E3]
chr2	rs66882596	66347381	C	G	-0.105619206555709	0.0246817604008797	1.8753153241182e-05	0.698726081775783	4	SPRED2---[]---MEIS1
chr10	rs2664434	70265282	A	C	-0.191896236476009	0.0448456473397089	1.8770267953812e-05	0.487824325053914	4	[SLC25A16]
chr18	rs1622156	26271756	A	G	-0.0854241322329776	0.0199642085297456	1.87849631587666e-05	0.563818074158942	4	CDH2---[]
chr10	rs9414974	70267212	A	G	-0.191902464999338	0.0448499028164216	1.87928057317095e-05	0.487190266056802	4	[SLC25A16]
chr2	rs57230918	181897419	A	C	0.0926606935220544	0.0216559309305344	1.87931036843543e-05	0.56116341813599	4	[UBE2E3]
chr2	rs1401125	181872189	A	G	-0.0928013601868379	0.021689481482248	1.88043488116516e-05	0.55025939163897	4	[UBE2E3]
chr2	rs62180126	181868717	C	T	0.093281279980939	0.0218023121491728	1.88153600119169e-05	0.550079732326711	4	[UBE2E3]
chr2	rs55988743	181856357	A	G	0.0938995951785905	0.0219476029507599	1.88281180580109e-05	0.526667305542114	4	[UBE2E3]
chr2	rs59834478	181896217	A	G	0.0925948575050465	0.0216430186390069	1.88344430281182e-05	0.56284262094864	4	[UBE2E3]
chr2	rs4666670	181870511	A	G	0.0929084932391249	0.0217170415589692	1.88463466593952e-05	0.550786752386911	4	[UBE2E3]
chr2	rs4667030	181895701	C	G	0.0926283669449277	0.0216515750879282	1.88465488572557e-05	0.561500044500747	4	[UBE2E3]
chr3	rs2124549	117751753	A	G	0.0899468887628542	0.0210250539567275	1.88511231140844e-05	0.792462953034109	4	[]---IGSF11
chr15	rs544931194	59145170	A	T	0.093847106280729	0.0219390516309517	1.8889516101981e-05	0.542820450748116	4	[FAM63B]
chr4	rs115878672	78969281	A	G	1.10236992394716	0.257709434937756	1.88945288812551e-05	0.799465183431957	2	MRPL1--[]-FRAS1
chr9	rs184755749	24165809	C	T	-2.26421563041084	0.529339968675192	1.89061828794546e-05	0.671578375373563	2	ELAVL2---[]---IZUMO3
chr10	rs2664408	70300828	A	C	-0.203577632706493	0.0475938180707482	1.89091793103057e-05	0.573540433124689	4	SLC25A16--[]--TET1
chr2	rs62180088	181858452	C	T	-0.0936912407633914	0.0219040519583895	1.89133482950467e-05	0.539069993700888	4	[UBE2E3]
chr2	rs4666684	181906488	G	T	0.0928030153258066	0.0216981495962693	1.89427646257426e-05	0.558533298044555	4	[UBE2E3]
chr2	rs56970984	181920129	C	G	-0.0928774537392563	0.0217159510105003	1.89494176593194e-05	0.553130294985363	4	[UBE2E3]
chr5	rs201444099	118349023	G	T	1.75513291455267	0.410445848145674	1.90142933502111e-05	0.716393312143426	2	DTWD2--[]--DMXL1
chr5	rs578051131	118349024	A	T	1.75513291455267	0.410445848145674	1.90142933502111e-05	0.716393312143426	2	DTWD2--[]--DMXL1
chr3	rs73185909	117803450	C	T	-0.097108181983328	0.0227166580250383	1.91346286697558e-05	0.804094774253564	4	[]---IGSF11
chr3	rs59097491	117653297	D	I	-0.0938591434187087	0.0219577326090987	1.91534782193275e-05	0.730340748239018	4	[]---IGSF11
chr6	rs62436327	147994081	A	G	-0.220035730978357	0.0514783792034741	1.91710400517633e-05	0.474936693324166	3	SAMD5---[]---SASH1
chr2	rs62181565	181903334	A	G	0.0926657427341755	0.0216800261021588	1.91786075543945e-05	0.569904725183228	4	[UBE2E3]
chr2	rs1518457	181874082	C	T	-0.0926965017235362	0.0216892048351765	1.92122590823942e-05	0.560953727001136	4	[UBE2E3]
chr17	rs142342144	30930710	A	G	1.28082125358615	0.299689361411244	1.92143929929483e-05	0.407576140507901	3	[MYO1D]
chr3	rs9878189	24071959	A	G	-0.335397270368289	0.0784802043704187	1.92295020091748e-05	0.870375212493786	3	NR1D2--[]--THRB
chr2	rs1401133	181932102	A	T	0.0928459398302884	0.0217263318312185	1.92489464845342e-05	0.546404006040051	4	UBE2E3-[]---ITGA4
chr18	rs576769275	26364020	A	G	0.0901614953828863	0.0210985223530437	1.92552725377233e-05	0.221215554513285	4	CDH2---[]
chr2	rs1401129	181894295	G	T	-0.0924594967713194	0.0216373940178676	1.92744035677989e-05	0.564287461902379	4	[UBE2E3]
chr2	rs62180070	181829035	A	C	0.0948731208873746	0.0222035455507282	1.92962944314749e-05	0.542411442615129	4	CWC22---[]--UBE2E3
chr18	rs564836367	26364019	C	T	-0.0901508078529367	0.0210983716108795	1.92964407498636e-05	0.221201372443126	4	CDH2---[]
chr2	rs60513343	181899590	C	T	0.0925290944428209	0.0216559534813258	1.93132126053806e-05	0.561389902186198	4	[UBE2E3]
chr13	rs7998210	30932531	A	T	-0.089624508895009	0.0209794142607191	1.93708889640942e-05	0.106595411634741	4	KATNAL1--[]--UBE2L5P
chr10	rs535997499	70262703	A	G	0.204747678473351	0.0479280168356722	1.93742252983053e-05	0.514162055585657	4	[SLC25A16]
chr1	rs76957700	77985613	G	T	0.626461215874433	0.146652099060983	1.93944273216074e-05	0.855248156465397	4	[AK5]
chr2	rs112502043	181857563	D	I	0.093621766259561	0.0219169849049524	1.94028859728415e-05	0.501096925715719	4	[UBE2E3]
chr2	rs186046455	237965951	A	C	-1.45091530273605	0.339669797678821	1.94122121627849e-05	0.844372699688425	2	ACKR3---[]--COPS8
chr2	rs1401124	181872105	C	G	0.0926530733001805	0.0216912936997914	1.94214232302195e-05	0.552214525628623	4	[UBE2E3]
chr2	rs28362474	181844544	A	G	-0.094251126965884	0.0220663516421383	1.94371560989718e-05	0.556332366176556	4	CWC22---[]UBE2E3
chr2	rs62180069	181829033	G	T	-0.0948404875054322	0.0222049225419747	1.94470193963076e-05	0.542633083124788	4	CWC22---[]--UBE2E3
chr1	rs375752144	63301629	A	T	3.21056005196791	0.751689376650716	1.94488465346348e-05	0.537861424157574	2	[ATG4C]
chr3	rs10934433	117769495	C	T	-0.0898498141383877	0.0210398864583123	1.95077664285552e-05	0.850507939377877	4	[]---IGSF11
chr2	rs62180157	181894898	A	G	0.0925160060312634	0.0216651072140074	1.9523046199435e-05	0.565569833977665	4	[UBE2E3]
chr2	rs72885232	181895853	A	G	-0.0924156351772984	0.0216420103631627	1.95300891569209e-05	0.566714772711213	4	[UBE2E3]
chr2	rs113687817	128921203	C	G	-1.34938880715343	0.316021927234544	1.95541818566133e-05	0.791341599286787	2	[UGGT1]
chr2	rs28362473	181844494	C	T	-0.0942448271972371	0.0220722412880012	1.95617675990545e-05	0.555581559351731	4	CWC22---[]UBE2E3
chr2	rs5836765	181891045	D	I	0.0923871871455876	0.0216379326793934	1.95747988750417e-05	0.57469064432778	4	[UBE2E3]
chr17	rs114924053	30925501	C	T	-1.28294040184572	0.300489427367999	1.95909335411552e-05	0.412430873333696	3	[MYO1D]
chr2	rs112994440	181905651	D	I	-0.093089867064641	0.0218034647233045	1.95912679543603e-05	0.573376222278656	4	[UBE2E3]
chr6	rs35104291	99653909	A	G	-0.0950076025697201	0.0222529806765814	1.95970799309028e-05	0.499179499224314	4	FBXL4---[]--FAXC
chr2	rs62180153	181889293	C	T	0.0923066932096596	0.0216234690292156	1.96509918694407e-05	0.563688006913314	4	[UBE2E3]
chr3	rs200108373	117766126	D	I	-0.0956790910973935	0.0224155316650439	1.96855026755463e-05	0.996284252517188	4	[]---IGSF11
chr10	rs150716384	6118217	A	G	0.43635707619978	0.102229678127448	1.96880759546966e-05	0.119392576057745	4	IL2RA--[]--RBM17
chr2	rs1518456	181872948	A	T	-0.0925466538424465	0.0216831562962883	1.97113396679268e-05	0.552673406017877	4	[UBE2E3]
chr2	rs62180072	181829342	A	C	0.0945641651021712	0.0221583932730879	1.97547012121285e-05	0.529178319639606	4	CWC22---[]--UBE2E3
chr2	rs79807622	181887458	A	C	-0.0922626338592976	0.0216197417058024	1.97659950763697e-05	0.563101760421394	4	[UBE2E3]
chr2	rs62180089	181858612	A	T	-0.0934682916315504	0.0219042223668741	1.97998633583092e-05	0.540642505092816	4	[UBE2E3]
chr9	rs145610328	75892776	C	T	0.740106921801147	0.173450225200287	1.98145719296211e-05	0.885130838893431	3	ANXA1---[]
chr3	rs73185917	117807220	A	G	-0.0973220962154546	0.0228107317893303	1.98559242450973e-05	0.809189200057329	4	[]---IGSF11
chr21	rs192478812	33062813	A	C	0.878324097493391	0.205885194615719	1.98931468299306e-05	0.844380398299359	2	[SCAF4]
chr3	rs2101055	51338549	C	G	0.128593680751252	0.0301434467246408	1.98957411363778e-05	0.100785330683682	3	[DOCK3]
chr2	rs62180083	181855665	G	T	-0.093722416974542	0.0219693299292243	1.9895783702088e-05	0.527634762026505	4	[UBE2E3]
chr2	rs62180132	181887858	C	T	-0.0922249557866461	0.0216192151847783	1.99116691635103e-05	0.562866116000164	4	[UBE2E3]
chr8	rs77492829	129304457	C	T	-1.80454919292308	0.42304078853007	1.99309956460528e-05	0.641292474995232	2	TMEM75---[]
chr2	rs2048977	181888597	C	G	-0.0922250723828874	0.0216205521120879	1.99347298770771e-05	0.562652783160651	4	[UBE2E3]
chr2	rs1401126	181872423	A	G	-0.0924959488768666	0.0216845507620336	1.9943451345836e-05	0.559110597030199	4	[UBE2E3]
chr6	rs144170427	147997958	D	I	-0.229160967635342	0.0537252938948112	1.99526091626076e-05	0.551594964690165	3	SAMD5---[]---SASH1
chr2	rs62180118	181867379	A	G	-0.0929804081510001	0.0217986956752255	1.99534058595392e-05	0.542869430732359	4	[UBE2E3]
chr10	rs2664436	70265031	A	G	0.191547427883443	0.0449084201869246	1.9964286920122e-05	0.471284964721783	4	[SLC25A16]
chr2	rs4667020	181888322	A	G	-0.092212851658209	0.021620238516116	1.99797274920623e-05	0.562393449214289	4	[UBE2E3]
chr2	rs570765741	237965549	A	G	1.44998824282775	0.340016358856054	2.00380744271326e-05	0.835982050870444	2	ACKR3---[]--COPS8
chr3	rs9832074	51326504	A	T	-0.129677137845312	0.0304134591905467	2.0097252927266e-05	0.054854282753347	3	[DOCK3]
chr2	rs79719017	181920763	C	T	0.0933891332640487	0.0219036709166736	2.01133016932349e-05	0.536660124160286	4	[UBE2E3]
chr1	rs372581302	63220993	C	T	2.96637487039329	0.695754223223681	2.01214872763158e-05	0.324922361945644	3	DOCK7--[]--ATG4C
chr2	rs62180113	181865186	A	C	0.093077243289918	0.021833241463354	2.01612238617809e-05	0.533903355805672	4	[UBE2E3]
chr2	rs547589488	237965528	A	G	-1.44962105657989	0.34004646384581	2.01692602031299e-05	0.834854160105685	2	ACKR3---[]--COPS8
chr2	rs531729242	237965414	C	G	1.44990777636735	0.340116559974028	2.01724729992165e-05	0.836725630870805	2	ACKR3---[]--COPS8
chr8	rs181590299	119480447	A	G	-1.45711660004583	0.341812559086479	2.01780683885555e-05	0.125984383397699	3	[SAMD12]
chr2	rs11452267	181881927	D	I	-0.0921641193752737	0.0216204113870115	2.01854873575843e-05	0.562298662730562	4	[UBE2E3]
chr2	rs2048976	181888798	C	G	0.0922113024176126	0.0216316168427022	2.01879267282189e-05	0.563528440992745	4	[UBE2E3]
chr8	rs60647267	112337936	D	I	0.799333513770899	0.187523550038838	2.02083108829695e-05	0.680214244192491	2	[]---CSMD3
chr2	rs1401128	181880562	A	C	0.0921166926469289	0.021611807074386	2.02304757479033e-05	0.561138898222902	4	[UBE2E3]
chr2	rs7574282	181881590	G	T	0.0921505412056814	0.0216200585988833	2.02360145103429e-05	0.562514083698559	4	[UBE2E3]
chr18	rs1785787	26273074	A	G	0.085051841214693	0.0199575557610319	2.02935653051245e-05	0.457912332246804	4	CDH2---[]
chr5	rs60271	104078233	A	C	-0.095061990836281	0.0223065034236713	2.02944230981951e-05	0.0440840060803163	4	[]
chr2	rs527524726	237965493	A	G	-1.44925738188703	0.340072765442017	2.02959720765843e-05	0.834805072427856	2	ACKR3---[]--COPS8
chr5	rs192265	87997616	C	T	-0.232599244448058	0.0545829173537731	2.03156908012746e-05	0.981604129602169	3	TMEM161B---[]--MEF2C
chr6	rs9360453	72154332	A	G	-0.0894533239809916	0.0209918103490486	2.03201220040199e-05	0.108111004610141	4	OGFRL1---[]---RIMS1
chr1	rs34305371	72733610	A	G	-0.159833573596058	0.0375082929628519	2.03253683454308e-05	0.135055187565242	3	[NEGR1]
chrX	rs663588	120678821	C	T	0.379687111756345	0.0891019540056315	2.03272273952562e-05	0.596426483634029	2	GLUD2---[]
chr14	rs185824700	94877716	C	T	0.280534579052539	0.0658338595521983	2.03286050196696e-05	0.85407646452766	3	SERPINA1--[]--SERPINA11
chr2	rs61483341	181899804	C	G	-0.0923377283837725	0.0216694536570304	2.03338360911665e-05	0.562807826900883	4	[UBE2E3]
chr3	rs6783233	117509984	C	T	0.0923640258670882	0.0216765171241884	2.03497999389805e-05	0.798078071534511	4	[]
chr2	rs1518455	181871926	C	T	-0.092509253391072	0.0217106243118803	2.03502353806343e-05	0.554910089301362	4	[UBE2E3]
chr2	rs562497069	237965405	A	C	1.44976560204936	0.340240902873557	2.03516602365327e-05	0.83521654304749	2	ACKR3---[]--COPS8
chr2	rs17605034	181877059	C	T	0.0921362850283469	0.0216245137390989	2.03757294189702e-05	0.560048843942457	4	[UBE2E3]
chr3	rs9845500	51346763	A	G	0.128328062102077	0.0301208111612954	2.04020200432392e-05	0.103810627534917	3	[DOCK3]
chr1	rs12066330	9757994	G	T	-0.819322247685523	0.192329758424819	2.04438903005362e-05	0.168236161178136	2	[PIK3CD]
chr2	rs773751900	181890128	D	I	0.0936955743005423	0.0219944398341338	2.04457652767784e-05	0.529825410000993	4	[UBE2E3]
chr4	rs113810580	78969170	C	T	1.09906622266863	0.257999233223402	2.04464168277733e-05	0.811745190116626	2	MRPL1--[]-FRAS1
chr11	rs200571345	99485811	D	I	-0.109665088871482	0.0257479249547023	2.05176707911508e-05	0.839703850419793	4	[CNTN5]
chr13	rs7998822	111254899	C	T	0.0996017328952098	0.0233865702369365	2.0540906048256e-05	0.579793067597835	4	RAB20--[]--NAXD
chr10	rs148508774:AGA	90822389	D	I	0.719365415959957	0.168913167741387	2.05538044372723e-05	0.4978906280277	2	FAS--[]---CH25H
chr4	rs10434247	67842920	C	T	0.100922390467558	0.0236976511002534	2.05572491556304e-05	0.974906705679311	4	[]---CENPC
chr2	rs540405024	237965216	A	G	1.44970298960509	0.340416377904748	2.05695508582341e-05	0.829918673277781	2	ACKR3---[]--COPS8
chr10	rs17296393	6294804	A	G	0.212403230324454	0.0498856600502041	2.06447276451719e-05	0.0451917559140311	4	PFKFB3--[]---PRKCQ
chr2	rs2102855	181893655	C	T	0.0921246597558368	0.0216401075263934	2.07071862014627e-05	0.566530933103443	4	[UBE2E3]
chr2	rs781778166	181936338	D	I	-0.0934716235110544	0.0219580315856421	2.07345224508256e-05	0.561630475838357	4	UBE2E3-[]---ITGA4
chr3	rs9876546	185974059	C	G	0.121010573259871	0.0284314018241857	2.07903231547143e-05	0.19376873606407	4	[DGKG]
chr2	rs17668125	181876934	A	G	-0.0920482447296952	0.0216275935891018	2.08064817026218e-05	0.560700120972399	4	[UBE2E3]
chr16	rs157824	77017258	G	T	-0.120464357164767	0.0283060159812621	2.08315536502754e-05	0.878362846133011	4	RP11-58C22.1---[]---MON1B
chr3	rs75384180	110429918	C	T	-0.540030260663498	0.126898659360292	2.08486760236421e-05	0.84250521740675	3	[]---NECTIN3
chr2	rs72883586	181875872	G	T	-0.0920923267128422	0.0216406522683382	2.08559490168278e-05	0.561575398177341	4	[UBE2E3]
chr2	rs17605475	181890266	C	G	-0.0920286475343078	0.0216277828487347	2.08944001873574e-05	0.564371232497891	4	[UBE2E3]
chr5	rs10078721	92420689	A	G	-0.0824331368909431	0.0193731244713954	2.09025276375787e-05	0.476902322468841	4	[]---NR2F1
chr16	rs76927371	77018079	G	T	0.123777234381518	0.0290920769770592	2.09356030098375e-05	0.974017856798043	4	RP11-58C22.1---[]---MON1B
chr2	rs56319018	181871593	A	C	-0.0925474194084944	0.0217524473152825	2.09446412144097e-05	0.553840244438731	4	[UBE2E3]
chr3	rs11130290	51348534	A	T	-0.128135705809726	0.0301176295677154	2.09508862729978e-05	0.101232330443393	3	[DOCK3]
chr2	rs186959267	237986202	C	T	1.43508803858844	0.33734558496991	2.09929902206164e-05	0.928745163187005	2	ACKR3---[]-COPS8
chr2	rs1850640	181874185	A	G	0.0922805881280995	0.0216936974999402	2.10175732390629e-05	0.55270387365788	4	[UBE2E3]
chr10	rs2664433	70261966	A	G	0.19065117368647	0.0448191341546553	2.10182656885038e-05	0.512066115880222	4	[SLC25A16]
chr3	rs145277175	95633881	G	T	1.22512205882104	0.288015154086775	2.10293066932064e-05	0.569448966777936	3	[]---MTRNR2L12
chr3	rs73163726	117554093	C	T	0.0926446856427227	0.0217805308462876	2.10403239765875e-05	0.488060872966018	4	[]
chr3	rs7640083	51347105	A	G	0.12810375196466	0.0301189685298425	2.10682348804431e-05	0.10121047010692	3	[DOCK3]
chr2	rs78590213	181920762	G	T	0.0930577122663533	0.0218798566131763	2.10810099858708e-05	0.539994723679324	4	[UBE2E3]
chr3	rs7630714	51344115	G	T	-0.128112737510933	0.0301264296085951	2.11394220147938e-05	0.100644017599652	3	[DOCK3]
chr2	rs114396481	182789383	A	G	0.527848720093695	0.124127436541386	2.11421590443837e-05	0.69149836181386	3	[SSFA2]
chr3	rs4974108	51343071	C	T	0.128116965944711	0.0301284259301717	2.11527804315616e-05	0.100427342589894	3	[DOCK3]
chr3	rs78487750	117740351	D	I	-0.0895452075893274	0.021058348139973	2.11640294054983e-05	0.759821594119104	4	[]---IGSF11
chr2	rs1829366	181885600	A	T	0.0919157375152595	0.0216184360001486	2.12126180352076e-05	0.563326529201748	4	[UBE2E3]
chr18	rs1785786	26272712	A	G	-0.0848481776622929	0.0199567682168482	2.12249558981912e-05	0.561997676941341	4	CDH2---[]
chr3	rs9877188	51343722	G	T	0.128085939019661	0.0301275331727663	2.12383434344351e-05	0.1004441837389	3	[DOCK3]
chr4	rs10635943	113679071	D	I	0.0897457012695101	0.0211099140398473	2.12482735383858e-05	0.446276930979806	4	LARP7---[]---ANK2
chr3	rs72943024	107484617	C	T	0.4808482302395	0.113106115470142	2.12531561186249e-05	0.760100547936122	2	[BBX]
chr6	rs559754969	99655935	C	T	0.0945760400913322	0.0222469871741541	2.12643198787912e-05	0.346233776311637	3	FBXL4---[]--FAXC
chr2	rs73918105	19299735	C	G	0.162729105641502	0.0382796780900628	2.12763704860908e-05	0.450627268268003	4	NT5C1B-RDH14---[]---OSR1
chr5	rs325528	104048590	C	G	-0.0836065617420148	0.0196672862114592	2.12773328805562e-05	0.864825609709557	4	[]
chr2	rs116285488	199862785	C	T	-1.26622610202454	0.297880922175585	2.1302786212805e-05	0.29227072406594	2	PLCL1---[]---SATB2
chr4	rs11097862	105377993	C	T	0.0854924030565457	0.0201137754594156	2.13350638506504e-05	0.293309208867192	4	TACR3---[]--CXXC4
chr3	rs6803402	117765968	C	T	-0.0894429886660127	0.0210458033065513	2.1384650281045e-05	0.791158192249542	4	[]---IGSF11
chr12	rs148509196	56056070	A	G	2.44297023746542	0.574841365914084	2.13945851232259e-05	0.957173960676349	2	OR10P1--[]--METTL7B
chr3	rs2883812	51339986	C	G	0.128066973161891	0.0301347660210163	2.13953720567304e-05	0.100393118369925	3	[DOCK3]
chr3	rs13321452	24073294	A	G	0.29706885089102	0.0699094070524083	2.14401133370181e-05	0.669800116161306	3	NR1D2--[]--THRB
chr2	rs191953079	237964768	G	T	-1.44778876720309	0.340733001713037	2.1468685907911e-05	0.821846436202755	2	ACKR3---[]--COPS8
chr3	rs6445604	51335592	A	G	-0.128076287650293	0.0301436274839763	2.14853677177018e-05	0.101102151019046	3	[DOCK3]
chr3	rs73183987	117777403	A	G	0.0954225696471541	0.0224584526429937	2.14871877582776e-05	0.83816212719307	4	[]---IGSF11
chr3	rs6792439	51286067	A	G	0.128101432456132	0.0301531814013761	2.15345528910307e-05	0.117057598100873	3	[DOCK3]
chr2	rs4666664	181857384	A	G	0.0932542711064404	0.0219515716885156	2.15512311221545e-05	0.523821622580982	4	[UBE2E3]
chr3	rs78857864	110417087	A	C	0.538546970620938	0.126776958837844	2.15699167080559e-05	0.737486716410546	4	[]---NECTIN3
chr2	rs78376944	181851997	A	T	0.0948773944526254	0.0223359274913554	2.15929944447949e-05	0.503603109238786	4	[UBE2E3]
chr3	rs56247556	117743147	C	T	-0.0894178034899196	0.0210514586965691	2.16089788884654e-05	0.784020078512594	4	[]---IGSF11
chr6	rs4594953	99654085	A	C	0.0945059689219321	0.0222495554447395	2.16126589979075e-05	0.344211408183856	3	FBXL4---[]--FAXC
chr4	rs150095924	17057428	C	T	0.570254240014686	0.134256673345469	2.16176206136122e-05	0.167910542604855	2	LDB2---[]---QDPR
chr6	rs9351816	72201758	G	T	0.0838122137628978	0.0197349758113161	2.16761137524726e-05	0.263409919045168	4	OGFRL1---[]---RIMS1
chr10	rs2795897	70301577	A	G	-0.203230356117544	0.0478588648319824	2.17182608445882e-05	0.584849606745677	4	SLC25A16--[]--TET1
chr3	rs36174890	117767934	C	T	-0.0893212905867743	0.0210352893534224	2.17369171516025e-05	0.805607208970371	4	[]---IGSF11
chr3	rs6792432	51286049	A	G	0.128039956320072	0.0301545023773682	2.1749385380235e-05	0.118591838842638	3	[DOCK3]
chr4	rs10013053	105400344	C	T	-0.0843827842825286	0.0198744504576445	2.1782255549777e-05	0.951069396078199	4	[CXXC4]
chr2	rs56072312	181882912	D	I	0.092229150935837	0.0217227681583283	2.17876501924036e-05	0.559593643957191	4	[UBE2E3]
chr6	rs55636642	99647794	C	T	0.0951262786770227	0.022406089903611	2.18053373913764e-05	0.386181928279259	3	FBXL4---[]--FAXC
chr5	rs617174	41671748	C	G	-0.0926710841334006	0.0218283828699879	2.18165135219755e-05	0.453355440948262	4	PLCXD3---[]--OXCT1
chr7	rs72425225	71878298	D	I	-0.313788667366186	0.0739155954241003	2.18369784785629e-05	0.371433221742676	3	CALN1[]---TYW1B
chr3	rs1032165	117803966	A	G	-0.0909308888094762	0.0214210245122241	2.1865533332479e-05	0.895304871008538	4	[]---IGSF11
chr3	rs66511648	117515519	C	T	-0.0923673340189624	0.021760552739017	2.18871899180665e-05	0.467550887372246	4	[]
chr16	rs9923544	53801985	C	T	0.0826110822258728	0.0194658819787227	2.19677042369354e-05	0.2436721263497	4	[FTO]
chr7	rs17263191	139496966	A	G	-0.265016911016151	0.0624487578377405	2.19815311331483e-05	0.382053147185695	3	[TBXAS1]
chr3	rs202125423	117785302	D	I	0.0956205064294944	0.022532098505219	2.19818998782247e-05	0.813133971375892	4	[]---IGSF11
chr15	rs7178955	59135760	A	G	-0.0890483537826115	0.0209850125647193	2.20132710720483e-05	0.287166820651428	4	[FAM63B]
chr2	rs79974548	181851996	G	T	0.094787154834191	0.0223380382514806	2.20249766504142e-05	0.50430607879373	4	[UBE2E3]
chr3	rs6766453	117766280	A	C	0.0892568324795378	0.0210350279009181	2.20308092773638e-05	0.79853575436412	4	[]---IGSF11
chr16	rs8047587	53798622	G	T	0.0825926859887685	0.0194658414129751	2.20595842309049e-05	0.552092235029422	4	[FTO]
chr3	rs6445601	51334598	C	T	0.12795763348856	0.0301601966926082	2.20945591833889e-05	0.101647748662173	3	[DOCK3]
chr2	rs55977965	181882885	C	T	0.092077769264911	0.0217037087718317	2.21053310756792e-05	0.55875691186555	4	[UBE2E3]
chr2	rs188541007	237964457	C	T	-1.44689084358969	0.341047988366008	2.21058700148672e-05	0.815794558227437	2	ACKR3---[]--COPS8
chr3	rs2268830	185987949	C	G	0.108334435070509	0.0255415564220548	2.22033853124066e-05	0.193678900037239	4	[DGKG]
chr18	rs138500469	13663875	C	T	1.96609449383783	0.463568697618718	2.2231309470545e-05	0.328408041046742	3	[FAM210A]
chr3	rs73168402	117667643	C	G	-0.0944380128046308	0.0222691722700754	2.22773240613025e-05	0.654293237794412	4	[]---IGSF11
chr11	rs36084015	121718613	D	I	0.213298712544076	0.0502991921605813	2.2292391523132e-05	0.22834232615037	3	SORL1---[]---BLID
chr16	rs28429148	53798319	A	G	-0.0841030308388307	0.0198357987987996	2.23557744363065e-05	0.554713377991909	4	[FTO]
chr6	rs9375977	99637123	C	T	-0.0948647567757678	0.0223743091775208	2.23622798796394e-05	0.391171768420024	3	FBXL4---[]--FAXC
chr2	rs185657871	237964394	A	G	-1.44632927329799	0.341125294249305	2.23642343284176e-05	0.81351992167477	2	ACKR3---[]--COPS8
chr10	rs141744411	73603182	D	I	-0.744633416907219	0.175691751687824	2.25224023462133e-05	0.76637493364809	3	[PSAP]
chr2	rs146019158	181899414	D	I	-0.0930739970930077	0.021961128802265	2.25394817512757e-05	0.566846208244404	4	[UBE2E3]
chr11	rs554450	88713346	C	T	0.65356275394699	0.154215273727303	2.25530033041656e-05	0.282594315889236	2	[GRM5]
chr2	rs6743038	66370808	A	G	-0.104591314807036	0.0246818703690614	2.2594540621371e-05	0.767979819412668	4	SPRED2---[]---MEIS1
chr3	rs6438431	117764777	A	C	0.0891242566463919	0.0210322732660539	2.26022482758444e-05	0.794801320274505	4	[]---IGSF11
chr3	rs6782296	117745881	A	G	0.0890915883718445	0.0210247019589636	2.26050479319094e-05	0.772762696011002	4	[]---IGSF11
chr2	rs186115054	238039934	C	T	1.44373303282332	0.340715494385018	2.26166823799134e-05	0.437978616467583	2	COPS8--[]---COL6A3
chr1	rs193238215	100491569	C	T	-1.9201050943175	0.453140424686032	2.26194500126906e-05	0.747796052746544	2	[SLC35A3]
chr3	rs67038230	117709237	A	G	0.0932898818705946	0.0220167414787566	2.26299585252067e-05	0.860696258718411	4	[]---IGSF11
chr9	rs12344292	11252540	C	T	0.12826199937619	0.0302710982813474	2.26414356546371e-05	0.224894026400606	4	[]
chr18	rs1620379	26271517	C	G	0.0845531491741142	0.0199577982015215	2.26932848893964e-05	0.454701453643693	4	CDH2---[]
chr11	rs11353076	67362847	D	I	-0.106861108038716	0.0252245264799524	2.27135050084802e-05	0.696842541174847	4	GSTP1-[]--NDUFV1
chr1	rs200874473	42696003	D	I	1.27562313967726	0.30111590207334	2.27213505116504e-05	0.791418522799156	2	[FOXJ3]
chr16	rs11075985	53805207	A	C	-0.0824582631602465	0.0194659461750878	2.27509974343827e-05	0.268653320060881	4	[FTO]
chr2	rs186794730	237964031	C	T	1.4462287693914	0.341444795144006	2.27926797025689e-05	0.804390741798803	2	ACKR3---[]--COPS8
chr2	rs62180071	181829237	C	T	0.0938484444399898	0.0221575345969686	2.28034237906142e-05	0.524426329446854	4	CWC22---[]--UBE2E3
chr3	rs1604057	117788850	A	G	-0.0901155653240951	0.0212782259012306	2.28442813921735e-05	0.906414620429425	4	[]---IGSF11
chr6	rs62422169	99647361	A	G	-0.0942431780396753	0.0222546049785043	2.28783712024819e-05	0.342418817392955	3	FBXL4---[]--FAXC
chr5	rs552825058	103989468	D	I	0.0843514241107065	0.0199213480609762	2.29343588599045e-05	0.916884389690183	4	[]
chr3	rs56380279	117743174	A	G	-0.0891477515012643	0.0210580420916815	2.30153629940502e-05	0.790442925656688	4	[]---IGSF11
chr2	rs4667035	181900143	A	G	-0.0917108312850858	0.0216642760668114	2.30312923625266e-05	0.559786348735436	4	[UBE2E3]
chr2	rs779591741	181894510	D	I	0.0915654369184562	0.0216302523478565	2.30377473996885e-05	0.575058104942894	4	[UBE2E3]
chr18	rs1785783	26269501	A	G	0.0845288692479153	0.0199683443190076	2.30447240054888e-05	0.443317225489453	4	CDH2---[]
chr13	rs2185008	30935227	A	G	0.0851297610860816	0.0201123637099111	2.30894289582774e-05	0.500837626952914	4	KATNAL1--[]--UBE2L5P
chr2	rs185814954	237989523	C	G	1.42610367949285	0.336941438718179	2.31110841474572e-05	0.945402109875443	2	ACKR3---[]-COPS8
chr4	rs535975367	165672857	D	I	-2.15385095713826	0.508913691405387	2.31363029919657e-05	0.799587410069796	3	MARCH1---[]-LINC01207
chr6	rs149564042	99638208	D	I	-0.0946792047314732	0.0223715029337576	2.31484116523528e-05	0.396539632399239	3	FBXL4---[]--FAXC
chr18	rs3104240	26267691	C	T	0.0845016932296685	0.0199692235682652	2.32038573505533e-05	0.447452420705551	4	CDH2---[]
chr5	rs150025026	101814872	A	G	-1.05382675770235	0.24904184891157	2.32112404823399e-05	0.051271476393463	3	[SLCO6A1]
chr3	rs3819863	186005592	A	G	0.0845405614718198	0.0199802509253482	2.32441467998415e-05	0.987954883244479	4	[DGKG]
chr18	rs1785784	26270002	A	G	-0.084463841320853	0.0199623021373108	2.32481603474001e-05	0.446778461289457	4	CDH2---[]
chr2	rs74953908	240158254	A	G	-0.661574585572802	0.156358976298456	2.32523998430945e-05	0.857065128301398	4	[HDAC4]
chr17	rs10579411	35232728	D	I	-0.233368597920101	0.0551735836679843	2.33986361548234e-05	0.864246899093036	2	MRM1---[]--LHX1
chr15	rs2381027	83577500	A	T	-0.103177050412784	0.0243969726616862	2.34636023358314e-05	0.932057724392195	4	[HOMER2]
chr10	rs59640190	104497764	D	I	0.104322105387933	0.0246692994837726	2.34916884601798e-05	0.778528921725585	4	[SFXN2]
chr2	rs202154522	181861838	D	I	-0.0928048029671545	0.0219466180228373	2.35086483079271e-05	0.419995484780521	4	[UBE2E3]
chr16	rs9940128	53800754	A	G	-0.0822947610898878	0.0194615771914069	2.35174922015466e-05	0.217746313731283	4	[FTO]
chr3	rs56065148	117743277	A	G	-0.0889439026344536	0.0210374711331065	2.35903583738557e-05	0.776997366832532	4	[]---IGSF11
chr2	rs147230670	240157695	A	C	-0.661094586290173	0.156382554971737	2.3638721510646e-05	0.861192016941202	4	[HDAC4]
chr10	rs190288754	70285984	C	G	-0.196482377624503	0.0464807763178709	2.3664357374501e-05	0.652071762138782	4	[SLC25A16]
chr16	rs17700498	77006591	C	T	0.123221262022722	0.029151694948294	2.36934248127361e-05	0.973849915833897	4	RP11-58C22.1---[]---MON1B
chr16	rs4888519	73644305	C	T	-0.103434046897141	0.0244706534889756	2.36974123120972e-05	0.754200496237419	4	ZFHX3---[]---PSMD7
chr3	rs3819864	186005585	A	G	-0.0844512367629244	0.0199798676479651	2.37020669270828e-05	0.986841201677945	4	[DGKG]
chr12	rs12424336	24156900	A	G	0.0932273760791504	0.0220563702537045	2.37061555914461e-05	0.00625756989923998	4	SOX5--[]---BCAT1
chr5	rs254013	103926044	C	T	0.0815558314859548	0.0192954315066746	2.37152715859848e-05	0.215428349513542	4	[]
chr3	rs140494117	84080526	A	C	-0.428136557338533	0.10129794783838	2.37346145392462e-05	0.402771045216505	3	[]
chr10	rs9414975	70269018	C	T	-0.189855330430237	0.044922452915462	2.37575380875549e-05	0.402441092009961	4	[SLC25A16]
chr10	rs114743871	70279890	A	G	0.19380235484869	0.0458584618437007	2.37778447323198e-05	0.64054380700278	4	[SLC25A16]
chr3	rs34648256	185991683	G	T	-0.0873212775698656	0.0206627385707363	2.3785415646259e-05	0.838390520407859	3	[DGKG]
chr10	rs9730995	70281178	C	G	0.193800666940521	0.0458592432844291	2.37893399010749e-05	0.641632560595647	4	[SLC25A16]
chr6	rs9766722	99648850	A	C	-0.0941229902591806	0.0222726849983672	2.37947298119413e-05	0.348643172076287	3	FBXL4---[]--FAXC
chr5	rs200834329	102216497	D	I	-1.13767936183906	0.269218600325713	2.38032906472318e-05	0.068213937558906	2	[PAM]
chr4	rs4425377	105403726	A	T	0.0838219750638948	0.0198356870047981	2.380758559293e-05	0.956589599550326	4	[CXXC4]
chr10	rs9415902	70264428	A	C	0.191478821871602	0.0453132718036439	2.38233496665444e-05	0.47945104081064	4	[SLC25A16]
chr3	rs1499975	117802643	A	C	0.0901940922242888	0.0213454819905183	2.38472435027875e-05	0.917008236594755	4	[]---IGSF11
chr4	rs7694081	113675573	C	T	-0.0884805561289965	0.0209407478871454	2.3864220153834e-05	0.429928264167736	4	LARP7--[]---ANK2
chr2	rs62180075	181839906	C	T	0.0933617438776545	0.0220982243697401	2.39097068544856e-05	0.538442202517098	4	CWC22---[]-UBE2E3
chr18	rs1621375	26271678	A	C	0.0843137708814118	0.0199567594825703	2.39128947100672e-05	0.440217014922914	4	CDH2---[]
chr10	rs2795881	70283156	A	C	-0.193730165894057	0.0458610996852435	2.39704958278535e-05	0.642842842599775	4	[SLC25A16]
chr18	rs1692487	26271580	C	G	0.0843124080953896	0.0199590129634367	2.39708609277803e-05	0.454421396980194	4	CDH2---[]
chr3	rs7614317	51323919	A	T	-0.127381108261522	0.0301550262815235	2.39782341565334e-05	0.0926844298313177	3	[DOCK3]
chr9	rs150689446	16393606	A	G	-1.3419751290065	0.317697036649778	2.39927436801232e-05	0.308611570016481	3	C9orf92---[]--BNC2
chr16	rs9939973	53800568	A	G	-0.0822320028420562	0.019469054278142	2.40293315294322e-05	0.208731995307148	4	[FTO]
chr2	rs115973223	240156915	C	T	0.660569846187397	0.156402935151994	2.40523378380361e-05	0.865038053523858	4	[HDAC4]
chr17	rs9897473	11196767	A	G	-0.0832352083229207	0.0197099939296083	2.41077033932177e-05	0.196666510585993	4	[SHISA6]
chr7	rs534680689	71062992	C	T	2.66073292676758	0.6300767611579	2.41209815806417e-05	0.360171781210853	2	[WBSCR17]
chr16	rs1558901	53803187	A	T	0.0821603887040098	0.0194596893374342	2.42056860267628e-05	0.212810714628405	4	[FTO]
chr4	rs17002885	78947426	A	G	1.0292390553415	0.243780488551493	2.42153663435931e-05	0.572414572707858	3	MRPL1--[]--FRAS1
chr20	rs569223060	33257470	D	I	-0.0925293650339697	0.0219192421656736	2.4281540752744e-05	0.588758468871208	4	[PIGU]
chr2	rs13009244	66368383	A	T	-0.108662813584686	0.0257417378262409	2.42930249938928e-05	0.823957429293074	4	SPRED2---[]---MEIS1
chr2	rs2090558	181893887	A	G	-0.0913536229066622	0.0216437637484388	2.43455567271328e-05	0.571375995058936	4	[UBE2E3]
chr2	rs7599958	181838666	A	C	0.093314031235556	0.0221103294118573	2.43888937930898e-05	0.511781605927519	4	CWC22---[]-UBE2E3
chr4	rs116124319	69754805	A	C	0.801077406272617	0.189812991907125	2.43922484046729e-05	0.496870186862469	3	UGT2B10--[]--UGT2A3
chr2	rs117774160	240156375	A	T	-0.660096013622972	0.156415075969198	2.44133375806398e-05	0.868162811316799	4	[HDAC4]
chr16	rs9930333:G	53799977	G	T	-0.082245721659311	0.0194914360506412	2.44755192060599e-05	0.21145762506606	4	[FTO]
chr3	rs61424839	117743490	A	G	-0.0886850243492571	0.0210181055609018	2.44889784534284e-05	0.769982635738367	4	[]---IGSF11
chr2	rs538461378	237963571	A	T	1.44299874034744	0.34198759784995	2.44901660822477e-05	0.786812801869044	2	ACKR3---[]--COPS8
chr3	rs57308391	117743538	C	T	-0.0886806256300075	0.0210181756764256	2.4513249741643e-05	0.76973534551402	4	[]---IGSF11
chr2	rs74747827	240155314	C	T	0.659940739511843	0.156412960680955	2.45148639440608e-05	0.872346138795465	4	[HDAC4]
chr20	rs150838714	32855649	D	I	-0.0958366131640774	0.0227173455815517	2.45765448515343e-05	0.142056549320049	4	[ASIP]
chr2	rs183162274	237963523	C	T	-1.44263083440854	0.342008870148306	2.46359275536038e-05	0.785371235040299	2	ACKR3---[]--COPS8
chr3	rs199898097	117604955	D	I	-0.0942472086334701	0.0223434956038707	2.46364188229912e-05	0.794253153578318	4	[]
chr18	rs36008113	26271242	D	I	0.0846778590638552	0.0200760444311546	2.46636531242096e-05	0.56879965812155	4	CDH2---[]
chr16	rs1995082	77007437	G	T	0.122920914307642	0.0291433929704612	2.46700805060562e-05	0.975263406173814	4	RP11-58C22.1---[]---MON1B
chr9	rs528988102	16394016	A	G	1.33934081233114	0.31757154674102	2.47085093308002e-05	0.3113795561614	3	C9orf92---[]--BNC2
chr3	rs12635844	117738381	C	T	0.0886164303207438	0.0210122461605946	2.47167513103512e-05	0.75324600266164	4	[]---IGSF11
chr16	rs9940646	53800629	C	G	0.0820614121668626	0.0194588246350886	2.47373908527071e-05	0.208753472484707	4	[FTO]
chr3	rs4688064	117551526	C	T	0.0918850057273164	0.0217898400682709	2.47712510448722e-05	0.469333045859642	4	[]
chr6	rs112487217	154508027	A	G	0.125369608978252	0.0297319173049429	2.47939154834425e-05	0.778742554235584	4	[IPCEF1]
chr5	rs183676989	33619885	C	T	1.31135097124333	0.311013727518269	2.48259148244707e-05	0.0772080941431328	3	[ADAMTS12]
chr2	rs150532351	66366230	A	C	0.108537513782259	0.0257439889725388	2.48637104297761e-05	0.847060588881955	4	SPRED2---[]---MEIS1
chr18	rs150184964	76610292	C	T	1.33447422080663	0.316544588102731	2.48944643060855e-05	0.91116653261126	2	[]---SALL3
chr15	rs10586476	83492341	D	I	0.118420377218278	0.0280931943862655	2.49480410904074e-05	0.927894896488526	3	[WHAMM]
chr16	rs1421086	53801343	A	C	-0.0820217267443818	0.0194589964636245	2.49661240178219e-05	0.209346505072363	4	[FTO]
chr2	rs191704578	237963435	A	G	1.44199417834884	0.34211087724649	2.49788442191532e-05	0.781069664231225	2	ACKR3---[]--COPS8
chr16	rs57072866	73651606	D	I	0.101298536646188	0.024035074341587	2.50206860687372e-05	0.803552231027824	4	ZFHX3---[]---PSMD7
chr3	rs11130286	51330809	A	G	-0.12703093247786	0.0301407644845503	2.50233534113287e-05	0.112422230994085	3	[DOCK3]
chr2	rs149739627	181874341	D	I	0.0914715446715499	0.0217048962400441	2.50523358722699e-05	0.557632084380048	4	[UBE2E3]
chr3	rs9870281	51326639	C	G	0.127959776065538	0.030363496697863	2.50594576852817e-05	0.0508685168163095	3	[DOCK3]
chr2	rs548570283	237963308	D	I	-1.44192313840868	0.342156822235453	2.50646078911631e-05	0.77810615000403	2	ACKR3---[]--COPS8
chr3	rs12715446	51329552	C	G	-0.127024919323506	0.0301420004120163	2.50646627113745e-05	0.112727641248501	3	[DOCK3]
chr3	rs35850221	51329508	D	I	0.127021637306357	0.0301419134262329	2.50754053020356e-05	0.112418504706147	3	[DOCK3]
chr14	rs80299190	94871298	A	G	-0.291299178005419	0.0691264121308094	2.50879610616129e-05	0.954023713224086	3	SERPINA1--[]--SERPINA11
chr3	rs4557148	51327045	A	G	0.127948220400206	0.0303629400394838	2.50931540842829e-05	0.0509452935696464	3	[DOCK3]
chr11	rs184089064	20200808	C	T	-0.562398791766891	0.133473229808126	2.51365677294392e-05	0.18275960840879	3	DBX1--[]---HTATIP2
chr2	rs182308818	237963153	C	T	-1.44173055812713	0.342171885350982	2.51478355807848e-05	0.778618047601111	2	ACKR3---[]--COPS8
chr11	rs77680724	64098534	A	G	-0.537216451550088	0.127504632663316	2.51656096687908e-05	0.608535997469853	3	PRDX5-[]-CCDC88B
chr16	rs9940278	53800200	C	T	0.0820128761715013	0.0194661517108515	2.51887617269988e-05	0.212297065572921	4	[FTO]
chr2	rs11903706	28693870	A	G	-0.101995398976998	0.0242114360715198	2.52341548650593e-05	0.725288648937229	4	FOSL2--[]--PLB1
chr2	rs184783594	237991498	C	T	1.41748137720114	0.336488891145411	2.52486852561771e-05	0.953533904996776	2	ACKR3---[]-COPS8
chr3	rs9824647	192436	C	T	0.084256981972922	0.020004810040808	2.53303264471637e-05	0.727094633902979	4	[]--CHL1
chr14	rs754921386	97471305	C	G	1.49298024212778	0.35448609579438	2.53484020001015e-05	0.876790332824541	3	VRK1---[]
chr9	rs10959666	11252876	A	G	-0.1264232882496	0.0300176732848084	2.53536264049117e-05	0.245245883902027	4	[]
chr4	rs2351928	113706821	C	T	-0.0869597735336303	0.0206495407519274	2.53994444788447e-05	0.539643372340924	4	LARP7---[]---ANK2
chr8	rs182312146	76882125	C	T	3.05257945510545	0.724876571225461	2.54049940359128e-05	0.319402987280264	2	HNF4G---[]---ZFHX4
chr3	rs77028155	84197151	A	G	0.412048290774276	0.0978551650119961	2.54470695579037e-05	0.378813323001909	3	[]
chr17	rs8080657	11196531	A	G	-0.0830154051485627	0.0197165165447665	2.5486263754977e-05	0.198980256262599	4	[SHISA6]
chr10	rs12570860	6115136	C	T	-0.432890502518132	0.102813436529871	2.54866162305009e-05	0.120916691123052	4	IL2RA--[]--RBM17
chr2	rs186295186	237963046	A	G	1.44134623157264	0.342362895648759	2.55375835752658e-05	0.77141821206131	2	ACKR3---[]--COPS8
chr1	rs80228865	70867286	C	T	-1.89039605342457	0.449064362783519	2.5578610603791e-05	0.516102275439741	2	HHLA3--[]-CTH
chr14	rs137964824	42049837	G	T	-1.85589106366271	0.440889334058139	2.5602017830888e-05	0.191925917644104	2	[]--LRFN5
chr4	rs1910303	78960829	C	T	1.05557089810703	0.250858332544728	2.57827072431061e-05	0.751931795791496	2	MRPL1--[]--FRAS1
chr9	rs10959667	11252968	G	T	0.1266827195362	0.030106538512261	2.57852765684152e-05	0.248887109575621	4	[]
chr3	rs199981234	117768552	C	T	-0.0890636941538209	0.0211664178002901	2.57888269594223e-05	0.818775776322097	4	[]---IGSF11
chr6	rs9351817	72203005	A	G	-0.0830796898412782	0.019746793432426	2.58497517447404e-05	0.213354470730442	4	OGFRL1---[]---RIMS1
chr3	rs60707757	117740993	C	G	0.0884261174942096	0.0210180453246288	2.58608875447165e-05	0.719813301054527	4	[]---IGSF11
chr13	rs34073649	111256200	D	I	0.0986010953699925	0.0234368977513306	2.58682229001498e-05	0.238878264252201	4	RAB20--[]--NAXD
chr3	rs116362373	95568229	G	T	1.02493448572178	0.243627671196734	2.58816629615726e-05	0.820568732551302	3	[]---MTRNR2L12
chr4	rs192111995	107480457	C	G	0.458326179304318	0.108947282354554	2.58941182912932e-05	0.0237432436764454	3	GIMD1---[]---DKK2
chr6	rs150624612	99662339	D	I	0.0966675616744356	0.0229844200669386	2.60175859044562e-05	0.612255372279855	3	FBXL4---[]--FAXC
chr2	rs72883577	181871466	C	T	-0.09177660723728	0.0218216438655436	2.60205707315998e-05	0.557351710178062	4	[UBE2E3]
chr1	rs28735572	5843656	C	T	-0.432225698888981	0.102770064106119	2.60212140792515e-05	0.843116398056018	2	AJAP1---[]--NPHP4
chr6	rs9351814	72193707	A	C	0.0827159792510476	0.0196681765526334	2.60419931478822e-05	0.176217499797248	4	OGFRL1---[]---RIMS1
chrX	rs6653009	81991262	C	T	-1.34190516864687	0.319118403306714	2.61037730129467e-05	0.404310895561797	2	[]---POU3F4
chr3	rs201097957	117768623	C	G	0.0947961790923186	0.0225465891504301	2.61708939857102e-05	0.999051410354948	4	[]---IGSF11
chr3	rs369345147	117767992	A	G	-0.0947929094374561	0.0225470153767611	2.6196880036879e-05	0.999056632712256	4	[]---IGSF11
chr16	rs9937521	53799296	C	T	0.0821166789539256	0.0195323502749569	2.62080023493623e-05	0.24147422956476	4	[FTO]
chr3	rs73163713	117545743	A	T	-0.0922972370324797	0.0219547703786279	2.62271549473875e-05	0.530353355081552	4	[]
chr5	rs76036913	102150664	C	T	0.776159631525718	0.184626150823177	2.62293607330389e-05	0.150193275029348	3	SLCO6A1---[]--PAM
chr14	rs188222171	93446040	C	T	-0.503470073744379	0.119765113788219	2.62456458136636e-05	0.75325974955502	3	[ITPK1]
chr13	rs1275181	30931104	A	G	0.0837343278143414	0.019919346024618	2.62623460318601e-05	0.473322038605317	4	KATNAL1--[]--UBE2L5P
chr2	rs78414039	66366312	G	T	0.108287717222538	0.0257620486439681	2.62956907478478e-05	0.849520224235988	4	SPRED2---[]---MEIS1
chr6	rs2892632	99629281	A	G	-0.0940249499627635	0.0223692756563725	2.63042557681771e-05	0.373627456629211	3	FBXL4---[]--FAXC
chr4	rs4834300	113665533	C	T	-0.0883435769937305	0.0210181112835341	2.63153941915676e-05	0.549682221223387	4	LARP7--[]---ANK2
chr6	rs576340890	8136241	A	G	0.635427377637417	0.151185255377654	2.63433320275276e-05	0.452315976482644	2	EEF1E1--[]---SLC35B3
chr4	rs6828678	113719312	C	T	-0.0866268136662989	0.0206110416646656	2.63479357372986e-05	0.52959942036391	4	LARP7---[]---ANK2
chr1	rs28729661	5843946	A	G	0.432027566585595	0.10279513272226	2.63631434096525e-05	0.84267682951487	2	AJAP1---[]--NPHP4
chr4	rs7664934	113727203	C	G	-0.0865427637433996	0.0205919826541954	2.6370259481775e-05	0.524448074409762	4	LARP7---[]---ANK2
chr2	rs117137856	115306736	A	G	1.41293886744059	0.336216707882867	2.64024357675403e-05	0.52231322823101	2	ACTR3---[]---DPP10
chr2	rs62180074	181838009	C	T	0.0928730957017392	0.0221000585736846	2.64109984636992e-05	0.547420884433701	4	CWC22---[]-UBE2E3
chr3	rs11325122	71646097	D	I	0.0836079981635175	0.0198957053757798	2.64200491159355e-05	0.669885614535424	4	FOXP1--[]--EIF4E3
chr2	rs1873204	66337888	A	G	0.0945846300404768	0.0225077941459656	2.64210083321804e-05	0.889294637882679	4	SPRED2---[]---MEIS1
chr10	rs11313731	70266219	D	I	0.196869365736172	0.0468500675509013	2.64432878045584e-05	0.640544388590192	4	[SLC25A16]
chr2	rs115019336	120647314	C	T	0.218556010069943	0.0520113781046034	2.6447276783483e-05	0.853732875453487	3	[PTPN4]
chr12	rs146520373	2813685	C	T	-0.251386095588985	0.0598347623999133	2.65341410135049e-05	0.994380507202234	3	CACNA1C--[]--FKBP4
chr2	rs17031559	66351710	C	G	0.10437537468768	0.0248438568327994	2.65439545991418e-05	0.642406698912525	4	SPRED2---[]---MEIS1
chr5	rs57924344	102194560	C	T	-0.265732353321099	0.0632530970219847	2.65625538622769e-05	0.124442257166185	3	SLCO6A1---[]-PAM
chr3	rs73163719	117547737	C	T	0.0915331309354926	0.0217913683911206	2.66407803580033e-05	0.544933368749409	4	[]
chr3	rs9832672	51324925	C	T	0.127771756813186	0.0304193923784936	2.66515760350226e-05	0.0425905981357493	3	[DOCK3]
chr16	rs9928094	53799905	A	G	0.0817771877572925	0.0194709166254435	2.66955068002758e-05	0.232269462677154	4	[FTO]
chr1	rs113546890	154352990	A	G	0.871432611930749	0.207488939023835	2.67033931806502e-05	0.324546179916504	2	ATP8B2--[]--IL6R
chr2	rs76682341	240155262	C	T	0.657040636877412	0.156443207218276	2.67072012422328e-05	0.887536444042571	4	[HDAC4]
chr3	rs58624759	117789126	A	G	-0.0948207549964068	0.0225789715822953	2.67485994899283e-05	0.832691953766042	4	[]---IGSF11
chr3	rs17196080	185989499	C	T	0.107350641083274	0.0255641416287258	2.67781122112361e-05	0.208824613026688	4	[DGKG]
chr3	rs4309718	51289171	A	C	0.125666179389042	0.029926290263005	2.67871461094647e-05	0.233893481714545	3	[DOCK3]
chr3	rs936199:A	117663171	A	C	-0.0994839892357024	0.0236926278173558	2.68164030886635e-05	0.507897219210169	4	[]---IGSF11
chr9	rs68193597	11253851	D	I	-0.126179505425727	0.0300507929853831	2.68245045509054e-05	0.25977734327815	4	[]
chr4	rs11350401	67820541	D	I	0.0984648079645432	0.0234503503734115	2.68258578934328e-05	0.801120829169125	4	[]---CENPC
chr5	rs183415605	143692644	C	T	2.1172467531486	0.504262818851093	2.68455321232366e-05	0.88012208754176	2	[KCTD16]
chr4	rs28461629	113670317	A	C	-0.088193200645981	0.0210058956443995	2.68691802498137e-05	0.530651597267045	4	LARP7--[]---ANK2
chr16	rs201940822	53799270	D	I	-0.0819818382456129	0.0195283708749548	2.69176891307432e-05	0.230984465681138	4	[FTO]
chr5	rs10452529	142531368	A	G	0.546542462463899	0.130192213409751	2.6932326294508e-05	0.378830058269003	3	[ARHGAP26]
chr16	rs9923147	53801549	C	T	0.0817529303472702	0.0194748372912715	2.69431408277711e-05	0.215606750690417	4	[FTO]
chr3	rs6765407	117769305	C	T	-0.0884114468585933	0.0210616792014298	2.69592250425467e-05	0.761181639737141	4	[]---IGSF11
chr1	rs112995140	154352665	A	G	-0.870762991730504	0.207442279288638	2.69739723415734e-05	0.324222107127424	2	ATP8B2--[]--IL6R
chr11	rs1993839	67406829	C	T	0.106304149435834	0.0253259095367774	2.69941441968253e-05	0.751824407854151	4	[TBX10]
chr6	rs143814412	124091477	A	G	-2.17055714584769	0.517120708129501	2.70009060974306e-05	0.882290864460151	2	TRDN---[]--NKAIN2
chr3	rs6765890	110376136	C	T	0.492194606544775	0.117271960338847	2.70431293422094e-05	0.915929434747246	3	[]---NECTIN3
chr10	rs764888528	70252823	D	I	0.191644514048019	0.0456625737764174	2.70508134220944e-05	0.661934852833409	4	[SLC25A16]
chr2	rs573410924	66367807	D	I	-0.108148858360999	0.025769102189933	2.7066224659968e-05	0.803814765559723	4	SPRED2---[]---MEIS1
chr16	rs28562191	53799303	C	T	0.0819350191069274	0.019524859988027	2.7113616136639e-05	0.230910155595291	4	[FTO]
chr2	rs7565180	66361227	C	T	0.106210472665587	0.0253099186223057	2.71194420678833e-05	0.833774149829117	4	SPRED2---[]---MEIS1
chr2	rs72839190	115153894	A	G	-0.14915709471601	0.0355447455522308	2.71287955071595e-05	0.546623480587674	4	ACTR3---[]---DPP10
chr2	rs12616246	66361426	C	T	0.10635407330544	0.0253456500941483	2.71494086905473e-05	0.825740954648132	4	SPRED2---[]---MEIS1
chr1	rs115096388	154352532	C	T	0.87017838491846	0.207382464751312	2.71661211372284e-05	0.323542955553295	2	ATP8B2--[]--IL6R
chr4	rs5860767	105378514	D	I	-0.0842412702568256	0.0200773212966975	2.71859584297017e-05	0.167257192915249	4	TACR3---[]--CXXC4
chr2	rs180918331	237962556	A	G	1.43793621258897	0.342721594017182	2.72102905394799e-05	0.757918600917241	2	ACKR3---[]--COPS8
chr1	rs114595911	70477814	A	G	-1.31185200816098	0.312675412483044	2.72184561883052e-05	0.49040565382994	3	[LRRC7]
chr2	rs6433893	181976881	C	G	0.0914310273646086	0.0217938646321171	2.72553300708531e-05	0.455095350883989	4	UBE2E3--[]---ITGA4
chr5	rs74823287	102156280	C	T	0.774877969870547	0.184754632813693	2.73966503406395e-05	0.139990318639846	3	SLCO6A1---[]--PAM
chr6	rs12216144	99623458	A	T	0.0939825189283464	0.0224090402950065	2.7413172148268e-05	0.361536910359719	3	FBXL4---[]--FAXC
chr4	rs6825683	67822707	C	T	0.0984358166064587	0.0234730600280206	2.74603639304264e-05	0.786687091335482	4	[]---CENPC
chr2	rs7596210:A	237962641	A	G	-1.43673788901102	0.342617586444736	2.74785493820011e-05	0.79097432877135	2	ACKR3---[]--COPS8
chr2	rs5836762	181873752	D	I	0.0909998270636636	0.0217014919833967	2.74983541533436e-05	0.571764556272451	4	[UBE2E3]
chr5	rs78778010	102156379	A	G	0.774622370663299	0.184754712221386	2.75645395200739e-05	0.140172036693049	3	SLCO6A1---[]--PAM
chr5	rs141535249	102155793	D	I	0.774358751938861	0.184740273712169	2.76984657095582e-05	0.140183979033219	3	SLCO6A1---[]--PAM
chr1	rs111280248	154352269	G	T	0.869152215360706	0.20735550955117	2.76988973931272e-05	0.323844774795495	2	ATP8B2--[]--IL6R
chr13	rs539389148	80829349	A	G	1.87316394927842	0.446915531691501	2.77341797743876e-05	0.561643714320711	2	NDFIP2---[]--SPRY2
chr2	rs147590811	237962246	C	T	1.43740855497221	0.342953874387463	2.7741060667921e-05	0.749553629831282	2	ACKR3---[]--COPS8
chr2	rs67170549	115149138	A	G	-0.148875473552252	0.0355217500209485	2.77596063951316e-05	0.543732953681997	4	ACTR3---[]---DPP10
chr4	rs7681157	67834020	A	G	0.0984351173633948	0.0234880832874058	2.77906995944459e-05	0.985891430738612	4	[]---CENPC
chr2	rs34265548	115148659	C	T	0.148834422451491	0.035514985497534	2.78033981232628e-05	0.548409388857191	4	ACTR3---[]---DPP10
chr16	rs11378189	73644103	D	I	0.102496565174382	0.0244610741694593	2.78720124174954e-05	0.717950909760401	4	ZFHX3---[]---PSMD7
chr5	rs254011	103920770	A	C	-0.0809420142197825	0.0193175117371747	2.78850100882101e-05	0.201985457919915	4	[]
chr15	rs11071399	59139255	A	G	0.0875681136172793	0.0208989970497611	2.78877053365823e-05	0.29168829459988	4	[FAM63B]
chr3	rs2219891	51333066	C	T	-0.126266256441768	0.0301407174897281	2.79908384986091e-05	0.0979576179158061	3	[DOCK3]
chr16	rs9937053	53799507	A	G	-0.0815777524176373	0.0194733296507077	2.79934540283132e-05	0.236746923722713	4	[FTO]
chr3	rs1996332	51332388	C	T	0.12627393189566	0.0301434203785752	2.80057668048194e-05	0.0986948732675751	3	[DOCK3]
chr3	rs1996331	51332584	C	T	0.126260517648481	0.0301413429323925	2.80250624767033e-05	0.0982903808416337	3	[DOCK3]
chr18	rs142341292	10625663	A	G	-0.99167186361174	0.236785423911358	2.81347567381771e-05	0.465826547822979	2	NAPG--[]--PIEZO2
chr2	rs78913767	181871427	A	G	-0.0920499504897303	0.0219801975623941	2.81599366061484e-05	0.514390421311931	4	[UBE2E3]
chr3	rs74359226	72098087	A	T	-1.24241301909851	0.29668997044385	2.81944516273714e-05	0.337075937495946	3	PROK2---[]---RYBP
chr4	rs13104700	113686153	C	T	-0.0872393772053712	0.020833933990459	2.82206338708879e-05	0.417744472428196	4	LARP7---[]---ANK2
chr4	rs560542677	76052880	A	T	0.202008198580524	0.0482494344742317	2.82980347073129e-05	0.61295382393378	3	PARM1--[]---RCHY1
chr18	rs148320125	10625800	A	G	-0.991290205974838	0.23677183561606	2.83052369886371e-05	0.46486735966101	2	NAPG--[]--PIEZO2
chr3	rs74357314	72098185	C	T	1.24185449037546	0.296622962153387	2.83110413899245e-05	0.335344643856061	3	PROK2---[]---RYBP
chr1	rs525104	65733483	G	T	0.101127877767603	0.0241550643069247	2.83149466959625e-05	0.563138140272806	3	AK4--[]--DNAJC6
chr9	rs2066117	1635304	C	T	0.0832039102618493	0.0198739305783972	2.83182247236576e-05	0.074976316933219	4	DMRT2---[]---SMARCA2
chr2	rs11126074	66352599	A	G	0.105046933952861	0.0250916252538101	2.83246932764278e-05	0.79231719147543	4	SPRED2---[]---MEIS1
chr5	rs78275618	102154628	C	T	0.773313656445034	0.184741497745622	2.84009812473414e-05	0.140821754905343	3	SLCO6A1---[]--PAM
chr6	rs138562768	147994739	D	I	0.207258026421762	0.0495155248196859	2.84266019544137e-05	0.355488353491966	3	SAMD5---[]---SASH1
chr2	rs73914210	5815540	C	T	0.881155111544046	0.210516246827897	2.84304931643808e-05	0.824009466332693	2	[]--SOX11
chr16	rs115834870	25575089	G	T	0.94754139699465	0.226389504301537	2.84604777974607e-05	0.0669381456157088	2	ZKSCAN2---[]---HS3ST4
chr16	rs116166570	25574548	C	T	-0.947224144720927	0.226315817658143	2.84653729678891e-05	0.0673375196751742	2	ZKSCAN2---[]---HS3ST4
chr6	rs12216403	99637492	C	T	0.093114484162676	0.0222478658631171	2.84762045345932e-05	0.340511015019589	3	FBXL4---[]--FAXC
chr3	rs73009220	65982	A	G	-0.0862342965208263	0.0206040018083456	2.84767346475219e-05	0.364095479227924	4	[]---CHL1
chr2	rs67617705	66358664	A	G	0.10770346906978	0.0257343410790374	2.84910023380803e-05	0.903054401504447	4	SPRED2---[]---MEIS1
chr16	rs201399553	53829963	D	I	0.0842848101001837	0.0201417232310198	2.85683964781073e-05	0.240190761093772	4	[FTO]
chr6	rs141278824	124073099	G	T	2.21828048288762	0.530185315046329	2.86459480889656e-05	0.799733851355471	2	TRDN---[]--NKAIN2
chr5	rs56260079	88079371	C	T	-0.214550604001133	0.0512831296088545	2.86867163501505e-05	0.305312216599996	3	[MEF2C]
chr2	rs35048062	115149301	A	G	-0.148677609317597	0.0355400597120762	2.87205501381525e-05	0.552501403386974	4	ACTR3---[]---DPP10
chr5	rs191800971	104003311	C	G	-0.0950198543550533	0.0227152248924032	2.87572128468308e-05	0.0156526567506894	3	[]
chr6	rs149960377	99657527	C	T	-0.0928675862671192	0.02220137599236	2.87731272669059e-05	0.323562031663276	3	FBXL4---[]--FAXC
chr16	rs57292959	53799279	G	T	0.0815241696399489	0.0194900310667175	2.8785828559667e-05	0.235115144803189	4	[FTO]
chr16	rs199952722	53799278	D	I	0.0815208163060702	0.0194906165171171	2.88235589103967e-05	0.235434285419284	4	[FTO]
chr3	rs73163717	117547470	A	C	0.0910103896000298	0.0217609913141637	2.88610103300421e-05	0.54110808217373	4	[]
chr5	rs75125341	102152452	C	T	-0.772683980528248	0.184753859347285	2.88657902307343e-05	0.141678948681481	3	SLCO6A1---[]--PAM
chr2	rs6732354	181856869	C	T	-0.0861276008440835	0.0205940122673639	2.88743603732658e-05	0.450769724396756	4	[UBE2E3]
chr16	rs9930397	53799985	A	T	-0.0815052212711407	0.0194915070749175	2.8949524929169e-05	0.204986761227221	4	[FTO]
chr4	rs6830788	67852867	G	T	0.097935044387182	0.0234219973493261	2.89811926591564e-05	0.983178243594509	4	[]---CENPC
chr5	rs11336236	92377804	D	I	-0.081377011952253	0.0194629130158291	2.90061173559917e-05	0.682517913690061	4	[]---NR2F1
chr3	rs56057526	117786191	A	G	-0.0943484196135349	0.0225655509446857	2.90125162520424e-05	0.83206357469377	4	[]---IGSF11
chr16	rs138048087	25573694	A	G	0.945782853879882	0.226220094375136	2.90474646629785e-05	0.0676476162863419	2	ZKSCAN2---[]---HS3ST4
chr9	rs10959668	11254111	C	T	0.125646677707499	0.0300552316887521	2.9083554498186e-05	0.240836684066307	4	[]
chr3	rs11706571	51315830	C	T	0.126052689507573	0.0301536469969618	2.91065371399663e-05	0.0981682203520545	3	[DOCK3]
chr3	rs2355945	51290610	A	T	0.126022513307693	0.0301472619025016	2.9121335019952e-05	0.0945765172305204	3	[DOCK3]
chr3	rs7618293	117755528	A	G	-0.0949212087017291	0.0227080965630735	2.91432045288198e-05	0.623870140127774	4	[]---IGSF11
chr10	rs2394480	70291535	C	T	0.194069388831561	0.0464282178233108	2.91524604207203e-05	0.699223112872354	4	SLC25A16-[]--TET1
chr6	rs200868665	75375294	A	T	-0.699771197296906	0.167412986279958	2.91624628469495e-05	0.0592493305956532	3	CD109---[]---COL12A1
chr4	rs34493088:CT	105393329	D	I	-0.0953793314369491	0.0228188583181888	2.91705574110616e-05	0.990820967130888	4	[CXXC4]
chr5	rs79903974	102150696	A	G	-0.772255738178769	0.184760118381424	2.91797560822372e-05	0.142421280922646	3	SLCO6A1---[]--PAM
chr10	rs2795882	70283031	A	G	0.202667326408895	0.0484893501104552	2.91989487543859e-05	0.651554920606615	4	[SLC25A16]
chr17	rs78131109	58227080	C	G	-0.880945392661326	0.210774252775892	2.92062950276513e-05	0.367638532194021	2	HEATR6--[]CA4
chr3	rs62253418	24070459	A	C	0.314053962192081	0.0751416378755702	2.92159495118919e-05	0.400376136226133	3	NR1D2--[]--THRB
chr8	rs142854696	40878350	C	T	2.39425384633338	0.572929424781938	2.92834625410158e-05	0.588722911185733	2	ZMAT4---[]---SFRP1
chr5	rs745562692	20223883	G	T	-0.845060121930706	0.202218202605371	2.92855737733059e-05	0.913678643591872	2	[CDH18]
chr18	rs200515861	25535353	D	I	0.0912854530213813	0.0218451218013502	2.93106807444307e-05	0.698860358842702	4	[CDH2]
chr4	rs9683517	113730771	A	C	0.0860911147104523	0.0206032467468176	2.93409937587397e-05	0.544308745238959	4	LARP7---[]---ANK2
chr2	rs62180087	181858348	A	T	0.0915985388891837	0.0219218811031648	2.93558138191219e-05	0.544305952840456	4	[UBE2E3]
chr16	rs9937354	53799847	A	G	-0.0813627327663146	0.0194741451845631	2.94099972567707e-05	0.23442203626424	4	[FTO]
chr5	rs75872638	102150059	A	G	0.771797178149752	0.184766155905235	2.95175738969783e-05	0.143708369266084	3	SLCO6A1---[]--PAM
chr13	rs66804923	69733297	D	I	-0.14248451866243	0.0341106223691909	2.95209764244725e-05	0.76745462241877	4	[]---KLHL1
chrX	rs145109401:T	69916655	C	T	-0.493280728082165	0.118094825026545	2.95393931435014e-05	0.709525800455436	3	[TEX11]
chr5	rs138671118	102150227	A	C	-0.771763832309188	0.184765749720357	2.95398025107713e-05	0.143421822056141	3	SLCO6A1---[]--PAM
chr10	rs114540034	70284824	A	G	-0.192616056153022	0.0461139421556519	2.95431957373339e-05	0.666111923679957	4	[SLC25A16]
chr13	rs147558036	80820949	C	T	-1.86309672868203	0.44605629767976	2.95613165225881e-05	0.524954835532405	2	NDFIP2---[]--SPRY2
chr10	rs2488043	70286714	C	G	0.192830486600095	0.0461671253485115	2.95648952227539e-05	0.666484709595112	4	[SLC25A16]
chr3	rs34875526	51281647	D	I	-0.126753596150462	0.0303484187859747	2.95881971280637e-05	0.0297935349310301	3	[DOCK3]
chr2	rs190116855:A	237961715	A	G	-1.4335257021479	0.343267403153561	2.96524064033513e-05	0.735746788310047	2	ACKR3---[]--COPS8
chr6	rs56216336	99654257	A	C	0.0927215321190183	0.0222045207090808	2.96946825038254e-05	0.3195049282577	3	FBXL4---[]--FAXC
chr5	rs143699761	102206528	D	I	-1.11564868986574	0.267182803032659	2.97200790302811e-05	0.0644110554116959	2	[PAM]
chr2	rs185239408	237961664	G	T	-1.43325235734364	0.3432611849009	2.97464405117524e-05	0.734426652779187	2	ACKR3---[]--COPS8
chr3	rs35969465	51319777	D	I	0.124775997333885	0.0298847211596253	2.9766706436596e-05	0.415592140099078	3	[DOCK3]
chr4	rs993700	67825894	C	T	0.0949118469430858	0.022732931768304	2.97879156620101e-05	0.85857121984267	4	[]---CENPC
chr10	rs2457465	70285144	C	T	0.18390019426534	0.0440475745259643	2.97939383011212e-05	0.312922022810705	4	[SLC25A16]
chr3	rs202036869	117676657	D	I	0.0916406979675951	0.0219503640711515	2.9810963929491e-05	0.47756063158622	4	[]---IGSF11
chr3	rs150403181	95605793	A	G	1.1905094819356	0.285186937044311	2.98656797215999e-05	0.510187031691309	3	[]---MTRNR2L12
chr3	rs6796847	51306844	C	T	0.125882355388198	0.030155505858381	2.98719691649619e-05	0.0983835157361781	3	[DOCK3]
chr5	rs76735040	102148303	C	T	-0.771336201518852	0.184777200086361	2.98756385309101e-05	0.14461004726185	3	SLCO6A1---[]--PAM
chr3	rs6792102	117553543	A	C	-0.0908066092876297	0.0217531600235976	2.98759261429998e-05	0.497550707387087	4	[]
chr5	rs79009934	102148302	G	T	-0.771328855174784	0.184777491473889	2.988171985405e-05	0.144629187600109	3	SLCO6A1---[]--PAM
chr5	rs115474936	102148613	C	T	0.771360400599058	0.18478565829696	2.98835281118276e-05	0.144479779643439	3	SLCO6A1---[]--PAM
chr2	rs192689567	237961629	C	T	1.43292545131486	0.343276158553804	2.98950395553858e-05	0.733166197077844	2	ACKR3---[]--COPS8
chr4	rs28695904	113681985	C	T	-0.0869624201930975	0.0208341155347475	2.99245901235043e-05	0.396517689735516	4	LARP7---[]---ANK2
chr9	rs116115774	16396241	G	T	1.31710115421993	0.315563406694949	2.99549882823803e-05	0.328326648950881	3	C9orf92---[]--BNC2
chr2	rs541082782	237961569	C	T	1.43301386037357	0.343337152017122	2.99586596586583e-05	0.73158553358442	2	ACKR3---[]--COPS8
chr5	rs185260	103965223	A	C	0.0804950226502245	0.0192880729014898	3.00211826060742e-05	0.139100278675984	4	[]
chr2	rs184576582	237961528	C	T	1.43282635520179	0.34335320699135	3.00563346684809e-05	0.730134678769886	2	ACKR3---[]--COPS8
chr11	rs11820792	67405967	G	T	-0.105729408753294	0.0253363641646785	3.0057529381663e-05	0.895601428838763	4	[TBX10]
chr3	rs4974092	51298452	C	T	-0.125838101779477	0.0301564798611722	3.00828989834465e-05	0.0987954240409908	3	[DOCK3]
chr11	rs138126849	78845509	A	G	-0.564631754007783	0.135318024509836	3.01106573982632e-05	0.192312310961023	2	[TENM4]
chr3	rs147586452	84378384	C	G	0.408669484190597	0.0979496331150851	3.01618241254963e-05	0.455538438165591	3	[]
chr3	rs9857598	51304691	C	T	0.125816555196341	0.0301557870010047	3.01647156023802e-05	0.0984878247477703	3	[DOCK3]
chr10	rs9415905	70268546	C	T	0.194561075388005	0.0466325450926152	3.01650767904055e-05	0.579311875917363	4	[SLC25A16]
chr10	rs4918127	106558997	A	G	-0.0862012264289746	0.0206609144752342	3.01688101071837e-05	0.225408466038219	4	[SORCS3]
chr10	rs2153812	70291506	C	T	0.193681550531522	0.0464233390876253	3.01841151654433e-05	0.678434971907652	4	SLC25A16-[]--TET1
chr16	rs4888526	73650945	C	T	-0.100741241239353	0.0241474563598722	3.02044509289824e-05	0.782360793863561	4	ZFHX3---[]---PSMD7
chr3	rs6445578	51293647	C	T	-0.125806738192019	0.0301560648909096	3.02129530330349e-05	0.101811907903808	3	[DOCK3]
chr3	rs4974099	51295916	C	T	-0.125792233030031	0.0301541000069796	3.02407091801754e-05	0.0991960930805311	3	[DOCK3]
chr2	rs142232266	181871410	D	I	-0.0917168303991578	0.0219862411972976	3.02527046652548e-05	0.516932270408993	4	[UBE2E3]
chr2	rs10204666:A	181974699	A	C	-0.0908140079032583	0.0217699817229827	3.02568774585106e-05	0.456643698267697	4	UBE2E3--[]---ITGA4
chr6	rs145857236	124059264	C	T	-2.23050613863199	0.534765343824925	3.03266137145149e-05	0.746926917631224	2	TRDN---[]--NKAIN2
chr2	rs76583402	240146067	C	T	0.650549882096777	0.15597954507147	3.03614208223397e-05	0.89878438832179	4	[HDAC4]
chr6	rs62422172	99652739	A	G	-0.0926081183593896	0.0222058513132865	3.04015227479474e-05	0.316528154316908	3	FBXL4---[]--FAXC
chr15	rs116893345	47176728	A	T	-0.0929932148409484	0.0222996784379148	3.0438659107135e-05	0.43988410861686	4	[]---SEMA6D
chr4	rs6830420	113746220	A	T	0.0859189066235404	0.0206038409290554	3.04541913631701e-05	0.549530950074435	4	LARP7---[]---ANK2
chr2	rs191370190	237961479	C	G	-1.43213395291109	0.343442495039511	3.04682352769372e-05	0.727293306501321	2	ACKR3---[]--COPS8
chr3	rs899750	51294774	C	T	0.125743237821164	0.0301559528740267	3.04913840746024e-05	0.0993313758412708	3	[DOCK3]
chr5	rs2431112	103931707	A	G	-0.0806460564617897	0.0193412135493623	3.05070171927471e-05	0.114416652566375	4	[]
chr3	rs6445577	51293342	C	T	-0.125719221799869	0.030153234679386	3.05477013152724e-05	0.0995672758932006	3	[DOCK3]
chr2	rs60319830	138857576	D	I	0.226363683358266	0.0542928260851493	3.05521696259268e-05	0.579256542278635	3	HNMT--[]---SPOPL
chr3	rs34904497	51299902	D	I	0.125727879771615	0.0301581165947154	3.05997218993969e-05	0.0958749002321548	3	[DOCK3]
chr5	rs148902584	102150265	A	T	0.770238428770723	0.18476045012269	3.06141636524604e-05	0.143924328692923	3	SLCO6A1---[]--PAM
chr6	rs11154737	99634156	C	G	-0.0927274090346108	0.0222437606099963	3.06351298122646e-05	0.326760824401758	3	FBXL4---[]--FAXC
chr3	rs10446473	51294000	C	T	-0.125700524794791	0.0301540211699876	3.06455245323858e-05	0.099460637937621	3	[DOCK3]
chr1	rs552327	65745731	C	T	-0.10034433979269	0.0240714218077486	3.06464519301307e-05	0.53339581961536	4	AK4--[]--DNAJC6
chr16	rs4887870	73650853	A	G	0.100359271987374	0.0240791181739201	3.07423477940982e-05	0.772143800089512	4	ZFHX3---[]---PSMD7
chr4	rs10461190	113742219	C	T	-0.0858482163004453	0.0206028092506075	3.08876970853357e-05	0.531272797126477	4	LARP7---[]---ANK2
chr2	rs183145666	237961380	C	T	-1.4315643862666	0.343596346733531	3.09429506963733e-05	0.719216587540292	2	ACKR3---[]--COPS8
chr6	rs12212493	99653012	A	G	-0.0925841376810313	0.0222220969668681	3.09570108794106e-05	0.297466607831573	3	FBXL4---[]--FAXC
chr10	rs12256574	70287619	A	C	0.192554020378283	0.0462182123278809	3.09727699080667e-05	0.677551648513141	4	SLC25A16[]--TET1
chr6	rs12190423	72202711	C	G	-0.0821857313424194	0.0197302383134788	3.10710708125665e-05	0.174638121904233	4	OGFRL1---[]---RIMS1
chr9	rs73408151	10447249	C	T	-0.239245935116825	0.0574370147707337	3.10859474585733e-05	0.769437336156347	3	PTPRD---[]
chr11	rs79340289	11646030	C	T	-0.603269360008958	0.144849888009047	3.11639325457848e-05	0.808246680318206	2	GALNT18-[]---AC131935.1
chr10	rs2664428	70270859	C	G	0.201299050168789	0.048334083697889	3.1170310155437e-05	0.448197374980476	4	[SLC25A16]
chr2	rs35249613	115143623	A	G	-0.147802931102653	0.0354916837131316	3.12119856844778e-05	0.5529983329148	4	ACTR3---[]---DPP10
chr7	rs562044500	146958647	D	I	0.122049337898185	0.0293152263199784	3.13621902954036e-05	0.296792704832517	3	[CNTNAP2]
chr1	rs113906626	154350273	G	T	0.862008904254078	0.207054628685937	3.13824407695491e-05	0.320736809655584	2	ATP8B2--[]--IL6R
chr12	rs539633511	114594682	A	G	1.11228802905442	0.267181122409354	3.14026333214924e-05	0.807268061660933	2	RBM19---[]---TBX5
chr19	rs557005367	30284056	A	C	-0.899358898080256	0.216034217166228	3.14039533584864e-05	0.207387623989134	2	C19orf12--[]--CCNE1
chr3	rs34389350	51268370	D	I	0.126721593280779	0.0304407026787887	3.14231365153093e-05	0.0953895860118276	3	[DOCK3]
chr4	rs9307295	105405240	A	G	-0.0818869183376189	0.019671445011605	3.14464844429721e-05	0.971445577218732	4	[CXXC4]
chr2	rs191391919	237961201	C	T	1.43067802782984	0.343704493106091	3.14749744507567e-05	0.711849781411834	2	ACKR3---[]--COPS8
chr15	rs572531	55944517	A	G	0.108930794244345	0.0261732521897504	3.15592821181626e-05	0.859688581200778	4	[PRTG]
chr4	rs35575987	113745665	D	I	-0.0858812586415676	0.0206351534676466	3.15623065033835e-05	0.460215561451296	4	LARP7---[]---ANK2
chr13	rs113739071	58269556	D	I	0.0985172294673441	0.0236717132302388	3.15731699087292e-05	0.548814117398014	4	[PCDH17]
chr3	rs2170178	51284568	A	G	0.125468418573867	0.0301476133059497	3.15745097662234e-05	0.100791115297251	3	[DOCK3]
chr3	rs73163715	117547177	A	G	0.0906067044154119	0.0217712312674208	3.15800033821807e-05	0.539810583567913	4	[]
chr3	rs11715606	51283069	A	G	0.12545812717219	0.0301459692953675	3.15903379506961e-05	0.100723997925342	3	[DOCK3]
chr4	rs1435428	67890148	A	G	0.0944292797508712	0.0226923269790936	3.16459413509617e-05	0.84828628218094	4	[]---CENPC
chr2	rs1401130	181894213	A	T	0.0846943424911947	0.0203537462716158	3.16693215835698e-05	0.44346890519825	4	[UBE2E3]
chr2	rs67057607	66351789	A	G	-0.0967420905490114	0.0232493298567798	3.16759873491478e-05	0.825841364922811	4	SPRED2---[]---MEIS1
chr10	rs10998245	70281674	C	T	0.199996092834383	0.0480650130806775	3.16927147964254e-05	0.636529576945217	4	[SLC25A16]
chr3	rs62257481	51282589	A	G	-0.125422456528495	0.0301459487961317	3.17540705479427e-05	0.100798031282737	3	[DOCK3]
chr10	rs67644652	125490543	D	I	-0.173474204828169	0.0416966620436737	3.17710312034548e-05	0.578011388023996	3	GPR26--[]--CPXM2
chr6	rs12201712	99642178	A	G	-0.0923030012432301	0.0221863406479855	3.1775656261273e-05	0.331557797495796	3	FBXL4---[]--FAXC
chr2	rs188572028	237961173	C	T	1.43009966300371	0.343771597810357	3.18207809276067e-05	0.709112736806342	2	ACKR3---[]--COPS8
chr3	rs11130283	51280543	C	T	-0.125458069259483	0.0301613471741367	3.18854958386441e-05	0.101302977418289	3	[DOCK3]
chr4	rs145429914	65240999	A	G	0.976749687372074	0.23482688845603	3.19020873000895e-05	0.536152887416562	3	[TECRL]
chr5	rs111342834	102194230	A	C	-1.10501542482194	0.265704691640557	3.19909347806865e-05	0.0642987296940737	2	SLCO6A1---[]-PAM
chr3	rs1587449	117793767	C	T	-0.0974334042176851	0.0234287092122382	3.20038140493708e-05	0.828366050752178	4	[]---IGSF11
chr2	rs6433891	181969709	A	G	-0.0907492512773456	0.0218225420955389	3.20330742195976e-05	0.472182682730393	4	UBE2E3--[]---ITGA4
chr3	rs36188265	51290904	A	G	0.125475367233202	0.0301759494444852	3.20870558135239e-05	0.101871483925239	3	[DOCK3]
chr3	rs9856566	51279902	A	T	0.125331313930584	0.0301446082986195	3.21510923389132e-05	0.100706157173041	3	[DOCK3]
chr3	rs75276958	72109085	A	G	-1.20031733334041	0.288736261344979	3.22255195167e-05	0.295780885053873	3	PROK2---[]---RYBP
chr10	rs11598797	104505765	C	T	0.102510269669258	0.024659893192777	3.22505849731614e-05	0.779179601074247	4	[WBP1L]
chr3	rs6783235	51278263	A	G	0.125301847939616	0.0301432530065691	3.22625102010872e-05	0.100792479268424	3	[DOCK3]
chr2	rs55752310	181895468	D	I	0.0904550916918053	0.0217620001445265	3.23073250153966e-05	0.563962257486402	4	[UBE2E3]
chr3	rs142089848	95579814	C	T	1.18763256172708	0.285729338742959	3.23167271440989e-05	0.494344894299634	3	[]---MTRNR2L12
chr4	rs1074565	113750126	A	G	-0.0856415005737731	0.0206044942093987	3.23234260114647e-05	0.55020866366729	4	LARP7---[]---ANK2
chr16	rs59974251	77019478	C	G	0.121859090199141	0.0293193597938636	3.23489627322698e-05	0.942826487293914	4	RP11-58C22.1---[]---MON1B
chr3	rs4974094	51285119	A	G	0.12540481365811	0.0301726006011582	3.23516514770107e-05	0.100976839220007	3	[DOCK3]
chr10	rs2488045	70289129	A	G	0.192371737009715	0.0462862005360567	3.23675420464682e-05	0.676902077022958	4	SLC25A16-[]--TET1
chr2	rs6743782	37461473	A	G	0.0842316988285311	0.0202671583324918	3.23770752528718e-05	0.79850200982605	4	[NDUFAF7]
chr2	rs112714865	42803025	A	G	-1.49558078142741	0.359856198713183	3.23795311339867e-05	0.555717414272543	3	[MTA3]
chr5	rs112777388	102193115	A	G	1.1037453264919	0.265592759129877	3.24178320215588e-05	0.0642969597452966	2	SLCO6A1---[]-PAM
chr2	rs6733850	15930951	C	T	-0.125878716032346	0.0302924357853566	3.24647293751851e-05	0.632023993881848	2	DDX1---[]---MYCN
chr5	rs369554158	102146361	D	I	0.768067225569298	0.18485456485079	3.25314413626998e-05	0.139474859450154	3	SLCO6A1---[]--PAM
chr3	rs34690448	51213900	D	I	-0.125395548170752	0.0301816553473409	3.25722883431519e-05	0.0782905560515627	3	[DOCK3]
chr5	rs143138178	103917215	D	I	-0.0803134868952427	0.019330910746687	3.25762361507433e-05	0.135150044050065	4	[]
chr16	rs74025414	77015035	C	G	-0.119025830109175	0.0286533363247966	3.26719604284266e-05	0.975099993760213	4	RP11-58C22.1---[]---MON1B
chr4	rs12503408	113752458	C	T	0.0856167576664946	0.0206110527537214	3.26821003246661e-05	0.575921486476682	4	LARP7---[]---ANK2
chr21	rs760419400	20198758	C	T	1.31527096713706	0.316635265750086	3.26857250751502e-05	0.910225591849131	3	TMPRSS15---[]
chr2	rs1040228	181980885	A	G	0.0905160193663569	0.0217908378091072	3.26917838100902e-05	0.445589111862183	4	UBE2E3--[]---ITGA4
chr3	rs141212241	51270792	D	I	-0.125588294064791	0.0302341998748691	3.26929282707045e-05	0.101998019470078	3	[DOCK3]
chr4	rs11098176	113769107	A	G	0.0851523536367139	0.0204996387514457	3.26932465734465e-05	0.575653873471544	4	LARP7---[]---ANK2
chr2	rs4362519	181889062	C	G	0.0844321222636833	0.0203282954972739	3.2753055750013e-05	0.426947894219813	4	[UBE2E3]
chr14	rs190074311	93420112	C	T	0.493781579262254	0.118906660748299	3.28600867733441e-05	0.820291876662677	3	[ITPK1]
chr6	rs10552117	99662564	D	I	-0.0921983354042173	0.0222022063307334	3.2862498097531e-05	0.33616609472077	4	FBXL4---[]--FAXC
chr11	rs35393507	99472985	C	G	-0.105526683258419	0.0254141080315848	3.2916835368472e-05	0.956846267249467	4	[CNTN5]
chr5	rs2329742	41697123	C	G	-0.0903071501718479	0.0217515457227408	3.29931292039009e-05	0.586349171120488	4	PLCXD3---[]--OXCT1
chr2	rs183701725	237960534	A	G	1.429439651587	0.344306533692193	3.30089190947918e-05	0.695776726317756	2	ACKR3---[]--COPS8
chr10	rs191189879	14763671	C	T	-0.844983609185562	0.203532188636487	3.30163376508124e-05	0.950107788185633	3	[FAM107B]
chr3	rs2355943	51273030	C	T	-0.125155052232048	0.0301504918051526	3.31008459152885e-05	0.096500854211688	3	[DOCK3]
chr2	rs6747797	181984486	A	G	0.090663479358493	0.0218414000324175	3.3103716902549e-05	0.434700172667676	4	UBE2E3--[]---ITGA4
chr2	rs145058140	237960862	A	G	1.42775396172431	0.343957402377831	3.31081348049746e-05	0.700776495254304	2	ACKR3---[]--COPS8
chr19	rs141779103	30223091	A	G	-0.874419244585843	0.210665896202158	3.31402866778594e-05	0.312398450271622	3	C19orf12--[]--CCNE1
chr3	rs7634799	51274721	A	T	0.12509885621902	0.0301396129789818	3.315385808167e-05	0.101465300117354	3	[DOCK3]
chr3	rs138483572	117743310	D	I	-0.0921498290040068	0.0222015647762243	3.31603918042668e-05	0.708649137274696	4	[]---IGSF11
chr4	rs7689162	113736318	C	T	0.0856755283584092	0.0206445839458397	3.32439746619702e-05	0.501793113628423	4	LARP7---[]---ANK2
chr3	rs9860403	51279992	C	T	0.125107372597714	0.0301465098082203	3.32506262105973e-05	0.100460576829063	3	[DOCK3]
chr10	rs10159502	70257260	A	T	-0.185356312534128	0.0446691407596967	3.33146476111472e-05	0.394869080427219	4	[SLC25A16]
chr1	rs572522082	9735239	A	C	-1.06920532233923	0.257668526137709	3.33147085098136e-05	0.645787416209323	2	[PIK3CD]
chr3	rs2291162	51273992	C	G	-0.125061673566989	0.0301389080166249	3.33189019194152e-05	0.101549857206486	3	[DOCK3]
chr2	rs6147053	181874241	D	I	0.0920809467747723	0.0221944881694354	3.34192767826981e-05	0.566977938136439	4	[UBE2E3]
chr4	rs1351464	67839651	G	T	-0.0974035336510111	0.0234776905376832	3.34266720776688e-05	0.986515192384372	4	[]---CENPC
chr3	rs1480362	51273711	A	G	-0.125036745196971	0.0301388295667854	3.34379167212099e-05	0.101573782445737	3	[DOCK3]
chr9	rs9776139	14892957	C	T	0.21656272398096	0.0522023539920919	3.346256144294e-05	0.0157139825208246	3	[FREM1]
chr4	rs17280162	105600843	A	T	-0.237225261935633	0.0571872434770229	3.35070462449911e-05	0.949614766766974	3	CXXC4---[]---TET2
chr2	rs190489794	237960146	C	T	1.42767412770489	0.344197664383772	3.35638366600964e-05	0.694044696405562	2	ACKR3---[]--COPS8
chr3	rs7651141	51271183	A	G	0.125000428816406	0.0301380114912287	3.35978132725707e-05	0.101205605902098	3	[DOCK3]
chr2	rs10205673	66340449	A	G	-0.0898071708316438	0.0216535576321228	3.36190506595272e-05	0.941293997573231	4	SPRED2---[]---MEIS1
chr6	rs114070815	150714957	A	T	-1.02613826363417	0.247436111702997	3.36736997437337e-05	0.478148535483645	3	[IYD]
chr9	rs73390312	10448690	A	G	-0.237992838758667	0.0573887565903885	3.36817391354625e-05	0.708957944508053	3	PTPRD---[]
chr5	rs113278402	102143464	C	T	0.766613429246687	0.184859856371877	3.36863206092742e-05	0.14150045618401	3	SLCO6A1---[]--PAM
chr3	rs62257499	51291425	A	G	0.125032052516741	0.0301506623589501	3.36993950371475e-05	0.110176890654927	3	[DOCK3]
chr15	rs62011706	83499082	A	G	0.116316421756235	0.0280509607048585	3.37432654286926e-05	0.926445394688754	3	[WHAMM]
chr3	rs58346749	51270739	D	I	0.125004630008658	0.0301499226567317	3.38184426476318e-05	0.0961871821901106	3	[DOCK3]
chr4	rs35848103	67808484	A	C	0.122113643485198	0.0294534170970005	3.38345046546393e-05	0.378717126951789	4	[]---CENPC
chr10	rs10159498	70257238	A	G	-0.185248973341947	0.0446825232308737	3.38491447939571e-05	0.390379974414857	4	[SLC25A16]
chr6	rs75899985	164111026	C	T	-0.249210850477904	0.0601119282901951	3.38658371566277e-05	0.993176896718181	3	QKI---[]
chr2	rs73918104	19298839	A	C	0.159429653300591	0.0384566389206731	3.38778479659006e-05	0.502314433209095	4	NT5C1B-RDH14---[]---OSR1
chr10	rs77808748	6111978	A	G	-0.426908958611902	0.102980172785861	3.39006150306898e-05	0.138162221572136	4	IL2RA-[]--RBM17
chr11	rs150724118	99487853	D	I	-0.107715940915163	0.0259844120283785	3.39211943973822e-05	0.671387958316623	4	[CNTN5]
chr5	rs2447832	103933473	C	T	0.0801040188601083	0.0193238436409791	3.39300905241412e-05	0.190563576144441	4	[]
chr2	rs181828313	237959961	C	G	-1.42631816635475	0.34423017575488	3.42043193446351e-05	0.68918201162977	2	ACKR3---[]--COPS8
chr3	rs113281818	117944220	A	G	0.225322926788199	0.0543820742836975	3.42297545577666e-05	0.747967594514693	3	[]---IGSF11
chr2	rs4666085	28748857	C	T	-0.271802790055364	0.0656025560018249	3.42532183315564e-05	0.926986092778906	3	[PLB1]
chr2	rs4666084	28748451	A	C	0.271853068266119	0.0656184092696342	3.42883138372154e-05	0.928501457231714	3	[PLB1]
chr10	rs9804369	70257658	C	T	0.185223035437301	0.0447082480321357	3.42900197033857e-05	0.393942400724569	4	[SLC25A16]
chr4	rs6855679	113674336	A	G	-0.0868103227802756	0.0209552049440922	3.43298312943031e-05	0.399019360704801	4	LARP7--[]---ANK2
chr3	rs13064149	51282210	A	C	-0.12515795432266	0.0302134575361216	3.43604524623871e-05	0.099417321654049	3	[DOCK3]
chr4	rs1383716	67835626	C	T	0.0973450471792531	0.0234995379284174	3.43654438329677e-05	0.991902112919535	4	[]---CENPC
chr3	rs1499951	115195109	C	T	-0.156230556894183	0.0377157890572626	3.43822523017025e-05	0.725875688824003	4	[]---GAP43
chr3	rs73178542	117751440	C	T	-0.0919490877669729	0.0222005950190246	3.44681259234718e-05	0.716090612010283	4	[]---IGSF11
chr6	rs115845984	150713825	C	T	1.02454062600893	0.247378733930537	3.44910523939665e-05	0.48551916678441	3	[IYD]
chr2	rs12464049	66360462	C	G	-0.10554152437293	0.0254852873824079	3.45384063852306e-05	0.865889353818321	4	SPRED2---[]---MEIS1
chr4	rs11394602	67846476	D	I	-0.0970995559210342	0.0234480242018771	3.45712169404719e-05	0.985183331646288	4	[]---CENPC
chr12	rs117996059	13593735	C	G	-1.38388121714005	0.33420972589537	3.46161727095747e-05	0.289443551813885	2	EMP1---[]--GRIN2B
chr16	rs116258480	25566597	A	T	-0.933125802900509	0.225352390292425	3.46186202830098e-05	0.0708202850327531	2	ZKSCAN2---[]---HS3ST4
chr15	rs34463907	96795930	D	I	-0.0805062244733982	0.019445381423268	3.47123258905626e-05	0.700491754066997	4	[]--AC016251.1
chr5	rs114637776	31337221	G	T	0.604386531132794	0.145993429554025	3.47578321016179e-05	0.957533357643644	3	CDH6-[]--DROSHA
chr6	rs114069844	72163992	G	T	-0.0863808029489196	0.0208715832084361	3.49309835358672e-05	0.140029402663146	4	OGFRL1---[]---RIMS1
chr20	rs148717486	33244568	D	I	0.0849463652848658	0.0205257163185377	3.49532790538348e-05	0.373497106374628	4	[PIGU]
chr4	rs1481260	67874312	A	T	-0.0965909214112158	0.0233394599344465	3.49546899608991e-05	0.97865509797442	4	[]---CENPC
chr2	rs115761186	199689808	C	T	1.0799987539487	0.260983609891869	3.50062343143451e-05	0.569335064187766	3	PLCL1---[]---SATB2
chr2	rs541956087	238047999	D	I	-1.38113012974204	0.333775418824946	3.50495289429608e-05	0.57251056310012	2	COPS8--[]---COL6A3
chr3	rs144700670	95568866	C	T	-1.00062798596714	0.2418225603309	3.50559607646339e-05	0.78988934386581	3	[]---MTRNR2L12
chr5	5:103914139:T_TCAAACATGACAAACATG	103914139	D	I	0.0801470349496003	0.0193699284284009	3.5079815067638e-05	0.0958006579123654	4	[]
chr2	rs142930772	106684552	C	T	1.3360673826152	0.322922759632395	3.51231434201625e-05	0.807275849018477	2	[C2orf40]
chr2	rs35393170	28700311	C	T	0.0947248069107349	0.0228950879762104	3.5135237164099e-05	0.460962004098463	4	FOSL2--[]--PLB1
chr9	rs73408138	10446298	A	G	0.234788159719467	0.0567487105621195	3.51370136152733e-05	0.771066078391749	3	PTPRD---[]
chr10	rs10998231	70260916	A	G	0.185219339231248	0.0447679901302382	3.51391433827358e-05	0.395460441846976	4	[SLC25A16]
chr2	rs189829396	237959765	C	T	-1.42472782684708	0.344369445060564	3.51558275109012e-05	0.678329612600296	2	ACKR3---[]--COPS8
chr22	rs115428941	43729171	C	T	1.23993028563445	0.299707761991885	3.51675289189792e-05	0.274473818425914	3	[SCUBE1]
chr2	rs190609703	238047451	C	T	-1.38111377475978	0.333833834554433	3.51677790435359e-05	0.574233877024004	2	COPS8--[]---COL6A3
chr2	rs58057770	181904471	A	G	0.0892814149203419	0.0215808759460627	3.51781570363993e-05	0.474618353094854	4	[UBE2E3]
chr15	rs74769048	69637900	C	T	-0.543623792852851	0.131404418939417	3.51832813010741e-05	0.675666972185277	3	[PAQR5]
chr4	rs4834301	113679463	A	C	0.0862539718762284	0.0208516653379729	3.52565408531503e-05	0.443558974874901	4	LARP7---[]---ANK2
chr14	rs114524687	42040131	C	T	1.67114308695458	0.404003148351804	3.52703951848121e-05	0.235708030546178	2	[]--LRFN5
chr4	rs568663633	70705264	D	I	-2.47016479896326	0.597181515525035	3.52840284627503e-05	0.430844145977477	2	SULT1B1--[]-SULT1E1
chr2	rs184558828	237959724	A	G	-1.42439159083055	0.344405722738984	3.53727313101878e-05	0.67700315692489	2	ACKR3---[]--COPS8
chr11	rs12422055	67404181	C	T	-0.105523743861491	0.0255147413716501	3.53727625381638e-05	0.920781266899117	4	[TBX10]
chr3	rs995543	51259079	A	C	-0.124688036436026	0.0301485428111856	3.53735851881587e-05	0.0907624897649734	3	[DOCK3]
chr6	rs115597907	164130016	C	T	-0.250120392603196	0.0604795086243977	3.53994326453403e-05	0.979593838935489	3	QKI---[]
chr9	rs2065887	1634740	C	T	-0.0820455227661789	0.0198389998156946	3.5407852258136e-05	0.0741830359726708	4	DMRT2---[]---SMARCA2
chr20	rs569747728	42974461	C	T	-0.165456464902034	0.0400101804467594	3.54399966462339e-05	0.376498648057315	3	[R3HDML]
chr6	rs12524864	99625695	A	G	0.0917558663027996	0.0221913749047272	3.55335742482931e-05	0.324679641949619	3	FBXL4---[]--FAXC
chr4	rs5859068	67871768	D	I	0.0965090814149872	0.0233436803258627	3.56084379547295e-05	0.980033219974374	4	[]---CENPC
chr5	rs163949	92360881	C	T	0.0816194754497348	0.019743310110424	3.56453836908642e-05	0.573104685186397	4	[]---NR2F1
chr16	rs9941349	53825488	C	T	0.0815654893213813	0.0197305418265964	3.56548359135867e-05	0.316287795249646	4	[FTO]
chr6	rs34779206	147994952	C	T	-0.210478982508658	0.0509174457988883	3.56922474511278e-05	0.364295427676728	3	SAMD5---[]---SASH1
chr7	rs149978102	157545112	A	G	-1.62972427817914	0.394308179797513	3.5786680207703e-05	0.474557985166638	3	[PTPRN2]
chr2	rs73973681:A	180563621	A	T	-0.714781142454168	0.172945269773383	3.58073663088316e-05	0.946335894488791	3	[ZNF385B]
chr2	rs6710800	28752727	C	G	0.270258511254385	0.0653908156853069	3.58099959291938e-05	0.919029956885379	3	[PLB1]
chr2	rs188828965	237959541	A	G	-1.42377482983113	0.34451991763785	3.58629084383134e-05	0.673215736245042	2	ACKR3---[]--COPS8
chr6	rs11154741	99638145	C	T	0.0917279775514663	0.0221966062684689	3.58803438872784e-05	0.319088288391604	3	FBXL4---[]--FAXC
chr6	rs1496971	99641248	A	G	-0.0917153858547506	0.0221943459121475	3.59032222163023e-05	0.317518397458077	3	FBXL4---[]--FAXC
chr5	rs144121308	102145417	D	I	0.762043294654981	0.184427821760992	3.59726203728689e-05	0.136703879920394	3	SLCO6A1---[]--PAM
chr5	rs79080981	102144836	C	T	-0.762009414604124	0.184422641625396	3.59832114239997e-05	0.136882685458662	3	SLCO6A1---[]--PAM
chr4	rs6552058	67856923	A	G	0.0963019185073145	0.023307994575314	3.60071546941939e-05	0.823673825392208	4	[]---CENPC
chr4	rs10018248	105398068	C	T	0.0824898989994982	0.0199651458586477	3.60097577717675e-05	0.415582488030114	4	[CXXC4]
chr4	rs4860804	67833784	C	T	0.0970808456161989	0.0234971535590454	3.60246509635571e-05	0.991420228202527	4	[]---CENPC
chr3	rs58077016	117733015	A	G	-0.0916203701853898	0.0221768168571988	3.60626403958049e-05	0.669507408413468	4	[]---IGSF11
chr5	rs250269	92361227	A	G	0.081559575864615	0.0197417885414236	3.60691627697672e-05	0.623750412693794	4	[]---NR2F1
chr4	rs1871768	67826700	A	G	0.0972099330772522	0.0235347946611397	3.62010977285698e-05	0.989226435287397	4	[]---CENPC
chr10	rs17293364	289850	A	G	0.229118250829756	0.0554713071146495	3.62144976922764e-05	0.372628981380251	3	[ZMYND11]
chr5	5:103914139	103914139	D	I	0.0800356399599255	0.0193776961425486	3.62294906558462e-05	0.0910975757919804	4	[]
chr3	rs9714344	75943	C	G	0.0944339054478925	0.0228670344259928	3.63242884327083e-05	0.107112585802177	3	[]---CHL1
chr2	rs6728486	28752498	C	T	-0.270149411676169	0.0654182738037105	3.63440628077567e-05	0.920900999791013	3	[PLB1]
chr3	rs112244038	110345842	G	T	-0.485255222257058	0.117517243169667	3.63986941801152e-05	0.896404477011266	3	[]---NECTIN3
chr6	rs12196981	99624196	A	G	-0.0916524362014431	0.0221966463347402	3.64167168899755e-05	0.319905118806755	3	FBXL4---[]--FAXC
chr1	rs4348675	72515717	C	T	-0.13056164535353	0.0316231940546594	3.64872001033933e-05	0.227159139368009	3	[NEGR1]
chr3	rs1353912	117757201	C	T	0.0919343807026898	0.0222694505465052	3.65497356294617e-05	0.739140838391677	4	[]---IGSF11
chr2	rs11126075	66360307	C	G	0.105201461206066	0.025484015131814	3.65716991613384e-05	0.850026957663675	4	SPRED2---[]---MEIS1
chr1	rs112879402	33031259	A	T	-0.989710403671461	0.239761789398292	3.66106427827477e-05	0.213161717699719	3	[RP1-27O5.3,ZBTB8A]
chr13	rs4297581	58282035	A	T	0.0802354761816954	0.0194374183086316	3.66111133643633e-05	0.1367551344956	4	[PCDH17]
chr3	rs2883809	51254463	A	G	-0.124357536492077	0.0301298230625862	3.66903520227774e-05	0.10231026676713	3	[DOCK3]
chr9	rs80050926	10460371	A	T	-0.242278324675644	0.0587021412475158	3.67129593660362e-05	0.811221272977501	3	PTPRD---[]
chr16	rs9922839	73648212	C	T	-0.100060806178497	0.0242439832442537	3.67138639184958e-05	0.792738846526491	4	ZFHX3---[]---PSMD7
chr2	rs568906201	199669481	D	I	-1.29944360208448	0.314857953087236	3.67400429873057e-05	0.705986556411417	2	PLCL1---[]---SATB2
chr2	rs112131285	181865284	D	I	0.0900363696509082	0.0218161956278868	3.67458275564856e-05	0.415089843747188	4	[UBE2E3]
chr2	rs66643978	66356544	C	T	-0.106308875971894	0.0257593212788504	3.67516653582098e-05	0.870366909955032	4	SPRED2---[]---MEIS1
chr6	rs12525432	99627125	A	G	0.0915416118788483	0.0221823816112094	3.6789221342442e-05	0.324416948485565	3	FBXL4---[]--FAXC
chr2	rs192435663	237959349	C	T	1.42199701142274	0.344604005420886	3.68379045622574e-05	0.666191634078416	2	ACKR3---[]--COPS8
chr6	rs12199968	99628239	G	T	-0.0918312300741738	0.0222550402147756	3.6862776312665e-05	0.319473291629013	3	FBXL4---[]--FAXC
chr2	rs555025564	237959330	D	I	1.42189263735181	0.344614599820442	3.69067693668842e-05	0.665207734813683	2	ACKR3---[]--COPS8
chr22	rs189971649	43725765	C	T	1.24552462279363	0.301873893417004	3.69164792733649e-05	0.269284209517218	3	[SCUBE1]
chr1	rs113198725	154348250	C	T	-0.853577858645992	0.206880489910981	3.692129020683e-05	0.32363762478946	2	ATP8B2--[]--IL6R
chr10	rs41278516	70253350	A	G	0.187130748803065	0.045354759037162	3.69232928585261e-05	0.667973337935273	4	[SLC25A16]
chr22	rs35146163	49328677	C	T	-0.123206189787639	0.029863387426712	3.69672702268248e-05	0.563708336853154	4	FAM19A5---[]---BRD1
chr5	rs68155288	103949431	D	I	-0.0795695535647795	0.0192870183933932	3.69850246917612e-05	0.0806629072858243	4	[]
chr1	rs111708073	203828141	A	G	-1.03440670165963	0.250738258509905	3.7001984346421e-05	0.802865334141768	2	ZC3H11A-[]-SNRPE
chr5	rs58777626	6472950	A	G	-0.634185347955287	0.153727808222026	3.70126032497839e-05	0.338219348157275	3	[UBE2QL1]
chr4	rs1811397	67826241	C	T	-0.0970465187989958	0.0235247291623905	3.70254987353533e-05	0.988576848794075	4	[]---CENPC
chr7	rs996251	76844872	A	G	-0.390952791811283	0.094772309695753	3.70445678102778e-05	0.196298922002661	4	[CCDC146]
chr10	rs3758627:A	70253085	A	G	0.187104229211861	0.0453581838804371	3.70673654162662e-05	0.668924000825107	4	[SLC25A16]
chr5	rs144976734	9970319	A	C	1.95525893859484	0.474018385244585	3.70962164481827e-05	0.222953955245386	2	TAS2R1---[]---FAM173B
chr2	rs187703041	238049974	C	G	-1.37632832564341	0.333713756655663	3.71899393919534e-05	0.570862822968309	2	COPS8--[]---COL6A3
chr3	rs6445549	51251165	C	T	-0.124301345430799	0.0301408643734663	3.7232631394572e-05	0.0966524705750222	3	[DOCK3]
chr3	rs61503512	117758331	C	T	-0.0915125078786541	0.0221907438212107	3.72503421878175e-05	0.739866722093216	4	[]---IGSF11
chr3	rs6788952	110342773	G	T	-0.48473596964316	0.117544512122211	3.72591128628221e-05	0.895923211861563	3	[]---NECTIN3
chr4	rs4282179	105393320	C	T	0.0826299834417843	0.0200399403531265	3.73539632465361e-05	0.368869264177935	4	[CXXC4]
chr2	rs58812414	181951866	D	I	-0.08902417431286	0.0215922879064787	3.74032039322723e-05	0.566024730154955	4	UBE2E3--[]---ITGA4
chr3	rs9968218	117771082	A	C	-0.0914813496903921	0.0221888455719425	3.74208436113063e-05	0.781554029129316	4	[]---IGSF11
chr5	rs35832962	103919143	D	I	-0.0798075930030106	0.019357580977784	3.74281382713396e-05	0.0883319661251306	4	[]
chr9	rs184471927	75873744	C	G	0.710290183291008	0.172285372068201	3.74369664233053e-05	0.876081592252524	3	ANXA1--[]
chr12	rs140895077	58300457	C	G	-0.88018291336214	0.213495085362956	3.74406025411127e-05	0.222221859392323	2	CTDSP2--[]--ATP23
chr4	rs1481261	67876746	A	G	0.0961217891865137	0.0233154327813558	3.74509246912773e-05	0.967237065909485	4	[]---CENPC
chr10	rs1387827	106528466	A	G	-0.085279452853922	0.0206855302578443	3.74518783576329e-05	0.118889677151912	4	[SORCS3]
chr10	rs148068877	70284381	A	G	0.199456665875029	0.0483815014879726	3.74650567028341e-05	0.662798488491275	4	[SLC25A16]
chr2	rs189340804	237959207	C	T	-1.42101160192916	0.344708309626977	3.75011213591858e-05	0.659528757306347	2	ACKR3---[]--COPS8
chr8	rs575124962	101946551	D	I	-0.0821183062920087	0.0199210671202401	3.75297061000528e-05	0.432616656239802	4	[YWHAZ]
chr4	rs7659185	67873174	A	G	0.0961918069973853	0.0233357991200764	3.75482392184279e-05	0.966991453788695	4	[]---CENPC
chr21	rs9982770	46009217	C	T	-0.419914075325143	0.101876360275512	3.75922008551229e-05	0.959410880488681	3	[TSPEAR]
chr9	rs182357978	73629109	G	T	0.844789430464499	0.204968296415753	3.76313049181866e-05	0.603082013657161	3	[TRPM3]
chr14	rs148904700	41257087	C	T	-0.791683109629979	0.19208421629713	3.76345310942766e-05	0.225279523349489	3	[]---LRFN5
chr5	rs2161097	103945178	C	T	0.0794817941898887	0.0192846173615468	3.76392817274929e-05	0.125935294173684	4	[]
chr2	rs531595606	237959182	A	G	1.42089676746035	0.344771694307147	3.76791765819253e-05	0.659773241675009	2	ACKR3---[]--COPS8
chr22	rs17177852	49326349	C	T	-0.123214666598085	0.0298975282274609	3.76850779845887e-05	0.558898666323001	4	FAM19A5---[]---BRD1
chr3	rs55812510	117758561	A	T	0.0914232046928278	0.0221843613351031	3.77124284325466e-05	0.734320468783514	4	[]---IGSF11
chr6	rs145619033	138077705	A	G	1.15054037860161	0.279186484959022	3.77155918690461e-05	0.664803633987287	2	OLIG3---[]---TNFAIP3
chr11	rs75063192	113009432	A	G	-3.52494858144537	0.855353242190346	3.77158928527688e-05	0.874411015217963	2	[NCAM1]
chr4	rs2121929	113766032	A	G	0.0844198598603884	0.0204854866308127	3.77297824397424e-05	0.556033291119034	4	LARP7---[]---ANK2
chr2	rs58518324	181886106	D	I	0.0892261971145043	0.0216518436133163	3.77310879773196e-05	0.973221124523936	4	[UBE2E3]
chr5	rs2447827	103948045	C	T	0.0793624421040464	0.0192585658791323	3.77410703724709e-05	0.0752038568787844	4	[]
chr1	rs34137694	72577895	D	I	-0.082019928201554	0.0199042564738803	3.77685236490403e-05	0.514504181079753	4	[NEGR1]
chr4	rs1481244	67839069	C	G	-0.0962811712128715	0.0233652873327167	3.77734818175495e-05	0.85400880292871	4	[]---CENPC
chr4	rs11098175	113742784	A	G	-0.0848946380482939	0.0206029025668134	3.78020959746949e-05	0.530936781931494	4	LARP7---[]---ANK2
chrX	rs72626442	41911392	A	C	0.138037800850785	0.0335018435958687	3.78371814083372e-05	0.937809701331513	3	CASK---[]---PPP1R2P9
chr2	rs192155813	237959112	C	T	-1.42070318862492	0.34481803523798	3.78620289927989e-05	0.656382913637502	2	ACKR3---[]--COPS8
chr3	rs10934430	117754491	G	T	-0.0914144216849072	0.0221871443013332	3.7862144502271e-05	0.724923483686817	4	[]---IGSF11
chr6	rs13206506	116324460	A	G	-0.0833156761637697	0.0202237568259239	3.79376987541097e-05	0.902455147653442	4	[FRK]
chr6	rs116206558	72163991	A	C	-0.0859775060937234	0.0208710793770089	3.79766911201455e-05	0.148451537546225	4	OGFRL1---[]---RIMS1
chr1	rs10601926	226010651	D	I	-0.4996957610071	0.121302682691337	3.79839986547977e-05	0.824500415167366	2	[EPHX1]
chr12	rs149328715	56230478	A	G	-1.71297238640097	0.41586703642879	3.80456374793599e-05	0.371016960550632	2	[MMP19]
chr3	rs7618118	117755473	C	T	0.0913532221718488	0.0221808889575337	3.812547558864e-05	0.730545172551823	4	[]---IGSF11
chr14	rs144504045	42031550	G	T	-1.74995779710676	0.424917345966495	3.81596989838034e-05	0.185838349021668	2	[]--LRFN5
chr18	rs62085690	26275176	A	G	0.0949248424705683	0.0230513030775441	3.82205164917407e-05	0.50401162063344	4	CDH2---[]
chr3	rs1353913	117757110	A	T	0.0913571783546102	0.0221854616135891	3.82365499500526e-05	0.708138943442753	4	[]---IGSF11
chr3	rs7618267	117755470	C	G	-0.0913231805479595	0.0221776860662811	3.82513542616467e-05	0.731780028518563	4	[]---IGSF11
chr3	rs7640109	117755493	A	C	0.0913185063672149	0.0221779802321682	3.82954135387529e-05	0.731829188714203	4	[]---IGSF11
chr4	rs6818236	113765784	C	T	-0.0848869509634346	0.0206161193023162	3.8299810390004e-05	0.612661335774511	4	LARP7---[]---ANK2
chr9	rs10117250	1636035	A	G	-0.08171690848219	0.0198462481823368	3.83006070513294e-05	0.0665869875834116	4	DMRT2---[]---SMARCA2
chr9	rs139770124	75872070	C	T	-0.709279570594826	0.172272586178961	3.83514076525002e-05	0.878103850852811	3	ANXA1--[]
chr3	rs1499983	117757581	G	T	-0.0913336513795648	0.0221851382917932	3.84028446791588e-05	0.735684723229777	4	[]---IGSF11
chr3	rs61636746	117756491	A	G	0.0913508477705452	0.0221896106038121	3.84119702225613e-05	0.735388942670985	4	[]---IGSF11
chr3	rs17667504	117753147	C	T	-0.091287302809139	0.0221750758681739	3.84398367135051e-05	0.727365231490017	4	[]---IGSF11
chr11	rs544630536	113002887	C	T	3.51907157281468	0.854836118458153	3.84398761589896e-05	0.881351147479747	2	[NCAM1]
chr5	rs31236	13865484	A	G	0.115726216674096	0.0281134911606797	3.84845586805995e-05	0.567709746609131	4	[DNAH5]
chr2	rs62139613	28694341	A	G	0.0937634459740869	0.0227834462162935	3.86475341080374e-05	0.483583305195866	4	FOSL2--[]--PLB1
chr20	rs80105002	48995720	A	G	-0.537532067095123	0.130622687449788	3.869262335807e-05	0.176244869427095	3	CEBPB---[]---PTPN1
chr3	rs11711339	117500202	A	G	-0.0889879666057314	0.0216269468719491	3.87716841746293e-05	0.993567511188077	3	[]
chr2	rs191703466	238017884	C	T	-1.42112612435009	0.3453831894103	3.87790774061289e-05	0.692128771800801	2	COPS8-[]---COL6A3
chr9	rs140090132	35502078	D	I	0.579075357789963	0.140748968789093	3.88453283930705e-05	0.436050808822035	3	UNC13B--[]--RUSC2
chr13	rs2321388	58691608	C	T	-0.0883906058020474	0.021484940546662	3.8873903958573e-05	0.564517317919443	3	PCDH17---[]
chr3	rs6784455	51230200	A	C	0.124076127489233	0.0301593536130645	3.88830880171425e-05	0.0976216081184889	3	[DOCK3]
chr1	rs12127789	72740073	G	T	0.137702977457013	0.0334744228975995	3.89405504917807e-05	0.112748349945075	3	[NEGR1]
chr12	rs17694709	2832955	C	T	-0.261618518085012	0.0636005972814012	3.89772466796827e-05	0.984451142798556	3	CACNA1C--[]--FKBP4
chr3	rs4367100	51245578	A	G	-0.123927003802835	0.030128154285428	3.89994342465011e-05	0.100673449533972	3	[DOCK3]
chr2	rs187435840	237958868	A	G	-1.41909999978226	0.345021267713753	3.9041538659403e-05	0.646356463786115	2	ACKR3---[]--COPS8
chr18	rs1692482	26278214	A	G	-0.0964750469938477	0.0234576854504806	3.91013351164482e-05	0.2440869639139	4	CDH2---[]
chr2	rs74340961	42798594	C	T	-1.04828952260163	0.254895974906426	3.9119907699197e-05	0.821817629551312	2	[MTA3]
chr3	rs66653817:A	117760319	A	G	-0.0915041824393024	0.0222500023686974	3.91317622141235e-05	0.74798327792706	4	[]---IGSF11
chr14	rs572677736	102534557	A	G	-1.62666368740125	0.395557670447162	3.91685823086391e-05	0.221308917926459	2	DYNC1H1--[]--HSP90AA1
chr3	rs4927973	51224495	A	C	-0.123944576501974	0.0301434309754043	3.92540223242126e-05	0.0864941989007749	3	[DOCK3]
chr7	rs73128428	39308367	C	T	-0.118363735851575	0.0287870055579579	3.92744312311073e-05	0.72172965292759	4	[POU6F2]
chr14	rs142653634	93669745	C	T	-0.591380730077217	0.143830696701867	3.92850440464172e-05	0.792319044038073	3	[RP11-371E8.4,C14orf142]
chr1	rs35526787	72738649	D	I	-0.137617975469574	0.0334722581418561	3.9326041328573e-05	0.112554767731236	3	[NEGR1]
chr22	rs138230486	43736574	A	G	-1.19508099402274	0.290676328534118	3.93300391743774e-05	0.310528009781757	3	[SCUBE1]
chr17	rs2233364	47287651	C	T	-0.264235133277093	0.0642695925654287	3.93343271618084e-05	0.124794277491822	3	[ABI3]
chr3	rs28708817	51245326	A	G	0.123869754806128	0.0301293901430221	3.93505869624355e-05	0.0991269464970484	3	[DOCK3]
chr4	rs11098177	113769173	C	G	-0.084783136002732	0.0206227040719082	3.93684540678401e-05	0.616825454310606	4	LARP7---[]---ANK2
chr14	rs141768684	102531832	C	G	1.74466502058771	0.424400621034987	3.94133924506669e-05	0.235476074933448	2	DYNC1H1--[]--HSP90AA1
chr7	rs75360173	39582701	C	T	-0.597826600753529	0.145433239272326	3.94529767482973e-05	0.292589712858522	3	POU6F2--[]--YAE1D1
chr9	rs75361849	86705192	C	T	-0.126092704256579	0.0306746799784632	3.94556287055635e-05	0.697265757542804	3	RMI1--[]---SLC28A3
chr3	rs56833250	117747728	D	I	-0.091225437150238	0.0221928937543219	3.94684075790499e-05	0.753213664764727	4	[]---IGSF11
chr22	rs143534980	43737942	A	T	1.19176070500076	0.289977970251028	3.9594728894601e-05	0.312692089715819	3	[SCUBE1]
chr9	rs7855017	1634370	A	C	0.0821926092806963	0.0199998417273154	3.96236967708966e-05	0.0723909573547649	4	DMRT2---[]---SMARCA2
chr4	rs146986004	130975614	D	I	-0.525669137216787	0.127911550870196	3.96293698483991e-05	0.80109242748421	3	C4orf33---[]
chr3	rs1516320	76317	C	T	-0.093902764512944	0.0228499741478139	3.96456925826642e-05	0.102278322732342	3	[]---CHL1
chr1	rs534462578	73974514	D	I	0.0812958788934686	0.0197829464170167	3.96702434714441e-05	0.662741518614187	4	[]---LRRIQ3
chr2	rs113802966	65960966	D	I	0.603957770971964	0.146983041533759	3.97323951778258e-05	0.13138015434512	2	SPRED2---[]---MEIS1
chr17	rs117668060	47290813	A	G	-0.264060521008497	0.0642671009562398	3.97724157463763e-05	0.13057061192284	3	[ABI3]
chr22	rs189794003	43742509	C	T	1.18430558856608	0.288247563327332	3.97995193271709e-05	0.317954238685667	3	SCUBE1-[]--MPPED1
chr14	rs533282507	102534501	C	T	1.62427260369802	0.395333514880232	3.98041628047141e-05	0.221840697106353	2	DYNC1H1--[]--HSP90AA1
chr2	rs1320854	66363617	G	T	-0.105774222427088	0.0257454814441035	3.98310074040505e-05	0.851934866532276	4	SPRED2---[]---MEIS1
chr7	rs79007859	39576558	C	T	0.595665264355908	0.144987748627076	3.98438218726356e-05	0.290196222969134	3	POU6F2--[]--YAE1D1
chr3	rs56308781	117743152	A	T	0.0912954893060972	0.0222222194557751	3.98586413455757e-05	0.7172320131212	4	[]---IGSF11
chr7	rs146559256	39572221	D	I	-0.595712830992421	0.145004878708485	3.98709638148185e-05	0.296941979317053	3	POU6F2--[]--YAE1D1
chr5	rs163948	92361578	A	G	-0.0812052113031254	0.0197680263559297	3.9926102137147e-05	0.698176183128247	4	[]---NR2F1
chr4	rs34983665	113679234	D	I	-0.0865345653292415	0.021065788098537	3.99403003219661e-05	0.425507572989723	4	LARP7---[]---ANK2
chr15	rs112171898	55881737	C	G	-0.519112369151207	0.126384735022736	4.00141920201107e-05	0.362034280987956	3	PYGO1[]--PRTG
chr5	rs254020	103950251	C	T	0.0790909951249475	0.0192558303011166	4.00174105599485e-05	0.0826008647274555	4	[]
chr3	rs1480364	51267350	A	G	-0.123862735704728	0.030157864689559	4.00579054821394e-05	0.107165128583393	3	[DOCK3]
chr4	rs13102981	113647631	A	G	-0.0868500820442396	0.0211470719205897	4.00908535662887e-05	0.366061948950979	4	LARP7--[]---ANK2
chrX	rs6653011	82036588	G	T	1.10804189756481	0.269800343560125	4.01012023648276e-05	0.590602432170337	2	[]---POU3F4
chr16	rs9931494	53827179	C	G	0.0811290824571531	0.019754784578836	4.01166607201935e-05	0.351214644310422	4	[FTO]
chr10	rs827405	8689003	C	T	0.0998662874237623	0.0243231881084856	4.02907831485322e-05	0.262267472557635	4	GATA3---[]
chr4	rs4450929	113698329	A	G	-0.0854810904312987	0.0208198441497307	4.03003875257255e-05	0.396297472195827	4	LARP7---[]---ANK2
chr3	rs762012517	51287725	D	I	0.12486371286646	0.0304128768617855	4.03232038624003e-05	0.0941599664678068	3	[DOCK3]
chr1	rs12124523	72621463	C	T	0.147939566924422	0.0360347373535888	4.03492013676109e-05	0.119663321721406	3	[NEGR1]
chr6	rs73739728	23435263	A	G	-0.537021249325427	0.130807202691009	4.03544324365818e-05	0.1037422731012	2	HDGFL1---[]---NRSN1
chrX	rs6653012	82037765	C	T	1.10713998977465	0.269686867922089	4.0382619277728e-05	0.590581350245823	2	[]---POU3F4
chr4	rs79886638	163198613	G	T	0.513039336504753	0.124972720725299	4.03946721508213e-05	0.412924236321134	3	FSTL5---[]---NAF1
chr13	rs7318437	69730273	C	T	0.1434538749033	0.0349462397794937	4.04336871543178e-05	0.846698837239	4	[]---KLHL1
chr5	rs1363100	103946206	A	T	0.0790589636631756	0.0192593644333776	4.04380936482035e-05	0.0931264254713266	4	[]
chr7	rs11983820	39572562	A	G	-0.595219878920856	0.145003830597548	4.04566388030009e-05	0.295010750632275	3	POU6F2--[]--YAE1D1
chr4	rs987812	67872638	C	T	-0.0954172177644591	0.0232455455511501	4.04747481205258e-05	0.812497520063822	4	[]---CENPC
chr2	rs77755995:GAA	119518326	D	I	-0.10153172782122	0.0247359085596982	4.04964234133275e-05	0.21023404547201	3	INSIG2---[]--EN1
chr3	rs7610159	115193161	A	G	-0.154757850053303	0.0377069872793202	4.05677613003136e-05	0.751385031245573	4	[]---GAP43
chr2	rs190990600	237958064	A	G	-1.4169240202828	0.345270347477283	4.06400677214654e-05	0.62993064522152	2	ACKR3---[]--COPS8
chr13	rs183479653	24248869	C	T	-1.04259636318271	0.254058945257032	4.06493123918131e-05	0.459710937672608	2	TNFRSF19-[]--MIPEP
chr4	rs181571937	105503705	C	T	0.231186918831255	0.056337066790637	4.06703960041606e-05	0.953968810641821	3	CXXC4--[]---TET2
chr19	rs150784842	50232415	C	T	0.911949224375074	0.222230384594024	4.06733956779944e-05	0.0956502176373341	2	CPT1C--[]--TSKS
chr3	rs28810453	51209125	C	T	-0.123658289002601	0.0301354804570584	4.07101524979993e-05	0.0868989430576692	3	[DOCK3]
chr2	rs113420624	42814623	A	G	1.46236551882364	0.35640061376274	4.07561137377068e-05	0.536609950798047	3	[MTA3]
chr11	rs113220028	99478497	A	G	-0.105063230279962	0.0256096860970178	4.08744834247e-05	0.99035995119432	4	[CNTN5]
chr3	rs17667317	117737280	A	G	0.0909312426545394	0.0221650019943612	4.08763911956305e-05	0.709182019506253	4	[]---IGSF11
chr4	rs2882821	113759972	C	T	-0.0845614897758013	0.0206130616347514	4.09018191196626e-05	0.601911192109246	4	LARP7---[]---ANK2
chr9	rs991850	35473737	A	G	0.552459493887744	0.134675539363967	4.09325734234661e-05	0.368049956604309	3	UNC13B--[]--RUSC2
chr3	rs116717390	107466098	G	T	0.53296717472038	0.129925599157442	4.09425766722556e-05	0.213059835806465	2	[BBX]
chrX	rs72626436	41886166	A	T	-0.14167114178657	0.0345364133233697	4.09452059152467e-05	0.954109564733904	4	CASK---[]---PPP1R2P9
chr8	rs150341335	134507318	C	T	0.4341677772815	0.105841544841285	4.09497917807641e-05	0.935748452467138	3	[ST3GAL1]
chr15	rs7178522	59135784	A	G	0.0937579941751776	0.0228574358106929	4.09842815293653e-05	0.171598534207926	3	[FAM63B]
chr4	rs551159040	105613759	C	T	-0.231418873996955	0.0564205756284619	4.10169821329665e-05	0.940016251283186	3	CXXC4---[]---TET2
chr4	rs2352024	113763011	C	T	-0.0845827896488112	0.0206220172812495	4.10344091466701e-05	0.600931286967875	4	LARP7---[]---ANK2
chr11	rs34834031	99472853	A	T	0.104810994130659	0.0255553180017043	4.1076822387131e-05	0.985616113434445	4	[CNTN5]
chr7	rs34079228	21440066	A	G	0.112140754120174	0.027343046550018	4.10918819986853e-05	0.492361587762475	4	SP8---[]--SP4
chr4	rs7697899	67807696	A	T	-0.120864593408772	0.0294711500392439	4.11163066351525e-05	0.350280891467133	4	[]---CENPC
chr2	rs558320985	238000293	A	C	1.37021689032597	0.334120997124972	4.11439438496689e-05	0.989948425855816	2	[COPS8]
chr9	rs2066119	1635747	A	C	0.0813434275199238	0.0198355925488157	4.11578130435104e-05	0.0701774805774671	4	DMRT2---[]---SMARCA2
chr2	rs190069234	238000582	C	G	-1.36997653118108	0.334082547508176	4.11879735655032e-05	0.989414906879086	2	[COPS8]
chr4	rs7655551	113768426	A	G	0.0846389170636896	0.02064200038143	4.12569732266111e-05	0.604063350517071	4	LARP7---[]---ANK2
chr2	rs148306117	106682072	C	G	-1.32388237554769	0.322906367226159	4.13336659665145e-05	0.895641144005837	2	NCK2---[]C2orf40
chr3	rs73178532	117740195	A	T	-0.0908831855287083	0.0221674069134895	4.13406539122617e-05	0.711952116603239	4	[]---IGSF11
chr3	rs149252729	110358880	D	I	-0.48055344163782	0.117215014891888	4.1357861931079e-05	0.914222375917575	3	[]---NECTIN3
chr5	rs33817	103978326	A	G	-0.0792158427054959	0.0193233507731768	4.140653143597e-05	0.13700413548511	4	[]
chr4	rs4353906	105405698	A	G	-0.0820666618741954	0.0200193875498538	4.14295499554851e-05	0.93577512052137	4	[CXXC4]
chr4	rs187816530	105610213	A	G	-0.231317191976567	0.0564287396747485	4.14437785755454e-05	0.939552628233801	3	CXXC4---[]---TET2
chr8	rs182522796	80595205	A	T	-2.33374509850115	0.569387012130947	4.15481701286544e-05	0.535714504186604	2	STMN2--[]--HEY1
chr16	rs139157023	25584849	C	T	0.871856069339817	0.212715843624365	4.15497040297684e-05	0.0452541119457695	2	ZKSCAN2---[]---HS3ST4
chr18	rs2457492	68373609	A	G	0.0905217262248376	0.022086257545507	4.15738681272115e-05	0.00286977993288223	4	SOCS6---[]
chr4	rs188013434	100969659	A	G	0.0863902349319568	0.0210787692937676	4.15930072469185e-05	0.590275786203229	4	H2AFZ--[]---DDIT4L
chr13	rs9529522	69730310	C	T	-0.143161026517257	0.0349314599852137	4.16122352480171e-05	0.847430817953172	4	[]---KLHL1
chr3	rs704249	71657226	G	T	0.0802336671879358	0.0195784822890586	4.16639058155936e-05	0.196454640320172	4	FOXP1--[]--EIF4E3
chr7	rs58190554	76848403	A	T	0.386074184569312	0.0942168911699268	4.1724442214008e-05	0.191787913651513	4	[CCDC146]
chr14	rs140273741	42043424	G	T	-1.65027020861012	0.402739421588807	4.1743276831847e-05	0.247322588025501	2	[]--LRFN5
chr18	rs35318932	2498843	A	G	0.0829292321775365	0.0202389313878549	4.17617381336038e-05	0.250850060421928	4	[]--METTL4
chr3	rs6799722	51223482	A	G	0.123470851448573	0.0301350472313149	4.18085555909961e-05	0.096475199529158	3	[DOCK3]
chr18	rs118154551	66575087	A	G	-0.51604895112749	0.125953072031145	4.18263269672204e-05	0.170785241252435	2	[CCDC102B]
chr3	rs9862514	51238628	A	C	-0.123420354600356	0.0301256135804336	4.18796000817236e-05	0.111095756796425	3	[DOCK3]
chr10	rs2795878	70310482	G	T	-0.20233106455673	0.0493893041771708	4.19158300604342e-05	0.523700281780237	4	SLC25A16--[]-TET1
chr12	rs147828938	56208321	C	G	1.6920691177804	0.413052113177087	4.19438506824235e-05	0.331919265432143	2	[SARNP,RP11-762I7.5]
chr2	rs111900950	42817309	A	G	-1.45883440028781	0.356142558662711	4.19970575439616e-05	0.531719178342456	3	[MTA3]
chr14	rs117989302	81579222	A	G	-2.45403456457749	0.599103714796681	4.20029722057775e-05	0.638409352583976	2	[TSHR]
chr4	rs4499744	67832575	A	C	-0.0963509158377455	0.0235223560722099	4.20091910486757e-05	0.957142233318416	4	[]---CENPC
chr3	rs9865532	51144316	A	G	0.113602356352214	0.0277371012046928	4.20926721974144e-05	0.375707566927948	3	[DOCK3]
chr9	rs10959669	11254204	C	G	0.123493803819473	0.0301525137791214	4.21005989365427e-05	0.3997428391458	4	[]
chr12	rs142427997	56202182	A	G	1.68708116627351	0.411942050450999	4.21379644564023e-05	0.322492967738767	2	[SARNP,RP11-762I7.5]
chr3	rs57481709	117740485	C	T	-0.0907910380072776	0.0221688777605653	4.21389561363061e-05	0.719042524238236	4	[]---IGSF11
chr3	rs1824066	117759038	C	T	-0.0908790637743136	0.0221909123743093	4.21571195704011e-05	0.751176868617291	4	[]---IGSF11
chr5	rs35608703	41682580	D	I	0.0890391738611846	0.0217425218005523	4.21871214697048e-05	0.733564480482523	4	PLCXD3---[]--OXCT1
chr3	rs11130280	51211275	C	T	-0.123356799311805	0.0301233820340912	4.22074644190788e-05	0.0970564428634859	3	[DOCK3]
chr3	rs116900966	54847518	C	G	1.4318007645803	0.349654196256443	4.22341278552026e-05	0.753648140591938	2	[CACNA2D3]
chr3	rs58739278	117747748	A	G	-0.0907967883662404	0.0221733388972344	4.22417823481199e-05	0.756612301444293	4	[]---IGSF11
chr3	rs9815781	51212565	A	G	-0.123349859520181	0.0301238925544128	4.22621110594087e-05	0.0965616434519463	3	[DOCK3]
chr11	rs767937776	18863404	D	I	-1.11844215490616	0.273145398997204	4.22757530286245e-05	0.534876256989168	2	PTPN5--[]--MRGPRX1
chr3	rs7645152	117739148	C	T	0.0907987035670969	0.0221751500517741	4.22870355898182e-05	0.712309189430228	4	[]---IGSF11
chr4	rs4400044	67832676	A	C	-0.0963021778835154	0.0235197741979447	4.23044515254353e-05	0.957294812469016	4	[]---CENPC
chr12	rs114120988	56196512	C	T	-1.68258108376059	0.410940527494674	4.23146650422772e-05	0.316823207353623	2	[SARNP,RP11-762I7.5]
chr4	rs6817867	113765623	G	T	-0.0844166778291857	0.0206180542101209	4.23429928923461e-05	0.625326491672282	4	LARP7---[]---ANK2
chr3	rs7649441	117700384	G	T	0.0992543093174798	0.0242426308084514	4.23618703280714e-05	0.975345053502634	4	[]---IGSF11
chr7	rs114918398	39578558	A	C	-0.594310406467615	0.145159625168661	4.23655364022974e-05	0.281087363863931	3	POU6F2--[]--YAE1D1
chr2	rs190621480	237957422	G	T	-1.41533942581871	0.345695302867417	4.23661755351071e-05	0.617188297500232	2	ACKR3---[]--COPS8
chr2	rs181114627	237957102	C	T	-1.41692586182149	0.346103130431054	4.24101923377407e-05	0.618331931559891	2	ACKR3---[]--COPS8
chr3	rs7618215	117755434	G	T	0.0920934123601105	0.0224964876038082	4.24580918330798e-05	0.730805474376097	4	[]---IGSF11
chr4	rs17013530	129579414	A	G	-0.262128700031221	0.0640351342246981	4.24884936646057e-05	0.582511659506909	3	PGRMC2---[]---JADE1
chr11	rs113847274	78842206	A	G	-0.541193352729168	0.132217746847922	4.25465000749813e-05	0.164279274027489	2	[TENM4]
chr2	rs182859998	237957551	A	G	-1.41466124080033	0.345619527656675	4.25612416480953e-05	0.616503202345811	2	ACKR3---[]--COPS8
chr8	rs7464334	135970519	A	G	0.0864415028732411	0.021119655780646	4.25936315948907e-05	0.974503307146683	4	ZFAT---[]---KHDRBS3
chr5	rs62362057	104002370	C	T	-0.0891098237471129	0.0217716516286818	4.25958227482929e-05	0.991406618057714	3	[]
chr16	rs545811327	25585124	A	C	0.870646596317929	0.212720569862244	4.25989219223009e-05	0.0455702183926139	2	ZKSCAN2---[]---HS3ST4
chr8	rs189389189	80587935	C	T	-2.33076316549388	0.569474905213481	4.26142765159657e-05	0.528889034107951	2	STMN2--[]--HEY1
chr3	rs73178531	117740136	C	G	-0.0907867023697784	0.0221825899497794	4.26377842345542e-05	0.712270150566856	4	[]---IGSF11
chr5	rs16878851	7628241	A	C	-0.416842547861835	0.101854122536103	4.26664989449837e-05	0.330560658974155	3	[ADCY2]
chr3	rs185393456	117535422	A	G	-0.0913909482804759	0.0223313633530208	4.26760124736208e-05	0.603301126291105	4	[]
chr12	rs148791882	84564475	D	I	-0.84416895963037	0.206279887975189	4.27028290237431e-05	0.604905930309218	3	[]---SLC6A15
chr3	rs6445611	51344430	C	T	0.122256497520384	0.0298753491438646	4.27263231834846e-05	0.414151959408767	3	[DOCK3]
chr2	rs189074882	237956875	A	T	-1.41693981475617	0.346259809048016	4.27430702355993e-05	0.618262379345795	2	ACKR3---[]--COPS8
chr4	rs1839110	113757938	C	G	0.0843405384604713	0.0206110717705348	4.27665718415047e-05	0.570101530571217	4	LARP7---[]---ANK2
chr1	rs566226	65744252	G	T	-0.0983444266224222	0.0240337693024996	4.2780355760616e-05	0.674412212585756	4	AK4--[]--DNAJC6
chr9	rs2066118	1635485	C	T	0.0812229501265335	0.019849899244265	4.27932432446528e-05	0.0726826127519298	4	DMRT2---[]---SMARCA2
chr2	rs112649334	42831435	G	T	1.47530502141765	0.360547997491993	4.2796234745021e-05	0.248904727836505	2	[MTA3]
chr4	rs4860230	67839455	A	T	0.0952963433851062	0.0232921154818955	4.28857653337867e-05	0.804334049364277	4	[]---CENPC
chr2	rs115573451	199701264	A	T	1.22724856869559	0.29996827741522	4.29033615249972e-05	0.578457310954963	3	PLCL1---[]---SATB2
chr4	rs140045178	34833562	A	T	-0.568348191438135	0.13891806117962	4.29058649512726e-05	0.750251598421476	3	[]
chr7	rs79663241	39573562	C	T	0.593098444497456	0.144973803088091	4.29381515322289e-05	0.273387836787628	3	POU6F2--[]--YAE1D1
chr4	rs115654094	34833544	C	T	-0.568326426120507	0.138920818299446	4.29499019315152e-05	0.750280563058082	3	[]
chr4	rs76290651	105554174	C	T	0.230926417968636	0.0564474508342745	4.29520524374155e-05	0.909914014809709	3	CXXC4---[]---TET2
chr3	rs6773485	117768523	A	C	0.0873813468256189	0.021360018270355	4.29732926299185e-05	0.75707332391706	4	[]---IGSF11
chr12	rs145868411	56200378	C	T	1.68414975248364	0.41173409949675	4.30663264687739e-05	0.319637402727476	2	[SARNP,RP11-762I7.5]
chr2	rs116150880	199689447	A	C	1.07089237355392	0.261829579780841	4.31306477819343e-05	0.618460149274798	3	PLCL1---[]---SATB2
chr1	rs115806241	14780451	C	T	1.92264158199295	0.470085106117106	4.31398914461918e-05	0.0482609880251391	2	PRDM2---[]---KAZN
chr2	rs149718661	53214334	A	C	-2.33148693024409	0.570048972495298	4.31416803414505e-05	0.7321413764332	3	[]---ASB3
chrX	rs750144139	121632268	A	T	1.49047442247681	0.36445732546539	4.32170164813706e-05	0.956277604061442	2	[]---GRIA3
chr5	rs10063026	7629346	C	T	0.416879097504223	0.101942746492095	4.32592353606346e-05	0.33085861612732	3	[ADCY2]
chr5	rs141202823	103946549	D	I	0.078828367096658	0.0192772141403158	4.32865152603053e-05	0.111028491629757	4	[]
chr4	rs189123518	105584543	C	G	0.230695940885524	0.0564169534934747	4.3300460527742e-05	0.932368754391115	3	CXXC4---[]---TET2
chr5	rs795510	13864189	A	G	-0.120684501443169	0.029515074076444	4.33403697402226e-05	0.703508902366203	4	[DNAH5]
chr12	rs74106097	84559258	G	T	0.89487853535453	0.218866503248537	4.33805440500379e-05	0.755131244452413	3	[]---SLC6A15
chr12	rs60260786	84558173	A	G	0.893804390607042	0.218607560216837	4.3393722621909e-05	0.762713686085954	3	[]---SLC6A15
chr4	rs12642928	101088217	C	T	-0.0806082029396757	0.0197168384284903	4.34559980757616e-05	0.755056515357613	4	H2AFZ---[]--DDIT4L
chr3	rs547335437	24092896	C	T	0.386824629252222	0.0946518431757031	4.37334440219135e-05	0.137011711930842	3	NR1D2--[]--THRB
chr1	rs142621020	143770262	C	T	-0.403788942754416	0.0988030817908554	4.37354144877359e-05	0.0401650905080742	2	PPIAL4G-[]---FAM72D
chr6	6:99662342	99662342	D	I	0.0975964254613079	0.0238809080121203	4.37369311291795e-05	0.481623200321654	3	FBXL4---[]--FAXC
chr10	rs137995808	70261232	D	I	0.181954340561104	0.0445227904100594	4.37423061102066e-05	0.339116112138623	4	[SLC25A16]
chr5	rs316751	41677080	C	T	-0.0889881676285524	0.0217747205806125	4.37429646905272e-05	0.530285206023689	4	PLCXD3---[]--OXCT1
chr12	rs182312412	56219472	C	T	1.70575369514181	0.417433321318384	4.38325453983578e-05	0.370981590785194	2	[RP11-762I7.5,DNAJC14]
chr6	rs185580322	99375756	C	T	-0.683049695882214	0.167157048382541	4.38353863348878e-05	0.900229168249743	3	[FBXL4]
chr7	rs148605086	102700455	C	T	-0.856070789017153	0.209516114038251	4.38982549862796e-05	0.287611465698326	2	[FBXL13]
chr2	rs76815397	199695511	C	T	1.06507574230447	0.260673502817716	4.39136321930636e-05	0.600588404732634	3	PLCL1---[]---SATB2
chr11	rs150269432	17991837	A	T	-0.508173149147099	0.124377822070512	4.39400476805433e-05	0.515618049236464	3	[SERGEF]
chr2	rs10167839	181882879	A	G	0.0832866279590348	0.020385592680145	4.39700231402876e-05	0.477794026431865	4	[UBE2E3]
chr11	rs117016408	78844938	C	T	0.539194264880247	0.131977062265673	4.39791628905493e-05	0.16882356484414	2	[TENM4]
chr6	rs73243587	164166829	A	G	0.252951324304298	0.0619142104395628	4.39794991645033e-05	0.772217960407331	3	QKI---[]
chr7	rs118038434	71095979	C	T	2.3859673525529	0.584027581551149	4.40070911416265e-05	0.247577405929486	3	[WBSCR17]
chr12	rs74106098	84561155	C	T	-0.894539714509709	0.218963610289038	4.40132566038547e-05	0.761601586763114	3	[]---SLC6A15
chr13	rs4142428	58264679	C	T	0.097115344849751	0.0237717182276712	4.40139672907139e-05	0.454973402981083	4	[PCDH17]
chr2	rs190656961	237956352	C	T	-1.41684225493909	0.346830129923708	4.40542867340433e-05	0.613232567654183	2	ACKR3---[]--COPS8
chr10	rs113012011	100897612	A	G	-0.251470364474997	0.0615624069923492	4.41140430632099e-05	0.981456558597694	3	[HPSE2]
chr15	rs113904757	83415901	C	G	0.116657495353846	0.028559614799011	4.41335544318864e-05	0.458999490515628	3	AP3B2--[]-FSD2
chr7	rs59738824	102687930	A	G	0.855351222610816	0.209410373375054	4.41586098017718e-05	0.331988788274364	2	[FBXL13]
chr3	rs1021938	20573468	C	G	0.0816200794355327	0.01998339498802	4.41917949810586e-05	0.871810941666044	4	SGO1---[]---ZNF385D
chr3	rs60106549	117749148	C	G	0.090708377216823	0.0222089968278876	4.42084149875328e-05	0.716136535877955	4	[]---IGSF11
chr10	rs2264318	79912274	A	C	0.0800913946196208	0.0196104834416396	4.42458446603836e-05	0.162850219237234	4	RPS24--[]---ZMIZ1
chr10	rs1366060	79932710	A	G	-0.0835545858438593	0.0204603870949491	4.43195545308076e-05	0.189736365865221	4	RPS24---[]---ZMIZ1
chr4	rs1481256	67830954	A	C	-0.0960429085120899	0.0235187207746551	4.43282348729331e-05	0.960748477259252	4	[]---CENPC
chr14	rs114507833	42030559	A	G	-1.73335010744045	0.424476905594265	4.43630306799034e-05	0.19464611191633	2	[]--LRFN5
chr10	rs12776521	106545149	C	G	0.0850152809599319	0.0208196390480308	4.43781656213742e-05	0.431156316363481	4	[SORCS3]
chr3	rs6762091	117747272	G	T	0.0905427062489982	0.0221733601374476	4.43814681107052e-05	0.722634997340526	4	[]---IGSF11
chr2	rs189048487	237956115	G	T	-1.41689395027237	0.346998475814548	4.44033569956121e-05	0.61388311487793	2	ACKR3---[]--COPS8
chr1	rs2879789	154345757	A	G	-0.843603890558528	0.206606755551478	4.44316234197336e-05	0.329613869876617	2	ATP8B2--[]--IL6R
chr1	rs6699175	72514896	C	T	0.1420077425871	0.0347794914724633	4.44410836324299e-05	0.168182743184791	3	[NEGR1]
chr6	rs78163035	14126312	D	I	0.719194320703134	0.176144206229845	4.44607103770385e-05	0.0216163994601286	4	[CD83]
chr3	rs4927969	51203538	A	G	-0.122975031533104	0.0301197918579869	4.44839459314355e-05	0.103425720402263	3	[DOCK3]
chr2	rs184268405	237956049	A	G	1.41706057563984	0.347092499730082	4.45231875864332e-05	0.613197182310893	2	ACKR3---[]--COPS8
chr2	rs187645131	237955855	A	C	-1.41723963473895	0.347143049229143	4.45382711859226e-05	0.613656470168787	2	ACKR3---[]--COPS8
chrX	X:112068263:GCACA_G	112068264	D	I	-0.812452148731224	0.199017053334041	4.4587522835212e-05	0.834673282700814	2	AMOT-[]
chr4	rs148145616	59235975	A	G	2.01858443363267	0.494499749808806	4.46356323659961e-05	0.158118617939589	2	[]
chr10	rs2998423	106544778	C	G	-0.084991809368565	0.0208208479464659	4.46395712090049e-05	0.431678279403839	4	[SORCS3]
chr5	rs115516216	40233948	A	G	1.11653503467318	0.273524363745252	4.46437679960043e-05	0.438903609814422	3	DAB2---[]---PTGER4
chr3	rs546945664	117535186	D	I	0.0927048839461387	0.0227117885648993	4.46890468604218e-05	0.525092726482636	4	[]
chr2	rs150092329	237955931	A	T	-1.41691064283746	0.347130164606013	4.46911616400546e-05	0.612546310851246	2	ACKR3---[]--COPS8
chr2	rs189089973	237955502	A	G	-1.41766605824082	0.347336761847316	4.47398439838792e-05	0.613706603773037	2	ACKR3---[]--COPS8
chr3	rs6772197	51151799	A	G	0.113198626066135	0.0277345172628327	4.47446317997634e-05	0.433556120635419	3	[DOCK3]
chr2	rs142690631	237954822	A	C	1.42015021059227	0.347947547277308	4.47447068918582e-05	0.612730889978027	2	ACKR3---[]--COPS8
chr4	rs4860231	67839496	C	T	0.0950568640632974	0.0232896676084746	4.47452689986941e-05	0.816382740613336	4	[]---CENPC
chr3	rs7644556	117735413	C	T	-0.0904771905746467	0.0221676840798886	4.47478192550829e-05	0.678088251882301	4	[]---IGSF11
chr3	rs35727900	185958718	D	I	-0.118253266894199	0.0289732288887366	4.47524036772026e-05	0.139585699627219	4	[DGKG]
chr2	rs140364970	237954800	A	C	-1.4200864752434	0.347977446125006	4.48476133099211e-05	0.612795126183834	2	ACKR3---[]--COPS8
chr10	rs3001933	106544636	A	T	-0.0850396674687576	0.0208383565608679	4.48577806414435e-05	0.427237227505283	4	[SORCS3]
chr4	rs1383713	67829454	A	G	-0.0959975313363692	0.0235237503601467	4.48660978663967e-05	0.961051166186166	4	[]---CENPC
chr4	rs4129288	105409654	C	T	0.0811541218979548	0.0198868459290987	4.48821163869868e-05	0.949422995442378	4	[CXXC4]
chr4	rs115552793	114204960	C	T	2.00248576630475	0.490728126999431	4.49114976748665e-05	0.100595621778818	3	[ANK2]
chr12	rs74106102	84562464	G	T	-0.893282447422144	0.21891217347728	4.49289292901471e-05	0.763111884560629	3	[]---SLC6A15
chr6	rs389663	117868051	C	T	-0.0849903680406364	0.0208285418833863	4.49435441137805e-05	0.950088119656973	4	[RP1-179P9.3,DCBLD1]
chr9	rs17086818	86709041	C	T	-0.129128465048711	0.0316470017523622	4.49824827780031e-05	0.75135668550854	3	RMI1--[]---SLC28A3
chr9	rs73390356	10455841	A	T	0.235096041879947	0.05762113091637	4.50295557324293e-05	0.807945151561349	3	PTPRD---[]
chr16	rs79094577	77014508	A	T	0.119511545247595	0.0292918781689872	4.50311880477489e-05	0.954929693538814	4	RP11-58C22.1---[]---MON1B
chr5	rs2447828	103947205	C	T	0.0785514454903609	0.0192532248773225	4.50529314246699e-05	0.0837636731508642	4	[]
chr6	rs1908805	99646446	C	T	0.0900005859938105	0.0220623598505176	4.51574116065731e-05	0.137959768983636	3	FBXL4---[]--FAXC
chr1	rs693014	65753240	A	G	0.0984275971364361	0.0241288872807417	4.5182568047913e-05	0.82872776945864	3	AK4--[]--DNAJC6
chr7	rs74860054	21253640	A	G	-1.53653668903268	0.376688066288325	4.5216377276531e-05	0.447275930223209	2	SP8---[]---SP4
chr4	rs79082397	105595011	C	T	0.232323386716138	0.0569629033128062	4.53265674056174e-05	0.945837336697714	3	CXXC4---[]---TET2
chr3	rs1353914	117756940	C	T	0.0917212672963281	0.0224895743860426	4.53485452401852e-05	0.686448682509137	4	[]---IGSF11
chr20	rs115664244	46967905	C	T	1.25363840859892	0.307389535537447	4.53588009049993e-05	0.825126262391741	2	SULF2---[]---PREX1
chr1	rs374091104	150416325	D	I	0.0835892525782835	0.0204959123595862	4.53588450947784e-05	0.939217493424503	4	[RPRD2]
chr3	rs12495547	117788198	A	G	0.0867442062806085	0.021269688064519	4.53658607188377e-05	0.831562929905758	4	[]---IGSF11
chr12	rs74109303	84565727	A	G	-0.892871437274833	0.218941904101859	4.5401262296642e-05	0.758908242153031	3	[]---SLC6A15
chr6	rs4840007	99649289	A	C	0.0899866369772547	0.0220660232192399	4.54124259880737e-05	0.128167141428981	3	FBXL4---[]--FAXC
chr10	rs35223878	79924494	A	T	-0.0789187714235555	0.0193520551741238	4.54137618003203e-05	0.168602901406654	4	RPS24---[]---ZMIZ1
chr3	rs73178533	117740412	C	T	0.0905651403570466	0.0222089798349616	4.54518575721682e-05	0.716316300378372	4	[]---IGSF11
chr2	rs55772470	66366665	A	G	0.103465596986547	0.0253760250541459	4.55622311994213e-05	0.754531926514372	4	SPRED2---[]---MEIS1
chr3	rs6773858	117752400	C	T	-0.0904374139366859	0.0221829803168858	4.56434573766451e-05	0.735740892790952	4	[]---IGSF11
chr3	rs150286020	117750051	A	G	-0.0903935622877345	0.0221745895552386	4.57288666975178e-05	0.726697655558901	4	[]---IGSF11
chr2	rs189584188	237953191	A	G	-1.42387290207917	0.349312358741848	4.57743454772648e-05	0.612211146187015	2	ACKR3---[]--COPS8
chr5	rs7712274	41773730	C	T	0.0936166820828832	0.0229666461044353	4.57773131872971e-05	0.678662412036483	4	[OXCT1]
chr5	rs1445809	13871314	C	T	-0.11478410127407	0.0281634087332432	4.58866610144297e-05	0.709728418119785	4	[DNAH5]
chr15	rs62011702	83455423	A	G	0.11507226679294	0.0282346649599748	4.59023768903739e-05	0.719898210811643	3	[FSD2]
chr13	rs9572008	69339641	C	T	0.0848120634218565	0.0208102394648766	4.59162225137104e-05	0.862778792853473	4	[]---KLHL1
chr2	rs182681813	237954041	C	G	-1.42137455596037	0.348788168702321	4.59787761313854e-05	0.613375601916798	2	ACKR3---[]--COPS8
chr6	rs9360460	72260251	A	G	-0.081661907281875	0.0200388574790783	4.5979201809762e-05	0.869308751438713	4	OGFRL1---[]---RIMS1
chr9	rs73408156	10447898	A	G	0.233755787294986	0.0573620563380879	4.59957098745904e-05	0.760609220927313	3	PTPRD---[]
chr2	rs181580309	237953449	C	T	1.4227701997218	0.349166939048601	4.60625494473828e-05	0.610023979970185	2	ACKR3---[]--COPS8
chr16	rs76948287	77009454	C	G	-0.119278667815968	0.0292736069095334	4.60906008391772e-05	0.963938388574187	4	RP11-58C22.1---[]---MON1B
chr4	rs6814192	113763389	A	C	0.0835247734414329	0.0204993555159785	4.61118693546065e-05	0.604148418166097	4	LARP7---[]---ANK2
chr21	rs115679166	35647730	A	G	1.34663767714988	0.330524302661792	4.61634498690883e-05	0.628921567415677	2	MRPS6---[]--KCNE2
chr2	rs190098688	237953938	A	G	-1.4216083951107	0.348931296742685	4.61770505954791e-05	0.610664718882332	2	ACKR3---[]--COPS8
chr2	rs183742382	237953147	A	G	1.42373651635071	0.349453777954441	4.61773688017679e-05	0.61177751391574	2	ACKR3---[]--COPS8
chr9	rs561916380	10978976	D	I	-0.0833569304388751	0.0204601846309373	4.61917368851836e-05	0.462684848218538	4	PTPRD---[]
chr14	rs146118863	102531998	C	T	1.60661780406026	0.394350760247382	4.61959673091286e-05	0.242519274814346	2	DYNC1H1--[]--HSP90AA1
chr12	rs59960102	84566181	A	C	-0.891906330197019	0.218952069367476	4.63072399552356e-05	0.757522911141994	3	[]---SLC6A15
chr5	rs316745	41633151	A	G	0.0909094112696368	0.0223181469784223	4.63435995020494e-05	0.248632706392251	4	PLCXD3---[]--OXCT1
chr2	rs185288554	237953473	A	G	1.42185231991565	0.349074017203112	4.63692696374072e-05	0.609535807461147	2	ACKR3---[]--COPS8
chr8	rs13281924	135970146	A	G	-0.0859670824827585	0.021105785948243	4.63810550199445e-05	0.992247877843675	4	ZFAT---[]---KHDRBS3
chr2	rs193169887	237952629	A	G	1.42460250030005	0.349760924690853	4.6396462990716e-05	0.614107459151963	2	ACKR3---[]--COPS8
chr10	rs192392855	70289373	C	T	-0.186763057502506	0.0458532137708918	4.63987407040325e-05	0.502950169001024	4	SLC25A16-[]--TET1
chr12	rs145151830	56170222	C	T	1.65405204407664	0.406120666136342	4.64494459961248e-05	0.297599150361423	2	[SARNP,RP11-762I7.5]
chr2	rs6719731	65973907	C	T	-0.586528064587037	0.144017773960869	4.64894564207783e-05	0.144320824639756	2	SPRED2---[]---MEIS1
chr13	rs2806985	53677723	C	G	-0.0832253283739273	0.0204367921780229	4.65454981020662e-05	0.878874426597882	4	OLFM4--[]
chr21	rs77430512	35647686	A	G	-1.34613582845077	0.330557291176954	4.65467093787654e-05	0.627849912595378	2	MRPS6---[]--KCNE2
chr14	rs114064565	42043998	A	G	-1.63762766340929	0.402178599946702	4.66328814468713e-05	0.233109826383734	2	[]--LRFN5
chr2	rs73959908	130563116	A	C	-0.562974920596511	0.138260886858489	4.66450830252191e-05	0.5671748310114	2	[]---RAB6C
chr22	rs7284389	49328017	C	T	-0.121650854552374	0.0298765351062701	4.66540516504449e-05	0.509732395385283	4	FAM19A5---[]---BRD1
chr14	rs115462721	102539650	A	G	-1.61040998728818	0.395509823059331	4.66648599823478e-05	0.24485628134533	2	DYNC1H1--[]-HSP90AA1
chr9	rs16926043	10447286	C	T	-0.23557177316944	0.0578579863581973	4.67010270586247e-05	0.793588608913416	3	PTPRD---[]
chr10	rs2066342	70260064	A	G	0.199939204385057	0.0491064091680143	4.67013179785294e-05	0.668456839709241	4	[SLC25A16]
chr12	rs1391786	24166739	A	G	-0.0888394013717048	0.0218198677521533	4.67131105408606e-05	0.00449147909131172	4	SOX5--[]---BCAT1
chr12	rs146124008	56162577	A	G	-1.64879754908471	0.404997074579929	4.67847320024222e-05	0.297422716222879	2	[SARNP,RP11-762I7.5]
chr10	rs10824592	79931975	A	G	-0.0832513993381057	0.0204527135343204	4.69258435784629e-05	0.224054303908723	4	RPS24---[]---ZMIZ1
chr2	rs138497165	237952444	A	G	-1.42460033970845	0.349989003179688	4.69295476633108e-05	0.613739513717424	2	ACKR3---[]--COPS8
chr20	rs532978186	34038860	A	T	0.600146788349717	0.147452791305896	4.69940804209367e-05	0.89951559746256	3	[GDF5]
chr12	rs1875059	32702900	C	T	0.156145792366796	0.0383662960217118	4.70396143562391e-05	0.242590320983465	4	[FGD4]
chr3	rs5852141	117759144	D	I	-0.0900022173021938	0.0221158268471724	4.70971367043722e-05	0.723945492836612	4	[]---IGSF11
chr3	rs55657967	54263657	C	T	0.480390518109313	0.118047168132317	4.71183067875108e-05	0.849120224463144	3	[CACNA2D3]
chr19	rs79826895	30228086	C	T	0.868989794832568	0.213539397728123	4.71224585166627e-05	0.342925706253659	3	C19orf12--[]--CCNE1
chr10	rs67317918	79924491	D	I	0.0788982862967124	0.0193884051548232	4.71436477901907e-05	0.173623512802676	4	RPS24---[]---ZMIZ1
chr13	rs7330180	30935633	C	T	0.0844370762490639	0.0207495063018538	4.71437706634906e-05	0.237459872905963	4	KATNAL1--[]--UBE2L5P
chr9	rs73408121:A	10442356	A	T	-0.231135141707231	0.0568014106681832	4.71789692469284e-05	0.785087961001085	3	PTPRD---[]
chr12	rs148197607	56161225	C	T	1.64716937130432	0.404864897414035	4.73285292567071e-05	0.295883942183861	2	[SARNP,RP11-762I7.5]
chr10	rs55702139	79924492	A	C	-0.0788700743408192	0.0193867245394341	4.73672074858767e-05	0.174020717437072	4	RPS24---[]---ZMIZ1
chr13	rs9529523	69730379	C	G	-0.139653082745358	0.0343290623635949	4.74038220688125e-05	0.882342355112068	4	[]---KLHL1
chr2	rs543769777	97572661	D	I	2.59284617741715	0.637383283202331	4.74276447470009e-05	0.160973666325637	2	[FAM178B]
chr2	rs66499064	66357404	A	G	0.1048437287701	0.0257739846777436	4.7456607693347e-05	0.852991825851375	4	SPRED2---[]---MEIS1
chr6	rs9465311	19242943	C	T	0.1258968340594	0.0309503759081865	4.74795188024453e-05	0.473256508121586	4	RNF144B---[]---ID4
chr13	rs9541808	69753336	C	T	-0.140073982943212	0.034436164854201	4.74913131813961e-05	0.790130548160786	4	[]---KLHL1
chr2	esv3593535	181880746	X	Y	-0.108543177471937	0.0266846735544325	4.74952500239119e-05	0.918142601320876	4	[UBE2E3]
chr3	rs4955845	55380934	A	C	-0.237564064348805	0.0584057716181391	4.75251362887244e-05	0.379662394024814	3	CACNA2D3---[]---WNT5A
chr10	rs9415901	70264421	A	C	0.199446812110003	0.0490364182653066	4.75568864196688e-05	0.672248933199689	4	[SLC25A16]
chrX	rs72626438	41898320	A	C	-0.140163235714786	0.0344611096289945	4.75635757964189e-05	0.937750216052438	3	CASK---[]---PPP1R2P9
chr10	rs2354501	15982227	C	T	-0.0868404993701326	0.0213513757344599	4.75796455936499e-05	0.331711567011733	4	FAM188A--[]---PTER
chr3	rs76600430	24144661	A	G	-0.424371554840929	0.1043558150892	4.77075550322663e-05	0.114986984264171	3	NR1D2---[]--THRB
chr5	rs78057463	102187212	C	T	-0.758270138129019	0.186468401306055	4.77284545686514e-05	0.827277429129455	3	SLCO6A1---[]--PAM
chr5	rs10037241	7637221	A	G	0.417081928764146	0.102566596107738	4.77347328429802e-05	0.322776216139567	3	[ADCY2]
chr16	rs767225987	53812784	D	I	-0.0819231815126755	0.0201463411956202	4.7743945523879e-05	0.429190186130941	4	[FTO]
chr17	rs9903128	11211080	C	G	0.0792448129712434	0.019487776584326	4.77479191396608e-05	0.196437149427775	4	[SHISA6]
chr20	rs6092932	37349253	A	G	-0.108800577373132	0.0267565106738963	4.7761015008376e-05	0.373499805912309	4	ARHGAP40--[]-SLC32A1
chr5	rs112063014	102184866	C	T	-0.756939018704106	0.186149560643521	4.77664745742267e-05	0.819947076556722	3	SLCO6A1---[]--PAM
chr2	rs116136119	30417792	A	T	-0.553952627487423	0.13623325094287	4.77844524209101e-05	0.41383706792482	3	YPEL5--[]--LBH
chr6	rs6938975	72256204	A	G	0.0813364100988371	0.0200040445527117	4.78272949446827e-05	0.870947913045848	4	OGFRL1---[]---RIMS1
chr17	rs73324569	58513220	C	G	1.54298042109478	0.379514517893575	4.78948665369975e-05	0.0728602608309901	2	C17orf64-[]-APPBP2
chr2	rs77596528	120536019	A	G	-0.210906519923691	0.0518782378443104	4.79472508871516e-05	0.823716819405109	3	[PTPN4]
chr4	rs137869814	174752804	C	G	1.94148173740735	0.477565376894069	4.79555528609069e-05	0.312025523771605	2	HAND2---[]---FBXO8
chr7	rs149504518	146073911	C	T	0.520978362110882	0.128156246260162	4.7995159945155e-05	0.279755768656359	3	[CNTNAP2]
chr2	rs186822956	237951869	C	T	-1.42555969429245	0.350675739518851	4.79955865691178e-05	0.61006170358389	2	ACKR3---[]--COPS8
chr3	rs115252959	129269	G	T	-0.0904825198736194	0.0222583162401593	4.80096657125059e-05	0.113012536210967	4	[]---CHL1
chr5	rs566861267	18530782	D	I	-2.45746478590207	0.604535628562702	4.80231096036775e-05	0.545811434709866	3	[]---CDH18
chr7	rs191019154	83716025	C	T	-0.894950749817596	0.220162613586229	4.80420737853639e-05	0.865531797412787	3	[SEMA3A]
chr12	rs142026203	56165498	C	T	-1.64749146317841	0.405295124491649	4.80493439534772e-05	0.296255955256303	2	[SARNP,RP11-762I7.5]
chr10	rs3976794	106607222	A	G	-0.0865006194111648	0.0212818057183959	4.81285571294521e-05	0.515925221321812	4	[SORCS3]
chr10	rs12778616	118444538	C	T	0.0991360983289222	0.0243917212060924	4.81698363688736e-05	0.140361259515177	4	[HSPA12A]
chr13	rs57014201	58275673	D	I	-0.15813004182616	0.0389088839665996	4.82157795594666e-05	0.450341319378071	2	[PCDH17]
chr2	rs187078950	237951693	C	T	1.42598255624355	0.350872424245609	4.82170104767197e-05	0.609182200180082	2	ACKR3---[]--COPS8
chr4	rs17213043	105546979	C	G	0.229454963762213	0.0564590433535147	4.82190093773528e-05	0.909354581403614	3	CXXC4---[]---TET2
chr2	rs182218969	237951853	A	G	1.42570168874413	0.350805363189395	4.82219153873047e-05	0.609852437410683	2	ACKR3---[]--COPS8
chr13	rs192296745	58016181	A	C	0.451890759350722	0.111192300530156	4.82290631676394e-05	0.47615104126592	3	PRR20E---[]---PCDH17
chr7	rs77190122	83716084	A	G	0.894709322343334	0.220172786517131	4.83073214939568e-05	0.866442335571948	3	[SEMA3A]
[truncated: 8,001 more rows]
